# Supplementary material for: A systems biology approach uncovers cell-specific gene regulatory effects of genetic associations in multiple sclerosis
Source: Nat Commun. 2019 May 20;10:2236. doi: 10.1038/s41467-019-09773-y (PMC6527683; doi:10.1038/s41467-019-09773-y)
Supplement: Supplementary file 5 — Supplementary data 2 [file 41467_2019_9773_MOESM5_ESM.xlsx]

## Sheet: Supplementary Dataset 2
Supplementary Dataset 2. Predicted regulatory effects of genes (GW_Bcells_r2>0.5)
Target	Region	LeadSNP	PEX	R	eQTL	sumOfWeights	sumOfWeightedWeights (PRE)
FAM213B	Region10	rs6670198	8	0	NA	15	7.5
LOC115110	Region10	rs6670198	1	0	NA	2	1
MMEL1	Region10	rs6670198	12	55	NA	-57	-28.5
TNFRSF14	Region10	rs6670198	8	0	NA	16	8
TTC34	Region10	rs6670198	4	9	NA	-6	-3
UBE2D3	Region10	rs6670198	1	0	NA	2	1
ACP2	Region101	rs2269434	3	0	NA	6	3
DDB2	Region101	rs2269434	4	0	NA	8	4
MADD	Region101	rs2269434	30	0	NA	56	28
MYBPC3	Region101	rs2269434	4	0	NA	6	3
NR1H3	Region101	rs2269434	16	0	NA	18	9
PSMC3	Region101	rs2269434	1	0	NA	2	1
SLC39A13	Region101	rs2269434	0	0	1	0	0
SPI1	Region101	rs2269434	2	0	NA	2	1
NLRC5	Region107	rs8062446	3	0	NA	6	3
ATP1A1OS	Region11	rs10801908	19	0	NA	22	11
CD58	Region11	rs10801908	44	0	NA	66	33
GGA3	Region110	rs9900529	1	0	NA	2	1
GRB2	Region110	rs9900529	69	0	NA	94	47
KIAA0195	Region110	rs9900529	1	1	NA	1	0.5
LOC100287042	Region110	rs9900529	4	0	NA	8	4
MIF4GD	Region110	rs9900529	1	0	NA	2	1
MIR3678	Region110	rs9900529	1	1	NA	1	0.5
MRPS7	Region110	rs9900529	1	0	NA	2	1
SLC25A19	Region110	rs9900529	19	0	NA	35	17.5
TSEN54	Region110	rs9900529	1	0	NA	2	1
JADE2	Region111	rs2084007	14	0	NA	24	12
PHF15	Region111	rs2084007	0	0	3	0	0
TCF7	Region111	rs2084007	5	11	NA	-14	-7
VDAC1	Region111	rs2084007	1	11	NA	-21	-10.5
CXXC4	Region112	rs2726479	2	0	NA	2	1
PPA2	Region112	rs2726479	48	0	NA	89	44.5
TET2	Region112	rs2726479	43	0	NA	76	38
BATF3	Region116	rs9308424	2	1	NA	1	0.5
NSL1	Region116	rs9308424	0	1	NA	-1	-0.5
UBE2D3	Region116	rs9308424	2	0	NA	2	1
ERG	Region117	rs9977672	7	23	NA	-28	-14
ALCAM	Region118	rs2289746	1	0	NA	2	1
CBLB	Region118	rs2289746	82	0	NA	149	74.5
LINC00882	Region118	rs2289746	1	0	NA	1	0.5
IGSF23	Region120	rs7260482	0	18	NA	-26	-13
PVR	Region120	rs7260482	3	7	NA	-10	-5
CTSH	Region123	rs62013236	4	8	NA	-2	-1
RASGRF1	Region123	rs62013236	2	9	NA	-6	-3
CHRNA9	Region126	rs7698247	6	0	NA	12	6
RHOH	Region126	rs7698247	6	0	NA	12	6
ADO	Region128	rs34299154	14	9	NA	7	3.5
ZNF365	Region128	rs34299154	14	9	NA	7	3.5
EVI5	Region13	rs11809700	141	12	NA	225	112.5
FAM69A	Region13	rs11809700	20	0	NA	36	18
GFI1	Region13	rs11809700	9	6	NA	4	2
MTF2	Region13	rs11809700	2	0	NA	2	1
RPL5	Region13	rs11809700	3	6	NA	-1	-0.5
ANKRD55	Region130	rs7731626	5	0	NA	5	2.5
FRMD6	Region133	rs11852059	16	3	NA	22	11
GNG2	Region133	rs11852059	16	3	NA	22	11
ZEB1-AS1	Region134	rs1087056	1	0	NA	1	0.5
ZNF438	Region134	rs1087056	1	0	NA	1	0.5
ADCY3	Region136	rs13428812	1	0	NA	2	1
CENPO	Region136	rs13428812	11	0	NA	20	10
ITSN2	Region136	rs13428812	1	0	NA	2	1
NCOA1	Region136	rs13428812	2	0	NA	4	2
PTRHD1	Region136	rs13428812	1	0	NA	2	1
CD5	Region14	rs4939490	1	0	NA	2	1
CD6	Region14	rs4939490	2	1	NA	1	0.5
ETV7	Region144	rs1076928	2	3	NA	-4	-2
KCTD20	Region144	rs1076928	9	0	NA	18	9
PXT1	Region144	rs1076928	2	6	NA	-7	-3.5
SRSF3	Region144	rs1076928	1	0	NA	1	0.5
STK38	Region144	rs1076928	14	0	NA	25	12.5
LOC100505625	Region147	rs34681760	4	3	NA	5	2.5
MIR4278	Region147	rs34681760	3	3	NA	3	1.5
PAPD7	Region147	rs34681760	49	3	NA	81	40.5
CD86	Region15	chr3_121765368	11	0	NA	18	9
EAF2	Region15	chr3_121765368	10	0	NA	20	10
GOLGB1	Region15	chr3_121765368	16	0	NA	30	15
ILDR1	Region15	chr3_121765368	3	0	NA	4	2
IQCB1	Region15	chr3_121765368	91	0	NA	168	84
PRR5L	Region153	rs1365120	16	0	NA	22	11
CSF2RB	Region159	rs760517	76	14	NA	82	41
NCF4	Region159	rs760517	3	14	NA	-19	-9.5
DPH5	Region16	rs34723276	59	0	NA	101	50.5
EXTL2	Region16	rs34723276	2	15	NA	-25	-12.5
S1PR1	Region16	rs34723276	47	0	NA	77	38.5
SLC30A7	Region16	rs34723276	21	0	NA	41	20.5
VCAM1	Region16	rs34723276	0	15	NA	-27	-13.5
JAK1	Region161	rs72922276	62	0	NA	108	54
MIR3671	Region161	rs72922276	2	0	NA	4	2
ASF1A	Region164	chr6_119215402	1	0	NA	2	1
CEP85L	Region164	chr6_119215402	0	1	NA	-1	-0.5
FAM184A	Region164	chr6_119215402	0	2	NA	-2	-1
LOC100287632	Region164	chr6_119215402	0	1	NA	-1	-0.5
MCM9	Region164	chr6_119215402	6	0	NA	12	6
MCMDC1	Region164	chr6_119215402	0	0	3	0	0
MIR100HG	Region169	rs6589939	5	13	NA	-19	-9.5
UBASH3B	Region169	rs6589939	41	20	NA	19	9.5
CD27-AS1	Region17	rs1800693	0	9	NA	-12	-6
LTBR	Region17	rs1800693	0	10	NA	-14	-7
SCNN1A	Region17	rs1800693	0	1	NA	-1	-0.5
TNFRSF1A	Region17	rs1800693	1	3	NA	-3	-1.5
U47924.1	Region17	rs1800693	0	0	1	0	0
GNPDA1	Region172	rs249677	0	6	NA	-12	-6
NDFIP1	Region172	rs249677	76	13	NA	116	58
SPRY4	Region172	rs249677	3	7	NA	-4	-2
LBH	Region173	rs13414105	42	0	NA	62	31
LCLAT1	Region173	rs13414105	8	0	NA	16	8
CKS1B	Region1736	chr1_154963701	1	0	NA	2	1
FLAD1	Region1736	chr1_154963701	15	0	NA	24	12
LENEP	Region1736	chr1_154963701	4	0	NA	8	4
PBXIP1	Region1736	chr1_154963701	2	0	NA	4	2
PYGO2	Region1736	chr1_154963701	1	0	NA	2	1
SHC1	Region1736	chr1_154963701	8	0	NA	16	8
ZBTB7B	Region1736	chr1_154963701	8	0	NA	16	8
MLX	Region18	rs1026916	0	0	2	0	0
PTRF	Region18	rs1026916	3	5	NA	-2	-1
STAT3	Region18	rs1026916	45	0	NA	79	39.5
GRB7	Region185	rs9909593	2	0	NA	4	2
GSDMA	Region185	rs9909593	5	0	NA	10	5
GSDMB	Region185	rs9909593	41	4	NA	69	34.5
GSDML	Region185	rs9909593	0	0	1	0	0
IKZF3	Region185	rs9909593	21	0	NA	34	17
KRT222P	Region185	rs9909593	0	0	24	0	0
LRRC3C	Region185	rs9909593	5	0	NA	10	5
MED24	Region185	rs9909593	0	0	15	0	0
NR1D1	Region185	rs9909593	2	0	NA	4	2
ORMDL3	Region185	rs9909593	3	0	NA	6	3
THRA	Region185	rs9909593	3	0	NA	6	3
ZPBP2	Region185	rs9909593	25	4	NA	27	13.5
GATA3	Region187	rs10905353	0	4	NA	-6	-3
GATA3-AS1	Region187	rs10905353	6	8	NA	-6	-3
TAF3	Region187	rs10905353	0	6	NA	-10	-5
AHI1	Region19	rs4896153	1	0	NA	2	1
HBS1L	Region19	rs4896153	9	0	NA	17	8.5
MYB	Region19	rs4896153	11	0	NA	21	10.5
CLCN6	Region192	chr1_12861693	1	0	NA	2	1
NPPA	Region192	chr1_12861693	0	1	NA	-2	-1
NPPB	Region192	chr1_12861693	0	1	NA	-2	-1
CD28	Region193	chr2_203693277	0	84	NA	-143	-71.5
CTLA4	Region193	chr2_203693277	0	56	NA	-100	-50
RAPH1	Region193	chr2_203693277	0	2	NA	-4	-2
IL20RA	Region20	rs62420820	13	2	NA	22	11
IL22RA2	Region20	rs62420820	13	2	NA	22	11
LOC100130476	Region20	rs62420820	5	25	NA	-20	-10
OLIG3	Region20	rs62420820	4	25	NA	-21	-10.5
KIAA1549	Region201	rs10271373	0	5	NA	-5	-2.5
ZC3HAV1	Region201	rs10271373	57	7	NA	86	43
ZC3HAV1L	Region201	rs10271373	22	12	NA	11	5.5
LIMK2	Region205	rs4820955	5	0	NA	10	5
PLXNC1	Region208	rs61708525	2	0	NA	4	2
CD40	Region21	rs6032662	4	3	NA	5	4
NCOA5	Region21	rs6032662	2	3	NA	0	0
SLC12A5	Region21	rs6032662	1	1	NA	0	0
CCR4	Region212	rs11919880	9	0	NA	9	4.5
GLB1	Region212	rs11919880	2	0	NA	2	1
TRIM71	Region212	rs11919880	6	0	NA	6	3
FAM76B	Region218	rs4409785	5	0	NA	10	5
SESN3	Region218	rs4409785	5	0	NA	10	5
ARRDC2	Region22	rs4808760	0	0	2	0	0
IFI30	Region22	rs4808760	7	0	NA	12	6
MAST3	Region22	rs4808760	30	0	NA	56	28
MPV17L2	Region22	rs4808760	9	0	NA	16	8
PDE4C	Region22	rs4808760	1	15	NA	-27	-13.5
PIK3R2	Region22	rs4808760	1	0	NA	2	1
RAB3A	Region22	rs4808760	2	2	NA	0	0
C10orf55	Region220	rs17741873	10	5	NA	6	3
CAMK2G	Region220	rs17741873	30	2	NA	50	25
PLAU	Region220	rs17741873	2	2	NA	0	0
VCL	Region220	rs17741873	3	2	NA	2	1
RUNX3	Region222	rs6672420	4	0	NA	5	2.5
SYF2	Region222	rs6672420	1	0	NA	1	0.5
BAD	Region225	rs11231749	4	0	NA	6	3
CCDC88B	Region225	rs11231749	4	0	NA	7	3.5
ESRRA	Region225	rs11231749	1	0	NA	2	1
PLCB3	Region225	rs11231749	5	0	NA	10	5
PRDX5	Region225	rs11231749	1	0	NA	1	0.5
RPS6KA4	Region225	rs11231749	2	0	NA	4	2
TEX40	Region225	rs11231749	0	2	NA	-4	-2
TRMT112	Region225	rs11231749	2	0	NA	4	2
VEGFB	Region225	rs11231749	4	0	NA	8	4
CPSF1	Region226	rs3923387	0	0	1	0	0
EPPK1	Region226	rs3923387	9	0	NA	18	9
GRINA	Region226	rs3923387	17	0	NA	27	13.5
MAF1	Region226	rs3923387	0	0	13	0	0
PARP10	Region226	rs3923387	14	0	NA	26	13
PLEC	Region226	rs3923387	138	0	NA	218	109
PLEC1	Region226	rs3923387	0	0	2	0	0
SCRIB	Region226	rs3923387	0	0	1	0	0
SPATC1	Region226	rs3923387	9	0	NA	13	6.5
MIR4778	Region228	rs13385171	3	21	NA	-37	-18.5
SPRED2	Region228	rs13385171	8	35	NA	-50	-25
C3	Region23	rs1077667	1	1	NA	0	0
CD70	Region23	rs1077667	0	1	NA	-1	-0.5
TNFSF14	Region23	rs1077667	6	2	NA	5	2.5
LOC285626	Region24	rs2546890	4	0	NA	8	4
FUCA2	Region248	rs6911131	2	0	NA	2	1
LOC285740	Region248	rs6911131	2	0	NA	2	1
GALC	Region25	chr14_88523488	31	1	NA	54	27
GPR65	Region25	chr14_88523488	21	0	NA	38	19
KCNK10	Region25	chr14_88523488	3	27	NA	-26	-13
LOC283585	Region25	chr14_88523488	3	1	NA	2	1
LOC283587	Region25	chr14_88523488	9	45	NA	-33	-16.5
BCL6	Region251	rs13066789	13	6	NA	7	3.5
LPP	Region251	rs13066789	40	0	NA	50	25
LPP-AS2	Region251	rs13066789	13	6	NA	7	3.5
CXCR4	Region252	rs10191360	12	0	NA	18	9
DARS	Region252	rs10191360	2	0	NA	2	1
THSD7B	Region252	rs10191360	10	0	NA	16	8
CACNA1I	Region253	rs3827380	0	1	NA	-2	-1
ENTHD1	Region253	rs3827380	5	2	NA	4	2
GRAP2	Region253	rs3827380	19	0	NA	30	15
ESPN	Region259	rs2986736	1	6	NA	-11	-5.5
TNFRSF25	Region259	rs2986736	1	0	NA	1	0.5
SP110	Region26	rs35540610	4	0	NA	6	3
SP140	Region26	rs35540610	32	0	NA	58	29
ACAD10	Region261	rs3184504	2	0	NA	4	2
ALDH2	Region261	rs3184504	2	0	NA	4	2
ATXN2	Region261	rs3184504	1	0	NA	2	1
BRAP	Region261	rs3184504	1	0	NA	2	1
CUX2	Region261	rs3184504	0	2	NA	-2	-1
FAM109A	Region261	rs3184504	1	0	NA	1	0.5
HECTD4	Region261	rs3184504	4	0	NA	8	4
MAPKAPK5-AS1	Region261	rs3184504	1	0	NA	2	1
NAA25	Region261	rs3184504	1	0	NA	2	1
PTPN11	Region261	rs3184504	2	0	NA	4	2
RPL6	Region261	rs3184504	1	0	NA	2	1
SH2B3	Region261	rs3184504	3	0	NA	3	1.5
TRAFD1	Region261	rs3184504	1	0	NA	2	1
UBE2D3	Region261	rs3184504	1	0	NA	2	1
MAPK1	Region27	rs9610458	89	0	NA	153	79.5
PPM1F	Region27	rs9610458	19	0	NA	32	16
TOP3B	Region27	rs9610458	5	0	NA	10	5
YPEL1	Region27	rs9610458	10	0	NA	16	9.5
FNDC1	Region28	rs1738074	12	0	NA	18	9
RSPH3	Region28	rs1738074	18	0	NA	24	12
TAGAP	Region28	rs1738074	30	0	NA	43	21.5
AGAP2	Region29	rs701006	9	0	NA	16	8
ARHGEF25	Region29	rs701006	1	1	NA	0	0
AVIL	Region29	rs701006	5	0	NA	10	5
B4GALNT1	Region29	rs701006	0	78	NA	-111	-55.5
CDK4	Region29	rs701006	1	0	NA	2	1
CTDSP2	Region29	rs701006	3	0	NA	6	3
CYP27B1	Region29	rs701006	2	1	NA	2	1
DKFZP586D0919	Region29	rs701006	0	0	27	0	0
FAM119B	Region29	rs701006	0	0	2	0	0
METTL1	Region29	rs701006	2	0	NA	4	2
METTL21B	Region29	rs701006	2	2	NA	1	0.5
OS9	Region29	rs701006	18	76	NA	-72	-36
SLC26A10	Region29	rs701006	0	2	NA	-4	-2
TSFM	Region29	rs701006	15	0	NA	28	14
CD200R1	Region299	rs7620803	12	0	NA	17	8.5
ZMIZ1	Region30	rs1250551	29	0	NA	56	28
CISD2	Region301	chr4_103128873	22	0	NA	31	15.5
MANBA	Region301	chr4_103128873	25	0	NA	33	16.5
SLC9B1	Region301	chr4_103128873	16	0	NA	21	10.5
SLC9B2	Region301	chr4_103128873	13	0	NA	26	13
UBE2D3	Region301	chr4_103128873	89	0	NA	120	60
ETS1	Region303	rs4262739	10	0	NA	16	8
CCDC155	Region31	rs1465697	12	2	NA	13	6.5
CD37	Region31	rs1465697	2	0	NA	4	2
DKKL1	Region31	rs1465697	2	5	NA	-3	-1.5
FLJ32658	Region31	rs1465697	0	0	2	0	0
SLC6A16	Region31	rs1465697	12	2	NA	17	8.5
TEAD2	Region31	rs1465697	4	0	NA	4	2
TRPM4	Region31	rs1465697	0	1	NA	-1	-0.5
C1orf106	Region32	rs59655222	5	1	NA	4	2
CACNA1S	Region32	rs59655222	11	4	NA	10	5
KIF21B	Region32	rs59655222	23	1	NA	43	21.5
DNM2	Region33	rs28834106	0	0	2	0	0
KEAP1	Region33	rs28834106	24	9	NA	31	15.5
LDLR	Region33	rs28834106	14	0	NA	28	14
PDE4A	Region33	rs28834106	7	0	NA	14	7
S1PR5	Region33	rs28834106	8	9	NA	-1	-0.5
SMARCA4	Region33	rs28834106	50	0	NA	90	45
2018-03-01	Region339	rs72989863	37	0	NA	56	28
EFCAB13	Region34	rs11079784	56	0	NA	105	52.5
KPNB1	Region34	rs11079784	36	0	NA	66	33
MRPL45P2	Region34	rs11079784	49	0	NA	77	38.5
NPEPPS	Region34	rs11079784	66	0	NA	118	59
ProSAPiP2	Region34	rs11079784	0	0	1	0	0
SCRN2	Region34	rs11079784	0	0	2	0	0
TBKBP1	Region34	rs11079784	24	0	NA	44	22
TBX21	Region34	rs11079784	1	0	NA	2	1
ATXN1	Region342	rs719316	17	6	NA	20	10
HAAO	Region35	rs12478539	21	0	NA	42	21
ZFP36L2	Region35	rs12478539	21	0	NA	42	21
BCAS1	Region36	rs2248137	0	5	NA	-7	-3.5
CYP24A1	Region36	rs2248137	3	24	NA	-41	-20.5
PFDN4	Region36	rs2248137	1	14	NA	-27	-13.5
BACH2	Region37	rs72928038	3	0	NA	6	3
FBXO48	Region38	rs12622670	20	0	NA	39	19.5
PLEK	Region38	rs12622670	21	0	NA	41	20.5
IL12A	Region39	rs1014486	14	25	NA	-6	-3
IQCJ-SCHIP1	Region39	rs1014486	7	25	NA	-20	-10
LINC01100	Region39	rs1014486	3	0	NA	6	3
BCL10	Region40	rs35486093	3	0	NA	6	3
C1orf52	Region40	rs35486093	7	16	NA	-20	-10
DDAH1	Region40	rs35486093	10	0	NA	16	8
LOC646626	Region40	rs35486093	17	0	NA	26	13
SYDE2	Region40	rs35486093	0	16	NA	-31	-15.5
ACTN1	Region41	rs12434551	22	0	NA	35	17.5
RAD51B	Region41	rs12434551	3	0	NA	4	2
ZFP36L1	Region41	rs12434551	29	0	NA	47	23.5
EXOC6	Region42	rs1112718	32	5	NA	39	19.5
HHEX	Region42	rs1112718	35	5	NA	43	21.5
IDE	Region42	rs1112718	15	0	NA	30	15
KIF11	Region42	rs1112718	15	0	NA	18	9
MARK2P9	Region42	rs1112718	2	0	NA	4	2
KLHDC7B	Region43	rs140522	3	0	NA	6	3
NCAPH2	Region43	rs140522	5	0	NA	10	5
ODF3B	Region43	rs140522	8	0	NA	16	8
SCO2	Region43	rs140522	6	0	NA	12	6
TYMP	Region43	rs140522	3	0	NA	6	3
BCL9L	Region44	rs12365699	13	0	NA	18	9
CXCR5	Region44	rs12365699	65	0	NA	104	52
DDX6	Region44	rs12365699	84	0	NA	136	68
DPAGT1	Region44	rs12365699	0	0	1	0	0
PHLDB1	Region44	rs12365699	1	0	NA	1	0.5
UPK2	Region44	rs12365699	11	0	NA	16	8
PTPRK	Region45	rs802730	7	0	NA	13	6.5
THEMIS	Region45	rs802730	1	0	NA	1	0.5
CLTC	Region46	rs2150879	2	0	NA	4	2
MIR21	Region46	rs2150879	7	0	NA	10	5
PTRH2	Region46	rs2150879	1	0	NA	2	1
RNFT1	Region46	rs2150879	3	0	NA	6	3
RPS6KB1	Region46	rs2150879	18	0	NA	36	18
TUBD1	Region46	rs2150879	20	0	NA	36	18
VMP1	Region46	rs2150879	25	0	NA	47	23.5
CD69	Region47	rs7977720	15	0	NA	30	15
CLEC2D	Region47	rs7977720	42	0	NA	68	34
CLECL1	Region47	rs7977720	98	0	NA	167	83.5
DLEU7	Region48	rs9591325	12	5	NA	7	3.5
ST13P4	Region48	rs9591325	12	5	NA	7	3.5
PEX2	Region49	rs28703878	0	1	NA	-2	-1
PKIA	Region49	rs28703878	2	1	NA	2	1
IL15RA	Region5	rs11256593	0	2	NA	-2	-1
IL2RA	Region5	rs11256593	34	2	NA	38	19
RBM17	Region5	rs11256593	14	0	NA	17	8.5
ARHGAP31	Region50	rs9843355	10	0	NA	20	10
CD80	Region50	rs9843355	8	0	NA	12	6
POGLUT1	Region50	rs9843355	2	0	NA	4	2
TIMMDC1	Region50	rs9843355	1	0	NA	2	1
TMEM39A	Region50	rs9843355	3	0	NA	6	3
CAPSL	Region51	rs10063294	1	0	NA	1	0.5
IL7R	Region51	rs10063294	23	0	NA	29	14.5
SPEF2	Region51	rs10063294	1	0	NA	2	1
PHGDH	Region52	rs483180	8	33	NA	-46	-23
ZNF697	Region52	rs483180	0	33	NA	-58	-29
CD5L	Region53	rs2317231	2	0	NA	2	1
FCRL1	Region53	rs2317231	39	0	NA	60	30
FCRL2	Region53	rs2317231	24	0	NA	39	19.5
FCRL3	Region53	rs2317231	29	0	NA	49	24.5
FCRL4	Region53	rs2317231	5	0	NA	9	4.5
IRF8	Region54	rs35703946	2	0	NA	4	2
LINC01082	Region54	rs35703946	2	0	NA	4	2
TOX2	Region540	rs4812772	8	1	NA	12	6
IRF5	Region549	rs4728142	12	1	NA	23	11.5
KCP	Region549	rs4728142	4	1	NA	7	3.5
TNPO3	Region549	rs4728142	0	0	1	0	0
ANAPC1	Region55	rs57116599	48	1	NA	72	36
MERTK	Region55	rs57116599	17	14	NA	-2	-1
TMEM87B	Region55	rs57116599	10	4	NA	12	6
LINC00977	Region56	rs6990534	37	6	NA	46	23
MIR1204	Region56	rs6990534	2	0	NA	2	1
MIR1208	Region56	rs6990534	37	6	NA	46	23
PCAT1	Region56	rs6990534	7	0	NA	12	6
POU5F1B	Region56	rs6990534	7	0	NA	12	6
PVT1	Region56	rs6990534	1	0	NA	1	0.5
RASA2	Region569	rs6789653	1	0	NA	2	1
ZBTB38	Region569	rs6789653	30	3	NA	40	20
LOC152225	Region57	rs4325907	25	0	NA	36	18
RPL24	Region57	rs4325907	1	0	NA	2	1
SENP7	Region57	rs4325907	5	0	NA	10	5
ZBTB11	Region57	rs4325907	1	0	NA	2	1
ZPLD1	Region57	rs4325907	25	0	NA	36	18
AMN	Region59	rs12147246	0	1	NA	-2	-1
RCOR1	Region59	rs12147246	12	0	NA	20	10
TRAF3	Region59	rs12147246	73	1	NA	128	64
KCNH8	Region594	rs9863496	12	0	NA	23	11.5
SATB1	Region594	rs9863496	12	0	NA	23	11.5
CLEC16A	Region6	chr16_11213951	163	0	NA	303	151.5
DEXI	Region6	chr16_11213951	3	0	NA	6	3
LITAF	Region6	chr16_11213951	6	7	NA	-4	-2
PRM1	Region6	chr16_11213951	46	10	NA	69	34.5
PRM2	Region6	chr16_11213951	3	0	NA	5	2.5
RMI2	Region6	chr16_11213951	59	16	NA	81	40.5
SOCS1	Region6	chr16_11213951	2	0	NA	4	2
TNP2	Region6	chr16_11213951	2	0	NA	4	2
ABCB9	Region60	rs7975763	3	0	NA	5	2.5
ARL6IP4	Region60	rs7975763	1	0	NA	2	1
C12orf65	Region60	rs7975763	41	0	NA	74	37
CDK2AP1	Region60	rs7975763	20	0	NA	37	18.5
LOC100507091	Region60	rs7975763	1	0	NA	2	1
MPHOSPH9	Region60	rs7975763	168	0	NA	316	158
OGFOD2	Region60	rs7975763	4	0	NA	8	4
PITPNM2	Region60	rs7975763	79	0	NA	130	65
RILPL2	Region60	rs7975763	11	0	NA	22	11
SBNO1	Region60	rs7975763	27	0	NA	51	25.5
SETD8	Region60	rs7975763	13	0	NA	26	13
FLJ16341	Region61	rs1177228	1	0	NA	1	0.5
KIAA1841	Region61	rs1177228	5	0	NA	5	2.5
LOC339804	Region61	rs1177228	0	0	2	0	0
PUS10	Region61	rs1177228	4	0	NA	7	3.5
REL	Region61	rs1177228	1	0	NA	2	1
JAZF1	Region617	rs10245867	3	0	NA	6	3
JAZF1-AS1	Region617	rs10245867	3	0	NA	6	3
CARD11	Region62	rs55858457	5	8	NA	2	1
CHST12	Region62	rs55858457	13	0	NA	25	12.5
EIF3B	Region62	rs55858457	2	0	NA	3	1.5
SDK1	Region62	rs55858457	5	8	NA	2	1
KRBA1	Region63	rs354033	0	14	NA	-17	-8.5
ZNF746	Region63	rs354033	12	1	NA	23	11.5
ZNF767	Region63	rs354033	5	15	NA	-8	-4
RGS1	Region64	rs1323292	2	35	NA	-40	-20
RGS21	Region64	rs1323292	1	35	NA	-41	-20.5
HSD17B4	Region65	rs28762138	8	0	NA	14	7
TNFAIP8	Region65	rs28762138	26	0	NA	48	24
CDHR3	Region654	rs73414214	5	0	NA	10	5
NAMPT	Region654	rs73414214	3	0	NA	6	3
SYPL1	Region654	rs73414214	13	0	NA	26	13
ALPK2	Region66	rs9955954	5	3	NA	2	1
MALT1	Region66	rs9955954	36	0	NA	62	31
ZNF532	Region66	rs9955954	8	0	NA	12	6
IFITM3	Region67	rs35218683	2	0	NA	2	1
ACTRT3	Region68	rs10936602	11	0	NA	19	9.5
LRRC31	Region68	rs10936602	25	7	NA	33	16.5
LRRC34	Region68	rs10936602	13	0	NA	26	13
LRRIQ4	Region68	rs10936602	9	0	NA	18	9
MECOM	Region68	rs10936602	3	0	NA	6	3
MYNN	Region68	rs10936602	13	0	NA	26	13
TERC	Region68	rs10936602	4	0	NA	8	4
MAP3K14	Region69	rs7222450	9	0	NA	16	8
DAB2	Region7	rs11749040	32	2	NA	52	26
PTGER4	Region7	rs11749040	32	2	NA	52	26
GABARAPL3	Region70	rs6496663	6	0	NA	9	4.5
IQGAP1	Region70	rs6496663	30	0	NA	50	25
NGRN	Region70	rs6496663	4	0	NA	7	3.5
DYNLRB2	Region71	rs12925972	0	6	NA	-6	-3
MAF	Region71	rs12925972	0	17	NA	-27	-13.5
WWOX	Region71	rs12925972	1	37	NA	-46	-23
BATF	Region72	rs34695601	12	3	NA	10	5
FLVCR2	Region72	rs34695601	2	3	NA	-1	-0.5
ALDOA	Region74	rs3809627	2	7	NA	-10	-5
C16orf92	Region74	rs3809627	0	3	NA	-5	-2.5
DOC2A	Region74	rs3809627	0	2	NA	-3	-1.5
FAM57B	Region74	rs3809627	0	10	NA	-20	-10
GDPD3	Region74	rs3809627	7	0	NA	13	6.5
KCTD13	Region74	rs3809627	2	0	NA	4	2
MAPK3	Region74	rs3809627	2	0	NA	4	2
PPP4C	Region74	rs3809627	6	0	NA	8	4
TBX6	Region74	rs3809627	3	0	NA	6	3
YPEL3	Region74	rs3809627	4	0	NA	7	3.5
C7orf72	Region75	chr7_50328339	8	0	NA	15	7.5
IKZF1	Region75	chr7_50328339	8	0	NA	15	7.5
CCNE2	Region751	chr8_95125803	13	0	NA	20	10
DPY19L4	Region751	chr8_95125803	0	1	NA	-1	-0.5
INTS8	Region751	chr8_95125803	19	1	NA	35	17.5
NDUFAF6	Region751	chr8_95125803	1	0	NA	2	1
TP53INP1	Region751	chr8_95125803	11	0	NA	16	8
ANP32B	Region76	rs7855251	23	0	NA	23	11.5
NANS	Region76	rs7855251	38	0	NA	53	26.5
TRIM14	Region76	rs7855251	10	0	NA	20	10
LEF1	Region77	rs9992763	40	6	NA	35	17.5
LEF1-AS1	Region77	rs9992763	1	7	NA	-6	-3
RPL34-AS1	Region77	rs9992763	0	5	NA	-5	-2.5
SOX8	Region78	rs405343	1	13	NA	-20	-10
SSTR5-AS1	Region78	rs405343	1	13	NA	-20	-10
CALCB	Region79	rs61884005	0	1	NA	-2	-1
COPB1	Region79	rs61884005	4	1	NA	6	3
CYP2R1	Region79	rs61884005	1	0	NA	2	1
INSC	Region79	rs61884005	0	1	NA	-2	-1
PDE3B	Region79	rs61884005	4	0	NA	4	2
PSMA1	Region79	rs61884005	1	0	NA	2	1
RRAS2	Region79	rs61884005	13	1	NA	22	11
SPON1	Region79	rs61884005	3	3	NA	-2	-1
BANF1	Region80	rs531612	3	0	NA	6	3
C11orf68	Region80	rs531612	2	5	NA	-6	-3
CST6	Region80	rs531612	2	1	NA	2	1
DRAP1	Region80	rs531612	7	0	NA	14	7
EFEMP2	Region80	rs531612	4	0	NA	8	4
EIF1AD	Region80	rs531612	19	0	NA	36	18
FOSL1	Region80	rs531612	2	9	NA	-15	-7.5
MANBA	Region80	rs531612	1	0	NA	2	1
SART1	Region80	rs531612	35	0	NA	68	34
SNX32	Region80	rs531612	1	0	NA	1	0.5
TSGA10IP	Region80	rs531612	7	1	NA	13	6.5
UBE2D3	Region80	rs531612	1	0	NA	2	1
SLC2A4RG	Region81	rs6742	1	0	NA	1	0.5
ZGPAT	Region81	rs6742	1	0	NA	2	1
CD48	Region82	rs3737798	26	0	NA	39	19.5
SLAMF1	Region82	rs3737798	24	0	NA	38	19
SLAMF6	Region82	rs3737798	4	0	NA	8	4
SLAMF7	Region82	rs3737798	20	0	NA	21	10.5
VANGL2	Region82	rs3737798	10	1	NA	13	6.5
DHRS11	Region83	rs4796224	2	0	NA	2	1
GGNBP2	Region83	rs4796224	38	0	NA	74	37
MGC4172	Region83	rs4796224	0	0	6	0	0
MRM1	Region83	rs4796224	9	0	NA	12	6
MYO19	Region83	rs4796224	16	0	NA	32	16
PIGW	Region83	rs4796224	3	0	NA	6	3
TAF15	Region83	rs4796224	0	0	4	0	0
TBC1D3G	Region83	rs4796224	1	2	NA	-2	-1
ZNHIT3	Region83	rs4796224	10	2	NA	14	7
LY86	Region84	rs12211604	3	1	NA	2	1
RREB1	Region84	rs12211604	15	1	NA	26	13
EPS15L1	Region87	rs58166386	30	0	NA	48	24
KLF2	Region87	rs58166386	15	0	NA	22	11
FOXP1	Region88	rs9878602	115	0	NA	190	95
CMC1	Region9	rs438613	0	4	NA	-7	-3.5
EOMES	Region9	rs438613	0	7	NA	-13	-6.5
NIPAL1	Region90	rs6837324	0	1	NA	-2	-1
TEC	Region90	rs6837324	22	0	NA	36	18
TXK	Region90	rs6837324	10	13	NA	0	0
MIR548AN	Region91	chr13_100026952	2	0	NA	4	2
TM9SF2	Region91	chr13_100026952	2	0	NA	4	2
ELMO1	Region94	rs60600003	74	0	NA	128	64
AFF1	Region96	rs2705616	8	0	NA	12	6
C4orf36	Region96	rs2705616	7	0	NA	7	3.5
LOC100506746	Region96	rs2705616	7	0	NA	7	3.5
NDNF	Region97	rs17051321	0	16	NA	-16	-8
TNIP3	Region97	rs17051321	3	29	NA	-31	-15.5
CLTB	Region98	rs67111717	0	0	10	0	0
LMAN2	Region98	rs67111717	25	0	NA	40	20
MXD3	Region98	rs67111717	3	0	NA	6	3
RGS14	Region98	rs67111717	20	0	NA	31	15.5
RMND5B	Region98	rs67111717	0	0	1	0	0
SLC34A1	Region98	rs67111717	2	0	NA	2	1
TMED9	Region98	rs67111717	0	0	1	0	0
BSDC1	Region99	chr1_32738415	0	7	NA	-13	-6.5
FAM167B	Region99	chr1_32738415	1	0	NA	2	1
LCK	Region99	chr1_32738415	3	0	NA	4	2
ZBTB8B	Region99	chr1_32738415	0	7	NA	-13	-6.5
Key
Target	target gene for computation
Region	association region
LeadSNP	lead SNP associated with MS
PEX	number of experiments relating the SNP in question with promoter, enhancer or transcriptional activation functions
R	number of experiments relating the SNP in question with repression functions
eQTL	known expression quantitative trait locus
sumOfWeights	arithmetic sum of positive (PEX) minus negative (R) effects normalized for each cell type
sumOfWeightedWeights (PRE)	normalized SumOfWeights by total number of experiments reported
