# Supplementary material for: A systems biology approach uncovers cell-specific gene regulatory effects of genetic associations in multiple sclerosis
Source: Nat Commun. 2019 May 20;10:2236. doi: 10.1038/s41467-019-09773-y (PMC6527683; doi:10.1038/s41467-019-09773-y)
Supplement: Supplementary file 6 — Supplementary data 3 [file 41467_2019_9773_MOESM6_ESM.xlsx]

## Sheet: Supplementary Dataset 3
Supplementary Dataset 3. Predicted regulatory effects of genes (GW_ CNS_r2>0.5)
Target	Region	LeadSNP	PEX	R	eQTL	sumOfWeights	sumOfWeightedWeights (PRE)
ACTRT2	Region10	rs6670198	1	6	NA	-73	-4.5625
FAM213B	Region10	rs6670198	9	13	NA	-61	-3.8125
LOC115110	Region10	rs6670198	2	1	NA	6	0.375
MMEL1	Region10	rs6670198	37	88	NA	-717	-44.8125
TNFRSF14	Region10	rs6670198	9	13	NA	-72	-4.5
TTC34	Region10	rs6670198	4	20	NA	-147	-9.1875
UBE2D3	Region10	rs6670198	2	0	NA	16	1
ACP2	Region101	rs2269434	4	0	NA	48	3
DDB2	Region101	rs2269434	4	0	NA	63	3.9375
MADD	Region101	rs2269434	33	0	NA	456	28.5
MYBPC3	Region101	rs2269434	4	1	NA	33	2.0625
NR1H3	Region101	rs2269434	22	0	NA	208	13
PSMC3	Region101	rs2269434	20	5	NA	65	4.0625
RAPSN	Region101	rs2269434	32	16	NA	46	2.875
SPI1	Region101	rs2269434	2	1	NA	5	0.3125
NLRC5	Region107	rs8062446	3	3	NA	12	0.75
ATP1A1OS	Region11	rs10801908	19	1	NA	67	4.1875
CD58	Region11	rs10801908	43	7	NA	159	9.9375
GGA3	Region110	rs9900529	1	0	NA	6	0.375
GRB2	Region110	rs9900529	68	1	NA	596	37.25
KIAA0195	Region110	rs9900529	3	2	NA	6	0.375
LOC100287042	Region110	rs9900529	8	0	NA	64	4
MIF4GD	Region110	rs9900529	2	0	NA	15	0.9375
MIR3678	Region110	rs9900529	3	2	NA	6	0.375
MRPS7	Region110	rs9900529	2	0	NA	16	1
SLC25A19	Region110	rs9900529	26	0	NA	231	14.4375
TSEN54	Region110	rs9900529	1	0	NA	16	1
JADE2	Region111	rs2084007	19	5	NA	153	9.5625
TCF7	Region111	rs2084007	11	27	NA	-115	-7.1875
VDAC1	Region111	rs2084007	6	25	NA	-151	-9.4375
CXXC4	Region112	rs2726479	2	3	NA	-6	-0.375
PPA2	Region112	rs2726479	51	0	NA	559	34.9375
TET2	Region112	rs2726479	47	20	NA	414	25.875
BATF3	Region116	rs9308424	1	3	NA	-36	-2.25
NSL1	Region116	rs9308424	0	1	NA	-8	-0.5
UBE2D3	Region116	rs9308424	2	0	NA	16	1
ERG	Region117	rs9977672	34	39	NA	-194	-12.125
ALCAM	Region118	rs2289746	1	0	NA	7	0.4375
CBLB	Region118	rs2289746	78	0	NA	836	52.25
LINC00882	Region118	rs2289746	1	0	NA	1	0.0625
IGSF23	Region120	rs7260482	19	18	NA	-122	-7.625
PVR	Region120	rs7260482	15	5	NA	94	5.875
CTSH	Region123	rs62013236	8	20	NA	-116	-7.25
RASGRF1	Region123	rs62013236	10	21	NA	-118	-7.375
CHRNA9	Region126	rs7698247	6	6	NA	-17	-1.0625
RHOH	Region126	rs7698247	6	6	NA	-17	-1.0625
ADO	Region128	rs34299154	6	18	NA	-29	-1.8125
ZNF365	Region128	rs34299154	6	18	NA	-29	-1.8125
EVI5	Region13	rs11809700	157	22	NA	812	50.75
FAM69A	Region13	rs11809700	26	4	NA	169	10.5625
GFI1	Region13	rs11809700	3	14	NA	-161	-10.0625
MTF2	Region13	rs11809700	1	1	NA	-4	-0.25
RPL5	Region13	rs11809700	12	4	NA	49	3.0625
TGFBR3	Region13	rs11809700	19	9	NA	93	5.8125
FRMD6	Region133	rs11852059	22	3	NA	45	2.8125
GNG2	Region133	rs11852059	22	3	NA	45	2.8125
ZEB1-AS1	Region134	rs1087056	19	0	NA	28	1.75
ZNF438	Region134	rs1087056	19	0	NA	28	1.75
ADCY3	Region136	rs13428812	1	0	NA	16	1
CENPO	Region136	rs13428812	17	0	NA	128	8
ITSN2	Region136	rs13428812	1	0	NA	14	0.875
NCOA1	Region136	rs13428812	2	0	NA	30	1.875
PTRHD1	Region136	rs13428812	2	0	NA	14	0.875
CD5	Region14	rs4939490	2	1	NA	-8	-0.5
CD6	Region14	rs4939490	4	5	NA	-52	-3.25
ETV7	Region144	rs1076928	12	12	NA	-42	-2.625
KCTD20	Region144	rs1076928	10	0	NA	131	8.1875
PXT1	Region144	rs1076928	7	47	NA	-95	-5.9375
SRSF3	Region144	rs1076928	0	1	NA	-1	-0.0625
STK38	Region144	rs1076928	16	1	NA	187	11.6875
LOC100505625	Region147	rs34681760	11	4	NA	38	2.375
MIR4278	Region147	rs34681760	12	0	NA	129	8.0625
PAPD7	Region147	rs34681760	77	1	NA	746	46.625
CD86	Region15	chr3_121765368	1	4	NA	-3	-0.1875
EAF2	Region15	chr3_121765368	10	0	NA	30	1.875
GOLGB1	Region15	chr3_121765368	11	12	NA	43	2.6875
ILDR1	Region15	chr3_121765368	0	2	NA	-3	-0.1875
IQCB1	Region15	chr3_121765368	85	12	NA	1120	70
PRR5L	Region153	rs1365120	38	0	NA	279	17.4375
CSF2RB	Region159	rs760517	20	75	NA	-797	-49.8125
NCF4	Region159	rs760517	3	23	NA	-288	-18
DPH5	Region16	rs34723276	71	9	NA	313	19.5625
EXTL2	Region16	rs34723276	27	34	NA	33	2.0625
S1PR1	Region16	rs34723276	57	9	NA	130	8.125
SLC30A7	Region16	rs34723276	23	0	NA	356	22.25
VCAM1	Region16	rs34723276	21	34	NA	5	0.3125
JAK1	Region161	rs72922276	81	6	NA	524	32.75
MIR3671	Region161	rs72922276	7	2	NA	49	3.0625
RAVER2	Region161	rs72922276	9	1	NA	50	3.125
ASF1A	Region164	chr6_119215402	1	0	NA	14	0.875
CEP85L	Region164	chr6_119215402	2	2	NA	2	0.125
FAM184A	Region164	chr6_119215402	41	0	NA	287	17.9375
LOC100287632	Region164	chr6_119215402	4	2	NA	10	0.625
MCM9	Region164	chr6_119215402	8	0	NA	73	4.5625
MIR100HG	Region169	rs6589939	40	46	NA	-46	-2.875
UBASH3B	Region169	rs6589939	81	63	NA	197	12.3125
CD27-AS1	Region17	rs1800693	3	9	NA	-22	-1.375
LTBR	Region17	rs1800693	4	10	NA	-20	-1.25
SCNN1A	Region17	rs1800693	4	2	NA	3	0.1875
TNFRSF1A	Region17	rs1800693	22	1	NA	180	11.25
GNPDA1	Region172	rs249677	9	2	NA	62	3.875
NDFIP1	Region172	rs249677	104	9	NA	1155	72.1875
SPRY4	Region172	rs249677	6	7	NA	40	2.5
LBH	Region173	rs13414105	40	12	NA	207	12.9375
LCLAT1	Region173	rs13414105	8	8	NA	-7	-0.4375
CKS1B	Region1736	chr1_154963701	1	0	NA	15	0.9375
FLAD1	Region1736	chr1_154963701	17	0	NA	192	12
LENEP	Region1736	chr1_154963701	5	0	NA	64	4
PBXIP1	Region1736	chr1_154963701	2	0	NA	31	1.9375
PYGO2	Region1736	chr1_154963701	1	0	NA	16	1
SHC1	Region1736	chr1_154963701	10	0	NA	128	8
ZBTB7B	Region1736	chr1_154963701	10	0	NA	128	8
PTRF	Region18	rs1026916	16	11	NA	51	3.1875
STAT3	Region18	rs1026916	63	5	NA	513	32.0625
GRB7	Region185	rs9909593	2	3	NA	-8	-0.5
GSDMA	Region185	rs9909593	0	5	NA	-51	-3.1875
GSDMB	Region185	rs9909593	39	22	NA	235	14.6875
IKZF3	Region185	rs9909593	4	18	NA	-190	-11.875
LRRC3C	Region185	rs9909593	6	11	NA	-38	-2.375
NR1D1	Region185	rs9909593	4	0	NA	32	2
ORMDL3	Region185	rs9909593	11	6	NA	60	3.75
THRA	Region185	rs9909593	6	0	NA	48	3
ZPBP2	Region185	rs9909593	7	45	NA	-508	-31.75
GATA3	Region187	rs10905353	3	7	NA	-102	-6.375
GATA3-AS1	Region187	rs10905353	1	17	NA	-146	-9.125
TAF3	Region187	rs10905353	0	6	NA	-81	-5.0625
AHI1	Region19	rs4896153	7	0	NA	78	4.875
HBS1L	Region19	rs4896153	1	42	NA	-78	-4.875
LINC00271	Region19	rs4896153	4	0	NA	4	0.25
MYB	Region19	rs4896153	3	42	NA	-56	-3.5
CLCN6	Region192	chr1_12861693	1	0	NA	16	1
NPPA	Region192	chr1_12861693	0	1	NA	-10	-0.625
NPPB	Region192	chr1_12861693	0	1	NA	-10	-0.625
CD28	Region193	chr2_203693277	28	47	NA	-37	-2.3125
CTLA4	Region193	chr2_203693277	25	21	NA	-2	-0.125
IL20RA	Region20	rs62420820	2	7	NA	-4	-0.25
IL22RA2	Region20	rs62420820	2	7	NA	-4	-0.25
LOC100130476	Region20	rs62420820	10	39	NA	-95	-5.9375
OLIG3	Region20	rs62420820	10	38	NA	-94	-5.875
KIAA1549	Region201	rs10271373	23	4	NA	206	12.875
ZC3HAV1	Region201	rs10271373	58	18	NA	513	32.0625
ZC3HAV1L	Region201	rs10271373	76	51	NA	618	38.625
LIMK2	Region205	rs4820955	5	0	NA	65	4.0625
PLXNC1	Region208	rs61708525	2	2	NA	22	1.375
CD40	Region21	rs6032662	4	6	NA	-26	-1.625
NCOA5	Region21	rs6032662	3	3	NA	1	0.0625
SLC12A5	Region21	rs6032662	3	2	NA	13	0.8125
CCR4	Region212	rs11919880	5	32	NA	-30	-1.875
GLB1	Region212	rs11919880	1	6	NA	-4	-0.25
TRIM71	Region212	rs11919880	5	25	NA	-16	-1
FAM76B	Region218	rs4409785	4	10	NA	-3	-0.1875
SESN3	Region218	rs4409785	4	10	NA	-3	-0.1875
IFI30	Region22	rs4808760	2	5	NA	-8	-0.5
MAST3	Region22	rs4808760	35	9	NA	286	17.875
MPV17L2	Region22	rs4808760	5	4	NA	42	2.625
PDE4C	Region22	rs4808760	7	19	NA	-184	-11.5
PIK3R2	Region22	rs4808760	1	0	NA	16	1
RAB3A	Region22	rs4808760	7	2	NA	28	1.75
C10orf55	Region220	rs17741873	17	15	NA	-14	-0.875
CAMK2G	Region220	rs17741873	45	8	NA	391	24.4375
PLAU	Region220	rs17741873	4	2	NA	-7	-0.4375
VCL	Region220	rs17741873	1	5	NA	-16	-1
RUNX3	Region222	rs6672420	26	55	NA	-561	-35.0625
SYF2	Region222	rs6672420	25	53	NA	-536	-33.5
BAD	Region225	rs11231749	3	0	NA	48	3
CCDC88B	Region225	rs11231749	5	4	NA	8	0.5
ESRRA	Region225	rs11231749	1	0	NA	16	1
LOC100996455	Region225	rs11231749	2	1	NA	-2	-0.125
PLCB3	Region225	rs11231749	6	0	NA	76	4.75
PRDX5	Region225	rs11231749	1	1	NA	2	0.125
RPS6KA4	Region225	rs11231749	4	2	NA	24	1.5
TEX40	Region225	rs11231749	3	2	NA	4	0.25
TRMT112	Region225	rs11231749	2	0	NA	32	2
VEGFB	Region225	rs11231749	4	0	NA	60	3.75
EPPK1	Region226	rs3923387	18	7	NA	101	6.3125
GRINA	Region226	rs3923387	43	28	NA	62	3.875
PARP10	Region226	rs3923387	18	13	NA	79	4.9375
PLEC	Region226	rs3923387	171	26	NA	1489	93.0625
SPATC1	Region226	rs3923387	31	23	NA	-42	-2.625
MIR4778	Region228	rs13385171	21	6	NA	108	6.75
SPRED2	Region228	rs13385171	50	10	NA	342	21.375
C3	Region23	rs1077667	3	2	NA	-10	-0.625
CD70	Region23	rs1077667	0	1	NA	-14	-0.875
TNFSF14	Region23	rs1077667	5	6	NA	-54	-3.375
LOC285626	Region24	rs2546890	4	4	NA	-8	-0.5
HOXA1	Region240	rs73075598	0	1	NA	-13	-0.8125
FUCA2	Region248	rs6911131	1	1	NA	1	0.0625
LOC285740	Region248	rs6911131	4	1	NA	5	0.3125
GALC	Region25	chr14_88523488	29	11	NA	235	14.6875
GPR65	Region25	chr14_88523488	8	15	NA	-8	-0.5
KCNK10	Region25	chr14_88523488	7	18	NA	-24	-1.5
LOC283585	Region25	chr14_88523488	4	1	NA	9	0.5625
LOC283587	Region25	chr14_88523488	21	48	NA	-52	-3.25
BCL6	Region251	rs13066789	9	12	NA	1	0.0625
LPP	Region251	rs13066789	61	11	NA	394	24.625
LPP-AS2	Region251	rs13066789	9	12	NA	1	0.0625
CXCR4	Region252	rs10191360	10	16	NA	-7	-0.4375
DARS	Region252	rs10191360	0	4	NA	-11	-0.6875
THSD7B	Region252	rs10191360	10	12	NA	4	0.25
CACNA1I	Region253	rs3827380	0	1	NA	-14	-0.875
ENTHD1	Region253	rs3827380	1	7	NA	-65	-4.0625
GRAP2	Region253	rs3827380	5	15	NA	-141	-8.8125
ESPN	Region259	rs2986736	2	7	NA	-83	-5.1875
TNFRSF25	Region259	rs2986736	1	1	NA	4	0.25
SP110	Region26	rs35540610	4	2	NA	7	0.4375
SP140	Region26	rs35540610	9	29	NA	-85	-5.3125
ACAD10	Region261	rs3184504	4	1	NA	18	1.125
ALDH2	Region261	rs3184504	3	1	NA	4	0.25
ATXN2	Region261	rs3184504	2	0	NA	20	1.25
BRAP	Region261	rs3184504	2	0	NA	20	1.25
CUX2	Region261	rs3184504	3	2	NA	-10	-0.625
FAM109A	Region261	rs3184504	0	1	NA	-4	-0.25
HECTD4	Region261	rs3184504	5	0	NA	55	3.4375
MAPKAPK5-AS1	Region261	rs3184504	1	0	NA	2	0.125
NAA25	Region261	rs3184504	2	0	NA	23	1.4375
PTPN11	Region261	rs3184504	2	0	NA	31	1.9375
RPL6	Region261	rs3184504	1	0	NA	16	1
SH2B3	Region261	rs3184504	2	1	NA	12	0.75
TRAFD1	Region261	rs3184504	2	0	NA	23	1.4375
UBE2D3	Region261	rs3184504	1	0	NA	16	1
MAPK1	Region27	rs9610458	111	4	NA	1061	66.3125
PPM1F	Region27	rs9610458	37	2	NA	283	17.6875
TOP3B	Region27	rs9610458	6	0	NA	80	5
YPEL1	Region27	rs9610458	10	2	NA	71	4.4375
FNDC1	Region28	rs1738074	0	12	NA	-130	-8.125
RSPH3	Region28	rs1738074	2	0	NA	10	0.625
TAGAP	Region28	rs1738074	3	13	NA	-130	-8.125
AGAP2	Region29	rs701006	8	8	NA	76	4.75
ARHGEF25	Region29	rs701006	2	1	NA	22	1.375
AVIL	Region29	rs701006	7	0	NA	80	5
B4GALNT1	Region29	rs701006	5	84	NA	-373	-23.3125
CDK4	Region29	rs701006	2	0	NA	16	1
CTDSP2	Region29	rs701006	4	0	NA	48	3
CYP27B1	Region29	rs701006	2	2	NA	0	0
DKFZP586D0919	Region29	rs701006	0	0	22	0	0
METTL1	Region29	rs701006	3	1	NA	28	1.75
METTL21B	Region29	rs701006	15	0	NA	180	11.25
OS9	Region29	rs701006	23	83	NA	-87	-5.4375
SLC26A10	Region29	rs701006	2	2	NA	-4	-0.25
TSFM	Region29	rs701006	19	0	NA	223	13.9375
CD200R1	Region299	rs7620803	1	7	NA	-15	-0.9375
ZMIZ1	Region30	rs1250551	44	0	NA	447	27.9375
CISD2	Region301	chr4_103128873	32	0	NA	236	14.75
MANBA	Region301	chr4_103128873	29	0	NA	176	11
SLC9B1	Region301	chr4_103128873	28	11	NA	121	7.5625
SLC9B2	Region301	chr4_103128873	13	0	NA	156	9.75
UBE2D3	Region301	chr4_103128873	125	0	NA	881	55.0625
ETS1	Region303	rs4262739	10	14	NA	-75	-4.6875
CCDC155	Region31	rs1465697	7	14	NA	-165	-10.3125
CD37	Region31	rs1465697	2	0	NA	16	1
DKKL1	Region31	rs1465697	1	11	NA	-94	-5.875
SLC6A16	Region31	rs1465697	13	5	NA	41	2.5625
TEAD2	Region31	rs1465697	2	2	NA	6	0.375
TRPM4	Region31	rs1465697	0	2	NA	-10	-0.625
C1orf106	Region32	rs59655222	21	24	NA	20	1.25
CACNA1S	Region32	rs59655222	33	20	NA	31	1.9375
KIF21B	Region32	rs59655222	49	24	NA	302	18.875
KEAP1	Region33	rs28834106	36	15	NA	247	15.4375
LDLR	Region33	rs28834106	15	0	NA	189	11.8125
PDE4A	Region33	rs28834106	20	13	NA	202	12.625
S1PR5	Region33	rs28834106	12	9	NA	-35	-2.1875
SMARCA4	Region33	rs28834106	46	0	NA	685	42.8125
2018-03-01	Region339	rs72989863	12	3	NA	23	1.4375
EFCAB13	Region34	rs11079784	23	14	NA	9	0.5625
ITGB3	Region34	rs11079784	8	8	NA	2	0.125
KPNB1	Region34	rs11079784	40	0	NA	502	31.375
MRPL45P2	Region34	rs11079784	47	0	NA	531	33.1875
NPEPPS	Region34	rs11079784	65	0	NA	635	39.6875
TBKBP1	Region34	rs11079784	32	5	NA	311	19.4375
TBX21	Region34	rs11079784	1	1	NA	-10	-0.625
ATXN1	Region342	rs719316	47	12	NA	287	17.9375
HAAO	Region35	rs12478539	33	40	NA	161	10.0625
ZFP36L2	Region35	rs12478539	33	40	NA	161	10.0625
BCAS1	Region36	rs2248137	11	14	NA	-30	-1.875
CYP24A1	Region36	rs2248137	11	35	NA	-267	-16.6875
PFDN4	Region36	rs2248137	0	15	NA	-178	-11.125
BACH2	Region37	rs72928038	4	0	NA	25	1.5625
CD226	Region379	rs12605088	16	2	NA	23	1.4375
DOK6	Region379	rs12605088	1	0	NA	3	0.1875
FBXO48	Region38	rs12622670	9	20	NA	-60	-3.75
PLEK	Region38	rs12622670	10	21	NA	-64	-4
IL12A	Region39	rs1014486	35	29	NA	73	4.5625
IQCJ-SCHIP1	Region39	rs1014486	26	23	NA	30	1.875
LINC01100	Region39	rs1014486	3	3	NA	13	0.8125
BCL10	Region40	rs35486093	4	0	NA	46	2.875
C1orf52	Region40	rs35486093	13	19	NA	-26	-1.625
DDAH1	Region40	rs35486093	1	3	NA	1	0.0625
LOC646626	Region40	rs35486093	7	2	NA	35	2.1875
SYDE2	Region40	rs35486093	4	19	NA	-111	-6.9375
ACTN1	Region41	rs12434551	34	2	NA	149	9.3125
RAD51B	Region41	rs12434551	3	4	NA	18	1.125
ZFP36L1	Region41	rs12434551	42	6	NA	204	12.75
EXOC6	Region42	rs1112718	1	39	NA	-406	-25.375
HHEX	Region42	rs1112718	2	43	NA	-436	-27.25
IDE	Region42	rs1112718	15	0	NA	208	13
KIF11	Region42	rs1112718	18	3	NA	101	6.3125
MARK2P9	Region42	rs1112718	2	0	NA	14	0.875
KLHDC7B	Region43	rs140522	0	3	NA	-42	-2.625
NCAPH2	Region43	rs140522	5	0	NA	80	5
ODF3B	Region43	rs140522	5	8	NA	-93	-5.8125
SCO2	Region43	rs140522	10	0	NA	96	6
TYMP	Region43	rs140522	5	2	NA	13	0.8125
BCL9L	Region44	rs12365699	10	6	NA	42	2.625
CXCR5	Region44	rs12365699	10	54	NA	-145	-9.0625
DDX6	Region44	rs12365699	70	106	NA	110	6.875
PHLDB1	Region44	rs12365699	2	0	NA	12	0.75
TREH	Region44	rs12365699	30	53	NA	-20	-1.25
UPK2	Region44	rs12365699	8	6	NA	27	1.6875
PTPRK	Region45	rs802730	11	0	NA	90	5.625
THEMIS	Region45	rs802730	3	0	NA	10	0.625
CLTC	Region46	rs2150879	2	0	NA	31	1.9375
MIR21	Region46	rs2150879	6	0	NA	75	4.6875
PTRH2	Region46	rs2150879	1	0	NA	16	1
RNFT1	Region46	rs2150879	5	0	NA	49	3.0625
RPS6KB1	Region46	rs2150879	18	0	NA	276	17.25
TBC1D3P1-DHX40P1	Region46	rs2150879	1	0	NA	1	0.0625
TUBD1	Region46	rs2150879	19	0	NA	279	17.4375
VMP1	Region46	rs2150879	32	1	NA	290	18.125
CD69	Region47	rs7977720	0	15	NA	-35	-2.1875
CLEC2D	Region47	rs7977720	22	14	NA	138	8.625
CLECL1	Region47	rs7977720	0	83	NA	-153	-9.5625
DLEU7	Region48	rs9591325	60	34	NA	114	7.125
ST13P4	Region48	rs9591325	60	34	NA	114	7.125
PKIA	Region49	rs28703878	2	0	NA	15	0.9375
IL15RA	Region5	rs11256593	1	3	NA	-8	-0.5
IL2RA	Region5	rs11256593	10	42	NA	-231	-14.4375
RBM17	Region5	rs11256593	4	14	NA	-113	-7.0625
ARHGAP31	Region50	rs9843355	12	1	NA	110	6.875
CD80	Region50	rs9843355	1	4	NA	-2	-0.125
POGLUT1	Region50	rs9843355	2	0	NA	32	2
TIMMDC1	Region50	rs9843355	1	0	NA	16	1
TMEM39A	Region50	rs9843355	3	0	NA	42	2.625
RBM43	Region506	rs962052	17	6	NA	12	0.75
RND3	Region506	rs962052	17	6	NA	12	0.75
CAPSL	Region51	rs10063294	0	2	NA	-4	-0.25
IL7R	Region51	rs10063294	10	35	NA	-71	-4.4375
SPEF2	Region51	rs10063294	1	9	NA	-24	-1.5
PHGDH	Region52	rs483180	30	34	NA	18	1.125
ZNF697	Region52	rs483180	19	34	NA	-108	-6.75
CD5L	Region53	rs2317231	0	2	NA	-3	-0.1875
FCRL1	Region53	rs2317231	0	13	NA	-18	-1.125
FCRL2	Region53	rs2317231	0	6	NA	-7	-0.4375
FCRL3	Region53	rs2317231	7	17	NA	-41	-2.5625
FCRL4	Region53	rs2317231	0	4	NA	-15	-0.9375
IRF8	Region54	rs35703946	1	2	NA	-28	-1.75
LINC01082	Region54	rs35703946	1	2	NA	-28	-1.75
TOX2	Region540	rs4812772	14	9	NA	-40	-2.5
IRF5	Region549	rs4728142	7	12	NA	-139	-8.6875
KCP	Region549	rs4728142	0	5	NA	-72	-4.5
ANAPC1	Region55	rs57116599	52	1	NA	449	28.0625
MERTK	Region55	rs57116599	113	60	NA	823	51.4375
MIR4435-1HG	Region55	rs57116599	2	0	NA	6	0.375
TMEM87B	Region55	rs57116599	18	0	NA	138	8.625
LINC00977	Region56	rs6990534	27	8	NA	22	1.375
MIR1204	Region56	rs6990534	8	6	NA	13	0.8125
MIR1208	Region56	rs6990534	27	8	NA	22	1.375
MYC	Region56	rs6990534	0	2	NA	-2	-0.125
PCAT1	Region56	rs6990534	1	0	NA	1	0.0625
POU5F1B	Region56	rs6990534	1	0	NA	1	0.0625
PVT1	Region56	rs6990534	6	3	NA	9	0.5625
RASA2	Region569	rs6789653	2	0	NA	10	0.625
ZBTB38	Region569	rs6789653	58	8	NA	467	29.1875
ABI3BP	Region57	rs4325907	0	5	NA	-15	-0.9375
IMPG2	Region57	rs4325907	2	6	NA	-13	-0.8125
LOC152225	Region57	rs4325907	1	0	NA	2	0.125
RPL24	Region57	rs4325907	1	0	NA	16	1
SENP7	Region57	rs4325907	6	0	NA	59	3.6875
ZBTB11	Region57	rs4325907	1	0	NA	16	1
AMN	Region59	rs12147246	0	1	NA	-11	-0.6875
RCOR1	Region59	rs12147246	10	10	NA	4	0.25
TRAF3	Region59	rs12147246	85	12	NA	465	29.0625
KCNH8	Region594	rs9863496	2	0	NA	2	0.125
SATB1	Region594	rs9863496	2	0	NA	2	0.125
CLEC16A	Region6	chr16_11213951	238	6	NA	2223	138.938
DEXI	Region6	chr16_11213951	4	0	NA	47	2.9375
LITAF	Region6	chr16_11213951	20	3	NA	45	2.8125
PRM1	Region6	chr16_11213951	64	54	NA	-24	-1.5
PRM2	Region6	chr16_11213951	2	5	NA	-13	-0.8125
RMI2	Region6	chr16_11213951	96	51	NA	122	7.625
SOCS1	Region6	chr16_11213951	1	2	NA	5	0.3125
TNP2	Region6	chr16_11213951	0	2	NA	-4	-0.25
ABCB9	Region60	rs7975763	5	1	NA	59	3.6875
ARL6IP4	Region60	rs7975763	1	0	NA	16	1
C12orf65	Region60	rs7975763	45	0	NA	576	36
CDK2AP1	Region60	rs7975763	27	0	NA	214	13.375
LOC100507091	Region60	rs7975763	2	1	NA	10	0.625
MPHOSPH9	Region60	rs7975763	177	0	NA	2451	153.188
OGFOD2	Region60	rs7975763	6	1	NA	77	4.8125
PITPNM2	Region60	rs7975763	92	7	NA	862	53.875
RILPL2	Region60	rs7975763	11	0	NA	158	9.875
SBNO1	Region60	rs7975763	29	0	NA	328	20.5
SETD8	Region60	rs7975763	17	0	NA	204	12.75
KIAA1841	Region61	rs1177228	8	0	NA	106	6.625
PUS10	Region61	rs1177228	3	0	NA	21	1.3125
REL	Region61	rs1177228	1	0	NA	14	0.875
JAZF1	Region617	rs10245867	3	3	NA	0	0
JAZF1-AS1	Region617	rs10245867	4	4	NA	-7	-0.4375
CARD11	Region62	rs55858457	0	26	NA	-161	-10.0625
CHST12	Region62	rs55858457	20	0	NA	164	10.25
EIF3B	Region62	rs55858457	2	0	NA	30	1.875
SDK1	Region62	rs55858457	0	26	NA	-161	-10.0625
KRBA1	Region63	rs354033	1	15	NA	-88	-5.5
ZNF746	Region63	rs354033	14	1	NA	181	11.3125
ZNF767	Region63	rs354033	6	16	NA	-18	-1.125
RGS1	Region64	rs1323292	30	0	NA	56	3.5
RGS21	Region64	rs1323292	29	0	NA	53	3.3125
HSD17B4	Region65	rs28762138	5	4	NA	-12	-0.75
TNFAIP8	Region65	rs28762138	23	14	NA	-1	-0.0625
CDHR3	Region654	rs73414214	8	3	NA	29	1.8125
NAMPT	Region654	rs73414214	0	5	NA	-10	-0.625
SYPL1	Region654	rs73414214	13	8	NA	94	5.875
ALPK2	Region66	rs9955954	10	7	NA	-5	-0.3125
MALT1	Region66	rs9955954	34	7	NA	322	20.125
ZNF532	Region66	rs9955954	5	5	NA	-20	-1.25
IFITM3	Region67	rs35218683	1	1	NA	12	0.75
ACTRT3	Region68	rs10936602	11	0	NA	146	9.125
LRRC31	Region68	rs10936602	7	30	NA	-87	-5.4375
LRRC34	Region68	rs10936602	16	2	NA	145	9.0625
LRRIQ4	Region68	rs10936602	5	20	NA	-29	-1.8125
MECOM	Region68	rs10936602	2	3	NA	-17	-1.0625
MYNN	Region68	rs10936602	17	0	NA	206	12.875
SAMD7	Region68	rs10936602	0	2	NA	-4	-0.25
TERC	Region68	rs10936602	3	3	NA	-2	-0.125
ARHGAP27	Region69	rs7222450	4	4	NA	-12	-0.75
MAP3K14	Region69	rs7222450	20	4	NA	115	7.1875
DAB2	Region7	rs11749040	24	6	NA	24	1.5
PTGER4	Region7	rs11749040	24	6	NA	24	1.5
GABARAPL3	Region70	rs6496663	6	0	NA	9	0.5625
IQGAP1	Region70	rs6496663	39	0	NA	381	23.8125
NGRN	Region70	rs6496663	4	0	NA	7	0.4375
DYNLRB2	Region71	rs12925972	0	6	NA	-42	-2.625
MAF	Region71	rs12925972	1	17	NA	-138	-8.625
WWOX	Region71	rs12925972	17	37	NA	-137	-8.5625
BATF	Region72	rs34695601	1	16	NA	-114	-7.125
FLVCR2	Region72	rs34695601	0	8	NA	-65	-4.0625
ALDOA	Region74	rs3809627	10	11	NA	-10	-0.625
C16orf92	Region74	rs3809627	2	3	NA	6	0.375
CORO1A	Region74	rs3809627	5	0	NA	5	0.3125
DOC2A	Region74	rs3809627	3	4	NA	20	1.25
FAM57B	Region74	rs3809627	7	12	NA	-73	-4.5625
GDPD3	Region74	rs3809627	7	0	NA	103	6.4375
KCTD13	Region74	rs3809627	3	0	NA	31	1.9375
MAPK3	Region74	rs3809627	7	0	NA	36	2.25
PPP4C	Region74	rs3809627	6	0	NA	64	4
TBX6	Region74	rs3809627	4	0	NA	48	3
YPEL3	Region74	rs3809627	4	0	NA	51	3.1875
C7orf72	Region75	chr7_50328339	0	7	NA	-14	-0.875
IKZF1	Region75	chr7_50328339	0	7	NA	-14	-0.875
CCNE2	Region751	chr8_95125803	25	5	NA	175	10.9375
DPY19L4	Region751	chr8_95125803	0	1	NA	-1	-0.0625
INTS8	Region751	chr8_95125803	18	1	NA	287	17.9375
NDUFAF6	Region751	chr8_95125803	1	0	NA	12	0.75
TP53INP1	Region751	chr8_95125803	22	5	NA	140	8.75
ANP32B	Region76	rs7855251	0	16	NA	-87	-5.4375
NANS	Region76	rs7855251	17	16	NA	153	9.5625
TRIM14	Region76	rs7855251	13	10	NA	47	2.9375
LEF1	Region77	rs9992763	38	40	NA	-59	-3.6875
LEF1-AS1	Region77	rs9992763	2	7	NA	-63	-3.9375
RPL34-AS1	Region77	rs9992763	0	5	NA	-47	-2.9375
SOX8	Region78	rs405343	48	35	NA	-127	-7.9375
SSTR5-AS1	Region78	rs405343	48	35	NA	-127	-7.9375
CALCB	Region79	rs61884005	0	1	NA	-13	-0.8125
COPB1	Region79	rs61884005	7	7	NA	46	2.875
CYP2R1	Region79	rs61884005	1	0	NA	15	0.9375
INSC	Region79	rs61884005	0	1	NA	-13	-0.8125
PDE3B	Region79	rs61884005	4	0	NA	21	1.3125
PSMA1	Region79	rs61884005	1	0	NA	16	1
RRAS2	Region79	rs61884005	16	7	NA	58	3.625
SPON1	Region79	rs61884005	6	6	NA	26	1.625
BANF1	Region80	rs531612	3	1	NA	30	1.875
C11orf68	Region80	rs531612	7	5	NA	-2	-0.125
CST6	Region80	rs531612	2	2	NA	-13	-0.8125
DRAP1	Region80	rs531612	16	7	NA	103	6.4375
EFEMP2	Region80	rs531612	7	0	NA	64	4
EIF1AD	Region80	rs531612	19	0	NA	277	17.3125
FOSL1	Region80	rs531612	12	9	NA	-44	-2.75
MANBA	Region80	rs531612	1	0	NA	16	1
SART1	Region80	rs531612	35	0	NA	521	32.5625
SNX32	Region80	rs531612	2	0	NA	3	0.1875
TSGA10IP	Region80	rs531612	17	8	NA	100	6.25
UBE2D3	Region80	rs531612	1	0	NA	16	1
SLC2A4RG	Region81	rs6742	2	0	NA	15	0.9375
ZGPAT	Region81	rs6742	2	0	NA	16	1
CD48	Region82	rs3737798	0	24	NA	-138	-8.625
SLAMF1	Region82	rs3737798	0	21	NA	-111	-6.9375
SLAMF6	Region82	rs3737798	2	4	NA	2	0.125
SLAMF7	Region82	rs3737798	0	17	NA	-164	-10.25
VANGL2	Region82	rs3737798	11	5	NA	87	5.4375
BANP	Region83	rs4796224	0	0	3	0	0
DHRS11	Region83	rs4796224	10	0	NA	144	9
GGNBP2	Region83	rs4796224	38	0	NA	588	36.75
MGC4172	Region83	rs4796224	0	0	17	0	0
MRM1	Region83	rs4796224	9	0	NA	84	5.25
MYO19	Region83	rs4796224	17	0	NA	256	16
PIGW	Region83	rs4796224	3	0	NA	42	2.625
TBC1D3G	Region83	rs4796224	3	3	NA	5	0.3125
ZNHIT3	Region83	rs4796224	17	5	NA	129	8.0625
LY86	Region84	rs12211604	5	21	NA	-51	-3.1875
RREB1	Region84	rs12211604	20	24	NA	38	2.375
MIR4262	Region857	rs11899404	0	1	NA	-1	-0.0625
TRIB2	Region857	rs11899404	0	1	NA	-1	-0.0625
CALR3	Region87	rs58166386	17	34	NA	-30	-1.875
EPS15L1	Region87	rs58166386	33	3	NA	298	18.625
KLF2	Region87	rs58166386	12	2	NA	73	4.5625
FOXP1	Region88	rs9878602	149	20	NA	623	38.9375
CMC1	Region9	rs438613	1	27	NA	-128	-8
EOMES	Region9	rs438613	1	31	NA	-175	-10.9375
TEC	Region90	rs6837324	4	13	NA	-23	-1.4375
TXK	Region90	rs6837324	13	28	NA	-59	-3.6875
CLYBL	Region91	chr13_100026952	1	0	NA	4	0.25
MIR548AN	Region91	chr13_100026952	2	1	NA	20	1.25
TM9SF2	Region91	chr13_100026952	3	1	NA	34	2.125
ELMO1	Region94	rs60600003	108	17	NA	449	28.0625
AFF1	Region96	rs2705616	6	1	NA	22	1.375
C4orf36	Region96	rs2705616	6	0	NA	27	1.6875
LOC100506746	Region96	rs2705616	10	0	NA	43	2.6875
NDNF	Region97	rs17051321	7	30	NA	-100	-6.25
TNIP3	Region97	rs17051321	15	82	NA	-218	-13.625
LMAN2	Region98	rs67111717	25	4	NA	229	14.3125
MXD3	Region98	rs67111717	5	0	NA	45	2.8125
RGS14	Region98	rs67111717	20	16	NA	-42	-2.625
SLC34A1	Region98	rs67111717	1	2	NA	-19	-1.1875
BSDC1	Region99	chr1_32738415	4	7	NA	-9	-0.5625
FAM167B	Region99	chr1_32738415	2	1	NA	2	0.125
LCK	Region99	chr1_32738415	2	2	NA	-13	-0.8125
ZBTB8B	Region99	chr1_32738415	4	7	NA	-9	-0.5625
Key
Target	target gene for computation
Region	association region
LeadSNP	lead SNP associated with MS
PEX	number of experiments relating the SNP in question with promoter, enhancer or transcriptional activation functions
R	number of experiments relating the SNP in question with repression functions
eQTL	known expression quantitative trait locus
sumOfWeights	arithmetic sum of positive (PEX) minus negative (R) effects normalized for each cell type
sumOfWeightedWeights (PRE)	normalized SumOfWeights by total number of experiments reported
