# Supplementary material for: A systems biology approach uncovers cell-specific gene regulatory effects of genetic associations in multiple sclerosis
Source: Nat Commun. 2019 May 20;10:2236. doi: 10.1038/s41467-019-09773-y (PMC6527683; doi:10.1038/s41467-019-09773-y)
Supplement: Supplementary file 7 — Supplementary data 4 [file 41467_2019_9773_MOESM7_ESM.xlsx]

## Sheet: Supplementary Dataset 4
Supplementary Dataset 4. Predicted regulatory effects of genes (GW_ Lung_r2>0.5)
Target	Region	LeadSNP	PEX	R	eQTL	sumOfWeights	sumOfWeightedWeights (PRE)
ACTRT2	Region10	rs6670198	0	5	NA	-10	-2.5
FAM213B	Region10	rs6670198	9	11	NA	-2	-0.5
LOC115110	Region10	rs6670198	1	1	NA	1	0.25
MMEL1	Region10	rs6670198	47	70	NA	-38	-9.5
TNFRSF14	Region10	rs6670198	9	12	NA	-5	-1.25
TTC34	Region10	rs6670198	1	13	NA	-19	-4.75
UBE2D3	Region10	rs6670198	2	0	NA	4	1
ACP2	Region101	rs2269434	3	0	NA	12	3
DDB2	Region101	rs2269434	4	0	NA	16	4
MADD	Region101	rs2269434	31	0	NA	115	28.75
MYBPC3	Region101	rs2269434	4	2	NA	7	1.75
NR1H3	Region101	rs2269434	18	0	NA	56	14
PSMC3	Region101	rs2269434	3	0	NA	8	2
RAPSN	Region101	rs2269434	13	0	NA	15	3.75
SPI1	Region101	rs2269434	1	1	NA	1	0.25
NLRC5	Region107	rs8062446	5	0	NA	12	3
ATP1A1OS	Region11	rs10801908	17	1	NA	32	8
CD58	Region11	rs10801908	42	6	NA	64	16
GGA3	Region110	rs9900529	1	0	NA	4	1
GRB2	Region110	rs9900529	61	0	NA	177	44.25
KIAA0195	Region110	rs9900529	2	2	NA	1	0.25
LOC100287042	Region110	rs9900529	7	0	NA	16	4
MIF4GD	Region110	rs9900529	1	0	NA	4	1
MIR3678	Region110	rs9900529	2	2	NA	1	0.25
MRPS7	Region110	rs9900529	2	0	NA	4	1
SLC25A19	Region110	rs9900529	19	0	NA	57	14.25
TSEN54	Region110	rs9900529	1	0	NA	4	1
JADE2	Region111	rs2084007	19	0	NA	48	12
TCF7	Region111	rs2084007	15	26	NA	-31	-7.75
VDAC1	Region111	rs2084007	11	25	NA	-43	-10.75
CXXC4	Region112	rs2726479	2	0	NA	2	0.5
PPA2	Region112	rs2726479	52	0	NA	172	43
TET2	Region112	rs2726479	46	0	NA	129	32.25
BATF3	Region116	rs9308424	4	3	NA	-1	-0.25
NSL1	Region116	rs9308424	0	1	NA	-1	-0.25
UBE2D3	Region116	rs9308424	1	0	NA	4	1
ERG	Region117	rs9977672	31	39	NA	-71	-17.75
ALCAM	Region118	rs2289746	1	0	NA	2	0.5
CBLB	Region118	rs2289746	81	0	NA	291	72.75
LINC00882	Region118	rs2289746	1	0	NA	1	0.25
IGSF23	Region120	rs7260482	22	0	NA	56	14
PVR	Region120	rs7260482	16	0	NA	47	11.75
CTSH	Region123	rs62013236	18	20	NA	-27	-6.75
RASGRF1	Region123	rs62013236	16	21	NA	-31	-7.75
CHRNA9	Region126	rs7698247	0	6	NA	-12	-3
RHOH	Region126	rs7698247	0	6	NA	-12	-3
ADO	Region128	rs34299154	3	26	NA	-38	-9.5
ZNF365	Region128	rs34299154	3	26	NA	-38	-9.5
EVI5	Region13	rs11809700	167	9	NA	436	109
FAM69A	Region13	rs11809700	17	1	NA	43	10.75
GFI1	Region13	rs11809700	5	14	NA	-36	-9
GLMN	Region13	rs11809700	0	0	1	0	0
MTF2	Region13	rs11809700	0	1	NA	-3	-0.75
RPL5	Region13	rs11809700	16	1	NA	21	5.25
SNORA66	Region13	rs11809700	0	0	1	0	0
TGFBR3	Region13	rs11809700	27	0	NA	64	16
FRMD6	Region133	rs11852059	19	12	NA	6	1.5
GNG2	Region133	rs11852059	19	12	NA	6	1.5
ZEB1-AS1	Region134	rs1087056	19	0	NA	34	8.5
ZNF438	Region134	rs1087056	19	0	NA	34	8.5
ADCY3	Region136	rs13428812	1	0	NA	4	1
CENPO	Region136	rs13428812	17	0	NA	40	10
ITSN2	Region136	rs13428812	1	0	NA	4	1
NCOA1	Region136	rs13428812	2	0	NA	8	2
PTRHD1	Region136	rs13428812	2	0	NA	4	1
CD5	Region14	rs4939490	1	1	NA	-1	-0.25
CD6	Region14	rs4939490	2	5	NA	-11	-2.75
ETV7	Region144	rs1076928	11	11	NA	-22	-5.5
KCTD20	Region144	rs1076928	10	0	NA	34	8.5
PXT1	Region144	rs1076928	23	37	NA	-61	-15.25
SRSF3	Region144	rs1076928	0	1	NA	-2	-0.5
STK38	Region144	rs1076928	12	1	NA	45	11.25
LOC100505625	Region147	rs34681760	10	4	NA	18	4.5
MIR4278	Region147	rs34681760	9	2	NA	29	7.25
PAPD7	Region147	rs34681760	64	3	NA	183	45.75
CD86	Region15	chr3_121765368	0	4	NA	-5	-1.25
EAF2	Region15	chr3_121765368	8	1	NA	7	1.75
GOLGB1	Region15	chr3_121765368	15	9	NA	18	4.5
ILDR1	Region15	chr3_121765368	0	1	NA	-1	-0.25
IQCB1	Region15	chr3_121765368	89	9	NA	295	73.75
PRR5L	Region153	rs1365120	31	24	NA	33	8.25
CSF2RB	Region159	rs760517	21	75	NA	-183	-45.75
NCF4	Region159	rs760517	0	23	NA	-53	-13.25
DPH5	Region16	rs34723276	57	11	NA	101	25.25
EXTL2	Region16	rs34723276	36	13	NA	34	8.5
S1PR1	Region16	rs34723276	41	11	NA	53	13.25
SLC30A7	Region16	rs34723276	34	0	NA	92	23
VCAM1	Region16	rs34723276	32	13	NA	24	6
JAK1	Region161	rs72922276	77	1	NA	204	51
MIR3671	Region161	rs72922276	7	1	NA	11	2.75
RAVER2	Region161	rs72922276	8	0	NA	13	3.25
ASF1A	Region164	chr6_119215402	1	0	NA	4	1
C6orf61	Region164	chr6_119215402	0	0	1	0	0
CEP85L	Region164	chr6_119215402	0	3	NA	-3	-0.75
FAM184A	Region164	chr6_119215402	32	5	NA	45	11.25
LOC100287632	Region164	chr6_119215402	1	3	NA	0	0
MCM9	Region164	chr6_119215402	9	0	NA	23	5.75
MIR100HG	Region169	rs6589939	39	21	NA	28	7
UBASH3B	Region169	rs6589939	82	27	NA	124	31
CD27-AS1	Region17	rs1800693	9	0	NA	31	7.75
LTBR	Region17	rs1800693	10	0	NA	35	8.75
SCNN1A	Region17	rs1800693	3	0	NA	8	2
TNFRSF1A	Region17	rs1800693	21	0	NA	48	12
AL833425	Region172	rs249677	0	0	1	0	0
ARHGAP26	Region172	rs249677	0	0	1	0	0
C2orf38	Region172	rs249677	0	0	1	0	0
FGF1	Region172	rs249677	0	0	1	0	0
GNPDA1	Region172	rs249677	4	6	NA	-5	-1.25
HIST1H2BF	Region172	rs249677	0	0	1	0	0
NDFIP1	Region172	rs249677	89	11	NA	265	66.25
PCDHB15	Region172	rs249677	0	0	1	0	0
PCDHB6	Region172	rs249677	0	0	1	0	0
PCDHGA1	Region172	rs249677	0	0	1	0	0
PCDHGC3	Region172	rs249677	0	0	1	0	0
PPP1R16B	Region172	rs249677	0	0	1	0	0
SPRY4	Region172	rs249677	4	5	NA	2	0.5
TSG101	Region172	rs249677	0	0	1	0	0
LBH	Region173	rs13414105	45	0	NA	114	28.5
LCLAT1	Region173	rs13414105	13	0	NA	22	5.5
CKS1B	Region1736	chr1_154963701	1	0	NA	4	1
FLAD1	Region1736	chr1_154963701	14	0	NA	47	11.75
LENEP	Region1736	chr1_154963701	4	0	NA	16	4
PBXIP1	Region1736	chr1_154963701	2	1	NA	6	1.5
PYGO2	Region1736	chr1_154963701	2	0	NA	4	1
SHC1	Region1736	chr1_154963701	12	0	NA	32	8
ZBTB7B	Region1736	chr1_154963701	9	0	NA	32	8
PTRF	Region18	rs1026916	11	0	NA	32	8
STAT3	Region18	rs1026916	53	0	NA	160	40
GRB7	Region185	rs9909593	4	2	NA	2	0.5
GSDMA	Region185	rs9909593	4	5	NA	-6	-1.5
GSDMB	Region185	rs9909593	35	19	NA	67	16.75
IKZF3	Region185	rs9909593	5	17	NA	-41	-10.25
LRRC3C	Region185	rs9909593	11	5	NA	7	1.75
NR1D1	Region185	rs9909593	4	0	NA	8	2
ORMDL3	Region185	rs9909593	10	0	NA	24	6
THRA	Region185	rs9909593	5	0	NA	11	2.75
ZPBP2	Region185	rs9909593	3	42	NA	-120	-30
GATA3	Region187	rs10905353	6	7	NA	-17	-4.25
GATA3-AS1	Region187	rs10905353	1	14	NA	-33	-8.25
TAF3	Region187	rs10905353	0	6	NA	-22	-5.5
AHI1	Region19	rs4896153	7	0	NA	24	6
HBS1L	Region19	rs4896153	1	43	NA	-62	-15.5
LINC00271	Region19	rs4896153	6	0	NA	7	1.75
MYB	Region19	rs4896153	3	45	NA	-60	-15
MYO1C	Region19	rs4896153	0	0	1	0	0
XM_212562	Region19	rs4896153	0	0	1	0	0
CLCN6	Region192	chr1_12861693	1	0	NA	4	1
NPPA	Region192	chr1_12861693	1	1	NA	-2	-0.5
NPPB	Region192	chr1_12861693	1	1	NA	-2	-0.5
CD28	Region193	chr2_203693277	24	23	NA	15	3.75
CTLA4	Region193	chr2_203693277	22	3	NA	33	8.25
RAPH1	Region193	chr2_203693277	0	2	NA	-2	-0.5
IL20RA	Region20	rs62420820	0	21	NA	-24	-6
IL22RA2	Region20	rs62420820	0	21	NA	-24	-6
LOC100130476	Region20	rs62420820	2	85	NA	-81	-20.25
OLIG3	Region20	rs62420820	1	85	NA	-83	-20.75
KIAA1549	Region201	rs10271373	27	4	NA	75	18.75
ZC3HAV1	Region201	rs10271373	54	0	NA	216	54
ZC3HAV1L	Region201	rs10271373	76	4	NA	262	65.5
LIMK2	Region205	rs4820955	5	0	NA	20	5
PLXNC1	Region208	rs61708525	3	1	NA	3	0.75
CD40	Region21	rs6032662	3	6	NA	-13	-3.25
NCOA5	Region21	rs6032662	2	3	NA	-2	-0.5
SLC12A5	Region21	rs6032662	1	1	NA	1	0.25
CCR4	Region212	rs11919880	7	57	NA	-63	-15.75
GLB1	Region212	rs11919880	2	6	NA	-7	-1.75
TRIM71	Region212	rs11919880	5	50	NA	-53	-13.25
FAM76B	Region218	rs4409785	9	11	NA	-4	-1
SESN3	Region218	rs4409785	9	11	NA	-4	-1
IFI30	Region22	rs4808760	2	5	NA	-1	-0.25
MAST3	Region22	rs4808760	30	10	NA	86	21.5
MPV17L2	Region22	rs4808760	5	4	NA	12	3
PDE4C	Region22	rs4808760	16	13	NA	0	0
PIK3R2	Region22	rs4808760	1	0	NA	4	1
RAB3A	Region22	rs4808760	4	0	NA	14	3.5
C10orf55	Region220	rs17741873	18	3	NA	29	7.25
CAMK2G	Region220	rs17741873	44	0	NA	120	30
PLAU	Region220	rs17741873	4	2	NA	4	1
VCL	Region220	rs17741873	3	2	NA	1	0.25
RUNX3	Region222	rs6672420	25	53	NA	-50	-12.5
SYF2	Region222	rs6672420	25	51	NA	-46	-11.5
BAD	Region225	rs11231749	3	0	NA	12	3
CCDC88B	Region225	rs11231749	4	4	NA	-3	-0.75
ESRRA	Region225	rs11231749	1	0	NA	4	1
LOC100996455	Region225	rs11231749	0	1	NA	-3	-0.75
PLCB3	Region225	rs11231749	5	0	NA	20	5
PRDX5	Region225	rs11231749	1	1	NA	1	0.25
RPS6KA4	Region225	rs11231749	2	2	NA	3	0.75
TEX40	Region225	rs11231749	2	2	NA	4	1
TRMT112	Region225	rs11231749	2	0	NA	8	2
VEGFB	Region225	rs11231749	5	0	NA	16	4
EPPK1	Region226	rs3923387	13	0	NA	38	9.5
GRINA	Region226	rs3923387	25	18	NA	24	6
PARP10	Region226	rs3923387	14	3	NA	44	11
PLEC	Region226	rs3923387	160	0	NA	401	100.25
SPATC1	Region226	rs3923387	16	19	NA	-10	-2.5
MIR4778	Region228	rs13385171	8	12	NA	13	3.25
SPRED2	Region228	rs13385171	32	12	NA	89	22.25
C3	Region23	rs1077667	2	2	NA	0	0
CD70	Region23	rs1077667	0	1	NA	-3	-0.75
TNFSF14	Region23	rs1077667	5	6	NA	-3	-0.75
LOC285626	Region24	rs2546890	6	0	NA	12	3
HOXA1	Region240	rs73075598	1	0	NA	3	0.75
LOC285740	Region248	rs6911131	8	0	NA	8	2
PHACTR2	Region248	rs6911131	3	0	NA	3	0.75
GALC	Region25	chr14_88523488	23	0	NA	64	16
GPR65	Region25	chr14_88523488	2	8	NA	-6	-1.5
KCNK10	Region25	chr14_88523488	0	2	NA	-2	-0.5
LOC283585	Region25	chr14_88523488	4	0	NA	8	2
LOC283587	Region25	chr14_88523488	0	5	NA	-5	-1.25
BCL6	Region251	rs13066789	0	47	NA	-60	-15
LPP	Region251	rs13066789	70	0	NA	148	37
LPP-AS2	Region251	rs13066789	0	47	NA	-60	-15
CXCR4	Region252	rs10191360	0	9	NA	-16	-4
DARS	Region252	rs10191360	0	3	NA	-4	-1
THSD7B	Region252	rs10191360	0	6	NA	-12	-3
CACNA1I	Region253	rs3827380	0	1	NA	-3	-0.75
ENTHD1	Region253	rs3827380	0	7	NA	-27	-6.75
GRAP2	Region253	rs3827380	2	15	NA	-55	-13.75
ESPN	Region259	rs2986736	2	7	NA	-22	-5.5
TNFRSF25	Region259	rs2986736	2	1	NA	2	0.5
SP110	Region26	rs35540610	1	0	NA	4	1
SP140	Region26	rs35540610	0	19	NA	-45	-11.25
ACAD10	Region261	rs3184504	2	1	NA	2	0.5
ALDH2	Region261	rs3184504	3	1	NA	0	0
ATXN2	Region261	rs3184504	1	0	NA	4	1
BRAP	Region261	rs3184504	2	0	NA	4	1
CUX2	Region261	rs3184504	1	2	NA	-4	-1
FAM109A	Region261	rs3184504	1	1	NA	0	0
HECTD4	Region261	rs3184504	4	0	NA	15	3.75
MAPKAPK5-AS1	Region261	rs3184504	2	0	NA	2	0.5
NAA25	Region261	rs3184504	2	0	NA	6	1.5
PTPN11	Region261	rs3184504	2	0	NA	8	2
RPL6	Region261	rs3184504	1	0	NA	3	0.75
SH2B3	Region261	rs3184504	2	1	NA	4	1
TRAFD1	Region261	rs3184504	2	0	NA	6	1.5
UBE2D3	Region261	rs3184504	1	0	NA	3	0.75
HSS00079487	Region27	rs9610458	0	0	1	0	0
MAPK1	Region27	rs9610458	107	5	NA	267	66.75
PPM1F	Region27	rs9610458	27	3	NA	71	17.75
TOP3B	Region27	rs9610458	5	0	NA	20	5
YPEL1	Region27	rs9610458	11	2	NA	20	5
FNDC1	Region28	rs1738074	0	12	NA	-24	-6
RSPH3	Region28	rs1738074	11	15	NA	-7	-1.75
TAGAP	Region28	rs1738074	10	28	NA	-37	-9.25
AGAP2	Region29	rs701006	8	7	NA	0	0
ARHGEF25	Region29	rs701006	2	1	NA	3	0.75
AVIL	Region29	rs701006	6	0	NA	20	5
B4GALNT1	Region29	rs701006	3	71	NA	-146	-36.5
CDK4	Region29	rs701006	1	0	NA	4	1
CTDSP2	Region29	rs701006	3	0	NA	12	3
CYP27B1	Region29	rs701006	2	1	NA	2	0.5
FAM119B	Region29	rs701006	0	0	1	0	0
METTL1	Region29	rs701006	3	0	NA	8	2
METTL21B	Region29	rs701006	15	0	NA	48	12
OS9	Region29	rs701006	22	69	NA	-64	-16
SLC26A10	Region29	rs701006	1	2	NA	-5	-1.25
TSFM	Region29	rs701006	19	0	NA	56	14
CD200R1	Region299	rs7620803	0	51	NA	-96	-24
ZMIZ1	Region30	rs1250551	41	0	NA	112	28
CISD2	Region301	chr4_103128873	26	0	NA	74	18.5
MANBA	Region301	chr4_103128873	34	0	NA	78	19.5
SLC9B1	Region301	chr4_103128873	33	21	NA	30	7.5
SLC9B2	Region301	chr4_103128873	13	0	NA	27	6.75
UBE2D3	Region301	chr4_103128873	80	0	NA	201	50.25
ETS1	Region303	rs4262739	19	13	NA	10	2.5
CCDC155	Region31	rs1465697	3	14	NA	-33	-8.25
CD37	Region31	rs1465697	2	0	NA	6	1.5
DKKL1	Region31	rs1465697	1	7	NA	-9	-2.25
SLC6A16	Region31	rs1465697	13	4	NA	29	7.25
TEAD2	Region31	rs1465697	2	0	NA	8	2
TRPM4	Region31	rs1465697	0	2	NA	-4	-1
C1orf106	Region32	rs59655222	12	26	NA	-32	-8
CACNA1S	Region32	rs59655222	22	20	NA	-13	-3.25
KIF21B	Region32	rs59655222	32	43	NA	-33	-8.25
KEAP1	Region33	rs28834106	23	9	NA	55	13.75
LDLR	Region33	rs28834106	14	0	NA	51	12.75
PDE4A	Region33	rs28834106	20	0	NA	74	18.5
S1PR5	Region33	rs28834106	0	9	NA	-27	-6.75
SMARCA4	Region33	rs28834106	45	0	NA	175	43.75
43160	Region339	rs72989863	0	2	NA	-2	-0.5
AL512720	Region34	rs11079784	0	0	1	0	0
AL832820	Region34	rs11079784	0	0	1	0	0
Contig59481_RC	Region34	rs11079784	0	0	1	0	0
EFCAB13	Region34	rs11079784	24	3	NA	32	8
hCT1830328.2	Region34	rs11079784	0	0	1	0	0
ITGB3	Region34	rs11079784	8	0	NA	24	6
KPNB1	Region34	rs11079784	38	5	NA	98	24.5
MRPL45P2	Region34	rs11079784	48	5	NA	144	36
NPEPPS	Region34	rs11079784	69	5	NA	175	43.75
SP6	Region34	rs11079784	0	0	1	0	0
TBKBP1	Region34	rs11079784	30	6	NA	60	15
TBX21	Region34	rs11079784	1	1	NA	-2	-0.5
ATXN1	Region342	rs719316	42	0	NA	105	26.25
HAAO	Region35	rs12478539	38	2	NA	57	14.25
ZFP36L2	Region35	rs12478539	38	2	NA	57	14.25
BCAS1	Region36	rs2248137	3	2	NA	2	0.5
CYP24A1	Region36	rs2248137	3	23	NA	-73	-18.25
PFDN4	Region36	rs2248137	0	15	NA	-56	-14
BACH2	Region37	rs72928038	3	1	NA	5	1.25
STAT4	Region373	rs6738544	1	15	NA	-27	-6.75
CD226	Region379	rs12605088	29	0	NA	29	7.25
DOK6	Region379	rs12605088	10	0	NA	12	3
FBXO48	Region38	rs12622670	6	20	NA	-50	-12.5
PLEK	Region38	rs12622670	6	21	NA	-52	-13
IL12A	Region39	rs1014486	22	15	NA	20	5
IQCJ-SCHIP1	Region39	rs1014486	15	10	NA	12	3
LINC01100	Region39	rs1014486	3	2	NA	4	1
BCL10	Region40	rs35486093	3	0	NA	12	3
C1orf52	Region40	rs35486093	28	1	NA	55	13.75
DDAH1	Region40	rs35486093	11	0	NA	13	3.25
LOC646626	Region40	rs35486093	17	0	NA	28	7
SYDE2	Region40	rs35486093	20	1	NA	31	7.75
ACTN1	Region41	rs12434551	20	0	NA	59	14.75
RAD51B	Region41	rs12434551	8	3	NA	9	2.25
ZFP36L1	Region41	rs12434551	32	3	NA	84	21
EXOC6	Region42	rs1112718	3	39	NA	-63	-15.75
HHEX	Region42	rs1112718	7	43	NA	-61	-15.25
IDE	Region42	rs1112718	15	0	NA	56	14
KIF11	Region42	rs1112718	20	3	NA	53	13.25
MARK2P9	Region42	rs1112718	2	0	NA	6	1.5
KLHDC7B	Region43	rs140522	5	2	NA	6	1.5
NCAPH2	Region43	rs140522	5	0	NA	20	5
ODF3B	Region43	rs140522	10	6	NA	4	1
SCO2	Region43	rs140522	7	0	NA	24	6
TYMP	Region43	rs140522	4	2	NA	8	2
BCL9L	Region44	rs12365699	12	6	NA	15	3.75
CXCR5	Region44	rs12365699	7	52	NA	-95	-23.75
DDX6	Region44	rs12365699	26	105	NA	-113	-28.25
ENST00000292207	Region44	rs12365699	0	0	1	0	0
PHLDB1	Region44	rs12365699	2	0	NA	4	1
TREH	Region44	rs12365699	2	54	NA	-89	-22.25
UPK2	Region44	rs12365699	10	6	NA	11	2.75
PTPRK	Region45	rs802730	7	5	NA	21	5.25
THEMIS	Region45	rs802730	1	5	NA	-3	-0.75
CLTC	Region46	rs2150879	3	0	NA	8	2
MIR21	Region46	rs2150879	9	0	NA	20	5
PTRH2	Region46	rs2150879	1	0	NA	4	1
RNFT1	Region46	rs2150879	4	1	NA	11	2.75
RPS6KB1	Region46	rs2150879	18	0	NA	66	16.5
TBC1D3P1-DHX40P1	Region46	rs2150879	0	1	NA	-1	-0.25
TUBD1	Region46	rs2150879	23	0	NA	72	18
VMP1	Region46	rs2150879	28	0	NA	95	23.75
CD69	Region47	rs7977720	1	15	NA	-16	-4
CLEC2D	Region47	rs7977720	29	15	NA	58	14.5
CLECL1	Region47	rs7977720	10	84	NA	-90	-22.5
DLEU2	Region48	rs9591325	0	0	1	0	0
DLEU7	Region48	rs9591325	41	84	NA	-70	-17.5
ST13P4	Region48	rs9591325	41	84	NA	-70	-17.5
PKIA	Region49	rs28703878	1	0	NA	2	0.5
IL15RA	Region5	rs11256593	0	2	NA	-4	-1
IL2RA	Region5	rs11256593	19	40	NA	-75	-18.75
RBM17	Region5	rs11256593	6	14	NA	-30	-7.5
ARHGAP31	Region50	rs9843355	10	0	NA	40	10
CD80	Region50	rs9843355	2	3	NA	-2	-0.5
POGLUT1	Region50	rs9843355	2	0	NA	8	2
TIMMDC1	Region50	rs9843355	1	0	NA	4	1
TMEM39A	Region50	rs9843355	3	0	NA	8	2
RBM43	Region506	rs962052	17	0	NA	21	5.25
RND3	Region506	rs962052	17	0	NA	21	5.25
CAPSL	Region51	rs10063294	2	0	NA	3	0.75
IL7R	Region51	rs10063294	38	1	NA	79	19.75
SPEF2	Region51	rs10063294	3	1	NA	4	1
PHGDH	Region52	rs483180	31	26	NA	19	4.75
ZNF697	Region52	rs483180	21	26	NA	-11	-2.75
C1orf2	Region53	rs2317231	0	0	1	0	0
FCRL3	Region53	rs2317231	0	0	1	0	0
HSS00040956	Region53	rs2317231	0	0	1	0	0
PLXNB2	Region53	rs2317231	0	0	1	0	0
IRF8	Region54	rs35703946	1	2	NA	-3	-0.75
LINC01082	Region54	rs35703946	1	2	NA	-3	-0.75
TOX2	Region540	rs4812772	15	0	NA	36	9
IRF5	Region549	rs4728142	8	12	NA	-29	-7.25
KCP	Region549	rs4728142	0	5	NA	-16	-4
ANAPC1	Region55	rs57116599	53	21	NA	118	29.5
MERTK	Region55	rs57116599	87	80	NA	-1	-0.25
MIR4435-1HG	Region55	rs57116599	2	20	NA	-22	-5.5
TMEM87B	Region55	rs57116599	12	0	NA	32	8
LINC00977	Region56	rs6990534	49	27	NA	58	14.5
MIR1204	Region56	rs6990534	9	0	NA	18	4.5
MIR1208	Region56	rs6990534	50	28	NA	58	14.5
MYC	Region56	rs6990534	2	0	NA	2	0.5
PVT1	Region56	rs6990534	7	1	NA	12	3
RASA2	Region569	rs6789653	2	0	NA	4	1
ZBTB38	Region569	rs6789653	72	0	NA	150	37.5
ABI3BP	Region57	rs4325907	3	2	NA	1	0.25
IMPG2	Region57	rs4325907	4	3	NA	1	0.25
LOC152225	Region57	rs4325907	14	0	NA	16	4
RPL24	Region57	rs4325907	1	0	NA	4	1
SENP7	Region57	rs4325907	6	0	NA	16	4
ZBTB11	Region57	rs4325907	1	0	NA	4	1
ZPLD1	Region57	rs4325907	13	0	NA	15	3.75
AMN	Region59	rs12147246	0	1	NA	-2	-0.5
RCOR1	Region59	rs12147246	6	7	NA	3	0.75
TRAF3	Region59	rs12147246	73	8	NA	170	42.5
KCNH8	Region594	rs9863496	1	0	NA	1	0.25
SATB1	Region594	rs9863496	1	0	NA	1	0.25
CLEC16A	Region6	chr16_11213951	245	0	NA	613	153.25
DEXI	Region6	chr16_11213951	3	0	NA	12	3
LITAF	Region6	chr16_11213951	19	0	NA	41	10.25
PRM1	Region6	chr16_11213951	45	34	NA	46	11.5
PRM2	Region6	chr16_11213951	0	5	NA	-10	-2.5
RMI2	Region6	chr16_11213951	83	28	NA	138	34.5
SOCS1	Region6	chr16_11213951	2	2	NA	1	0.25
TNP2	Region6	chr16_11213951	1	2	NA	-3	-0.75
ABCB9	Region60	rs7975763	6	0	NA	14	3.5
ARL6IP4	Region60	rs7975763	1	0	NA	4	1
C12orf65	Region60	rs7975763	43	0	NA	148	37
CDK2AP1	Region60	rs7975763	15	0	NA	54	13.5
LOC100507091	Region60	rs7975763	1	0	NA	3	0.75
MPHOSPH9	Region60	rs7975763	178	0	NA	625	156.25
OGFOD2	Region60	rs7975763	5	0	NA	18	4.5
PITPNM2	Region60	rs7975763	90	2	NA	241	60.25
RILPL2	Region60	rs7975763	11	0	NA	44	11
SBNO1	Region60	rs7975763	22	0	NA	81	20.25
SETD8	Region60	rs7975763	15	0	NA	51	12.75
FLJ16341	Region61	rs1177228	0	1	NA	-2	-0.5
KIAA1841	Region61	rs1177228	8	0	NA	26	6.5
PUS10	Region61	rs1177228	4	0	NA	12	3
REL	Region61	rs1177228	1	0	NA	3	0.75
JAZF1	Region617	rs10245867	5	0	NA	8	2
JAZF1-AS1	Region617	rs10245867	3	2	NA	0	0
CARD11	Region62	rs55858457	0	11	NA	-20	-5
CHST12	Region62	rs55858457	17	0	NA	52	13
EIF3B	Region62	rs55858457	2	0	NA	8	2
SDK1	Region62	rs55858457	0	11	NA	-20	-5
KRBA1	Region63	rs354033	0	15	NA	-33	-8.25
ZNF746	Region63	rs354033	12	2	NA	44	11
ZNF767	Region63	rs354033	5	17	NA	-17	-4.25
RGS1	Region64	rs1323292	32	0	NA	58	14.5
RGS21	Region64	rs1323292	31	0	NA	57	14.25
HSD17B4	Region65	rs28762138	0	7	NA	-14	-3.5
TNFAIP8	Region65	rs28762138	25	8	NA	50	12.5
CDHR3	Region654	rs73414214	6	4	NA	3	0.75
NAMPT	Region654	rs73414214	2	0	NA	2	0.5
SYPL1	Region654	rs73414214	12	4	NA	21	5.25
ALPK2	Region66	rs9955954	10	0	NA	17	4.25
MALT1	Region66	rs9955954	33	5	NA	87	21.75
ZNF532	Region66	rs9955954	3	5	NA	-11	-2.75
IFITM3	Region67	rs35218683	2	0	NA	4	1
ACTRT3	Region68	rs10936602	11	0	NA	41	10.25
LRRC31	Region68	rs10936602	0	30	NA	-63	-15.75
LRRC34	Region68	rs10936602	15	0	NA	41	10.25
LRRIQ4	Region68	rs10936602	6	8	NA	-1	-0.25
MECOM	Region68	rs10936602	3	0	NA	6	1.5
MYNN	Region68	rs10936602	15	0	NA	52	13
SAMD7	Region68	rs10936602	0	2	NA	-4	-1
TERC	Region68	rs10936602	4	0	NA	10	2.5
ARHGAP27	Region69	rs7222450	4	3	NA	2	0.5
MAP3K14	Region69	rs7222450	19	3	NA	34	8.5
DAB2	Region7	rs11749040	29	5	NA	34	8.5
PTGER4	Region7	rs11749040	29	5	NA	34	8.5
GABARAPL3	Region70	rs6496663	6	0	NA	9	2.25
IQGAP1	Region70	rs6496663	32	0	NA	100	25
NGRN	Region70	rs6496663	4	0	NA	7	1.75
DYNLRB2	Region71	rs12925972	0	3	NA	-3	-0.75
MAF	Region71	rs12925972	0	3	NA	-3	-0.75
WWOX	Region71	rs12925972	21	0	NA	21	5.25
BATF	Region72	rs34695601	14	15	NA	-9	-2.25
FLVCR2	Region72	rs34695601	5	8	NA	-5	-1.25
ALDOA	Region74	rs3809627	6	11	NA	-19	-4.75
C16orf92	Region74	rs3809627	0	3	NA	-9	-2.25
CORO1A	Region74	rs3809627	0	5	NA	-5	-1.25
DOC2A	Region74	rs3809627	2	4	NA	-8	-2
FAM57B	Region74	rs3809627	1	12	NA	-40	-10
GDPD3	Region74	rs3809627	7	0	NA	27	6.75
KCTD13	Region74	rs3809627	2	0	NA	8	2
MAPK3	Region74	rs3809627	2	5	NA	3	0.75
PPP4C	Region74	rs3809627	4	0	NA	16	4
TBX6	Region74	rs3809627	4	0	NA	12	3
YPEL3	Region74	rs3809627	5	0	NA	15	3.75
C7orf72	Region75	chr7_50328339	0	1	NA	-1	-0.25
IKZF1	Region75	chr7_50328339	0	1	NA	-1	-0.25
CCNE2	Region751	chr8_95125803	9	0	NA	30	7.5
DPY19L4	Region751	chr8_95125803	3	3	NA	0	0
INTS8	Region751	chr8_95125803	21	3	NA	72	18
NDUFAF6	Region751	chr8_95125803	1	0	NA	4	1
TP53INP1	Region751	chr8_95125803	7	0	NA	22	5.5
ANP32B	Region76	rs7855251	0	4	NA	-4	-1
NANS	Region76	rs7855251	23	4	NA	56	14
TRIM14	Region76	rs7855251	11	0	NA	40	10
LEF1	Region77	rs9992763	17	35	NA	-18	-4.5
LEF1-AS1	Region77	rs9992763	2	7	NA	-11	-2.75
RPL34-AS1	Region77	rs9992763	0	5	NA	-10	-2.5
SOX8	Region78	rs405343	4	35	NA	-93	-23.25
SSTR5-AS1	Region78	rs405343	4	35	NA	-93	-23.25
CALCB	Region79	rs61884005	0	1	NA	-2	-0.5
COPB1	Region79	rs61884005	6	3	NA	15	3.75
CYP2R1	Region79	rs61884005	1	0	NA	3	0.75
INSC	Region79	rs61884005	0	1	NA	-2	-0.5
PDE3B	Region79	rs61884005	4	0	NA	7	1.75
PSMA1	Region79	rs61884005	2	0	NA	5	1.25
RRAS2	Region79	rs61884005	15	3	NA	37	9.25
SPON1	Region79	rs61884005	7	3	NA	10	2.5
BANF1	Region80	rs531612	4	0	NA	12	3
C11orf68	Region80	rs531612	8	4	NA	12	3
CST6	Region80	rs531612	3	1	NA	2	0.5
DRAP1	Region80	rs531612	16	3	NA	39	9.75
EFEMP2	Region80	rs531612	7	0	NA	16	4
EIF1AD	Region80	rs531612	18	0	NA	72	18
FOSL1	Region80	rs531612	13	10	NA	20	5
MANBA	Region80	rs531612	1	0	NA	4	1
NM_032325	Region80	rs531612	0	0	1	0	0
NM_174952	Region80	rs531612	0	0	1	0	0
SART1	Region80	rs531612	34	0	NA	136	34
TSGA10IP	Region80	rs531612	16	4	NA	38	9.5
UBE2D3	Region80	rs531612	1	0	NA	4	1
SLC2A4RG	Region81	rs6742	1	0	NA	4	1
ZGPAT	Region81	rs6742	1	0	NA	4	1
CD48	Region82	rs3737798	0	5	NA	-5	-1.25
SLAMF1	Region82	rs3737798	2	0	NA	2	0.5
SLAMF7	Region82	rs3737798	2	13	NA	-11	-2.75
VANGL2	Region82	rs3737798	7	5	NA	7	1.75
DHRS11	Region83	rs4796224	10	0	NA	29	7.25
GGNBP2	Region83	rs4796224	37	0	NA	142	35.5
MRM1	Region83	rs4796224	10	0	NA	19	4.75
MYO19	Region83	rs4796224	17	0	NA	64	16
PIGW	Region83	rs4796224	3	0	NA	9	2.25
TBC1D3G	Region83	rs4796224	2	2	NA	0	0
ZNHIT3	Region83	rs4796224	14	2	NA	32	8
LY86	Region84	rs12211604	6	3	NA	6	1.5
RREB1	Region84	rs12211604	20	3	NA	54	13.5
MIR4262	Region857	rs11899404	3	0	NA	3	0.75
TRIB2	Region857	rs11899404	3	0	NA	3	0.75
CALR3	Region87	rs58166386	8	26	NA	-18	-4.5
EPS15L1	Region87	rs58166386	29	1	NA	93	23.25
KLF2	Region87	rs58166386	12	0	NA	35	8.75
FOXP1	Region88	rs9878602	118	0	NA	220	55
CMC1	Region9	rs438613	0	27	NA	-61	-15.25
EOMES	Region9	rs438613	1	30	NA	-70	-17.5
NIPAL1	Region90	rs6837324	0	1	NA	-1	-0.25
TEC	Region90	rs6837324	24	3	NA	32	8
TXK	Region90	rs6837324	10	22	NA	1	0.25
MIR548AN	Region91	chr13_100026952	2	1	NA	5	1.25
TM9SF2	Region91	chr13_100026952	2	1	NA	6	1.5
ELMO1	Region94	rs60600003	85	0	NA	129	32.25
AFF1	Region96	rs2705616	7	0	NA	16	4
C4orf36	Region96	rs2705616	8	0	NA	18	4.5
LOC100506746	Region96	rs2705616	12	0	NA	26	6.5
NDNF	Region97	rs17051321	0	26	NA	-34	-8.5
TNIP3	Region97	rs17051321	24	62	NA	-36	-9
LMAN2	Region98	rs67111717	26	4	NA	54	13.5
MXD3	Region98	rs67111717	5	0	NA	11	2.75
RGS14	Region98	rs67111717	15	14	NA	0	0
SLC34A1	Region98	rs67111717	0	2	NA	-7	-1.75
BSDC1	Region99	chr1_32738415	0	7	NA	-14	-3.5
FAM167B	Region99	chr1_32738415	2	1	NA	1	0.25
LCK	Region99	chr1_32738415	2	2	NA	-2	-0.5
ZBTB8B	Region99	chr1_32738415	0	7	NA	-14	-3.5
Key
Target	target gene for computation
Region	association region
LeadSNP	lead SNP associated with MS
PEX	number of experiments relating the SNP in question with promoter, enhancer or transcriptional activation functions
R	number of experiments relating the SNP in question with repression functions
eQTL	known expression quantitative trait locus
sumOfWeights	arithmetic sum of positive (PEX) minus negative (R) effects normalized for each cell type
sumOfWeightedWeights (PRE)	normalized SumOfWeights by total number of experiments reported
