# Supplementary material for: A systems biology approach uncovers cell-specific gene regulatory effects of genetic associations in multiple sclerosis
Source: Nat Commun. 2019 May 20;10:2236. doi: 10.1038/s41467-019-09773-y (PMC6527683; doi:10.1038/s41467-019-09773-y)
Supplement: Supplementary file 8 — Supplementary data 5 [file 41467_2019_9773_MOESM8_ESM.xlsx]

## Sheet: Supplementary Dataset 5
Supplementary Dataset 5. Predicted regulatory effects of genes (GW_ Monocytes_r2>0.5)
Target	Region	LeadSNP	PEX	R	eQTL	sumOfWeights	sumOfWeightedWeights (PRE)
ACTRT2	Region10	rs6670198	0	6	NA	-25	-2.77778
FAM213B	Region10	rs6670198	21	5	NA	74	8.22222
LOC115110	Region10	rs6670198	1	0	NA	9	1
MELL1	Region10	rs6670198	0	0	5	0	0
MMEL1	Region10	rs6670198	28	85	NA	-304	-33.7778
TNFRSF14	Region10	rs6670198	21	4	NA	77	8.55556
TTC34	Region10	rs6670198	4	19	NA	-59	-6.55556
UBE2D3	Region10	rs6670198	2	0	NA	9	1
ACP2	Region101	rs2269434	3	0	NA	27	3
DDB2	Region101	rs2269434	5	0	NA	36	4
MADD	Region101	rs2269434	33	0	NA	256	28.4444
MYBPC3	Region101	rs2269434	4	0	NA	25	2.77778
NR1H3	Region101	rs2269434	26	0	NA	107	11.8889
PSMC3	Region101	rs2269434	7	2	NA	13	1.44444
RAPSN	Region101	rs2269434	6	2	NA	4	0.444444
SPI1	Region101	rs2269434	2	0	NA	9	1
NLRC5	Region107	rs8062446	4	0	NA	27	3
ATP1A1OS	Region11	rs10801908	27	0	NA	123	13.6667
CD58	Region11	rs10801908	66	0	NA	324	36
GGA3	Region110	rs9900529	1	0	NA	9	1
GRB2	Region110	rs9900529	93	0	NA	426	47.3333
KIAA0195	Region110	rs9900529	2	1	NA	8	0.888889
LOC100287042	Region110	rs9900529	7	0	NA	36	4
MIF4GD	Region110	rs9900529	1	0	NA	9	1
MIR3678	Region110	rs9900529	2	1	NA	8	0.888889
MRPS7	Region110	rs9900529	2	0	NA	9	1
SLC25A19	Region110	rs9900529	28	0	NA	151	16.7778
TSEN54	Region110	rs9900529	1	1	NA	3	0.333333
JADE2	Region111	rs2084007	17	0	NA	108	12
TCF7	Region111	rs2084007	35	26	NA	-47	-5.22222
VDAC1	Region111	rs2084007	30	24	NA	-49	-5.44444
CXXC4	Region112	rs2726479	3	0	NA	15	1.66667
PPA2	Region112	rs2726479	47	0	NA	340	37.7778
TET2	Region112	rs2726479	43	0	NA	314	34.8889
BATF3	Region116	rs9308424	2	2	NA	-3	-0.333333
NSL1	Region116	rs9308424	0	1	NA	-5	-0.555556
UBE2D3	Region116	rs9308424	2	0	NA	9	1
ERG	Region117	rs9977672	48	35	NA	127	14.1111
ALCAM	Region118	rs2289746	1	0	NA	3	0.333333
CBLB	Region118	rs2289746	82	0	NA	600	66.6667
LINC00882	Region118	rs2289746	1	0	NA	1	0.111111
IGSF23	Region120	rs7260482	7	4	NA	5	0.555556
PVR	Region120	rs7260482	16	6	NA	64	7.11111
CTSH	Region123	rs62013236	17	15	NA	-15	-1.66667
RASGRF1	Region123	rs62013236	15	14	NA	-24	-2.66667
CHRNA9	Region126	rs7698247	11	0	NA	46	5.11111
RHOH	Region126	rs7698247	11	0	NA	46	5.11111
ADO	Region128	rs34299154	17	16	NA	13	1.44444
ZNF365	Region128	rs34299154	17	16	NA	13	1.44444
EVI5	Region13	rs11809700	175	24	NA	388	43.1111
FAM69A	Region13	rs11809700	21	3	NA	94	10.4444
GFI1	Region13	rs11809700	23	7	NA	61	6.77778
MTF2	Region13	rs11809700	2	1	NA	-1	-0.111111
RPL5	Region13	rs11809700	4	12	NA	-14	-1.55556
TGFBR3	Region13	rs11809700	19	3	NA	15	1.66667
ANKRD55	Region130	rs7731626	11	2	NA	32	3.55556
FRMD6	Region133	rs11852059	28	3	NA	101	11.2222
GNG2	Region133	rs11852059	28	3	NA	101	11.2222
ZEB1-AS1	Region134	rs1087056	5	4	NA	3	0.333333
ZNF438	Region134	rs1087056	5	4	NA	3	0.333333
ADCY3	Region136	rs13428812	1	0	NA	8	0.888889
CENPO	Region136	rs13428812	17	0	NA	90	10
ITSN2	Region136	rs13428812	1	0	NA	9	1
NCOA1	Region136	rs13428812	2	0	NA	18	2
PTRHD1	Region136	rs13428812	2	0	NA	9	1
CD5	Region14	rs4939490	1	1	NA	7	0.777778
CD6	Region14	rs4939490	5	5	NA	-1	-0.111111
ETV7	Region144	rs1076928	10	11	NA	-45	-5
KCTD20	Region144	rs1076928	9	0	NA	81	9
PXT1	Region144	rs1076928	16	20	NA	-19	-2.11111
SRSF3	Region144	rs1076928	1	0	NA	3	0.333333
STK38	Region144	rs1076928	18	0	NA	111	12.3333
LOC100505625	Region147	rs34681760	10	4	NA	34	3.77778
MIR4278	Region147	rs34681760	11	2	NA	69	7.66667
PAPD7	Region147	rs34681760	72	3	NA	416	46.2222
CD86	Region15	chr3_121765368	16	0	NA	44	4.88889
EAF2	Region15	chr3_121765368	15	0	NA	88	9.77778
GOLGB1	Region15	chr3_121765368	15	2	NA	54	6
HCLS1	Region15	chr3_121765368	0	0	1	0	0
ILDR1	Region15	chr3_121765368	2	0	NA	3	0.333333
IQCB1	Region15	chr3_121765368	97	2	NA	648	72
SLC15A2	Region15	chr3_121765368	0	0	3	0	0
PRR5L	Region153	rs1365120	48	0	NA	190	21.1111
CSF2RB	Region159	rs760517	122	16	NA	531	59
NCF4	Region159	rs760517	31	14	NA	88	9.77778
PVALB	Region159	rs760517	0	0	1	0	0
DPH5	Region16	rs34723276	76	0	NA	327	36.3333
EXTL2	Region16	rs34723276	7	52	NA	-44	-4.88889
S1PR1	Region16	rs34723276	58	0	NA	223	24.7778
SLC30A7	Region16	rs34723276	24	0	NA	203	22.5556
VCAM1	Region16	rs34723276	4	52	NA	-56	-6.22222
AK4	Region161	rs72922276	0	0	1	0	0
JAK1	Region161	rs72922276	86	6	NA	470	52.2222
MIR3671	Region161	rs72922276	9	6	NA	26	2.88889
RAVER2	Region161	rs72922276	9	3	NA	31	3.44444
ASF1A	Region164	chr6_119215402	1	0	NA	9	1
C6orf204	Region164	chr6_119215402	0	0	5	0	0
CEP85L	Region164	chr6_119215402	5	0	NA	12	1.33333
FAM184A	Region164	chr6_119215402	3	13	NA	-10	-1.11111
LOC100287632	Region164	chr6_119215402	7	0	NA	15	1.66667
MCM9	Region164	chr6_119215402	9	0	NA	48	5.33333
MIR100HG	Region169	rs6589939	51	47	NA	57	6.33333
UBASH3B	Region169	rs6589939	96	70	NA	260	28.8889
CD27-AS1	Region17	rs1800693	6	0	NA	18	2
LTBR	Region17	rs1800693	7	0	NA	26	2.88889
SCNN1A	Region17	rs1800693	3	0	NA	18	2
TNFRSF1A	Region17	rs1800693	18	0	NA	108	12
HDGFRP2	Region171	rs12971909	4	0	NA	4	0.444444
UBXN6	Region171	rs12971909	4	0	NA	4	0.444444
GNPDA1	Region172	rs249677	1	6	NA	-27	-3
NDFIP1	Region172	rs249677	102	72	NA	416	46.2222
SPRY4	Region172	rs249677	4	9	NA	-25	-2.77778
LBH	Region173	rs13414105	54	22	NA	130	14.4444
LCLAT1	Region173	rs13414105	12	7	NA	47	5.22222
ADAM15	Region1736	chr1_154963701	0	0	1	0	0
CKS1B	Region1736	chr1_154963701	1	0	NA	9	1
FLAD1	Region1736	chr1_154963701	17	0	NA	108	12
LENEP	Region1736	chr1_154963701	8	0	NA	36	4
PBXIP1	Region1736	chr1_154963701	2	0	NA	18	2
PYGO2	Region1736	chr1_154963701	1	0	NA	9	1
SHC1	Region1736	chr1_154963701	8	0	NA	72	8
ZBTB7B	Region1736	chr1_154963701	12	0	NA	72	8
PTRF	Region18	rs1026916	17	2	NA	46	5.11111
STAT3	Region18	rs1026916	68	0	NA	358	39.7778
GRB7	Region185	rs9909593	2	2	NA	10	1.11111
GSDMA	Region185	rs9909593	2	1	NA	2	0.222222
GSDMB	Region185	rs9909593	46	17	NA	200	22.2222
IKZF3	Region185	rs9909593	23	16	NA	-36	-4
LRRC3C	Region185	rs9909593	6	0	NA	12	1.33333
NR1D1	Region185	rs9909593	2	0	NA	18	2
ORMDL3	Region185	rs9909593	11	0	NA	39	4.33333
THRA	Region185	rs9909593	4	0	NA	25	2.77778
ZPBP2	Region185	rs9909593	16	40	NA	-194	-21.5556
GATA3	Region187	rs10905353	10	7	NA	21	2.33333
GATA3-AS1	Region187	rs10905353	5	16	NA	-63	-7
TAF3	Region187	rs10905353	0	6	NA	-39	-4.33333
AHI1	Region19	rs4896153	6	0	NA	34	3.77778
HBS1L	Region19	rs4896153	54	0	NA	133	14.7778
LINC00271	Region19	rs4896153	4	3	NA	-1	-0.111111
MYB	Region19	rs4896153	58	0	NA	151	16.7778
CLCN6	Region192	chr1_12861693	1	0	NA	9	1
MTHFR	Region192	chr1_12861693	0	0	2	0	0
NPPA	Region192	chr1_12861693	0	1	NA	-9	-1
NPPB	Region192	chr1_12861693	0	1	NA	-9	-1
CD28	Region193	chr2_203693277	107	102	NA	61	6.77778
CTLA4	Region193	chr2_203693277	72	77	NA	25	2.77778
RAPH1	Region193	chr2_203693277	4	1	NA	4	0.444444
IL20RA	Region20	rs62420820	9	4	NA	-6	-0.666667
IL22RA2	Region20	rs62420820	9	4	NA	-6	-0.666667
LOC100130476	Region20	rs62420820	89	60	NA	-8	-0.888889
OLIG3	Region20	rs62420820	87	60	NA	-13	-1.44444
KIAA1549	Region201	rs10271373	20	0	NA	80	8.88889
ZC3HAV1	Region201	rs10271373	62	12	NA	440	48.8889
ZC3HAV1L	Region201	rs10271373	73	12	NA	371	41.2222
LIMK2	Region205	rs4820955	10	0	NA	45	5
PLXNC1	Region208	rs61708525	4	0	NA	18	2
CD40	Region21	rs6032662	4	5	NA	-10	-1.11111
NCOA5	Region21	rs6032662	3	3	NA	-5	-0.555556
SLC12A5	Region21	rs6032662	2	1	NA	-1	-0.111111
CCR4	Region212	rs11919880	16	3	NA	44	4.88889
GLB1	Region212	rs11919880	2	3	NA	-1	-0.111111
TRIM71	Region212	rs11919880	14	0	NA	48	5.33333
FAM76B	Region218	rs4409785	8	5	NA	6	0.666667
SESN3	Region218	rs4409785	8	5	NA	6	0.666667
CHRM4	Region22	rs4808760	0	0	2	0	0
IFI30	Region22	rs4808760	9	0	NA	38	4.22222
KIAA1683	Region22	rs4808760	0	0	3	0	0
MAST3	Region22	rs4808760	44	2	NA	247	27.4444
MPV17L2	Region22	rs4808760	10	0	NA	56	6.22222
PDE4C	Region22	rs4808760	13	20	NA	-107	-11.8889
PIK3R2	Region22	rs4808760	2	0	NA	9	1
RAB3A	Region22	rs4808760	6	3	NA	8	0.888889
C10orf55	Region220	rs17741873	24	8	NA	88	9.77778
CAMK2G	Region220	rs17741873	41	4	NA	265	29.4444
KIAA0913	Region220	rs17741873	0	0	1	0	0
NDST2	Region220	rs17741873	0	0	20	0	0
PLAU	Region220	rs17741873	4	2	NA	10	1.11111
VCL	Region220	rs17741873	7	3	NA	27	3
RUNX3	Region222	rs6672420	79	15	NA	235	26.1111
SYF2	Region222	rs6672420	76	14	NA	225	25
BAD	Region225	rs11231749	3	0	NA	27	3
CCDC88B	Region225	rs11231749	6	0	NA	33	3.66667
ESRRA	Region225	rs11231749	2	0	NA	9	1
FLJ37970	Region225	rs11231749	0	0	1	0	0
LOC100996455	Region225	rs11231749	0	1	NA	-2	-0.222222
PLCB3	Region225	rs11231749	5	0	NA	45	5
PRDX5	Region225	rs11231749	1	0	NA	6	0.666667
RPS6KA4	Region225	rs11231749	2	1	NA	16	1.77778
TEX40	Region225	rs11231749	2	2	NA	-6	-0.666667
TRMT112	Region225	rs11231749	2	0	NA	18	2
VEGFB	Region225	rs11231749	6	0	NA	36	4
EPPK1	Region226	rs3923387	9	13	NA	-7	-0.777778
GRINA	Region226	rs3923387	48	0	NA	174	19.3333
NRBP2	Region226	rs3923387	0	0	1	0	0
PARP10	Region226	rs3923387	16	0	NA	117	13
PLEC	Region226	rs3923387	165	28	NA	713	79.2222
SPATC1	Region226	rs3923387	36	0	NA	111	12.3333
MIR4778	Region228	rs13385171	7	21	NA	-24	-2.66667
SPRED2	Region228	rs13385171	34	29	NA	53	5.88889
C3	Region23	rs1077667	3	0	NA	16	1.77778
CD70	Region23	rs1077667	1	1	NA	0	0
TNFSF14	Region23	rs1077667	9	1	NA	42	4.66667
LOC285626	Region24	rs2546890	6	1	NA	30	3.33333
HOXA1	Region240	rs73075598	1	0	NA	4	0.444444
FUCA2	Region248	rs6911131	3	0	NA	16	1.77778
LOC285740	Region248	rs6911131	15	0	NA	36	4
PHACTR2	Region248	rs6911131	3	0	NA	4	0.444444
GALC	Region25	chr14_88523488	41	1	NA	224	24.8889
GPR65	Region25	chr14_88523488	33	0	NA	122	13.5556
KCNK10	Region25	chr14_88523488	7	31	NA	-99	-11
LOC283585	Region25	chr14_88523488	4	1	NA	12	1.33333
LOC283587	Region25	chr14_88523488	44	68	NA	-185	-20.5556
BCL6	Region251	rs13066789	44	43	NA	45	5
LPP	Region251	rs13066789	42	37	NA	101	11.2222
LPP-AS2	Region251	rs13066789	44	43	NA	45	5
CXCR4	Region252	rs10191360	18	16	NA	47	5.22222
DARS	Region252	rs10191360	2	4	NA	2	0.222222
THSD7B	Region252	rs10191360	16	12	NA	45	5
CACNA1I	Region253	rs3827380	0	1	NA	-8	-0.888889
ENTHD1	Region253	rs3827380	5	4	NA	-3	-0.333333
GRAP2	Region253	rs3827380	21	12	NA	19	2.11111
ESPN	Region259	rs2986736	1	7	NA	-55	-6.11111
TNFRSF25	Region259	rs2986736	1	1	NA	-1	-0.111111
SP110	Region26	rs35540610	5	0	NA	22	2.44444
SP140	Region26	rs35540610	40	13	NA	68	7.55556
ACAD10	Region261	rs3184504	4	0	NA	16	1.77778
ALDH2	Region261	rs3184504	4	0	NA	15	1.66667
ATXN2	Region261	rs3184504	2	0	NA	11	1.22222
BRAP	Region261	rs3184504	2	0	NA	11	1.22222
CUX2	Region261	rs3184504	1	2	NA	-4	-0.444444
FAM109A	Region261	rs3184504	2	0	NA	7	0.777778
HECTD4	Region261	rs3184504	4	0	NA	32	3.55556
MAPKAPK5-AS1	Region261	rs3184504	2	0	NA	8	0.888889
NAA25	Region261	rs3184504	2	0	NA	15	1.66667
PTPN11	Region261	rs3184504	4	0	NA	17	1.88889
RPL6	Region261	rs3184504	1	0	NA	9	1
SH2B3	Region261	rs3184504	4	0	NA	16	1.77778
TRAFD1	Region261	rs3184504	2	0	NA	15	1.66667
UBE2D3	Region261	rs3184504	1	0	NA	8	0.888889
MAPK1	Region27	rs9610458	106	3	NA	659	73.2222
PPM1F	Region27	rs9610458	31	2	NA	175	19.4444
TOP3B	Region27	rs9610458	6	0	NA	45	5
YPEL1	Region27	rs9610458	10	1	NA	41	4.55556
FNDC1	Region28	rs1738074	18	12	NA	57	6.33333
RSPH3	Region28	rs1738074	22	0	NA	81	9
TAGAP	Region28	rs1738074	40	12	NA	141	15.6667
AGAP2	Region29	rs701006	9	0	NA	72	8
ARHGEF25	Region29	rs701006	0	2	NA	-18	-2
AVIL	Region29	rs701006	5	0	NA	45	5
B4GALNT1	Region29	rs701006	9	94	NA	-282	-31.3333
CDK4	Region29	rs701006	1	0	NA	9	1
CTDSP2	Region29	rs701006	4	0	NA	27	3
CYP27B1	Region29	rs701006	2	2	NA	-4	-0.444444
DKFZP586D0919	Region29	rs701006	0	0	12	0	0
METTL1	Region29	rs701006	3	2	NA	12	1.33333
METTL21B	Region29	rs701006	16	0	NA	88	9.77778
OS9	Region29	rs701006	28	93	NA	-98	-10.8889
SLC26A10	Region29	rs701006	0	2	NA	-16	-1.77778
TSFM	Region29	rs701006	17	0	NA	126	14
TSPAN31	Region29	rs701006	0	0	39	0	0
XRCC6BP1	Region29	rs701006	0	0	8	0	0
CD200R1	Region299	rs7620803	17	2	NA	79	8.77778
ZMIZ1	Region30	rs1250551	45	0	NA	252	28
CISD2	Region301	chr4_103128873	34	0	NA	180	20
MANBA	Region301	chr4_103128873	37	1	NA	145	16.1111
SLC9B1	Region301	chr4_103128873	10	14	NA	18	2
SLC9B2	Region301	chr4_103128873	13	0	NA	78	8.66667
UBE2D3	Region301	chr4_103128873	135	1	NA	565	62.7778
ETS1	Region303	rs4262739	13	8	NA	49	5.44444
CCDC155	Region31	rs1465697	15	9	NA	14	1.55556
CD37	Region31	rs1465697	2	0	NA	18	2
DKKL1	Region31	rs1465697	1	10	NA	-38	-4.22222
SLC6A16	Region31	rs1465697	13	4	NA	45	5
TEAD2	Region31	rs1465697	2	2	NA	-14	-1.55556
TRPM4	Region31	rs1465697	0	2	NA	-8	-0.888889
C1orf106	Region32	rs59655222	21	10	NA	38	4.22222
CACNA1S	Region32	rs59655222	5	20	NA	-41	-4.55556
KIF21B	Region32	rs59655222	35	14	NA	185	20.5556
ATG4D	Region33	rs28834106	0	0	2	0	0
KEAP1	Region33	rs28834106	36	15	NA	208	23.1111
LDLR	Region33	rs28834106	21	0	NA	122	13.5556
PDE4A	Region33	rs28834106	22	16	NA	76	8.44444
S1PR5	Region33	rs28834106	11	6	NA	66	7.33333
SMARCA4	Region33	rs28834106	61	3	NA	393	43.6667
43160	Region339	rs72989863	54	3	NA	160	17.7778
C17orf57	Region34	rs11079784	0	0	140	0	0
EFCAB13	Region34	rs11079784	55	8	NA	91	10.1111
ITGB3	Region34	rs11079784	0	2	NA	-2	-0.222222
KPNB1	Region34	rs11079784	50	6	NA	267	29.6667
LOC653479	Region34	rs11079784	0	0	12	0	0
MRPL45P2	Region34	rs11079784	62	0	NA	390	43.3333
NPEPPS	Region34	rs11079784	81	0	NA	525	58.3333
TBKBP1	Region34	rs11079784	30	9	NA	155	17.2222
TBX21	Region34	rs11079784	2	1	NA	-1	-0.111111
ATXN1	Region342	rs719316	53	0	NA	239	26.5556
HAAO	Region35	rs12478539	90	0	NA	306	34
ZFP36L2	Region35	rs12478539	90	0	NA	306	34
BCAS1	Region36	rs2248137	2	6	NA	-28	-3.11111
CYP24A1	Region36	rs2248137	4	27	NA	-163	-18.1111
PFDN4	Region36	rs2248137	1	15	NA	-98	-10.8889
BACH2	Region37	rs72928038	3	2	NA	7	0.777778
STAT4	Region373	rs6738544	15	15	NA	17	1.88889
CD226	Region379	rs12605088	54	2	NA	77	8.55556
DOK6	Region379	rs12605088	24	7	NA	17	1.88889
FBXO48	Region38	rs12622670	36	0	NA	171	19
PLEK	Region38	rs12622670	38	0	NA	180	20
IL12A	Region39	rs1014486	36	15	NA	125	13.8889
IQCJ-SCHIP1	Region39	rs1014486	28	14	NA	88	9.77778
LINC01100	Region39	rs1014486	3	0	NA	15	1.66667
BCL10	Region40	rs35486093	3	0	NA	27	3
C1orf52	Region40	rs35486093	14	13	NA	34	3.77778
DDAH1	Region40	rs35486093	0	8	NA	-16	-1.77778
LOC646626	Region40	rs35486093	8	8	NA	25	2.77778
SYDE2	Region40	rs35486093	6	13	NA	-17	-1.88889
ACTN1	Region41	rs12434551	31	7	NA	99	11
RAD51B	Region41	rs12434551	8	6	NA	14	1.55556
ZFP36L1	Region41	rs12434551	44	13	NA	149	16.5556
EXOC6	Region42	rs1112718	15	35	NA	-38	-4.22222
HHEX	Region42	rs1112718	22	36	NA	-18	-2
IDE	Region42	rs1112718	18	0	NA	130	14.4444
KIF11	Region42	rs1112718	26	1	NA	158	17.5556
MARK2P9	Region42	rs1112718	3	0	NA	13	1.44444
CPT1B	Region43	rs140522	0	0	1	0	0
ECGF1	Region43	rs140522	0	0	2	0	0
KLHDC7B	Region43	rs140522	5	0	NA	27	3
KREMEN2	Region43	rs140522	0	0	2	0	0
NCAPH2	Region43	rs140522	5	0	NA	45	5
ODF3B	Region43	rs140522	15	5	NA	54	6
SCO2	Region43	rs140522	8	0	NA	54	6
TYMP	Region43	rs140522	5	2	NA	23	2.55556
BCL9L	Region44	rs12365699	9	5	NA	31	3.44444
CXCR5	Region44	rs12365699	42	22	NA	125	13.8889
DDX6	Region44	rs12365699	105	43	NA	347	38.5556
PHLDB1	Region44	rs12365699	1	0	NA	1	0.111111
TREH	Region44	rs12365699	39	24	NA	59	6.55556
UPK2	Region44	rs12365699	8	5	NA	22	2.44444
PTPRK	Region45	rs802730	5	0	NA	7	0.777778
CLTC	Region46	rs2150879	3	0	NA	18	2
HEATR6	Region46	rs2150879	0	0	2	0	0
MIR21	Region46	rs2150879	10	0	NA	43	4.77778
PTRH2	Region46	rs2150879	2	0	NA	9	1
RNFT1	Region46	rs2150879	4	1	NA	26	2.88889
RPS6KB1	Region46	rs2150879	18	0	NA	162	18
TBC1D3P1-DHX40P1	Region46	rs2150879	0	1	NA	-1	-0.111111
TUBD1	Region46	rs2150879	25	0	NA	160	17.7778
VMP1	Region46	rs2150879	38	0	NA	211	23.4444
CD69	Region47	rs7977720	29	0	NA	120	13.3333
CLEC2D	Region47	rs7977720	60	0	NA	234	26
CLECL1	Region47	rs7977720	155	0	NA	459	51
DCAL1	Region47	rs7977720	0	0	8	0	0
DLEU7	Region48	rs9591325	28	90	NA	-46	-5.11111
ST13P4	Region48	rs9591325	28	90	NA	-46	-5.11111
PEX2	Region49	rs28703878	0	1	NA	-1	-0.111111
PKIA	Region49	rs28703878	2	1	NA	1	0.111111
ZC2HC1A	Region49	rs28703878	0	0	2	0	0
IL15RA	Region5	rs11256593	0	3	NA	-4	-0.444444
IL2RA	Region5	rs11256593	39	29	NA	38	4.22222
RBM17	Region5	rs11256593	8	11	NA	-3	-0.333333
ARHGAP31	Region50	rs9843355	11	0	NA	66	7.33333
CD80	Region50	rs9843355	8	0	NA	8	0.888889
POGLUT1	Region50	rs9843355	2	0	NA	18	2
TIMMDC1	Region50	rs9843355	1	0	NA	9	1
TMEM39A	Region50	rs9843355	3	0	NA	18	2
CAPSL	Region51	rs10063294	4	0	NA	11	1.22222
IL7R	Region51	rs10063294	55	0	NA	119	13.2222
SPEF2	Region51	rs10063294	10	0	NA	14	1.55556
PHGDH	Region52	rs483180	44	35	NA	0	5.32907e-15
ZNF697	Region52	rs483180	34	33	NA	-59	-6.55556
CD5L	Region53	rs2317231	0	2	NA	-7	-0.777778
FCRL1	Region53	rs2317231	22	24	NA	5	0.555556
FCRL2	Region53	rs2317231	12	9	NA	20	2.22222
FCRL3	Region53	rs2317231	21	19	NA	-21	-2.33333
FCRL4	Region53	rs2317231	7	8	NA	19	2.11111
IRF8	Region54	rs35703946	3	1	NA	7	0.777778
LINC01082	Region54	rs35703946	3	1	NA	7	0.777778
TOX2	Region540	rs4812772	12	6	NA	21	2.33333
IRF5	Region549	rs4728142	18	1	NA	104	11.5556
KCP	Region549	rs4728142	8	1	NA	32	3.55556
TNPO3	Region549	rs4728142	0	0	11	0	0
ANAPC1	Region55	rs57116599	54	1	NA	363	40.3333
MERTK	Region55	rs57116599	111	9	NA	442	49.1111
MIR4435-1HG	Region55	rs57116599	3	0	NA	9	1
TMEM87B	Region55	rs57116599	17	0	NA	80	8.88889
LINC00977	Region56	rs6990534	54	31	NA	159	17.6667
MIR1204	Region56	rs6990534	10	2	NA	28	3.11111
MIR1208	Region56	rs6990534	54	31	NA	159	17.6667
MYC	Region56	rs6990534	4	0	NA	8	0.888889
PCAT1	Region56	rs6990534	9	0	NA	13	1.44444
POU5F1B	Region56	rs6990534	9	0	NA	13	1.44444
PVT1	Region56	rs6990534	5	1	NA	14	1.55556
RASA2	Region569	rs6789653	2	0	NA	8	0.888889
ZBTB38	Region569	rs6789653	37	4	NA	150	16.6667
ABI3BP	Region57	rs4325907	0	2	NA	-2	-0.222222
IMPG2	Region57	rs4325907	0	2	NA	-2	-0.222222
LOC152225	Region57	rs4325907	40	0	NA	81	9
RPL24	Region57	rs4325907	1	0	NA	9	1
SENP7	Region57	rs4325907	5	0	NA	39	4.33333
ZBTB11	Region57	rs4325907	2	0	NA	9	1
ZPLD1	Region57	rs4325907	39	0	NA	80	8.88889
AMN	Region59	rs12147246	0	1	NA	-6	-0.666667
RCOR1	Region59	rs12147246	18	2	NA	62	6.88889
TRAF3	Region59	rs12147246	102	3	NA	513	57
KCNH8	Region594	rs9863496	23	8	NA	96	10.6667
SATB1	Region594	rs9863496	23	8	NA	96	10.6667
CLEC16A	Region6	chr16_11213951	224	0	NA	1318	146.444
DEXI	Region6	chr16_11213951	3	0	NA	27	3
LITAF	Region6	chr16_11213951	15	11	NA	-43	-4.77778
LOC642755	Region6	chr16_11213951	0	0	27	0	0
PRM1	Region6	chr16_11213951	59	39	NA	103	11.4444
PRM2	Region6	chr16_11213951	3	5	NA	1	0.111111
RMI2	Region6	chr16_11213951	86	44	NA	146	16.2222
SOCS1	Region6	chr16_11213951	4	2	NA	14	1.55556
TNP2	Region6	chr16_11213951	3	2	NA	10	1.11111
ABCB9	Region60	rs7975763	4	0	NA	26	2.88889
ARL6IP4	Region60	rs7975763	1	0	NA	9	1
C12orf65	Region60	rs7975763	55	0	NA	322	35.7778
CDK2AP1	Region60	rs7975763	23	0	NA	167	18.5556
LOC100507091	Region60	rs7975763	2	0	NA	8	0.888889
MPHOSPH9	Region60	rs7975763	179	9	NA	1284	142.667
OGFOD2	Region60	rs7975763	6	0	NA	39	4.33333
PITPNM2	Region60	rs7975763	91	13	NA	348	38.6667
RILPL2	Region60	rs7975763	11	0	NA	99	11
SBNO1	Region60	rs7975763	30	0	NA	231	25.6667
SETD8	Region60	rs7975763	15	0	NA	118	13.1111
AHSA2	Region61	rs1177228	0	0	2	0	0
KIAA1841	Region61	rs1177228	7	0	NA	51	5.66667
LOC339804	Region61	rs1177228	0	0	1	0	0
PUS10	Region61	rs1177228	6	0	NA	31	3.44444
REL	Region61	rs1177228	1	0	NA	9	1
JAZF1	Region617	rs10245867	3	3	NA	6	0.666667
JAZF1-AS1	Region617	rs10245867	3	4	NA	-1	-0.111111
CARD11	Region62	rs55858457	33	15	NA	87	9.66667
CHST12	Region62	rs55858457	20	0	NA	116	12.8889
EIF3B	Region62	rs55858457	4	0	NA	17	1.88889
SDK1	Region62	rs55858457	33	15	NA	87	9.66667
KRBA1	Region63	rs354033	0	15	NA	-75	-8.33333
ZNF746	Region63	rs354033	13	1	NA	108	12
ZNF767	Region63	rs354033	6	16	NA	-33	-3.66667
RGS1	Region64	rs1323292	27	0	NA	90	10
RGS21	Region64	rs1323292	26	0	NA	84	9.33333
HSD17B4	Region65	rs28762138	12	3	NA	38	4.22222
TNFAIP8	Region65	rs28762138	42	3	NA	187	20.7778
CDHR3	Region654	rs73414214	8	0	NA	27	3
NAMPT	Region654	rs73414214	7	0	NA	25	2.77778
SYPL1	Region654	rs73414214	21	0	NA	97	10.7778
ALPK2	Region66	rs9955954	5	4	NA	9	1
MALT1	Region66	rs9955954	42	6	NA	234	26
ZNF532	Region66	rs9955954	11	5	NA	15	1.66667
IFITM3	Region67	rs35218683	2	0	NA	9	1
ACTRT3	Region68	rs10936602	11	8	NA	71	7.88889
LRRC31	Region68	rs10936602	12	20	NA	-50	-5.55556
LRRC34	Region68	rs10936602	13	1	NA	89	9.88889
LRRIQ4	Region68	rs10936602	11	3	NA	8	0.888889
MECOM	Region68	rs10936602	4	3	NA	13	1.44444
MYNN	Region68	rs10936602	15	0	NA	117	13
TERC	Region68	rs10936602	5	3	NA	22	2.44444
ARHGAP27	Region69	rs7222450	5	3	NA	5	0.555556
MAP3K14	Region69	rs7222450	19	3	NA	73	8.11111
DAB2	Region7	rs11749040	99	9	NA	343	38.1111
PTGER4	Region7	rs11749040	99	9	NA	343	38.1111
GABARAPL3	Region70	rs6496663	11	2	NA	41	4.55556
IQGAP1	Region70	rs6496663	30	2	NA	214	23.7778
NGRN	Region70	rs6496663	7	0	NA	33	3.66667
DYNLRB2	Region71	rs12925972	3	6	NA	-1	-0.111111
MAF	Region71	rs12925972	10	17	NA	-35	-3.88889
WWOX	Region71	rs12925972	43	37	NA	-22	-2.44444
BATF	Region72	rs34695601	25	0	NA	99	11
FLVCR2	Region72	rs34695601	12	0	NA	27	3
ALDOA	Region74	rs3809627	9	11	NA	-27	-3
C16orf92	Region74	rs3809627	0	3	NA	-26	-2.88889
DOC2A	Region74	rs3809627	2	4	NA	-18	-2
FAM57B	Region74	rs3809627	2	12	NA	-76	-8.44444
GDPD3	Region74	rs3809627	6	0	NA	44	4.88889
KCTD13	Region74	rs3809627	2	0	NA	18	2
MAPK3	Region74	rs3809627	2	0	NA	17	1.88889
PPP4C	Region74	rs3809627	6	0	NA	36	4
TBX6	Region74	rs3809627	4	0	NA	27	3
YPEL3	Region74	rs3809627	4	0	NA	22	2.44444
C7orf72	Region75	chr7_50328339	11	0	NA	54	6
IKZF1	Region75	chr7_50328339	11	0	NA	54	6
CCNE2	Region751	chr8_95125803	23	5	NA	120	13.3333
DPY19L4	Region751	chr8_95125803	1	0	NA	1	0.111111
INTS8	Region751	chr8_95125803	23	0	NA	163	18.1111
NDUFAF6	Region751	chr8_95125803	2	0	NA	5	0.555556
TP53INP1	Region751	chr8_95125803	22	5	NA	98	10.8889
ANP32B	Region76	rs7855251	28	0	NA	112	12.4444
NANS	Region76	rs7855251	48	0	NA	247	27.4444
TRIM14	Region76	rs7855251	14	0	NA	90	10
LEF1	Region77	rs9992763	48	25	NA	64	7.11111
LEF1-AS1	Region77	rs9992763	1	7	NA	-33	-3.66667
RPL34-AS1	Region77	rs9992763	0	5	NA	-24	-2.66667
SOX8	Region78	rs405343	8	35	NA	-137	-15.2222
SSTR5-AS1	Region78	rs405343	8	35	NA	-137	-15.2222
CALCB	Region79	rs61884005	0	1	NA	-6	-0.666667
COPB1	Region79	rs61884005	4	8	NA	-12	-1.33333
CYP2R1	Region79	rs61884005	1	0	NA	8	0.888889
INSC	Region79	rs61884005	0	1	NA	-6	-0.666667
PDE3B	Region79	rs61884005	4	1	NA	22	2.44444
PSMA1	Region79	rs61884005	1	0	NA	9	1
RRAS2	Region79	rs61884005	16	16	NA	-5	-0.555556
SPON1	Region79	rs61884005	4	6	NA	-35	-3.88889
BANF1	Region80	rs531612	4	1	NA	19	2.11111
C11orf68	Region80	rs531612	8	3	NA	19	2.11111
CST6	Region80	rs531612	3	2	NA	1	0.111111
DRAP1	Region80	rs531612	17	0	NA	86	9.55556
EFEMP2	Region80	rs531612	7	2	NA	27	3
EIF1AD	Region80	rs531612	26	0	NA	162	18
FOSL1	Region80	rs531612	14	7	NA	40	4.44444
MANBA	Region80	rs531612	1	0	NA	8	0.888889
SART1	Region80	rs531612	43	0	NA	306	34
TSGA10IP	Region80	rs531612	17	1	NA	85	9.44444
UBE2D3	Region80	rs531612	1	0	NA	8	0.888889
SLC2A4RG	Region81	rs6742	1	0	NA	9	1
ZGPAT	Region81	rs6742	2	0	NA	9	1
CD48	Region82	rs3737798	34	0	NA	122	13.5556
SLAMF1	Region82	rs3737798	31	0	NA	129	14.3333
SLAMF6	Region82	rs3737798	7	0	NA	24	2.66667
SLAMF7	Region82	rs3737798	28	0	NA	59	6.55556
VANGL2	Region82	rs3737798	13	2	NA	34	3.77778
DHRS11	Region83	rs4796224	13	9	NA	13	1.44444
GGNBP2	Region83	rs4796224	41	0	NA	333	37
MGC4172	Region83	rs4796224	0	0	6	0	0
MRM1	Region83	rs4796224	9	0	NA	54	6
MYO19	Region83	rs4796224	16	0	NA	144	16
MYOHD1	Region83	rs4796224	0	0	6	0	0
PIGW	Region83	rs4796224	4	0	NA	27	3
TBC1D3G	Region83	rs4796224	2	3	NA	-6	-0.666667
ZNHIT3	Region83	rs4796224	14	3	NA	66	7.33333
LY86	Region84	rs12211604	29	1	NA	80	8.88889
RREB1	Region84	rs12211604	46	1	NA	188	20.8889
MIR4262	Region857	rs11899404	5	0	NA	8	0.888889
TRIB2	Region857	rs11899404	5	0	NA	8	0.888889
EPS15L1	Region87	rs58166386	33	0	NA	188	20.8889
FLJ21742	Region87	rs58166386	0	0	2	0	0
KLF2	Region87	rs58166386	14	0	NA	59	6.55556
FOXP1	Region88	rs9878602	170	51	NA	677	75.2222
CMC1	Region9	rs438613	0	27	NA	-105	-11.6667
EOMES	Region9	rs438613	0	31	NA	-132	-14.6667
TEC	Region90	rs6837324	30	0	NA	186	20.6667
TXK	Region90	rs6837324	48	0	NA	204	22.6667
CLYBL	Region91	chr13_100026952	1	0	NA	1	0.111111
MIR548AN	Region91	chr13_100026952	5	1	NA	16	1.77778
TM9SF2	Region91	chr13_100026952	4	1	NA	18	2
ELMO1	Region94	rs60600003	112	28	NA	436	48.4444
AFF1	Region96	rs2705616	11	0	NA	49	5.44444
C4orf36	Region96	rs2705616	7	0	NA	27	3
LOC100506746	Region96	rs2705616	11	0	NA	43	4.77778
NDNF	Region97	rs17051321	2	31	NA	-137	-15.2222
TNIP3	Region97	rs17051321	56	77	NA	-131	-14.5556
LMAN2	Region98	rs67111717	35	0	NA	179	19.8889
MXD3	Region98	rs67111717	6	0	NA	27	3
RGS14	Region98	rs67111717	28	1	NA	141	15.6667
SLC34A1	Region98	rs67111717	4	2	NA	12	1.33333
BSDC1	Region99	chr1_32738415	1	4	NA	-17	-1.88889
FAM167B	Region99	chr1_32738415	1	1	NA	6	0.666667
LCK	Region99	chr1_32738415	2	2	NA	7	0.777778
ZBTB8B	Region99	chr1_32738415	1	4	NA	-17	-1.88889
Key
Target	target gene for computation
Region	association region
LeadSNP	lead SNP associated with MS
PEX	number of experiments relating the SNP in question with promoter, enhancer or transcriptional activation functions
R	number of experiments relating the SNP in question with repression functions
eQTL	known expression quantitative trait locus
sumOfWeights	arithmetic sum of positive (PEX) minus negative (R) effects normalized for each cell type
sumOfWeightedWeights (PRE)	normalized SumOfWeights by total number of experiments reported
