# Supplementary material for: A systems biology approach uncovers cell-specific gene regulatory effects of genetic associations in multiple sclerosis
Source: Nat Commun. 2019 May 20;10:2236. doi: 10.1038/s41467-019-09773-y (PMC6527683; doi:10.1038/s41467-019-09773-y)
Supplement: Supplementary file 9 — Supplementary data 6 [file 41467_2019_9773_MOESM9_ESM.xlsx]

## Sheet: Supplementary Dataset 6
Supplementary Dataset 6. Predicted regulatory effects of genes (GW_ T cells_r2>0.5)
Target	Region	LeadSNP	PEX	R	eQTL	sumOfWeights	sumOfWeightedWeights (PRE)
ACTRT2	Region10	rs6670198	0	6	NA	-26	-2.88889
FAM213B	Region10	rs6670198	21	1	NA	93	10.3333
LOC115110	Region10	rs6670198	1	0	NA	10	1.11111
MANBA	Region10	rs6670198	0	0	1	0	0
MMEL1	Region10	rs6670198	45	73	NA	-118	-13.1111
NFKB1	Region10	rs6670198	0	0	1	0	0
TNFRSF14	Region10	rs6670198	21	1	NA	95	10.5556
TTC34	Region10	rs6670198	5	20	NA	-100	-11.1111
UBE2D3	Region10	rs6670198	1	0	NA	10	1.11111
ACP2	Region101	rs2269434	5	0	NA	30	3.33333
DDB2	Region101	rs2269434	4	0	NA	40	4.44444
MADD	Region101	rs2269434	32	0	NA	282	31.3333
MYBPC3	Region101	rs2269434	2	2	NA	6	0.666667
NR1H3	Region101	rs2269434	17	0	NA	89	9.88889
PSMC3	Region101	rs2269434	8	1	NA	15	1.66667
RAPSN	Region101	rs2269434	13	5	NA	10	1.11111
SPI1	Region101	rs2269434	2	0	NA	4	0.444444
NLRC5	Region107	rs8062446	5	0	NA	30	3.33333
ATP1A1OS	Region11	rs10801908	21	0	NA	100	11.1111
CD58	Region11	rs10801908	50	0	NA	253	28.1111
GGA3	Region110	rs9900529	1	0	NA	10	1.11111
GRB2	Region110	rs9900529	87	0	NA	457	50.7778
KIAA0195	Region110	rs9900529	1	3	NA	0	9.99201e-16
LOC100287042	Region110	rs9900529	7	0	NA	37	4.11111
MIF4GD	Region110	rs9900529	2	0	NA	10	1.11111
MIR3678	Region110	rs9900529	1	3	NA	0	9.99201e-16
MRPS7	Region110	rs9900529	2	0	NA	10	1.11111
SLC25A19	Region110	rs9900529	28	0	NA	151	16.7778
TSEN54	Region110	rs9900529	2	0	NA	10	1.11111
JADE2	Region111	rs2084007	19	0	NA	120	13.3333
TCF7	Region111	rs2084007	46	0	NA	289	32.1111
VDAC1	Region111	rs2084007	41	0	NA	249	27.6667
PPA2	Region112	rs2726479	51	0	NA	454	50.4444
TET2	Region112	rs2726479	46	0	NA	295	32.7778
BATF3	Region116	rs9308424	4	0	NA	17	1.88889
MANBA	Region116	rs9308424	0	0	1	0	0
NFKB1	Region116	rs9308424	0	0	1	0	0
NSL1	Region116	rs9308424	1	0	NA	1	0.111111
UBE2D3	Region116	rs9308424	2	0	NA	10	1.11111
ERG	Region117	rs9977672	1	39	NA	-216	-24
ALCAM	Region118	rs2289746	1	0	NA	6	0.666667
CBLB	Region118	rs2289746	98	0	NA	756	84
LINC00882	Region118	rs2289746	1	0	NA	6	0.666667
IGSF23	Region120	rs7260482	0	18	NA	-49	-5.44444
PVR	Region120	rs7260482	12	9	NA	22	2.44444
CTSH	Region123	rs62013236	16	18	NA	-3	-0.333333
RASGRF1	Region123	rs62013236	13	20	NA	-14	-1.55556
CHRNA9	Region126	rs7698247	6	0	NA	60	6.66667
RHOH	Region126	rs7698247	6	0	NA	60	6.66667
ADO	Region128	rs34299154	16	10	NA	67	7.44444
ZNF365	Region128	rs34299154	16	10	NA	67	7.44444
EVI5	Region13	rs11809700	45	82	NA	-90	-10
FAM69A	Region13	rs11809700	27	0	NA	169	18.7778
GFI1	Region13	rs11809700	27	0	NA	135	15
MTF2	Region13	rs11809700	2	0	NA	9	1
RPL5	Region13	rs11809700	5	14	NA	-7	-0.777778
TGFBR3	Region13	rs11809700	23	0	NA	116	12.8889
ANKRD55	Region130	rs7731626	9	1	NA	48	5.33333
IL6ST	Region130	rs7731626	0	0	1	0	0
FRMD6	Region133	rs11852059	27	3	NA	153	17
GNG2	Region133	rs11852059	27	3	NA	153	17
ZEB1-AS1	Region134	rs1087056	8	16	NA	-13	-1.44444
ZNF438	Region134	rs1087056	8	16	NA	-13	-1.44444
ADCY3	Region136	rs13428812	1	0	NA	7	0.777778
CENPO	Region136	rs13428812	12	0	NA	82	9.11111
ITSN2	Region136	rs13428812	1	0	NA	10	1.11111
NCOA1	Region136	rs13428812	2	0	NA	20	2.22222
PTRHD1	Region136	rs13428812	2	0	NA	8	0.888889
CD5	Region14	rs4939490	2	0	NA	10	1.11111
CD6	Region14	rs4939490	10	0	NA	50	5.55556
ETV7	Region144	rs1076928	7	8	NA	9	1
KCTD20	Region144	rs1076928	13	0	NA	90	10
PXT1	Region144	rs1076928	2	23	NA	-39	-4.33333
STK38	Region144	rs1076928	19	0	NA	120	13.3333
LOC100505625	Region147	rs34681760	6	4	NA	17	1.88889
MIR4278	Region147	rs34681760	8	2	NA	54	6
PAPD7	Region147	rs34681760	62	3	NA	434	48.2222
CD86	Region15	chr3_121765368	2	11	NA	-16	-1.77778
EAF2	Region15	chr3_121765368	10	0	NA	23	2.55556
GOLGB1	Region15	chr3_121765368	10	3	NA	31	3.44444
ILDR1	Region15	chr3_121765368	0	4	NA	-8	-0.888889
IQCB1	Region15	chr3_121765368	86	3	NA	733	81.4444
PRR5L	Region153	rs1365120	42	10	NA	172	19.1111
CSF2RB	Region159	rs760517	19	75	NA	-336	-37.3333
NCF4	Region159	rs760517	4	23	NA	-123	-13.6667
DPH5	Region16	rs34723276	82	0	NA	483	53.6667
EXTL2	Region16	rs34723276	4	91	NA	-236	-26.2222
S1PR1	Region16	rs34723276	62	0	NA	363	40.3333
SLC30A7	Region16	rs34723276	33	0	NA	213	23.6667
VCAM1	Region16	rs34723276	0	91	NA	-240	-26.6667
JAK1	Region161	rs72922276	89	0	NA	548	60.8889
MIR3671	Region161	rs72922276	5	0	NA	28	3.11111
RAVER2	Region161	rs72922276	0	2	NA	-4	-0.444444
ASF1A	Region164	chr6_119215402	2	0	NA	10	1.11111
CEP85L	Region164	chr6_119215402	1	1	NA	0	0
FAM184A	Region164	chr6_119215402	23	0	NA	58	6.44444
LOC100287632	Region164	chr6_119215402	3	1	NA	9	1
MCM9	Region164	chr6_119215402	9	0	NA	64	7.11111
MIR100HG	Region169	rs6589939	19	18	NA	17	1.88889
UBASH3B	Region169	rs6589939	68	20	NA	288	32
CD27-AS1	Region17	rs1800693	0	9	NA	-9	-1
LTBR	Region17	rs1800693	1	10	NA	-9	-1
SCNN1A	Region17	rs1800693	3	0	NA	20	2.22222
TNFRSF1A	Region17	rs1800693	18	0	NA	120	13.3333
GNPDA1	Region172	rs249677	3	2	NA	7	0.777778
NDFIP1	Region172	rs249677	125	9	NA	684	76
SPRY4	Region172	rs249677	4	7	NA	8	0.888889
LBH	Region173	rs13414105	50	0	NA	308	34.2222
LCLAT1	Region173	rs13414105	12	0	NA	78	8.66667
CKS1B	Region1736	chr1_154963701	1	0	NA	10	1.11111
FLAD1	Region1736	chr1_154963701	18	0	NA	120	13.3333
LENEP	Region1736	chr1_154963701	6	4	NA	32	3.55556
PBXIP1	Region1736	chr1_154963701	3	0	NA	20	2.22222
PYGO2	Region1736	chr1_154963701	1	0	NA	10	1.11111
SHC1	Region1736	chr1_154963701	12	0	NA	80	8.88889
ZBTB7B	Region1736	chr1_154963701	10	4	NA	72	8
PTRF	Region18	rs1026916	10	7	NA	28	3.11111
STAT3	Region18	rs1026916	63	1	NA	398	44.2222
GRB7	Region185	rs9909593	2	1	NA	19	2.11111
GSDMA	Region185	rs9909593	8	4	NA	14	1.55556
GSDMB	Region185	rs9909593	48	17	NA	312	34.6667
IKZF3	Region185	rs9909593	21	1	NA	166	18.4444
LRRC3C	Region185	rs9909593	14	5	NA	14	1.55556
NR1D1	Region185	rs9909593	4	0	NA	20	2.22222
ORMDL3	Region185	rs9909593	11	0	NA	36	4
THRA	Region185	rs9909593	5	0	NA	30	3.33333
ZPBP2	Region185	rs9909593	12	38	NA	-11	-1.22222
GATA3	Region187	rs10905353	11	0	NA	80	8.88889
GATA3-AS1	Region187	rs10905353	5	3	NA	9	1
TAF3	Region187	rs10905353	0	3	NA	-5	-0.555556
AHI1	Region19	rs4896153	8	0	NA	26	2.88889
HBS1L	Region19	rs4896153	39	13	NA	154	17.1111
LINC00271	Region19	rs4896153	1	1	NA	1	0.111111
MYB	Region19	rs4896153	41	13	NA	174	19.3333
CLCN6	Region192	chr1_12861693	1	0	NA	10	1.11111
NPPA	Region192	chr1_12861693	0	1	NA	-10	-1.11111
NPPB	Region192	chr1_12861693	0	1	NA	-10	-1.11111
CD28	Region193	chr2_203693277	160	3	NA	782	86.8889
CTLA4	Region193	chr2_203693277	112	3	NA	517	57.4444
RAPH1	Region193	chr2_203693277	3	0	NA	20	2.22222
IL20RA	Region20	rs62420820	11	12	NA	-17	-1.88889
IL22RA2	Region20	rs62420820	11	12	NA	-17	-1.88889
LOC100130476	Region20	rs62420820	16	78	NA	-130	-14.4444
OLIG3	Region20	rs62420820	15	78	NA	-137	-15.2222
KIAA1549	Region201	rs10271373	12	14	NA	-3	-0.333333
ZC3HAV1	Region201	rs10271373	78	18	NA	464	51.5556
ZC3HAV1L	Region201	rs10271373	65	32	NA	184	20.4444
LIMK2	Region205	rs4820955	5	0	NA	50	5.55556
PLXNC1	Region208	rs61708525	3	0	NA	20	2.22222
CD40	Region21	rs6032662	3	5	NA	-15	-1.66667
NCOA5	Region21	rs6032662	2	3	NA	-3	-0.333333
SLC12A5	Region21	rs6032662	2	2	NA	0	0
CCR4	Region212	rs11919880	21	50	NA	-23	-2.55556
GLB1	Region212	rs11919880	7	0	NA	24	2.66667
TRIM71	Region212	rs11919880	11	50	NA	-61	-6.77778
FAM76B	Region218	rs4409785	19	1	NA	74	8.22222
SESN3	Region218	rs4409785	19	1	NA	74	8.22222
IFI30	Region22	rs4808760	3	5	NA	9	1
MAST3	Region22	rs4808760	36	0	NA	280	31.1111
MPV17L2	Region22	rs4808760	5	4	NA	32	3.55556
PDE4C	Region22	rs4808760	5	20	NA	-177	-19.6667
PIK3R2	Region22	rs4808760	2	0	NA	10	1.11111
RAB3A	Region22	rs4808760	5	3	NA	-12	-1.33333
C10orf55	Region220	rs17741873	11	13	NA	-15	-1.66667
CAMK2G	Region220	rs17741873	34	7	NA	245	27.2222
PLAU	Region220	rs17741873	0	2	NA	-20	-2.22222
VCL	Region220	rs17741873	1	5	NA	-19	-2.11111
RUNX3	Region222	rs6672420	91	9	NA	420	46.6667
SYF2	Region222	rs6672420	88	9	NA	400	44.4444
BAD	Region225	rs11231749	3	0	NA	30	3.33333
CCDC88B	Region225	rs11231749	4	0	NA	39	4.33333
ESRRA	Region225	rs11231749	2	0	NA	10	1.11111
LOC100996455	Region225	rs11231749	1	1	NA	0	0
PLCB3	Region225	rs11231749	5	0	NA	38	4.22222
PRDX5	Region225	rs11231749	1	0	NA	9	1
RPS6KA4	Region225	rs11231749	3	1	NA	20	2.22222
TEX40	Region225	rs11231749	1	2	NA	-16	-1.77778
TRMT112	Region225	rs11231749	2	0	NA	20	2.22222
VEGFB	Region225	rs11231749	6	0	NA	40	4.44444
EPPK1	Region226	rs3923387	18	4	NA	76	8.44444
GRINA	Region226	rs3923387	23	20	NA	72	8
PARP10	Region226	rs3923387	21	0	NA	129	14.3333
PLEC	Region226	rs3923387	175	4	NA	1100	122.222
PLEC1	Region226	rs3923387	0	0	1	0	0
SPATC1	Region226	rs3923387	10	20	NA	-6	-0.666667
MIR4778	Region228	rs13385171	1	21	NA	-132	-14.6667
SPRED2	Region228	rs13385171	12	24	NA	-100	-11.1111
C3	Region23	rs1077667	3	0	NA	18	2
CD70	Region23	rs1077667	2	0	NA	9	1
TNFSF14	Region23	rs1077667	11	0	NA	57	6.33333
LOC285626	Region24	rs2546890	5	0	NA	39	4.33333
HOXA1	Region240	rs73075598	1	0	NA	8	0.888889
FUCA2	Region248	rs6911131	4	0	NA	19	2.11111
LOC285740	Region248	rs6911131	13	0	NA	47	5.22222
PHACTR2	Region248	rs6911131	2	0	NA	4	0.444444
GALC	Region25	chr14_88523488	40	1	NA	256	28.4444
GPR65	Region25	chr14_88523488	26	0	NA	160	17.7778
KCNK10	Region25	chr14_88523488	3	29	NA	-54	-6
LOC283585	Region25	chr14_88523488	4	1	NA	25	2.77778
LOC283587	Region25	chr14_88523488	34	31	NA	51	5.66667
BCL6	Region251	rs13066789	5	0	NA	14	1.55556
LPP	Region251	rs13066789	41	0	NA	123	13.6667
LPP-AS2	Region251	rs13066789	5	0	NA	14	1.55556
CXCR4	Region252	rs10191360	12	2	NA	46	5.11111
THSD7B	Region252	rs10191360	12	2	NA	46	5.11111
CACNA1I	Region253	rs3827380	0	1	NA	-2	-0.222222
ENTHD1	Region253	rs3827380	5	3	NA	18	2
GRAP2	Region253	rs3827380	22	0	NA	143	15.8889
ESPN	Region259	rs2986736	5	6	NA	-20	-2.22222
TNFRSF25	Region259	rs2986736	2	0	NA	10	1.11111
SP110	Region26	rs35540610	4	0	NA	30	3.33333
SP140	Region26	rs35540610	38	0	NA	289	32.1111
ACAD10	Region261	rs3184504	2	1	NA	8	0.888889
ALDH2	Region261	rs3184504	3	1	NA	7	0.777778
ATXN2	Region261	rs3184504	2	1	NA	10	1.11111
BRAP	Region261	rs3184504	2	1	NA	10	1.11111
CUX2	Region261	rs3184504	0	2	NA	-6	-0.666667
FAM109A	Region261	rs3184504	1	1	NA	0	0
HECTD4	Region261	rs3184504	4	0	NA	31	3.44444
MANBA	Region261	rs3184504	0	0	1	0	0
MAPKAPK5-AS1	Region261	rs3184504	2	0	NA	9	1
NAA25	Region261	rs3184504	2	0	NA	11	1.22222
PTPN11	Region261	rs3184504	3	0	NA	15	1.66667
RPL6	Region261	rs3184504	1	0	NA	9	1
SH2B3	Region261	rs3184504	3	1	NA	10	1.11111
TRAFD1	Region261	rs3184504	2	0	NA	11	1.22222
UBE2D3	Region261	rs3184504	1	0	NA	10	1.11111
MAPK1	Region27	rs9610458	118	6	NA	719	79.8889
PPM1F	Region27	rs9610458	20	2	NA	149	16.5556
TOP3B	Region27	rs9610458	6	0	NA	50	5.55556
YPEL1	Region27	rs9610458	12	4	NA	56	6.22222
FNDC1	Region28	rs1738074	20	0	NA	100	11.1111
RSPH3	Region28	rs1738074	24	0	NA	107	11.8889
TAGAP	Region28	rs1738074	44	0	NA	211	23.4444
AGAP2	Region29	rs701006	11	0	NA	80	8.88889
ARHGEF25	Region29	rs701006	0	2	NA	-20	-2.22222
AVIL	Region29	rs701006	5	0	NA	50	5.55556
B4GALNT1	Region29	rs701006	0	93	NA	-382	-42.4444
CDK4	Region29	rs701006	1	0	NA	10	1.11111
CTDSP2	Region29	rs701006	3	0	NA	30	3.33333
CYP27B1	Region29	rs701006	2	2	NA	3	0.333333
FAM119B	Region29	rs701006	0	0	1	0	0
METTL1	Region29	rs701006	3	1	NA	14	1.55556
METTL21B	Region29	rs701006	14	0	NA	84	9.33333
OS9	Region29	rs701006	21	92	NA	-178	-19.7778
SLC26A10	Region29	rs701006	0	2	NA	-20	-2.22222
TSFM	Region29	rs701006	19	0	NA	140	15.5556
XRCC6BP1	Region29	rs701006	0	0	22	0	0
CD200R1	Region299	rs7620803	52	0	NA	236	26.2222
ZMIZ1	Region30	rs1250551	38	0	NA	274	30.4444
BDH2	Region301	chr4_103128873	0	0	68	0	0
CISD2	Region301	chr4_103128873	22	0	NA	135	15
MANBA	Region301	chr4_103128873	20	26	NA	53	5.88889
NFKB1	Region301	chr4_103128873	0	0	161	0	0
SLC9B1	Region301	chr4_103128873	44	0	NA	87	9.66667
SLC9B2	Region301	chr4_103128873	13	0	NA	118	13.1111
UBE2D3	Region301	chr4_103128873	116	26	NA	479	53.2222
ETS1	Region303	rs4262739	18	2	NA	75	8.33333
CCDC155	Region31	rs1465697	17	8	NA	28	3.11111
CD37	Region31	rs1465697	2	0	NA	20	2.22222
DKKL1	Region31	rs1465697	3	11	NA	-48	-5.33333
SLC6A16	Region31	rs1465697	16	2	NA	95	10.5556
TEAD2	Region31	rs1465697	2	2	NA	-6	-0.666667
TRPM4	Region31	rs1465697	0	2	NA	-4	-0.444444
C1orf106	Region32	rs59655222	4	24	NA	-23	-2.55556
CACNA1S	Region32	rs59655222	4	8	NA	-3	-0.333333
KIF21B	Region32	rs59655222	24	15	NA	198	22
KEAP1	Region33	rs28834106	36	7	NA	248	27.5556
LDLR	Region33	rs28834106	14	0	NA	120	13.3333
PDE4A	Region33	rs28834106	21	13	NA	89	9.88889
S1PR5	Region33	rs28834106	12	1	NA	86	9.55556
SMARCA4	Region33	rs28834106	50	0	NA	404	44.8889
43160	Region339	rs72989863	22	11	NA	16	1.77778
C17orf57	Region34	rs11079784	0	0	121	0	0
EFCAB13	Region34	rs11079784	54	9	NA	127	14.1111
ITGB3	Region34	rs11079784	0	5	NA	-5	-0.555556
KPNB1	Region34	rs11079784	44	2	NA	302	33.5556
MRPL45P2	Region34	rs11079784	47	31	NA	299	33.2222
NPEPPS	Region34	rs11079784	68	31	NA	403	44.7778
TBKBP1	Region34	rs11079784	30	2	NA	214	23.7778
TBX21	Region34	rs11079784	2	0	NA	9	1
ATXN1	Region342	rs719316	47	0	NA	239	26.5556
HAAO	Region35	rs12478539	76	0	NA	260	28.8889
ZFP36L2	Region35	rs12478539	76	0	NA	260	28.8889
BCAS1	Region36	rs2248137	0	14	NA	-41	-4.55556
CYP24A1	Region36	rs2248137	0	35	NA	-220	-24.4444
PFDN4	Region36	rs2248137	0	15	NA	-138	-15.3333
BACH2	Region37	rs72928038	6	0	NA	28	3.11111
STAT4	Region373	rs6738544	28	0	NA	147	16.3333
CD226	Region379	rs12605088	58	0	NA	454	50.4444
DOK6	Region379	rs12605088	24	0	NA	186	20.6667
FBXO48	Region38	rs12622670	31	0	NA	137	15.2222
PLEK	Region38	rs12622670	32	0	NA	144	16
IL12A	Region39	rs1014486	5	32	NA	-111	-12.3333
IQCJ-SCHIP1	Region39	rs1014486	4	32	NA	-119	-13.2222
BCL10	Region40	rs35486093	4	0	NA	30	3.33333
C1orf52	Region40	rs35486093	13	17	NA	-36	-4
DDAH1	Region40	rs35486093	0	9	NA	-18	-2
LOC646626	Region40	rs35486093	9	11	NA	12	1.33333
SYDE2	Region40	rs35486093	4	17	NA	-92	-10.2222
ACTN1	Region41	rs12434551	26	0	NA	163	18.1111
RAD51B	Region41	rs12434551	9	0	NA	51	5.66667
ZFP36L1	Region41	rs12434551	40	0	NA	254	28.2222
EXOC6	Region42	rs1112718	3	39	NA	-224	-24.8889
HHEX	Region42	rs1112718	4	51	NA	-249	-27.6667
IDE	Region42	rs1112718	15	1	NA	139	15.4444
KIF11	Region42	rs1112718	15	12	NA	5	0.555556
MARK2P9	Region42	rs1112718	2	0	NA	13	1.44444
KLHDC7B	Region43	rs140522	4	1	NA	23	2.55556
NCAPH2	Region43	rs140522	5	0	NA	50	5.55556
ODF3B	Region43	rs140522	14	6	NA	48	5.33333
SCO2	Region43	rs140522	8	0	NA	60	6.66667
TYMP	Region43	rs140522	5	2	NA	26	2.88889
BCL9L	Region44	rs12365699	10	0	NA	69	7.66667
CXCR5	Region44	rs12365699	51	0	NA	237	26.3333
DDX6	Region44	rs12365699	89	18	NA	397	44.1111
PHLDB1	Region44	rs12365699	1	0	NA	8	0.888889
TREH	Region44	rs12365699	12	18	NA	3	0.333333
UPK2	Region44	rs12365699	9	0	NA	59	6.55556
PTPRK	Region45	rs802730	13	0	NA	59	6.55556
THEMIS	Region45	rs802730	3	0	NA	4	0.444444
CLTC	Region46	rs2150879	3	0	NA	20	2.22222
MIR21	Region46	rs2150879	7	0	NA	50	5.55556
PTRH2	Region46	rs2150879	2	0	NA	10	1.11111
RNFT1	Region46	rs2150879	3	0	NA	30	3.33333
RPS6KB1	Region46	rs2150879	21	0	NA	180	20
TUBD1	Region46	rs2150879	20	0	NA	180	20
VMP1	Region46	rs2150879	32	0	NA	207	23
CD69	Region47	rs7977720	16	0	NA	137	15.2222
CLEC2D	Region47	rs7977720	60	0	NA	300	33.3333
CLECL1	Region47	rs7977720	101	31	NA	334	37.1111
DLEU7	Region48	rs9591325	30	14	NA	77	8.55556
ST13P4	Region48	rs9591325	30	14	NA	77	8.55556
PKIA	Region49	rs28703878	3	0	NA	5	0.555556
IL15RA	Region5	rs11256593	2	3	NA	-2	-0.222222
IL2RA	Region5	rs11256593	55	18	NA	209	23.2222
RBM17	Region5	rs11256593	16	11	NA	31	3.44444
ARHGAP31	Region50	rs9843355	10	0	NA	88	9.77778
CD80	Region50	rs9843355	1	0	NA	3	0.333333
POGLUT1	Region50	rs9843355	2	0	NA	20	2.22222
TIMMDC1	Region50	rs9843355	1	0	NA	10	1.11111
TMEM39A	Region50	rs9843355	3	0	NA	29	3.22222
RBM43	Region506	rs962052	0	7	NA	-7	-0.777778
RND3	Region506	rs962052	0	7	NA	-7	-0.777778
CAPSL	Region51	rs10063294	3	0	NA	11	1.22222
IL7R	Region51	rs10063294	66	0	NA	357	39.6667
SPEF2	Region51	rs10063294	15	0	NA	76	8.44444
PHGDH	Region52	rs483180	10	37	NA	-197	-21.8889
ZNF697	Region52	rs483180	1	35	NA	-235	-26.1111
CD5L	Region53	rs2317231	0	2	NA	-4	-0.444444
FCRL1	Region53	rs2317231	16	28	NA	-34	-3.77778
FCRL2	Region53	rs2317231	19	7	NA	35	3.88889
FCRL3	Region53	rs2317231	39	22	NA	47	5.22222
FCRL4	Region53	rs2317231	10	13	NA	-15	-1.66667
IRF8	Region54	rs35703946	2	1	NA	4	0.444444
LINC01082	Region54	rs35703946	2	1	NA	4	0.444444
TOX2	Region540	rs4812772	15	1	NA	75	8.33333
IRF5	Region549	rs4728142	17	11	NA	34	3.77778
KCP	Region549	rs4728142	5	4	NA	0	-4.44089e-16
ANAPC1	Region55	rs57116599	51	1	NA	382	42.4444
MERTK	Region55	rs57116599	15	70	NA	-73	-8.11111
MIR4435-1HG	Region55	rs57116599	2	0	NA	6	0.666667
TMEM87B	Region55	rs57116599	18	0	NA	84	9.33333
LINC00977	Region56	rs6990534	8	13	NA	-1	-0.111111
MIR1204	Region56	rs6990534	7	0	NA	34	3.77778
MIR1208	Region56	rs6990534	8	13	NA	-1	-0.111111
PCAT1	Region56	rs6990534	14	0	NA	64	7.11111
POU5F1B	Region56	rs6990534	14	0	NA	64	7.11111
PVT1	Region56	rs6990534	6	0	NA	25	2.77778
RASA2	Region569	rs6789653	2	0	NA	9	1
ZBTB38	Region569	rs6789653	49	12	NA	231	25.6667
ABI3BP	Region57	rs4325907	0	6	NA	-20	-2.22222
IMPG2	Region57	rs4325907	2	6	NA	-16	-1.77778
LOC152225	Region57	rs4325907	3	0	NA	3	0.333333
RPL24	Region57	rs4325907	2	0	NA	9	1
SENP7	Region57	rs4325907	5	0	NA	50	5.55556
ZBTB11	Region57	rs4325907	1	0	NA	10	1.11111
ZPLD1	Region57	rs4325907	3	0	NA	3	0.333333
AMN	Region59	rs12147246	1	1	NA	2	0.222222
RCOR1	Region59	rs12147246	11	7	NA	29	3.22222
TRAF3	Region59	rs12147246	94	8	NA	544	60.4444
KCNH8	Region594	rs9863496	46	0	NA	243	27
SATB1	Region594	rs9863496	46	0	NA	243	27
CLEC16A	Region6	chr16_11213951	185	0	NA	1293	143.667
DEXI	Region6	chr16_11213951	3	0	NA	29	3.22222
LITAF	Region6	chr16_11213951	10	11	NA	15	1.66667
PRM1	Region6	chr16_11213951	34	44	NA	69	7.66667
PRM2	Region6	chr16_11213951	0	5	NA	-5	-0.555556
RMI2	Region6	chr16_11213951	59	59	NA	113	12.5556
SOCS1	Region6	chr16_11213951	4	0	NA	22	2.44444
TNP2	Region6	chr16_11213951	3	0	NA	20	2.22222
ABCB9	Region60	rs7975763	5	1	NA	28	3.11111
ARL6IP4	Region60	rs7975763	2	0	NA	10	1.11111
C12orf65	Region60	rs7975763	58	0	NA	370	41.1111
CDK2AP1	Region60	rs7975763	19	0	NA	138	15.3333
LOC100507091	Region60	rs7975763	2	0	NA	6	0.666667
MPHOSPH9	Region60	rs7975763	188	1	NA	1541	171.222
OGFOD2	Region60	rs7975763	6	0	NA	44	4.88889
PITPNM2	Region60	rs7975763	90	1	NA	578	64.2222
RILPL2	Region60	rs7975763	12	0	NA	110	12.2222
SBNO1	Region60	rs7975763	25	0	NA	208	23.1111
SETD8	Region60	rs7975763	14	0	NA	130	14.4444
FLJ16341	Region61	rs1177228	0	1	NA	-2	-0.222222
KIAA1841	Region61	rs1177228	6	0	NA	14	1.55556
PUS10	Region61	rs1177228	6	0	NA	32	3.55556
REL	Region61	rs1177228	1	0	NA	10	1.11111
JAZF1	Region617	rs10245867	3	0	NA	10	1.11111
JAZF1-AS1	Region617	rs10245867	1	1	NA	-2	-0.222222
CARD11	Region62	rs55858457	45	7	NA	240	26.6667
CHST12	Region62	rs55858457	24	0	NA	108	12
EIF3B	Region62	rs55858457	3	0	NA	15	1.66667
SDK1	Region62	rs55858457	45	7	NA	240	26.6667
KRBA1	Region63	rs354033	0	15	NA	-91	-10.1111
ZNF746	Region63	rs354033	16	1	NA	119	13.2222
ZNF767	Region63	rs354033	6	16	NA	-38	-4.22222
RGS1	Region64	rs1323292	52	9	NA	172	19.1111
RGS21	Region64	rs1323292	51	9	NA	162	18
HSD17B4	Region65	rs28762138	8	3	NA	39	4.33333
TNFAIP8	Region65	rs28762138	37	3	NA	209	23.2222
CDHR3	Region654	rs73414214	8	2	NA	28	3.11111
NAMPT	Region654	rs73414214	6	2	NA	22	2.44444
SYPL1	Region654	rs73414214	19	4	NA	97	10.7778
ALPK2	Region66	rs9955954	4	3	NA	20	2.22222
MALT1	Region66	rs9955954	47	3	NA	296	32.8889
ZNF532	Region66	rs9955954	11	3	NA	52	5.77778
IFITM3	Region67	rs35218683	2	0	NA	10	1.11111
ACTRT3	Region68	rs10936602	13	0	NA	98	10.8889
LRRC31	Region68	rs10936602	9	30	NA	-59	-6.55556
LRRC34	Region68	rs10936602	14	1	NA	47	5.22222
LRRIQ4	Region68	rs10936602	1	19	NA	-43	-4.77778
MECOM	Region68	rs10936602	4	1	NA	27	3
MYNN	Region68	rs10936602	17	0	NA	126	14
SAMD7	Region68	rs10936602	2	2	NA	4	0.444444
TERC	Region68	rs10936602	6	1	NA	37	4.11111
ARHGAP27	Region69	rs7222450	1	0	NA	1	0.111111
MAP3K14	Region69	rs7222450	14	0	NA	80	8.88889
DAB2	Region7	rs11749040	98	0	NA	463	51.4444
PTGER4	Region7	rs11749040	98	0	NA	463	51.4444
GABARAPL3	Region70	rs6496663	6	3	NA	27	3
IQGAP1	Region70	rs6496663	32	0	NA	246	27.3333
NGRN	Region70	rs6496663	4	1	NA	27	3
DYNLRB2	Region71	rs12925972	3	3	NA	17	1.88889
MAF	Region71	rs12925972	7	14	NA	-17	-1.88889
WWOX	Region71	rs12925972	38	31	NA	59	6.55556
BATF	Region72	rs34695601	26	1	NA	115	12.7778
FLVCR2	Region72	rs34695601	12	1	NA	38	4.22222
ALDOA	Region74	rs3809627	4	11	NA	-29	-3.22222
C16orf92	Region74	rs3809627	0	3	NA	-25	-2.77778
CORO1A	Region74	rs3809627	3	0	NA	5	0.555556
DOC2A	Region74	rs3809627	2	4	NA	-11	-1.22222
FAM57B	Region74	rs3809627	0	12	NA	-77	-8.55556
GDPD3	Region74	rs3809627	7	0	NA	60	6.66667
INO80E	Region74	rs3809627	0	0	1	0	0
KCTD13	Region74	rs3809627	3	0	NA	19	2.11111
MAPK3	Region74	rs3809627	6	0	NA	25	2.77778
PPP4C	Region74	rs3809627	5	0	NA	40	4.44444
TBX6	Region74	rs3809627	3	0	NA	30	3.33333
YPEL3	Region74	rs3809627	6	0	NA	31	3.44444
C7orf72	Region75	chr7_50328339	8	5	NA	18	2
IKZF1	Region75	chr7_50328339	8	5	NA	18	2
CCNE2	Region751	chr8_95125803	19	1	NA	70	7.77778
DPY19L4	Region751	chr8_95125803	0	4	NA	-4	-0.444444
INTS8	Region751	chr8_95125803	22	4	NA	176	19.5556
NDUFAF6	Region751	chr8_95125803	1	0	NA	1	0.111111
TP53INP1	Region751	chr8_95125803	16	1	NA	42	4.66667
ANP32B	Region76	rs7855251	16	6	NA	66	7.33333
NANS	Region76	rs7855251	37	6	NA	213	23.6667
TRIM14	Region76	rs7855251	11	0	NA	100	11.1111
LEF1	Region77	rs9992763	79	0	NA	394	43.7778
LEF1-AS1	Region77	rs9992763	11	3	NA	57	6.33333
RPL34-AS1	Region77	rs9992763	6	2	NA	36	4
SOX8	Region78	rs405343	14	29	NA	-100	-11.1111
SSTR5-AS1	Region78	rs405343	14	29	NA	-100	-11.1111
CALCB	Region79	rs61884005	0	1	NA	-6	-0.666667
COPB1	Region79	rs61884005	8	2	NA	28	3.11111
CYP2R1	Region79	rs61884005	1	0	NA	10	1.11111
INSC	Region79	rs61884005	0	1	NA	-6	-0.666667
PDE3B	Region79	rs61884005	4	0	NA	39	4.33333
PSMA1	Region79	rs61884005	2	0	NA	11	1.22222
RRAS2	Region79	rs61884005	24	2	NA	87	9.66667
SPON1	Region79	rs61884005	6	2	NA	25	2.77778
BANF1	Region80	rs531612	4	1	NA	28	3.11111
C11orf68	Region80	rs531612	4	6	NA	-15	-1.66667
CST6	Region80	rs531612	1	2	NA	-1	-0.111111
CTSW	Region80	rs531612	0	0	37	0	0
DRAP1	Region80	rs531612	12	5	NA	74	8.22222
EFEMP2	Region80	rs531612	5	0	NA	40	4.44444
EIF1AD	Region80	rs531612	20	0	NA	168	18.6667
FOSL1	Region80	rs531612	9	9	NA	-16	-1.77778
MANBA	Region80	rs531612	1	0	NA	10	1.11111
NFKB1	Region80	rs531612	0	0	1	0	0
SART1	Region80	rs531612	39	0	NA	319	35.4444
SNX32	Region80	rs531612	0	1	NA	-1	-0.111111
TSGA10IP	Region80	rs531612	13	5	NA	76	8.44444
UBE2D3	Region80	rs531612	1	0	NA	10	1.11111
SLC2A4RG	Region81	rs6742	2	0	NA	9	1
ZGPAT	Region81	rs6742	2	0	NA	10	1.11111
CD48	Region82	rs3737798	37	0	NA	215	23.8889
SLAMF1	Region82	rs3737798	33	0	NA	204	22.6667
SLAMF6	Region82	rs3737798	5	0	NA	38	4.22222
SLAMF7	Region82	rs3737798	28	0	NA	117	13
VANGL2	Region82	rs3737798	8	6	NA	27	3
DHRS11	Region83	rs4796224	9	7	NA	8	0.888889
GGNBP2	Region83	rs4796224	46	0	NA	368	40.8889
MRM1	Region83	rs4796224	10	0	NA	57	6.33333
MYO19	Region83	rs4796224	16	0	NA	154	17.1111
PIGW	Region83	rs4796224	4	0	NA	27	3
TBC1D3G	Region83	rs4796224	2	2	NA	-2	-0.222222
ZNHIT3	Region83	rs4796224	12	2	NA	78	8.66667
LY86	Region84	rs12211604	20	3	NA	28	3.11111
RREB1	Region84	rs12211604	39	3	NA	148	16.4444
MIR4262	Region857	rs11899404	4	0	NA	4	0.444444
TRIB2	Region857	rs11899404	4	0	NA	4	0.444444
CALR3	Region87	rs58166386	0	24	NA	-24	-2.66667
EPS15L1	Region87	rs58166386	38	0	NA	239	26.5556
KLF2	Region87	rs58166386	18	0	NA	93	10.3333
FOXP1	Region88	rs9878602	153	0	NA	704	78.2222
CMC1	Region9	rs438613	1	8	NA	-25	-2.77778
EOMES	Region9	rs438613	7	11	NA	-19	-2.11111
TEC	Region90	rs6837324	21	0	NA	59	6.55556
TXK	Region90	rs6837324	55	0	NA	370	41.1111
MIR548AN	Region91	chr13_100026952	5	1	NA	26	2.88889
TM9SF2	Region91	chr13_100026952	4	1	NA	26	2.88889
ELMO1	Region94	rs60600003	99	15	NA	556	61.7778
AFF1	Region96	rs2705616	8	0	NA	52	5.77778
C4orf36	Region96	rs2705616	7	0	NA	8	0.888889
LOC100506746	Region96	rs2705616	9	0	NA	10	1.11111
NDNF	Region97	rs17051321	36	15	NA	55	6.11111
TNIP3	Region97	rs17051321	142	19	NA	575	63.8889
LMAN2	Region98	rs67111717	34	0	NA	199	22.1111
MXD3	Region98	rs67111717	6	0	NA	29	3.22222
RGS14	Region98	rs67111717	22	0	NA	158	17.5556
SLC34A1	Region98	rs67111717	4	0	NA	20	2.22222
BSDC1	Region99	chr1_32738415	0	7	NA	-15	-1.66667
FAM167B	Region99	chr1_32738415	1	0	NA	10	1.11111
LCK	Region99	chr1_32738415	2	0	NA	20	2.22222
ZBTB8B	Region99	chr1_32738415	0	7	NA	-15	-1.66667
Key
Target	target gene for computation
Region	association region
LeadSNP	lead SNP associated with MS
PEX	number of experiments relating the SNP in question with promoter, enhancer or transcriptional activation functions
R	number of experiments relating the SNP in question with repression functions
eQTL	known expression quantitative trait locus
sumOfWeights	arithmetic sum of positive (PEX) minus negative (R) effects normalized for each cell type
sumOfWeightedWeights (PRE)	normalized SumOfWeights by total number of experiments reported
