# Supplementary material for: A systems biology approach uncovers cell-specific gene regulatory effects of genetic associations in multiple sclerosis
Source: Nat Commun. 2019 May 20;10:2236. doi: 10.1038/s41467-019-09773-y (PMC6527683; doi:10.1038/s41467-019-09773-y)
Supplement: Supplementary file 12 — Supplementary data 9 [file 41467_2019_9773_MOESM12_ESM.xlsx]

## Sheet: Supplementary Dataset 9
Supplementary Dataset 9. Predicted regulatory effects of genes (GW_ Th17 cells_r2>0.5)
Target	Region	LeadSNP	PEX	R	eQTL	sumOfWeights	sumOfWeightedWeights (PRE)
ACTRT2	Region10	rs6670198	0	1	NA	-1	-1
FAM213B	Region10	rs6670198	8	0	NA	8	8
LOC115110	Region10	rs6670198	1	0	NA	1	1
MMEL1	Region10	rs6670198	12	35	NA	-23	-23
TNFRSF14	Region10	rs6670198	8	0	NA	8	8
TTC34	Region10	rs6670198	3	11	NA	-8	-8
UBE2D3	Region10	rs6670198	1	0	NA	1	1
ACP2	Region101	rs2269434	3	0	NA	3	3
DDB2	Region101	rs2269434	4	0	NA	4	4
MADD	Region101	rs2269434	29	0	NA	29	29
MYBPC3	Region101	rs2269434	1	0	NA	1	1
NR1H3	Region101	rs2269434	5	0	NA	5	5
PSMC3	Region101	rs2269434	1	0	NA	1	1
NLRC5	Region107	rs8062446	3	0	NA	3	3
ATP1A1OS	Region11	rs10801908	13	0	NA	13	13
CD58	Region11	rs10801908	36	0	NA	36	36
GGA3	Region110	rs9900529	1	0	NA	1	1
GRB2	Region110	rs9900529	39	0	NA	39	39
KIAA0195	Region110	rs9900529	0	1	NA	-1	-1
LOC100287042	Region110	rs9900529	4	0	NA	4	4
MIF4GD	Region110	rs9900529	1	0	NA	1	1
MIR3678	Region110	rs9900529	0	1	NA	-1	-1
MRPS7	Region110	rs9900529	1	0	NA	1	1
SLC25A19	Region110	rs9900529	9	0	NA	9	9
TSEN54	Region110	rs9900529	1	0	NA	1	1
JADE2	Region111	rs2084007	12	0	NA	12	12
TCF7	Region111	rs2084007	29	0	NA	29	29
VDAC1	Region111	rs2084007	25	0	NA	25	25
CXXC4	Region112	rs2726479	2	0	NA	2	2
PPA2	Region112	rs2726479	45	0	NA	45	45
TET2	Region112	rs2726479	40	0	NA	40	40
BATF3	Region116	rs9308424	3	0	NA	3	3
NSL1	Region116	rs9308424	1	0	NA	1	1
UBE2D3	Region116	rs9308424	1	0	NA	1	1
ERG	Region117	rs9977672	0	32	NA	-32	-32
ALCAM	Region118	rs2289746	1	0	NA	1	1
CBLB	Region118	rs2289746	76	0	NA	76	76
IGSF23	Region120	rs7260482	0	18	NA	-18	-18
PVR	Region120	rs7260482	3	6	NA	-3	-3
CTSH	Region123	rs62013236	15	0	NA	15	15
RASGRF1	Region123	rs62013236	13	0	NA	13	13
CHRNA9	Region126	rs7698247	6	0	NA	6	6
RHOH	Region126	rs7698247	6	0	NA	6	6
ADO	Region128	rs34299154	11	4	NA	7	7
ZNF365	Region128	rs34299154	11	4	NA	7	7
EVI5	Region13	rs11809700	13	30	NA	-17	-17
FAM69A	Region13	rs11809700	16	0	NA	16	16
GFI1	Region13	rs11809700	15	0	NA	15	15
MTF2	Region13	rs11809700	1	0	NA	1	1
RPL5	Region13	rs11809700	3	14	NA	-11	-11
TGFBR3	Region13	rs11809700	16	0	NA	16	16
ANKRD55	Region130	rs7731626	5	0	NA	5	5
FRMD6	Region133	rs11852059	17	0	NA	17	17
GNG2	Region133	rs11852059	17	0	NA	17	17
ZEB1-AS1	Region134	rs1087056	2	1	NA	1	1
ZNF438	Region134	rs1087056	2	1	NA	1	1
ADCY3	Region136	rs13428812	1	0	NA	1	1
CENPO	Region136	rs13428812	10	0	NA	10	10
ITSN2	Region136	rs13428812	1	0	NA	1	1
NCOA1	Region136	rs13428812	2	0	NA	2	2
CD5	Region14	rs4939490	1	0	NA	1	1
CD6	Region14	rs4939490	5	0	NA	5	5
ETV7	Region144	rs1076928	5	0	NA	5	5
KCTD20	Region144	rs1076928	9	0	NA	9	9
PXT1	Region144	rs1076928	2	0	NA	2	2
STK38	Region144	rs1076928	12	0	NA	12	12
LOC100505625	Region147	rs34681760	3	0	NA	3	3
MIR4278	Region147	rs34681760	7	0	NA	7	7
PAPD7	Region147	rs34681760	45	0	NA	45	45
CD86	Region15	chr3_121765368	2	1	NA	1	1
GOLGB1	Region15	chr3_121765368	3	0	NA	3	3
IQCB1	Region15	chr3_121765368	74	0	NA	74	74
PRR5L	Region153	rs1365120	3	0	NA	3	3
CSF2RB	Region159	rs760517	0	71	NA	-71	-71
NCF4	Region159	rs760517	2	17	NA	-15	-15
DPH5	Region16	rs34723276	40	0	NA	40	40
EXTL2	Region16	rs34723276	0	19	NA	-19	-19
S1PR1	Region16	rs34723276	34	0	NA	34	34
SLC30A7	Region16	rs34723276	22	0	NA	22	22
VCAM1	Region16	rs34723276	0	19	NA	-19	-19
JAK1	Region161	rs72922276	54	0	NA	54	54
MIR3671	Region161	rs72922276	2	0	NA	2	2
ASF1A	Region164	chr6_119215402	1	0	NA	1	1
FAM184A	Region164	chr6_119215402	1	0	NA	1	1
LOC100287632	Region164	chr6_119215402	2	0	NA	2	2
MCM9	Region164	chr6_119215402	7	0	NA	7	7
UBASH3B	Region169	rs6589939	24	0	NA	24	24
SCNN1A	Region17	rs1800693	2	0	NA	2	2
TNFRSF1A	Region17	rs1800693	12	0	NA	12	12
GNPDA1	Region172	rs249677	1	0	NA	1	1
NDFIP1	Region172	rs249677	68	0	NA	68	68
LBH	Region173	rs13414105	31	0	NA	31	31
LCLAT1	Region173	rs13414105	8	0	NA	8	8
CKS1B	Region1736	chr1_154963701	1	0	NA	1	1
FLAD1	Region1736	chr1_154963701	12	0	NA	12	12
LENEP	Region1736	chr1_154963701	4	0	NA	4	4
PBXIP1	Region1736	chr1_154963701	2	0	NA	2	2
PYGO2	Region1736	chr1_154963701	1	0	NA	1	1
SHC1	Region1736	chr1_154963701	8	0	NA	8	8
ZBTB7B	Region1736	chr1_154963701	8	0	NA	8	8
PTRF	Region18	rs1026916	4	0	NA	4	4
STAT3	Region18	rs1026916	41	0	NA	41	41
GRB7	Region185	rs9909593	2	0	NA	2	2
GSDMA	Region185	rs9909593	1	0	NA	1	1
GSDMB	Region185	rs9909593	32	0	NA	32	32
IKZF3	Region185	rs9909593	17	0	NA	17	17
NR1D1	Region185	rs9909593	2	0	NA	2	2
ORMDL3	Region185	rs9909593	3	0	NA	3	3
THRA	Region185	rs9909593	3	0	NA	3	3
ZPBP2	Region185	rs9909593	2	0	NA	2	2
GATA3	Region187	rs10905353	8	0	NA	8	8
GATA3-AS1	Region187	rs10905353	1	0	NA	1	1
AHI1	Region19	rs4896153	7	0	NA	7	7
HBS1L	Region19	rs4896153	2	0	NA	2	2
LINC00271	Region19	rs4896153	0	1	NA	-1	-1
MYB	Region19	rs4896153	4	0	NA	4	4
CLCN6	Region192	chr1_12861693	1	0	NA	1	1
NPPA	Region192	chr1_12861693	0	1	NA	-1	-1
NPPB	Region192	chr1_12861693	0	1	NA	-1	-1
CD28	Region193	chr2_203693277	96	0	NA	96	96
CTLA4	Region193	chr2_203693277	68	0	NA	68	68
RAPH1	Region193	chr2_203693277	2	0	NA	2	2
IL20RA	Region20	rs62420820	11	2	NA	9	9
IL22RA2	Region20	rs62420820	11	2	NA	9	9
LOC100130476	Region20	rs62420820	8	0	NA	8	8
OLIG3	Region20	rs62420820	7	0	NA	7	7
ZC3HAV1	Region201	rs10271373	54	0	NA	54	54
ZC3HAV1L	Region201	rs10271373	21	0	NA	21	21
LIMK2	Region205	rs4820955	5	0	NA	5	5
PLXNC1	Region208	rs61708525	2	0	NA	2	2
CD40	Region21	rs6032662	0	4	NA	-4	-4
NCOA5	Region21	rs6032662	2	2	NA	0	0
SLC12A5	Region21	rs6032662	1	1	NA	0	0
CCR4	Region212	rs11919880	11	4	NA	7	7
GLB1	Region212	rs11919880	5	0	NA	5	5
TRIM71	Region212	rs11919880	4	4	NA	0	0
FAM76B	Region218	rs4409785	10	0	NA	10	10
SESN3	Region218	rs4409785	10	0	NA	10	10
IFI30	Region22	rs4808760	1	0	NA	1	1
MAST3	Region22	rs4808760	28	0	NA	28	28
MPV17L2	Region22	rs4808760	4	0	NA	4	4
PDE4C	Region22	rs4808760	0	19	NA	-19	-19
PIK3R2	Region22	rs4808760	1	0	NA	1	1
RAB3A	Region22	rs4808760	1	3	NA	-2	-2
C10orf55	Region220	rs17741873	8	1	NA	7	7
CAMK2G	Region220	rs17741873	30	0	NA	30	30
PLAU	Region220	rs17741873	0	2	NA	-2	-2
VCL	Region220	rs17741873	1	0	NA	1	1
RUNX3	Region222	rs6672420	41	0	NA	41	41
SYF2	Region222	rs6672420	39	0	NA	39	39
BAD	Region225	rs11231749	3	0	NA	3	3
CCDC88B	Region225	rs11231749	4	0	NA	4	4
ESRRA	Region225	rs11231749	1	0	NA	1	1
PLCB3	Region225	rs11231749	5	0	NA	5	5
PRDX5	Region225	rs11231749	1	0	NA	1	1
RPS6KA4	Region225	rs11231749	2	0	NA	2	2
TEX40	Region225	rs11231749	0	2	NA	-2	-2
TRMT112	Region225	rs11231749	2	0	NA	2	2
VEGFB	Region225	rs11231749	4	0	NA	4	4
EPPK1	Region226	rs3923387	9	0	NA	9	9
GRINA	Region226	rs3923387	8	0	NA	8	8
PARP10	Region226	rs3923387	13	0	NA	13	13
PLEC	Region226	rs3923387	112	0	NA	112	112
SPATC1	Region226	rs3923387	1	0	NA	1	1
MIR4778	Region228	rs13385171	0	20	NA	-20	-20
SPRED2	Region228	rs13385171	1	20	NA	-19	-19
C3	Region23	rs1077667	2	0	NA	2	2
CD70	Region23	rs1077667	1	0	NA	1	1
TNFSF14	Region23	rs1077667	6	0	NA	6	6
LOC285626	Region24	rs2546890	4	0	NA	4	4
HOXA1	Region240	rs73075598	1	0	NA	1	1
FUCA2	Region248	rs6911131	2	0	NA	2	2
LOC285740	Region248	rs6911131	11	0	NA	11	11
PHACTR2	Region248	rs6911131	3	0	NA	3	3
GALC	Region25	chr14_88523488	22	0	NA	22	22
GPR65	Region25	chr14_88523488	12	0	NA	12	12
KCNK10	Region25	chr14_88523488	4	0	NA	4	4
LOC283585	Region25	chr14_88523488	3	0	NA	3	3
LOC283587	Region25	chr14_88523488	37	0	NA	37	37
BCL6	Region251	rs13066789	2	0	NA	2	2
LPP	Region251	rs13066789	2	0	NA	2	2
LPP-AS2	Region251	rs13066789	2	0	NA	2	2
CXCR4	Region252	rs10191360	3	0	NA	3	3
THSD7B	Region252	rs10191360	3	0	NA	3	3
GRAP2	Region253	rs3827380	12	0	NA	12	12
ESPN	Region259	rs2986736	4	3	NA	1	1
TNFRSF25	Region259	rs2986736	1	0	NA	1	1
SP110	Region26	rs35540610	3	0	NA	3	3
SP140	Region26	rs35540610	30	0	NA	30	30
ACAD10	Region261	rs3184504	1	1	NA	0	0
ALDH2	Region261	rs3184504	1	1	NA	0	0
ATXN2	Region261	rs3184504	1	0	NA	1	1
BRAP	Region261	rs3184504	1	0	NA	1	1
CUX2	Region261	rs3184504	0	2	NA	-2	-2
HECTD4	Region261	rs3184504	3	0	NA	3	3
MAPKAPK5-AS1	Region261	rs3184504	1	0	NA	1	1
NAA25	Region261	rs3184504	1	0	NA	1	1
PTPN11	Region261	rs3184504	2	0	NA	2	2
RPL6	Region261	rs3184504	1	0	NA	1	1
SH2B3	Region261	rs3184504	1	0	NA	1	1
TRAFD1	Region261	rs3184504	1	0	NA	1	1
UBE2D3	Region261	rs3184504	1	0	NA	1	1
MAPK1	Region27	rs9610458	75	0	NA	75	75
PPM1F	Region27	rs9610458	17	0	NA	17	17
TOP3B	Region27	rs9610458	5	0	NA	5	5
YPEL1	Region27	rs9610458	8	0	NA	8	8
FNDC1	Region28	rs1738074	12	0	NA	12	12
RSPH3	Region28	rs1738074	14	0	NA	14	14
TAGAP	Region28	rs1738074	26	0	NA	26	26
AGAP2	Region29	rs701006	8	0	NA	8	8
ARHGEF25	Region29	rs701006	0	2	NA	-2	-2
AVIL	Region29	rs701006	5	0	NA	5	5
B4GALNT1	Region29	rs701006	0	15	NA	-15	-15
CDK4	Region29	rs701006	1	0	NA	1	1
CTDSP2	Region29	rs701006	3	0	NA	3	3
CYP27B1	Region29	rs701006	2	0	NA	2	2
METTL1	Region29	rs701006	2	0	NA	2	2
METTL21B	Region29	rs701006	12	0	NA	12	12
OS9	Region29	rs701006	19	13	NA	6	6
SLC26A10	Region29	rs701006	0	2	NA	-2	-2
TSFM	Region29	rs701006	14	0	NA	14	14
CD200R1	Region299	rs7620803	16	0	NA	16	16
ZMIZ1	Region30	rs1250551	28	0	NA	28	28
CISD2	Region301	chr4_103128873	9	0	NA	9	9
MANBA	Region301	chr4_103128873	6	0	NA	6	6
SLC9B1	Region301	chr4_103128873	5	0	NA	5	5
SLC9B2	Region301	chr4_103128873	13	0	NA	13	13
UBE2D3	Region301	chr4_103128873	46	0	NA	46	46
ETS1	Region303	rs4262739	5	0	NA	5	5
CCDC155	Region31	rs1465697	7	0	NA	7	7
CD37	Region31	rs1465697	2	0	NA	2	2
DKKL1	Region31	rs1465697	0	3	NA	-3	-3
SLC6A16	Region31	rs1465697	11	0	NA	11	11
TEAD2	Region31	rs1465697	0	2	NA	-2	-2
C1orf106	Region32	rs59655222	2	0	NA	2	2
KIF21B	Region32	rs59655222	22	0	NA	22	22
KEAP1	Region33	rs28834106	24	6	NA	18	18
LDLR	Region33	rs28834106	14	0	NA	14	14
PDE4A	Region33	rs28834106	14	6	NA	8	8
S1PR5	Region33	rs28834106	8	0	NA	8	8
SMARCA4	Region33	rs28834106	45	0	NA	45	45
43160	Region339	rs72989863	2	0	NA	2	2
EFCAB13	Region34	rs11079784	0	4	NA	-4	-4
KPNB1	Region34	rs11079784	29	0	NA	29	29
MRPL45P2	Region34	rs11079784	28	0	NA	28	28
NPEPPS	Region34	rs11079784	49	0	NA	49	49
TBKBP1	Region34	rs11079784	22	0	NA	22	22
TBX21	Region34	rs11079784	1	0	NA	1	1
ATXN1	Region342	rs719316	28	0	NA	28	28
HAAO	Region35	rs12478539	16	0	NA	16	16
ZFP36L2	Region35	rs12478539	16	0	NA	16	16
BCAS1	Region36	rs2248137	0	5	NA	-5	-5
CYP24A1	Region36	rs2248137	0	16	NA	-16	-16
PFDN4	Region36	rs2248137	0	5	NA	-5	-5
BACH2	Region37	rs72928038	2	0	NA	2	2
STAT4	Region373	rs6738544	15	0	NA	15	15
CD226	Region379	rs12605088	49	0	NA	49	49
DOK6	Region379	rs12605088	24	0	NA	24	24
FBXO48	Region38	rs12622670	19	0	NA	19	19
PLEK	Region38	rs12622670	19	0	NA	19	19
IL12A	Region39	rs1014486	1	21	NA	-20	-20
IQCJ-SCHIP1	Region39	rs1014486	0	21	NA	-21	-21
BCL10	Region40	rs35486093	3	0	NA	3	3
C1orf52	Region40	rs35486093	6	9	NA	-3	-3
LOC646626	Region40	rs35486093	5	0	NA	5	5
SYDE2	Region40	rs35486093	0	9	NA	-9	-9
ACTN1	Region41	rs12434551	20	0	NA	20	20
RAD51B	Region41	rs12434551	5	0	NA	5	5
ZFP36L1	Region41	rs12434551	29	0	NA	29	29
EXOC6	Region42	rs1112718	0	39	NA	-39	-39
HHEX	Region42	rs1112718	1	40	NA	-39	-39
IDE	Region42	rs1112718	14	0	NA	14	14
KIF11	Region42	rs1112718	3	1	NA	2	2
MARK2P9	Region42	rs1112718	2	0	NA	2	2
KLHDC7B	Region43	rs140522	3	0	NA	3	3
NCAPH2	Region43	rs140522	5	0	NA	5	5
ODF3B	Region43	rs140522	8	0	NA	8	8
SCO2	Region43	rs140522	6	0	NA	6	6
TYMP	Region43	rs140522	3	0	NA	3	3
BCL9L	Region44	rs12365699	4	0	NA	4	4
CXCR5	Region44	rs12365699	18	0	NA	18	18
DDX6	Region44	rs12365699	35	0	NA	35	35
PHLDB1	Region44	rs12365699	1	0	NA	1	1
TREH	Region44	rs12365699	1	0	NA	1	1
UPK2	Region44	rs12365699	3	0	NA	3	3
PTPRK	Region45	rs802730	8	0	NA	8	8
THEMIS	Region45	rs802730	2	0	NA	2	2
CLTC	Region46	rs2150879	2	0	NA	2	2
MIR21	Region46	rs2150879	5	0	NA	5	5
PTRH2	Region46	rs2150879	1	0	NA	1	1
RNFT1	Region46	rs2150879	3	0	NA	3	3
RPS6KB1	Region46	rs2150879	18	0	NA	18	18
TUBD1	Region46	rs2150879	18	0	NA	18	18
VMP1	Region46	rs2150879	22	0	NA	22	22
CD69	Region47	rs7977720	15	0	NA	15	15
CLEC2D	Region47	rs7977720	33	0	NA	33	33
CLECL1	Region47	rs7977720	30	13	NA	17	17
DLEU7	Region48	rs9591325	10	0	NA	10	10
ST13P4	Region48	rs9591325	10	0	NA	10	10
PKIA	Region49	rs28703878	2	0	NA	2	2
IL2RA	Region5	rs11256593	31	0	NA	31	31
RBM17	Region5	rs11256593	6	0	NA	6	6
ARHGAP31	Region50	rs9843355	10	0	NA	10	10
POGLUT1	Region50	rs9843355	2	0	NA	2	2
TIMMDC1	Region50	rs9843355	1	0	NA	1	1
TMEM39A	Region50	rs9843355	3	0	NA	3	3
CAPSL	Region51	rs10063294	1	0	NA	1	1
IL7R	Region51	rs10063294	37	0	NA	37	37
SPEF2	Region51	rs10063294	9	0	NA	9	9
PHGDH	Region52	rs483180	3	35	NA	-32	-32
ZNF697	Region52	rs483180	0	33	NA	-33	-33
CD5L	Region53	rs2317231	0	1	NA	-1	-1
FCRL1	Region53	rs2317231	0	1	NA	-1	-1
FCRL2	Region53	rs2317231	0	1	NA	-1	-1
FCRL3	Region53	rs2317231	0	7	NA	-7	-7
FCRL4	Region53	rs2317231	0	6	NA	-6	-6
IRF8	Region54	rs35703946	1	0	NA	1	1
LINC01082	Region54	rs35703946	1	0	NA	1	1
TOX2	Region540	rs4812772	8	1	NA	7	7
IRF5	Region549	rs4728142	12	0	NA	12	12
KCP	Region549	rs4728142	4	0	NA	4	4
ANAPC1	Region55	rs57116599	35	1	NA	34	34
MERTK	Region55	rs57116599	0	7	NA	-7	-7
TMEM87B	Region55	rs57116599	8	0	NA	8	8
LINC00977	Region56	rs6990534	4	0	NA	4	4
MIR1204	Region56	rs6990534	4	0	NA	4	4
MIR1208	Region56	rs6990534	4	0	NA	4	4
PCAT1	Region56	rs6990534	7	0	NA	7	7
POU5F1B	Region56	rs6990534	7	0	NA	7	7
PVT1	Region56	rs6990534	3	0	NA	3	3
RASA2	Region569	rs6789653	1	0	NA	1	1
ZBTB38	Region569	rs6789653	34	0	NA	34	34
ABI3BP	Region57	rs4325907	0	4	NA	-4	-4
IMPG2	Region57	rs4325907	0	4	NA	-4	-4
RPL24	Region57	rs4325907	1	0	NA	1	1
SENP7	Region57	rs4325907	5	0	NA	5	5
ZBTB11	Region57	rs4325907	1	0	NA	1	1
AMN	Region59	rs12147246	1	0	NA	1	1
RCOR1	Region59	rs12147246	3	0	NA	3	3
TRAF3	Region59	rs12147246	60	0	NA	60	60
KCNH8	Region594	rs9863496	28	0	NA	28	28
SATB1	Region594	rs9863496	28	0	NA	28	28
CLEC16A	Region6	chr16_11213951	147	0	NA	147	147
DEXI	Region6	chr16_11213951	3	0	NA	3	3
LITAF	Region6	chr16_11213951	4	2	NA	2	2
PRM1	Region6	chr16_11213951	11	3	NA	8	8
RMI2	Region6	chr16_11213951	15	7	NA	8	8
SOCS1	Region6	chr16_11213951	2	0	NA	2	2
TNP2	Region6	chr16_11213951	2	0	NA	2	2
ABCB9	Region60	rs7975763	2	0	NA	2	2
ARL6IP4	Region60	rs7975763	1	0	NA	1	1
C12orf65	Region60	rs7975763	37	0	NA	37	37
CDK2AP1	Region60	rs7975763	13	0	NA	13	13
MPHOSPH9	Region60	rs7975763	137	0	NA	137	137
OGFOD2	Region60	rs7975763	4	0	NA	4	4
PITPNM2	Region60	rs7975763	31	0	NA	31	31
RILPL2	Region60	rs7975763	11	0	NA	11	11
SBNO1	Region60	rs7975763	20	0	NA	20	20
SETD8	Region60	rs7975763	13	0	NA	13	13
PUS10	Region61	rs1177228	3	0	NA	3	3
REL	Region61	rs1177228	1	0	NA	1	1
CARD11	Region62	rs55858457	20	0	NA	20	20
CHST12	Region62	rs55858457	13	0	NA	13	13
EIF3B	Region62	rs55858457	2	0	NA	2	2
SDK1	Region62	rs55858457	20	0	NA	20	20
KRBA1	Region63	rs354033	0	15	NA	-15	-15
ZNF746	Region63	rs354033	12	0	NA	12	12
ZNF767	Region63	rs354033	5	15	NA	-10	-10
RGS1	Region64	rs1323292	36	0	NA	36	36
RGS21	Region64	rs1323292	35	0	NA	35	35
TNFAIP8	Region65	rs28762138	17	0	NA	17	17
SYPL1	Region654	rs73414214	5	0	NA	5	5
ALPK2	Region66	rs9955954	5	0	NA	5	5
MALT1	Region66	rs9955954	32	0	NA	32	32
ZNF532	Region66	rs9955954	7	0	NA	7	7
IFITM3	Region67	rs35218683	1	0	NA	1	1
ACTRT3	Region68	rs10936602	11	0	NA	11	11
LRRC31	Region68	rs10936602	0	26	NA	-26	-26
LRRC34	Region68	rs10936602	4	3	NA	1	1
LRRIQ4	Region68	rs10936602	0	21	NA	-21	-21
MECOM	Region68	rs10936602	3	0	NA	3	3
MYNN	Region68	rs10936602	13	0	NA	13	13
TERC	Region68	rs10936602	4	0	NA	4	4
MAP3K14	Region69	rs7222450	8	0	NA	8	8
DAB2	Region7	rs11749040	60	0	NA	60	60
PTGER4	Region7	rs11749040	60	0	NA	60	60
GABARAPL3	Region70	rs6496663	3	0	NA	3	3
IQGAP1	Region70	rs6496663	25	0	NA	25	25
NGRN	Region70	rs6496663	1	0	NA	1	1
DYNLRB2	Region71	rs12925972	6	0	NA	6	6
MAF	Region71	rs12925972	12	0	NA	12	12
WWOX	Region71	rs12925972	32	0	NA	32	32
BATF	Region72	rs34695601	16	0	NA	16	16
FLVCR2	Region72	rs34695601	8	0	NA	8	8
ALDOA	Region74	rs3809627	3	0	NA	3	3
C16orf92	Region74	rs3809627	0	3	NA	-3	-3
DOC2A	Region74	rs3809627	0	2	NA	-2	-2
FAM57B	Region74	rs3809627	1	3	NA	-2	-2
GDPD3	Region74	rs3809627	6	0	NA	6	6
KCTD13	Region74	rs3809627	2	0	NA	2	2
MAPK3	Region74	rs3809627	2	0	NA	2	2
PPP4C	Region74	rs3809627	4	0	NA	4	4
TBX6	Region74	rs3809627	3	0	NA	3	3
YPEL3	Region74	rs3809627	3	0	NA	3	3
C7orf72	Region75	chr7_50328339	1	0	NA	1	1
IKZF1	Region75	chr7_50328339	1	0	NA	1	1
CCNE2	Region751	chr8_95125803	6	0	NA	6	6
DPY19L4	Region751	chr8_95125803	0	3	NA	-3	-3
INTS8	Region751	chr8_95125803	18	3	NA	15	15
TP53INP1	Region751	chr8_95125803	3	0	NA	3	3
ANP32B	Region76	rs7855251	1	0	NA	1	1
NANS	Region76	rs7855251	16	0	NA	16	16
TRIM14	Region76	rs7855251	10	0	NA	10	10
LEF1	Region77	rs9992763	40	0	NA	40	40
LEF1-AS1	Region77	rs9992763	1	6	NA	-5	-5
RPL34-AS1	Region77	rs9992763	0	4	NA	-4	-4
SOX8	Region78	rs405343	6	11	NA	-5	-5
SSTR5-AS1	Region78	rs405343	6	11	NA	-5	-5
CALCB	Region79	rs61884005	0	1	NA	-1	-1
COPB1	Region79	rs61884005	3	0	NA	3	3
CYP2R1	Region79	rs61884005	1	0	NA	1	1
INSC	Region79	rs61884005	0	1	NA	-1	-1
PDE3B	Region79	rs61884005	4	0	NA	4	4
PSMA1	Region79	rs61884005	1	0	NA	1	1
RRAS2	Region79	rs61884005	2	0	NA	2	2
SPON1	Region79	rs61884005	5	0	NA	5	5
BANF1	Region80	rs531612	3	0	NA	3	3
C11orf68	Region80	rs531612	0	4	NA	-4	-4
CST6	Region80	rs531612	1	1	NA	0	0
DRAP1	Region80	rs531612	9	0	NA	9	9
EFEMP2	Region80	rs531612	4	0	NA	4	4
EIF1AD	Region80	rs531612	18	0	NA	18	18
FOSL1	Region80	rs531612	6	4	NA	2	2
MANBA	Region80	rs531612	1	0	NA	1	1
SART1	Region80	rs531612	34	0	NA	34	34
TSGA10IP	Region80	rs531612	9	0	NA	9	9
UBE2D3	Region80	rs531612	1	0	NA	1	1
SLC2A4RG	Region81	rs6742	1	0	NA	1	1
ZGPAT	Region81	rs6742	1	0	NA	1	1
CD48	Region82	rs3737798	22	0	NA	22	22
SLAMF1	Region82	rs3737798	21	0	NA	21	21
SLAMF6	Region82	rs3737798	4	0	NA	4	4
SLAMF7	Region82	rs3737798	3	0	NA	3	3
VANGL2	Region82	rs3737798	4	1	NA	3	3
DHRS11	Region83	rs4796224	2	0	NA	2	2
GGNBP2	Region83	rs4796224	37	0	NA	37	37
MRM1	Region83	rs4796224	6	0	NA	6	6
MYO19	Region83	rs4796224	16	0	NA	16	16
PIGW	Region83	rs4796224	3	0	NA	3	3
TBC1D3G	Region83	rs4796224	1	1	NA	0	0
ZNHIT3	Region83	rs4796224	9	1	NA	8	8
LY86	Region84	rs12211604	1	0	NA	1	1
RREB1	Region84	rs12211604	13	0	NA	13	13
EPS15L1	Region87	rs58166386	26	0	NA	26	26
KLF2	Region87	rs58166386	11	0	NA	11	11
FOXP1	Region88	rs9878602	74	0	NA	74	74
CMC1	Region9	rs438613	0	2	NA	-2	-2
EOMES	Region9	rs438613	0	5	NA	-5	-5
TEC	Region90	rs6837324	1	0	NA	1	1
TXK	Region90	rs6837324	37	0	NA	37	37
MIR548AN	Region91	chr13_100026952	2	0	NA	2	2
TM9SF2	Region91	chr13_100026952	2	0	NA	2	2
ELMO1	Region94	rs60600003	67	0	NA	67	67
AFF1	Region96	rs2705616	6	0	NA	6	6
TNIP3	Region97	rs17051321	23	0	NA	23	23
LMAN2	Region98	rs67111717	20	0	NA	20	20
MXD3	Region98	rs67111717	3	0	NA	3	3
RGS14	Region98	rs67111717	16	0	NA	16	16
SLC34A1	Region98	rs67111717	2	0	NA	2	2
BSDC1	Region99	chr1_32738415	0	4	NA	-4	-4
FAM167B	Region99	chr1_32738415	1	0	NA	1	1
LCK	Region99	chr1_32738415	2	0	NA	2	2
ZBTB8B	Region99	chr1_32738415	0	4	NA	-4	-4
Key
Target	target gene for computation
Region	association region
LeadSNP	lead SNP associated with MS
PEX	number of experiments relating the SNP in question with promoter, enhancer or transcriptional activation functions
R	number of experiments relating the SNP in question with repression functions
eQTL	known expression quantitative trait locus
sumOfWeights	arithmetic sum of positive (PEX) minus negative (R) effects normalized for each cell type
sumOfWeightedWeights (PRE)	normalized SumOfWeights by total number of experiments reported
