# Supplementary material for: A systems biology approach uncovers cell-specific gene regulatory effects of genetic associations in multiple sclerosis
Source: Nat Commun. 2019 May 20;10:2236. doi: 10.1038/s41467-019-09773-y (PMC6527683; doi:10.1038/s41467-019-09773-y)
Supplement: Supplementary file 14 — Supplementary data 11 [file 41467_2019_9773_MOESM14_ESM.xlsx]

## Sheet: Supplementary Dataset 11
Supplementary Dataset 11. Predicted regulatory effects of genes (SR_ Bcells_r2>0.5)
Target	Region	LeadSNP	PEX	R	eQTL	sumOfWeights	sumOfWeightedWeights (PRE)
ACAN	Region100	rs11629628	0	1	NA	-1	-0.5
ISG20	Region100	rs11629628	0	1	NA	-1	-0.5
LOC100131496	Region1001	rs6066390	1	0	NA	2	1
NCOA3	Region1001	rs6066390	16	0	NA	24	12
ZMYND8	Region1001	rs6066390	4	0	NA	6	3
C21orf33	Region1003	rs9983276	2	0	NA	4	2
ICOSLG	Region1003	rs9983276	12	0	NA	22	11
ACOXL	Region1005	rs11676457	0	1	NA	-1	-0.5
STARD13	Region1007	rs797229	0	15	NA	-15	-7.5
ZDHHC14	Region1008	rs240641	50	4	NA	76	38
KIF20B	Region1009	chr10_90886583	4	0	NA	8	4
PANK1	Region1009	chr10_90886583	1	2	NA	-2	-1
SLC16A12	Region1009	chr10_90886583	1	17	NA	-17	-8.5
RBMS3	Region1012	rs12496095	1	0	NA	1	0.5
TGFBR2	Region1012	rs12496095	1	0	NA	1	0.5
CS	Region1017	chr12_56620797	1	0	NA	2	1
GLS2	Region1017	chr12_56620797	0	1	NA	-1	-0.5
NABP2	Region1017	chr12_56620797	1	0	NA	2	1
RBMS2	Region1017	chr12_56620797	0	1	NA	-1	-0.5
RNF41	Region1017	chr12_56620797	1	0	NA	2	1
C4orf27	Region1021	rs6814498	0	0	1	0	0
NEK1	Region1021	rs6814498	120	0	NA	205	102.5
PALLD	Region1021	rs6814498	0	2	NA	-2	-1
BLOC1S6	Region1023	rs28664009	1	1	NA	1	0.5
HMGN2P46	Region1023	rs28664009	0	1	NA	-1	-0.5
SLC30A4	Region1023	rs28664009	1	0	NA	2	1
IL5RA	Region1025	rs4322988	2	3	NA	0	0
RAN	Region1026	chr12_131162924	0	2	NA	-4	-2
STX2	Region1026	chr12_131162924	2	2	NA	0	0
LOC729950	Region1032	chr18_22537069	0	1	NA	-1	-0.5
ZNF521	Region1032	chr18_22537069	0	1	NA	-1	-0.5
COL11A1	Region1033	chr1_104025337	0	11	NA	-14	-7
RNPC3	Region1033	chr1_104025337	0	2	NA	-3	-1.5
LINC00861	Region1035	rs71516800	1	0	NA	2	1
TRIB1	Region1035	rs71516800	1	0	NA	2	1
ATRN	Region1039	rs17709848	44	3	NA	84	42
C20orf194	Region1039	rs17709848	4	4	NA	3	1.5
SLC4A11	Region1039	rs17709848	0	1	NA	-2	-1
BCKDK	Region104	rs34550882	0	0	1	0	0
CLUHP3	Region104	rs34550882	0	1	NA	-1	-0.5
ITGAM	Region104	rs34550882	50	9	NA	67	33.5
ITGAX	Region104	rs34550882	10	0	NA	17	8.5
TRIM72	Region104	rs34550882	1	0	NA	2	1
YBX3P1	Region104	rs34550882	0	1	NA	-1	-0.5
PRPSAP1	Region1040	rs7207108	0	4	NA	-8	-4
SEC14L1	Region1040	rs7207108	2	1	NA	2	1
SPHK1	Region1040	rs7207108	1	4	NA	-6	-3
UBE2O	Region1040	rs7207108	29	0	NA	46	23
OR2L13	Region1041	rs4925686	4	0	NA	6	3
EMID1	Region105	rs134490	0	1	NA	-2	-1
KREMEN1	Region105	rs134490	0	1	NA	-2	-1
TTC28	Region105	rs134490	0	3	NA	-3	-1.5
MACF1	Region1052	chr1_40367846	0	1	NA	-2	-1
NDUFS5	Region1052	chr1_40367846	0	1	NA	-2	-1
CYTH3	Region1053	chr7_6119592	2	0	NA	3	1.5
EIF2AK1	Region1053	chr7_6119592	1	0	NA	2	1
RNF216	Region1053	chr7_6119592	4	0	NA	6	3
USP42	Region1053	chr7_6119592	2	0	NA	4	2
MIR548H3	Region1057	chr6_98164584	0	1	NA	-1	-0.5
ARAP1	Region106	rs3862794	1	0	NA	2	1
ATG16L2	Region106	rs3862794	2	0	NA	2	1
FCHSD2	Region106	rs3862794	1	0	NA	2	1
STARD10	Region106	rs3862794	2	0	NA	2	1
DOCK10	Region1061	rs1857996	8	0	NA	16	8
ATP11B	Region1069	rs2686431	1	0	NA	2	1
GOLGA2P5	Region1073	rs12825841	2	0	NA	4	2
MIR1827	Region1073	rs12825841	1	0	NA	2	1
SCYL2	Region1073	rs12825841	1	0	NA	2	1
UHRF1BP1L	Region1073	rs12825841	1	0	NA	2	1
LOC730101	Region1074	rs72931134	9	10	NA	0	0
TRAM2-AS1	Region1074	rs72931134	11	10	NA	3	1.5
SLX4IP	Region1079	chr20_10623652	5	0	NA	7	3.5
INSL4	Region108	rs10758669	0	1	NA	-2	-1
INSL6	Region108	rs10758669	0	1	NA	-2	-1
JAK2	Region108	rs10758669	10	0	NA	19	9.5
RCL1	Region108	rs10758669	1	0	NA	1	0.5
NCOA2	Region109	rs7830997	1	2	NA	0	0
TRAM1	Region109	rs7830997	1	2	NA	0	0
CLEC18A	Region1093	chr16_69854156	1	0	NA	1	0.5
NFAT5	Region1093	chr16_69854156	1	0	NA	2	1
NOB1	Region1093	chr16_69854156	2	1	NA	3	1.5
NQO1	Region1093	chr16_69854156	1	0	NA	2	1
WWP2	Region1093	chr16_69854156	4	1	NA	6	3
TAF4	Region1096	rs35912134	1	0	NA	2	1
FOXC1	Region1098	chr6_1908597	0	3	NA	-5	-2.5
FOXF2	Region1098	chr6_1908597	0	3	NA	-5	-2.5
DPP10-AS1	Region1100	chr2_115932979	0	6	NA	-6	-3
MIR548AE2	Region1109	chr16_48431095	0	1	NA	-1	-0.5
N4BP1	Region1109	chr16_48431095	0	1	NA	-1	-0.5
ABHD17B	Region1110	chr9_74645450	1	0	NA	2	1
TMEM2	Region1110	chr9_74645450	1	0	NA	2	1
CNGA3	Region1112	rs11674825	0	1	NA	-1	-0.5
COA5	Region1112	rs11674825	1	0	NA	2	1
INPP4A	Region1112	rs11674825	2	0	NA	4	2
MGAT4A	Region1112	rs11674825	1	0	NA	2	1
TSGA10	Region1112	rs11674825	0	1	NA	-1	-0.5
VWA3B	Region1112	rs11674825	0	1	NA	-1	-0.5
BCAR1	Region1116	chr16_75341209	0	1	NA	-1	-0.5
CFDP1	Region1116	chr16_75341209	1	1	NA	1	0.5
CPSF6	Region1117	rs12815967	1	0	NA	2	1
HGSNAT	Region1119	chr8_43777245	1	0	NA	2	1
LIPT2	Region1121	chr11_73700504	4	3	NA	5	2.5
POLD3	Region1121	chr11_73700504	0	3	NA	-3	-1.5
ARHGAP33	Region1127	rs8107142	3	0	NA	3	1.5
C19orf55	Region1127	rs8107142	6	0	NA	10	5
COX6B1	Region1127	rs8107142	3	0	NA	6	3
HSPB6	Region1127	rs8107142	1	0	NA	2	1
IGFLR1	Region1127	rs8107142	1	0	NA	2	1
KMT2B	Region1127	rs8107142	2	0	NA	4	2
LIN37	Region1127	rs8107142	3	0	NA	6	3
LOC644050	Region1127	rs8107142	0	1	NA	-1	-0.5
PSENEN	Region1127	rs8107142	1	0	NA	2	1
UPK1A	Region1127	rs8107142	3	2	NA	4	2
UPK1A-AS1	Region1127	rs8107142	0	1	NA	-2	-1
ZBTB32	Region1127	rs8107142	2	2	NA	1	0.5
LOC100506371	Region1131	rs9906762	0	1	NA	-1	-0.5
RPH3AL	Region1131	rs9906762	1	1	NA	0	0
ATF7	Region1136	chr12_53236808	3	0	NA	6	3
PCBP2	Region1136	chr12_53236808	1	0	NA	2	1
AUH	Region114	rs290260	7	0	NA	13	6.5
DIRAS2	Region114	rs290260	7	0	NA	13	6.5
LOC100129316	Region114	rs290260	3	0	NA	6	3
SYK	Region114	rs290260	22	0	NA	33	16.5
ATP6AP1L	Region1148	rs224949	1	0	NA	1	0.5
MIR3977	Region1148	rs224949	1	0	NA	1	0.5
ABCB5	Region115	rs57532281	0	2	NA	-2	-1
ITGB8	Region115	rs57532281	0	2	NA	-2	-1
LRRC30	Region1150	chr18_6959267	0	7	NA	-7	-3.5
PTPRM	Region1150	chr18_6959267	0	10	NA	-10	-5
HNRNPA3	Region1152	chr2_177608778	0	18	NA	-18	-9
LINC01116	Region1152	chr2_177608778	0	18	NA	-18	-9
ZNF749	Region1156	rs34891421	1	0	NA	1	0.5
KIAA0319L	Region1162	rs1203148	1	0	NA	2	1
CD47	Region1169	rs1580173	36	0	NA	64	32
ESRRBL1	Region1169	rs1580173	0	0	6	0	0
HHLA2	Region1169	rs1580173	10	0	NA	18	9
IFT57	Region1169	rs1580173	68	0	NA	124	62
C14orf52	Region1175	chr14_65362411	0	0	7	0	0
CHURC1	Region1175	chr14_65362411	10	9	NA	0	0
CHURC1-FNTB	Region1175	chr14_65362411	10	0	NA	18	9
RAB15	Region1175	chr14_65362411	3	0	NA	6	3
SPTB	Region1175	chr14_65362411	0	9	NA	-18	-9
ETHE1	Region1185	chr19_43863269	1	0	NA	2	1
IRGQ	Region1185	chr19_43863269	1	0	NA	2	1
XRCC1	Region1185	chr19_43863269	1	0	NA	2	1
MYO1D	Region1186	rs3025293	1	1	NA	0	0
TMEM98	Region1186	rs3025293	0	1	NA	-2	-1
CPOX	Region1190	chr3_98276565	1	0	NA	1	0.5
GPR15	Region1190	chr3_98276565	1	0	NA	1	0.5
DIP2A	Region1193	rs4818845	1	0	NA	2	1
LOC644248	Region1194	rs356218	3	5	NA	-6	-3
MMRN1	Region1194	rs356218	0	7	NA	-7	-3.5
SNCA	Region1194	rs356218	4	23	NA	-40	-20
PHACTR1	Region1196	rs4715000	2	44	NA	-49	-24.5
SND1	Region1209	rs34981624	3	0	NA	6	3
COG6	Region121	chr13_40788848	57	47	NA	54	27
LHFP	Region121	chr13_40788848	0	43	NA	-47	-23.5
MIR4305	Region121	chr13_40788848	1	0	NA	2	1
UPP2	Region1213	chr2_158338536	1	0	NA	1	0.5
STK39	Region1216	rs1400641	162	0	NA	260	130
GSAP	Region1218	rs11761838	30	0	NA	56	28
PPP3CA	Region1225	rs2695208	16	0	NA	22	11
EDN2	Region1229	chr1_41992662	3	16	NA	-20	-10
HIVEP3	Region1229	chr1_41992662	4	0	NA	6	3
SCMH1	Region1229	chr1_41992662	3	16	NA	-20	-10
DUSP6	Region1230	chr12_89452319	0	1	NA	-1	-0.5
LOC728084	Region1230	chr12_89452319	0	1	NA	-1	-0.5
DENND4B	Region1236	rs7515767	2	0	NA	4	2
GATAD2B	Region1236	rs7515767	31	0	NA	52	26
NUP210L	Region1236	rs7515767	5	0	NA	5	2.5
SLC39A1	Region1236	rs7515767	1	0	NA	2	1
MIR4300	Region1237	rs11232928	0	1	NA	-1	-0.5
NONE	Region1237	rs11232928	0	1	NA	-1	-0.5
HTR3A	Region1239	rs1150229	12	1	NA	23	11.5
HTR3B	Region1239	rs1150229	8	4	NA	8	4
USP28	Region1239	rs1150229	22	1	NA	35	17.5
ZBTB16	Region1239	rs1150229	1	0	NA	2	1
GAB2	Region1241	chr11_77812787	5	0	NA	7	3.5
KCTD14	Region1241	chr11_77812787	0	1	NA	-1	-0.5
KCTD21	Region1241	chr11_77812787	1	0	NA	1	0.5
NARS2	Region1241	chr11_77812787	1	0	NA	2	1
NDUFC2-KCTD14	Region1241	chr11_77812787	0	1	NA	-1	-0.5
RNU6-83P	Region1241	chr11_77812787	1	0	NA	2	1
SLC44A3	Region1242	chr1_95469075	0	1	NA	-1	-0.5
ARL14EP	Region1245	rs683054	5	10	NA	-9	-4.5
FSHB	Region1245	rs683054	0	24	NA	-32	-16
KCNA4	Region1245	rs683054	0	14	NA	-14	-7
MPPED2	Region1245	rs683054	1	0	NA	1	0.5
KCNB2	Region1252	rs17189884	0	1	NA	-1	-0.5
STAU2	Region1252	rs17189884	2	0	NA	4	2
UBE2W	Region1252	rs17189884	11	0	NA	18	9
ACAD11	Region1256	rs6439313	12	0	NA	24	12
ACPP	Region1256	rs6439313	0	1	NA	-1	-0.5
DNAJC13	Region1256	rs6439313	30	1	NA	59	29.5
NPHP3-ACAD11	Region1256	rs6439313	33	0	NA	65	32.5
RABGAP1L	Region1260	chr1_174315442	35	0	NA	67	33.5
CCR6	Region1262	chr6_167705204	95	0	NA	178	89
FGFR1OP	Region1262	chr6_167705204	66	0	NA	122	61
TFPI2	Region1264	chr7_93517868	0	1	NA	-2	-1
PLCL2	Region127	rs1992382	106	0	NA	176	88
CSMD1	Region1270	chr8_2864155	0	1	NA	-1	-0.5
CTAGE1	Region1274	rs299247	0	1	NA	-1	-0.5
RBBP8	Region1274	rs299247	0	1	NA	-1	-0.5
FLJ35024	Region1280	chr9_2515373	0	12	NA	-12	-6
ANKDD1A	Region1282	rs585152	26	5	NA	33	16.5
PLEKHO2	Region1282	rs585152	26	5	NA	33	16.5
L3MBTL3	Region129	rs6921288	6	0	NA	12	6
TMEM244	Region129	rs6921288	2	0	NA	4	2
IL17B	Region1290	chr5_148705660	0	3	NA	-3	-1.5
MIR143HG	Region1290	chr5_148705660	0	3	NA	-3	-1.5
CYP19A1	Region1294	rs62020093	0	2	NA	-4	-2
TNFAIP8L3	Region1294	rs62020093	0	1	NA	-2	-1
BAZ2B	Region1300	rs10489999	20	0	NA	40	20
COMMD7	Region1304	rs6119947	2	0	NA	4	2
DNMT3B	Region1304	rs6119947	0	1	NA	-1	-0.5
MAPRE1	Region1304	rs6119947	14	0	NA	25	12.5
SUN5	Region1304	rs6119947	3	0	NA	5	2.5
PMF1	Region1322	rs1052053	39	7	NA	65	32.5
PMF1-BGLAP	Region1322	rs1052053	39	7	NA	65	32.5
SEMA4A	Region1322	rs1052053	2	0	NA	2	1
SLC25A44	Region1322	rs1052053	21	0	NA	34	17
NOXRED1	Region1331	chr14_77845790	1	0	NA	2	1
VIPAS39	Region1331	chr14_77845790	33	0	NA	66	33
LOC339505	Region1333	chr1_21014912	2	5	NA	-4	-2
VWA5B1	Region1333	chr1_21014912	0	3	NA	-3	-1.5
CALHM1	Region1342	chr10_104640757	1	0	NA	1	0.5
CALHM3	Region1342	chr10_104640757	1	0	NA	1	0.5
GBF1	Region1342	chr10_104640757	2	0	NA	3	1.5
INA	Region1342	chr10_104640757	0	2	NA	-4	-2
LOC729020	Region1342	chr10_104640757	0	1	NA	-2	-1
NFKB2	Region1342	chr10_104640757	1	0	NA	1	0.5
NT5C2	Region1342	chr10_104640757	3	0	NA	6	3
PCGF6	Region1342	chr10_104640757	1	0	NA	2	1
PDCD11	Region1342	chr10_104640757	2	0	NA	4	2
WBP1L	Region1342	chr10_104640757	1	0	NA	2	1
CNOT7	Region1349	chr8_16801412	10	0	NA	20	10
MTMR7	Region1349	chr8_16801412	6	0	NA	12	6
VPS37A	Region1349	chr8_16801412	23	0	NA	43	21.5
ZDHHC2	Region1349	chr8_16801412	7	0	NA	14	7
LOC100287944	Region1352	rs10861637	3	39	NA	-53	-26.5
SCN1A	Region1357	rs1374588	1	5	NA	-3	-1.5
TTC21B	Region1357	rs1374588	13	3	NA	23	11.5
TTC21B-AS1	Region1357	rs1374588	8	0	NA	16	8
AGO2	Region1359	chr8_140712753	1	0	NA	2	1
LINC00475	Region1362	rs72748370	1	3	NA	-4	-2
LOC100128076	Region1362	rs72748370	8	2	NA	6	3
SPTLC1	Region1362	rs72748370	2	0	NA	2	1
C12orf71	Region137	chr12_26689660	17	0	NA	23	11.5
MED21	Region137	chr12_26689660	12	0	NA	20	10
STK38L	Region137	chr12_26689660	23	0	NA	33	16.5
TM7SF3	Region137	chr12_26689660	1	0	NA	1	0.5
IGF1	Region1373	chr12_103513412	0	4	NA	-4	-2
LINC00485	Region1373	chr12_103513412	0	4	NA	-4	-2
MON2	Region1377	chr12_62782053	1	1	NA	1	0.5
USP15	Region1377	chr12_62782053	1	1	NA	1	0.5
PDE4B	Region1379	rs566267	28	0	NA	35	17.5
SDK1	Region1388	rs13223018	0	1	NA	-2	-1
GATAD2A	Region1389	rs4808928	3	0	NA	5	2.5
GMIP	Region1389	rs4808928	1	0	NA	2	1
NCAN	Region1389	rs4808928	0	1	NA	-2	-1
PBX4	Region1389	rs4808928	1	0	NA	1	0.5
LINC00359	Region1390	rs4772030	1	0	NA	1	0.5
OXGR1	Region1390	rs4772030	0	2	NA	-2	-1
WDR62	Region1391	chr19_36584820	1	0	NA	1	0.5
MEIS2	Region1392	chr15_37431047	0	3	NA	-4	-2
TMCO5A	Region1392	chr15_37431047	0	2	NA	-3	-1.5
SPOCK1	Region1394	chr5_136737170	0	2	NA	-3	-1.5
CLDN7	Region1397	rs9901675	1	1	NA	0	0
CTDNEP1	Region1397	rs9901675	1	0	NA	2	1
PHF23	Region1397	rs9901675	1	0	NA	2	1
SAT2	Region1397	rs9901675	1	0	NA	2	1
SENP3-EIF4A1	Region1397	rs9901675	2	0	NA	4	2
SLC2A4	Region1397	rs9901675	0	1	NA	-2	-1
ACOT11	Region1398	rs941128	7	0	NA	12	6
SSBP3	Region1398	rs941128	7	0	NA	12	6
ARHGEF3	Region140	rs9844930	14	0	NA	17	8.5
C20orf26	Region1402	chr20_20255259	0	3	NA	-6	-3
C2orf66	Region1407	rs16857304	0	1	NA	-1	-0.5
CCDC150	Region1407	rs16857304	1	7	NA	-12	-6
GTF3C3	Region1407	rs16857304	7	1	NA	13	6.5
HECW2	Region1407	rs16857304	0	20	NA	-30	-15
PGAP1	Region1407	rs16857304	1	1	NA	-1	-0.5
ERBB4	Region1409	rs6435681	0	1	NA	-1	-0.5
MARK1	Region1411	chr1_220083020	0	20	NA	-31	-15.5
RAB3GAP2	Region1411	chr1_220083020	0	20	NA	-31	-15.5
RNU5F-1	Region1411	chr1_220083020	0	2	NA	-2	-1
CD44	Region1413	rs3794105	12	0	NA	20	10
NONE	Region1416	rs6745113	5	0	NA	5	2.5
SLC39A10	Region1416	rs6745113	5	0	NA	5	2.5
FARS2	Region1418	rs6920893	1	0	NA	2	1
ANKRD20A8P	Region1419	chr2_95875339	0	1	NA	-1	-0.5
LOC442028	Region1419	chr2_95875339	0	3	NA	-3	-1.5
MAL	Region1419	chr2_95875339	2	3	NA	0	0
MRPS5	Region1419	chr2_95875339	2	0	NA	4	2
GADD45G	Region142	rs10797121	6	26	NA	-40	-20
SECISBP2	Region142	rs10797121	0	0	1	0	0
SEMA4D	Region142	rs10797121	41	23	NA	20	10
UNQ6494	Region142	rs10797121	0	3	NA	-6	-3
ABHD5	Region1427	chr3_44214569	0	1	NA	-1	-0.5
MIR138-1	Region1427	chr3_44214569	0	2	NA	-2	-1
TCAIM	Region1427	chr3_44214569	1	0	NA	1	0.5
TOPAZ1	Region1427	chr3_44214569	0	1	NA	-1	-0.5
ZKSCAN7	Region1427	chr3_44214569	0	1	NA	-2	-1
ZNF197	Region1427	chr3_44214569	1	0	NA	2	1
ZNF35	Region1427	chr3_44214569	1	0	NA	2	1
ZNF445	Region1427	chr3_44214569	0	1	NA	-2	-1
ZNF502	Region1427	chr3_44214569	1	0	NA	2	1
ABRA	Region1428	chr8_107277049	3	0	NA	5	2.5
OXR1	Region1428	chr8_107277049	46	0	NA	86	43
AKIRIN2	Region143	rs4707386	9	0	NA	16	8
C6orf163	Region143	rs4707386	1	0	NA	1	0.5
C6orf165	Region143	rs4707386	0	40	NA	-64	-32
ORC3	Region143	rs4707386	19	0	NA	36	18
RARS2	Region143	rs4707386	33	0	NA	64	32
SLC35A1	Region143	rs4707386	38	0	NA	71	35.5
SMIM8	Region143	rs4707386	1	0	NA	1	0.5
MIR181A1HG	Region1430	rs12049427	2	11	NA	-11	-5.5
NR5A2	Region1430	rs12049427	2	11	NA	-11	-5.5
EXOC5	Region1434	rs1189815	0	1	NA	-1	-0.5
OTX2-AS1	Region1434	rs1189815	0	1	NA	-1	-0.5
KLHL40	Region1435	rs73066381	0	4	NA	-6	-3
NKTR	Region1435	rs73066381	14	0	NA	24	12
SEC22C	Region1435	rs73066381	25	0	NA	49	24.5
SS18L2	Region1435	rs73066381	1	0	NA	2	1
ZBTB47	Region1435	rs73066381	1	3	NA	-4	-2
NKX2-2	Region1437	rs13041756	0	5	NA	-5	-2.5
PAX1	Region1437	rs13041756	0	5	NA	-5	-2.5
AGBL4	Region1445	chr1_50113791	0	8	NA	-11	-5.5
ELAVL4	Region1445	chr1_50113791	0	9	NA	-12	-6
FREM2	Region1446	rs4341646	0	30	NA	-30	-15
LINC00366	Region1446	rs4341646	0	18	NA	-18	-9
STOML3	Region1446	rs4341646	0	12	NA	-12	-6
SPRED1	Region1447	chr15_38533711	0	1	NA	-1	-0.5
TMCO5A	Region1447	chr15_38533711	0	1	NA	-1	-0.5
RIMS2	Region1448	chr8_105108136	0	1	NA	-1	-0.5
ARHGAP15	Region1449	rs62169918	8	0	NA	11	5.5
KYNU	Region1449	rs62169918	16	0	NA	27	13.5
GIMAP1	Region145	rs11762408	1	0	NA	2	1
GIMAP1-GIMAP5	Region145	rs11762408	1	0	NA	2	1
GIMAP2	Region145	rs11762408	1	0	NA	2	1
GIMAP6	Region145	rs11762408	1	0	NA	2	1
DMBT1	Region1451	rs7909454	0	9	NA	-11	-5.5
HTRA1	Region1451	rs7909454	0	9	NA	-11	-5.5
PDE4D	Region1455	chr5_58100847	2	1	NA	3	1.5
RAB3C	Region1455	chr5_58100847	0	1	NA	-1	-0.5
UBE2G1	Region1459	rs12937318	5	0	NA	6	3
ZZEF1	Region1459	rs12937318	1	0	NA	2	1
NACA2	Region1460	rs11655729	0	28	NA	-40	-20
TBX4	Region1460	rs11655729	0	28	NA	-40	-20
CCNH	Region1461	chr5_86486410	0	7	NA	-10	-5
MIR4280	Region1461	chr5_86486410	1	0	NA	1	0.5
RASA1	Region1461	chr5_86486410	1	0	NA	1	0.5
TMEM161B	Region1461	chr5_86486410	0	7	NA	-10	-5
CNOT2	Region1465	rs17814434	21	0	NA	38	19
KCNMB4	Region1465	rs17814434	9	1	NA	9	4.5
KIAA1279	Region1467	rs2102	2	0	NA	2	1
SRGN	Region1467	rs2102	2	0	NA	2	1
MAML3	Region1473	chr4_141134093	2	16	NA	-14	-7
PRPSAP2	Region148	rs2746023	96	5	NA	180	90
SLC5A10	Region148	rs2746023	1	5	NA	-8	-4
AMPD1	Region1480	chr1_115992089	0	1	NA	-1	-0.5
CSDE1	Region1480	chr1_115992089	2	0	NA	2	1
NGF	Region1480	chr1_115992089	1	0	NA	1	0.5
NRAS	Region1480	chr1_115992089	0	1	NA	-1	-0.5
TSHB	Region1480	chr1_115992089	0	1	NA	-1	-0.5
TSPAN2	Region1480	chr1_115992089	1	1	NA	0	0
C14orf164	Region1484	rs73600427	0	11	NA	-11	-5.5
SLC7A8	Region1484	rs73600427	0	14	NA	-16	-8
C10orf129	Region1485	rs34442634	10	1	NA	14	7
CYP2C8	Region1485	rs34442634	3	1	NA	4	2
PDLIM1	Region1485	rs34442634	17	0	NA	30	15
ARHGAP15	Region149	rs72855540	5	1	NA	8	4
GTDC1	Region149	rs72855540	3	1	NA	3	1.5
ZEB2	Region149	rs72855540	1	0	NA	2	1
EDNRA	Region1497	chr4_147408528	0	1	NA	-1	-0.5
TTC29	Region1497	chr4_147408528	0	1	NA	-1	-0.5
FOXO3	Region1499	rs1268155	1	0	NA	2	1
LACE1	Region1499	rs1268155	1	0	NA	1	0.5
AGBL1	Region150	rs11629690	4	0	NA	4	2
AKAP13	Region150	rs11629690	123	0	NA	226	113
KLHL25	Region150	rs11629690	24	0	NA	29	14.5
ABHD6	Region1503	rs11714574	2	0	NA	3	1.5
PXK	Region1503	rs11714574	20	0	NA	30	15
RPP14	Region1503	rs11714574	25	0	NA	41	20.5
TF	Region1504	chr3_133402367	1	8	NA	-14	-7
TOPBP1	Region1504	chr3_133402367	14	8	NA	12	6
PRKD3	Region1509	chr2_37545328	1	0	NA	2	1
ADAMTSL4	Region151	rs12755416	1	0	NA	1	0.5
ADAMTSL4-AS1	Region151	rs12755416	1	0	NA	2	1
ARNT	Region151	rs12755416	1	0	NA	1	0.5
CTSS	Region151	rs12755416	3	0	NA	4	2
ENSA	Region151	rs12755416	3	0	NA	6	3
GOLPH3L	Region151	rs12755416	1	0	NA	2	1
MCL1	Region151	rs12755416	3	0	NA	6	3
RPRD2	Region151	rs12755416	2	0	NA	4	2
SETDB1	Region151	rs12755416	2	0	NA	3	1.5
TARS2	Region151	rs12755416	1	0	NA	2	1
FLJ22447	Region1512	rs34314571	2	0	NA	2	1
PRKCH	Region1512	rs34314571	7	0	NA	9	4.5
CDKAL1	Region1528	chr6_20926795	1	0	NA	1	0.5
FOXK2	Region1533	rs9910991	41	0	NA	66	33
FRMD5	Region1535	chr15_44250671	0	4	NA	-5	-2.5
PALM2	Region1537	rs1752343	0	21	NA	-41	-20.5
PALM2-AKAP2	Region1537	rs1752343	0	12	NA	-24	-12
TMC2	Region1539	chr20_2542644	0	1	NA	-2	-1
ARHGAP26	Region154	rs33384	2	0	NA	4	2
MAP3K9	Region1549	rs12892541	1	0	NA	1	0.5
PCNX	Region1549	rs12892541	140	0	NA	247	123.5
SNORD56B	Region1549	rs12892541	8	0	NA	8	4
TPBGL	Region155	rs1540211	1	1	NA	0	0
TRPC6	Region1550	rs72976152	1	0	NA	1	0.5
LRIG3	Region1556	chr12_59158770	0	9	NA	-9	-4.5
R3HCC1L	Region156	chr10_99157843	4	0	NA	8	4
LRFN5	Region1574	rs12436462	1	0	NA	2	1
NONE	Region1574	rs12436462	1	0	NA	2	1
DDX51	Region1577	chr12_132560114	1	0	NA	2	1
EP400	Region1577	chr12_132560114	7	0	NA	14	7
PUS1	Region1577	chr12_132560114	2	0	NA	4	2
ULK1	Region1577	chr12_132560114	2	0	NA	4	2
ITGA6	Region1579	rs13415174	12	0	NA	18	9
NONE	Region1579	rs13415174	34	0	NA	54	27
PDK1	Region1579	rs13415174	75	0	NA	138	69
RAPGEF4-AS1	Region1579	rs13415174	6	0	NA	10	5
FAM149A	Region158	rs6821894	0	4	NA	-4	-2
SORBS2	Region158	rs6821894	0	1	NA	-1	-0.5
TLR3	Region158	rs6821894	0	5	NA	-5	-2.5
OBFC1	Region1585	rs2488002	21	0	NA	41	20.5
SLK	Region1585	rs2488002	1	0	NA	1	0.5
IFRD2	Region1586	chr3_50326883	1	0	NA	2	1
DPPA4	Region1588	rs9812947	1	0	NA	1	0.5
FAM174A	Region1596	rs2120914	23	0	NA	23	11.5
SLCO4C1	Region1596	rs2120914	1	0	NA	2	1
ST8SIA4	Region1596	rs2120914	119	0	NA	197	98.5
DLG2	Region160	rs10898270	0	1	NA	-1	-0.5
KDM3A	Region1602	chr2_86690190	1	0	NA	2	1
ANKRD42	Region1604	chr11_82854998	2	0	NA	4	2
PCF11	Region1604	chr11_82854998	2	0	NA	4	2
ARSJ	Region1610	rs1441638	0	2	NA	-2	-1
UGT8	Region1610	rs1441638	0	2	NA	-2	-1
SHANK2	Region1611	rs7114347	0	1	NA	-1	-0.5
ART3	Region1613	rs4318674	63	0	NA	89	44.5
ASAHL	Region1613	rs4318674	0	0	28	0	0
CXCL10	Region1613	rs4318674	7	0	NA	7	3.5
CXCL9	Region1613	rs4318674	0	1	NA	-1	-0.5
NAAA	Region1613	rs4318674	8	0	NA	16	8
SDAD1	Region1613	rs4318674	18	1	NA	31	15.5
USO1	Region1613	rs4318674	0	0	6	0	0
MARCKS	Region162	rs750377	15	0	NA	20	10
RFPL4B	Region162	rs750377	14	0	NA	18	9
APOA1	Region163	chr11_116530198	3	0	NA	6	3
BUD13	Region163	chr11_116530198	3	1	NA	5	2.5
LINC00900	Region163	chr11_116530198	0	1	NA	-1	-0.5
PAFAH1B2	Region163	chr11_116530198	1	0	NA	2	1
SIDT2	Region163	chr11_116530198	2	0	NA	4	2
SIK3	Region163	chr11_116530198	128	0	NA	218	109
ZNF259	Region163	chr11_116530198	2	0	NA	4	2
ATP8B4	Region1630	rs74014938	7	0	NA	8	4
SLC27A2	Region1630	rs74014938	2	3	NA	-1	-0.5
LOC100507377	Region1632	rs73165400	1	0	NA	2	1
TRHDE	Region1632	rs73165400	1	0	NA	2	1
NONE	Region1634	chr5_474814	0	16	NA	-23	-11.5
PLEKHG4B	Region1634	chr5_474814	0	16	NA	-23	-11.5
C1orf68	Region1640	rs4845320	0	22	NA	-32	-16
KPRP	Region1640	rs4845320	0	18	NA	-30	-15
LCE1E	Region1640	rs4845320	0	1	NA	-1	-0.5
LCE1F	Region1640	rs4845320	0	4	NA	-6	-3
LCE2C	Region1640	rs4845320	0	1	NA	-1	-0.5
LCE2D	Region1640	rs4845320	0	2	NA	-3	-1.5
LCE3A	Region1640	rs4845320	0	2	NA	-3	-1.5
LCE3D	Region1640	rs4845320	0	2	NA	-4	-2
LCE3E	Region1640	rs4845320	0	2	NA	-4	-2
LCE4A	Region1640	rs4845320	0	8	NA	-8	-4
NIPBL	Region1643	rs73067751	2	0	NA	3	1.5
RYBP	Region1644	rs13070902	0	3	NA	-6	-3
SHQ1	Region1644	rs13070902	0	3	NA	-6	-3
CCDC102B	Region1647	chr18_66326052	1	1	NA	1	0.5
LOC643542	Region1647	chr18_66326052	2	0	NA	2	1
TMX3	Region1647	chr18_66326052	70	0	NA	134	67
BCL2L14	Region165	rs73060045	10	1	NA	12	6
CREBL2	Region165	rs73060045	0	0	2	0	0
RNU6-19P	Region165	rs73060045	25	1	NA	38	19
SIM2	Region1650	chr21_38076011	0	2	NA	-2	-1
ACSS2	Region1651	rs34502964	1	0	NA	1	0.5
ITCH	Region1651	rs34502964	1	0	NA	2	1
NCOA6	Region1651	rs34502964	1	0	NA	2	1
PIGU	Region1651	rs34502964	1	0	NA	2	1
EIF1B	Region1653	rs35407169	0	1	NA	-1	-0.5
ENTPD3	Region1653	rs35407169	0	1	NA	-1	-0.5
KRT33A	Region1655	rs12949621	1	0	NA	1	0.5
KRTAP1-1	Region1655	rs12949621	0	2	NA	-4	-2
KRTAP1-5	Region1655	rs12949621	0	2	NA	-2	-1
KRTAP16-1	Region1655	rs12949621	1	0	NA	2	1
KRTAP17-1	Region1655	rs12949621	1	0	NA	1	0.5
KRTAP2-1	Region1655	rs12949621	0	1	NA	-2	-1
KRTAP2-3	Region1655	rs12949621	0	1	NA	-2	-1
KRTAP29-1	Region1655	rs12949621	1	2	NA	0	0
KRTAP3-1	Region1655	rs12949621	0	3	NA	-3	-1.5
KRTAP3-2	Region1655	rs12949621	0	1	NA	-1	-0.5
KRTAP4-5	Region1655	rs12949621	0	1	NA	-1	-0.5
KRTAP9-1	Region1655	rs12949621	0	1	NA	-1	-0.5
KRTAP9-2	Region1655	rs12949621	0	1	NA	-1	-0.5
KRTAP9-4	Region1655	rs12949621	0	1	NA	-2	-1
KRTAP9-6	Region1655	rs12949621	0	1	NA	-2	-1
KRTAP9-7	Region1655	rs12949621	0	2	NA	-2	-1
KRTAP9-9	Region1655	rs12949621	0	1	NA	-2	-1
ITPK1	Region1658	rs58654265	2	0	NA	4	2
SEL1L	Region1666	rs7143860	0	2	NA	-3	-1.5
STON2	Region1666	rs7143860	0	2	NA	-3	-1.5
KIAA1468	Region167	rs7230221	2	0	NA	4	2
PIGN	Region167	rs7230221	2	1	NA	3	1.5
RNF152	Region167	rs7230221	0	1	NA	-1	-0.5
IER5L	Region1671	chr9_131885984	0	1	NA	-2	-1
LRRC8A	Region1671	chr9_131885984	1	0	NA	2	1
PPP2R4	Region1671	chr9_131885984	1	1	NA	0	0
SH3GLB2	Region1671	chr9_131885984	1	0	NA	2	1
C11orf86	Region1672	chr11_67181165	0	4	NA	-5	-2.5
KDM2A	Region1672	chr11_67181165	1	0	NA	2	1
LOC100130987	Region1672	chr11_67181165	1	0	NA	2	1
PC	Region1672	chr11_67181165	0	1	NA	-2	-1
RHOD	Region1672	chr11_67181165	0	2	NA	-4	-2
SSH3	Region1672	chr11_67181165	1	0	NA	1	0.5
SYT12	Region1672	chr11_67181165	0	3	NA	-3	-1.5
TBC1D10C	Region1672	chr11_67181165	2	0	NA	2	1
BBS10	Region1674	rs11117185	0	4	NA	-5	-2.5
NAP1L1	Region1674	rs11117185	0	4	NA	-5	-2.5
EMX1	Region1675	rs12473812	1	7	NA	-12	-6
SPR	Region1675	rs12473812	0	6	NA	-12	-6
ABCC2	Region168	rs11190283	7	1	NA	9	4.5
CUTC	Region168	rs11190283	3	1	NA	4	2
CWF19L1	Region168	rs11190283	0	0	1	0	0
DNMBP	Region168	rs11190283	4	0	NA	8	4
GOT1	Region168	rs11190283	1	2	NA	-3	-1.5
NKX2-3	Region168	rs11190283	1	2	NA	-3	-1.5
ADIRF	Region1681	rs1240374	1	6	NA	-11	-5.5
AGAP11	Region1681	rs1240374	1	2	NA	-1	-0.5
SNCG	Region1681	rs1240374	2	1	NA	0	0
SYT6	Region1682	chr1_114684310	0	1	NA	-1	-0.5
TRIM33	Region1682	chr1_114684310	0	1	NA	-1	-0.5
C1orf185	Region1685	rs474668	0	4	NA	-5	-2.5
CDKN2C	Region1685	rs474668	0	3	NA	-5	-2.5
FAF1	Region1685	rs474668	9	0	NA	12	6
RNF11	Region1685	rs474668	4	2	NA	4	2
TTC39A	Region1685	rs474668	2	0	NA	2	1
CNTN1	Region1686	rs7132171	0	1	NA	-2	-1
LRRK2	Region1686	rs7132171	6	0	NA	12	6
AP1S3	Region1691	chr2_224539059	0	28	NA	-36	-18
SCG2	Region1691	chr2_224539059	0	28	NA	-36	-18
SCLT1	Region1696	rs2034497	4	0	NA	4	2
MARCKS	Region170	rs2016660	0	1	NA	-1	-0.5
RFPL4B	Region170	rs2016660	0	1	NA	-1	-0.5
ARHGAP22	Region1702	rs11591884	10	8	NA	11	5.5
SYT1	Region1706	rs10778479	1	0	NA	1	0.5
LUZP2	Region1707	chr11_24931493	1	0	NA	1	0.5
ABCB4	Region1719	rs802054	4	0	NA	8	4
CROT	Region1719	rs802054	21	0	NA	42	21
DENND1B	Region1723	rs12144897	9	0	NA	15	7.5
C1orf220	Region1725	chr1_178277930	2	0	NA	2	1
MIR4424	Region1725	chr1_178277930	1	1	NA	0	0
RALGPS2	Region1725	chr1_178277930	1	1	NA	0	0
RASAL2	Region1725	chr1_178277930	0	3	NA	-4	-2
CREB1	Region1732	chr2_208065842	3	9	NA	-6	-3
KLF7	Region1732	chr2_208065842	10	9	NA	8	4
CHD6	Region174	rs3795131	0	1	NA	-1	-0.5
EMILIN3	Region174	rs3795131	0	1	NA	-1	-0.5
LPIN3	Region174	rs3795131	2	2	NA	2	1
MAFB	Region174	rs3795131	6	1	NA	9	4.5
PLCG1	Region174	rs3795131	4	1	NA	4	2
TOP1	Region174	rs3795131	10	1	NA	17	8.5
ZHX3	Region174	rs3795131	2	2	NA	2	1
GLI2	Region1741	rs7604784	0	1	NA	-1	-0.5
LINC01101	Region1741	rs7604784	0	1	NA	-1	-0.5
ASB4	Region1743	rs62467734	0	1	NA	-1	-0.5
PON2	Region1743	rs62467734	0	1	NA	-1	-0.5
LINC00293	Region1745	chr8_47841284	0	2	NA	-2	-1
LOC100287846	Region1745	chr8_47841284	0	2	NA	-2	-1
SPIDR	Region1745	chr8_47841284	1	0	NA	1	0.5
ALAS1	Region1746	rs353547	1	0	NA	2	1
ARMET	Region1746	rs353547	0	0	6	0	0
DNAH1	Region1746	rs353547	6	0	NA	10	5
FLJ12442	Region1746	rs353547	0	0	10	0	0
GLYCTK	Region1746	rs353547	8	0	NA	14	7
NT5DC2	Region1746	rs353547	1	0	NA	2	1
PBRM1	Region1746	rs353547	2	0	NA	4	2
PHF7	Region1746	rs353547	2	0	NA	4	2
PPM1M	Region1746	rs353547	3	0	NA	6	3
TLR9	Region1746	rs353547	2	0	NA	4	2
TWF2	Region1746	rs353547	4	0	NA	8	4
WDR51A	Region1746	rs353547	0	0	1	0	0
WDR82	Region1746	rs353547	9	0	NA	14	7
BTBD11	Region1751	rs56216358	0	3	NA	-5	-2.5
PWP1	Region1751	rs56216358	0	3	NA	-5	-2.5
ECHDC1	Region1754	rs10457481	0	0	2	0	0
FBXO45	Region176	rs1684468	2	0	NA	4	2
NRROS	Region176	rs1684468	4	0	NA	8	4
DCUN1D4	Region1760	rs61794765	1	0	NA	2	1
GPR33	Region1765	chr14_32006120	0	1	NA	-1	-0.5
NUBPL	Region1765	chr14_32006120	0	1	NA	-1	-0.5
43352	Region177	rs8067186	9	0	NA	16	8
COL6A4P2	Region1774	rs1391062	0	29	NA	-29	-14.5
COL6A5	Region1774	rs1391062	0	22	NA	-22	-11
COL6A6	Region1774	rs1391062	0	9	NA	-9	-4.5
KLF3	Region178	rs2045769	10	0	NA	11	5.5
TLR10	Region178	rs2045769	9	0	NA	9	4.5
AAR2	Region1786	chr20_34849151	1	9	NA	-13	-6.5
DLGAP4	Region1786	chr20_34849151	0	9	NA	-15	-7.5
EPB41L1	Region1786	chr20_34849151	0	1	NA	-1	-0.5
HEATR4	Region1789	rs9805921	1	0	NA	1	0.5
NUMB	Region1789	rs9805921	4	0	NA	5	2.5
PSEN1	Region1789	rs9805921	1	0	NA	2	1
PLCE1	Region1791	chr10_95983468	0	3	NA	-3	-1.5
AKR1B1	Region1792	rs3800743	0	2	NA	-3	-1.5
AKR1B10	Region1792	rs3800743	0	2	NA	-3	-1.5
FUT8	Region1796	chr14_66550976	0	4	NA	-4	-2
LINC00238	Region1796	chr14_66550976	0	4	NA	-4	-2
CADM1	Region180	rs1048932	0	18	NA	-24	-12
LINC00900	Region180	rs1048932	0	5	NA	-10	-5
RGMB	Region1803	chr5_97313447	0	0	1	0	0
TTC39B	Region1808	rs2761132	1	0	NA	1	0.5
KCNS1	Region1809	rs2868218	2	0	NA	4	2
STK4	Region1809	rs2868218	2	0	NA	4	2
ITGA2	Region1811	chr5_52438131	0	1	NA	-1	-0.5
HIC1	Region183	rs35280661	1	0	NA	1	0.5
SGSM2	Region183	rs35280661	41	0	NA	80	40
SMG6	Region183	rs35280661	5	0	NA	10	5
LINC00309	Region1837	chr2_64472218	1	2	NA	-1	-0.5
PELI1	Region1837	chr2_64472218	1	1	NA	1	0.5
AAED1	Region1839	rs2769083	1	3	NA	-2	-1
CTSV	Region1839	rs2769083	0	8	NA	-9	-4.5
HIATL2	Region1839	rs2769083	13	7	NA	9	4.5
LOC100132781	Region1839	rs2769083	18	3	NA	22	11
LOC286356	Region1839	rs2769083	0	0	1	0	0
LOC441454	Region1839	rs2769083	18	1	NA	24	12
LOC441455	Region1839	rs2769083	1	3	NA	-2	-1
ZNF510	Region1839	rs2769083	33	0	NA	47	23.5
ZNF782	Region1839	rs2769083	29	2	NA	36	18
MGAT5	Region184	chr2_135367262	69	0	NA	104	52
DNAAF2	Region1840	rs12890247	12	0	NA	24	12
KLHDC1	Region1840	rs12890247	2	0	NA	4	2
LRR1	Region1840	rs12890247	28	0	NA	56	28
POLE2	Region1840	rs12890247	30	0	NA	56	28
RPL36AL	Region1840	rs12890247	10	0	NA	20	10
MIR124-1	Region1845	chr8_9793885	0	1	NA	-1	-0.5
MSRA	Region1845	chr8_9793885	0	1	NA	-1	-0.5
NT5E	Region1846	rs9353323	5	2	NA	2	1
SNX14	Region1846	rs9353323	5	0	NA	8	4
TBX18	Region1846	rs9353323	0	2	NA	-3	-1.5
C15orf59	Region1849	rs2045930	0	25	NA	-44	-22
TBC1D21	Region1849	rs2045930	0	25	NA	-44	-22
FAM160A1	Region1855	rs4696258	0	5	NA	-5	-2.5
PET112	Region1855	rs4696258	5	0	NA	8	4
PRSS48	Region1855	rs4696258	0	4	NA	-4	-2
ZNF823	Region1857	chr19_11696949	2	0	NA	4	2
CDC42SE2	Region186	rs62391418	1	0	NA	2	1
FNIP1	Region186	rs62391418	3	0	NA	6	3
RAPGEF6	Region186	rs62391418	5	0	NA	10	5
INO80C	Region1860	chr18_33160989	1	0	NA	2	1
MIR3975	Region1860	chr18_33160989	1	0	NA	2	1
ADRA2A	Region1864	chr10_113387509	0	1	NA	-1	-0.5
GPAM	Region1864	chr10_113387509	0	1	NA	-1	-0.5
LOC644145	Region1870	chr4_56647778	0	3	NA	-4	-2
NMU	Region1870	chr4_56647778	0	2	NA	-2	-1
HPSE2	Region1874	rs72838931	3	1	NA	2	1
CDK19	Region1878	chr6_111055727	10	0	NA	18	9
PITPNM3	Region1883	chr17_6468672	0	2	NA	-2	-1
BCKDHB	Region1889	chr6_81070637	1	0	NA	1	0.5
NCOR2	Region189	rs4765569	28	0	NA	55	27.5
ACAD11	Region1891	rs12495862	0	0	1	0	0
NPHP3-ACAD11	Region1891	rs12495862	4	0	NA	8	4
TEX26	Region1907	rs61947602	0	24	NA	-41	-20.5
TEX26-AS1	Region1907	rs61947602	0	7	NA	-14	-7
CARD8	Region1908	chr19_48724246	1	0	NA	2	1
LOC100505812	Region1908	chr19_48724246	16	28	NA	-4	-2
ZNF114	Region1908	chr19_48724246	12	28	NA	-12	-6
GNA14	Region1909	chr9_80265724	0	1	NA	-2	-1
GNAQ	Region1909	chr9_80265724	3	1	NA	1	0.5
LINC00907	Region1924	rs3763494	0	4	NA	-4	-2
DENND1B	Region1928	rs12144001	1	0	NA	1	0.5
CEP170	Region1933	chr1_243383636	34	0	NA	65	32.5
SDCCAG8	Region1933	chr1_243383636	61	0	NA	118	59
ESCO1	Region1939	chr18_19278739	2	0	NA	4	2
FOCAD	Region1942	rs10811447	17	0	NA	20	10
C10orf107	Region1951	rs61850643	0	3	NA	-4	-2
NONE	Region1951	rs61850643	1	6	NA	-5	-2.5
TMEM26	Region1951	rs61850643	1	12	NA	-12	-6
EPHA1-AS1	Region1952	chr7_143211110	0	1	NA	-1	-0.5
CPED1	Region1962	rs73431835	3	6	NA	-4	-2
ING3	Region1962	rs73431835	5	2	NA	8	4
TSPAN12	Region1962	rs73431835	0	2	NA	-2	-1
ATP8B5P	Region200	rs2295799	0	3	NA	-6	-3
HINT2	Region200	rs2295799	1	0	NA	2	1
LINC00950	Region200	rs2295799	0	3	NA	-3	-1.5
MSMP	Region200	rs2295799	3	0	NA	6	3
NPR2	Region200	rs2295799	6	0	NA	12	6
OR13J1	Region200	rs2295799	0	1	NA	-1	-0.5
RUSC2	Region200	rs2295799	0	1	NA	-1	-0.5
TMEM8B	Region200	rs2295799	7	0	NA	14	7
CD19	Region202	rs4788115	1	0	NA	2	1
LAT	Region202	rs4788115	1	0	NA	1	0.5
CLMN	Region203	chr14_95041020	1	0	NA	1	0.5
LINC00341	Region203	chr14_95041020	1	0	NA	1	0.5
GXYLT1	Region206	rs3747562	4	0	NA	8	4
PPHLN1	Region206	rs3747562	72	0	NA	142	71
PRICKLE1	Region206	rs3747562	27	0	NA	48	24
YAF2	Region206	rs3747562	36	0	NA	63	31.5
ZCRB1	Region206	rs3747562	7	0	NA	13	6.5
CCDC134	Region207	rs6002673	2	0	NA	2	1
PHF5A	Region207	rs6002673	1	0	NA	2	1
POLR3H	Region207	rs6002673	1	0	NA	2	1
SREBF2	Region207	rs6002673	32	0	NA	46	23
TEF	Region207	rs6002673	2	0	NA	4	2
TNFRSF13C	Region207	rs6002673	1	0	NA	2	1
TOB2	Region207	rs6002673	3	0	NA	6	3
XRCC6	Region207	rs6002673	1	0	NA	2	1
ZC3H7B	Region207	rs6002673	1	0	NA	2	1
FAT2	Region209	rs61735377	1	0	NA	2	1
GRIA1	Region209	rs61735377	0	1	NA	-1	-0.5
NMUR2	Region209	rs61735377	0	1	NA	-1	-0.5
SPARC	Region209	rs61735377	1	0	NA	2	1
ARID2	Region215	rs7134559	28	0	NA	53	26.5
SCAF11	Region215	rs7134559	20	4	NA	30	15
SLC38A1	Region215	rs7134559	0	4	NA	-4	-2
ADCK4	Region219	chr19_41146423	1	0	NA	2	1
ARHGEF1	Region219	chr19_41146423	0	0	1	0	0
C19orf54	Region219	chr19_41146423	1	0	NA	2	1
CCDC97	Region219	chr19_41146423	24	0	NA	48	24
CIC	Region219	chr19_41146423	0	0	9	0	0
CYP2A6	Region219	chr19_41146423	4	0	NA	8	4
EGLN2	Region219	chr19_41146423	2	0	NA	2	1
HNRNPUL1	Region219	chr19_41146423	36	0	NA	71	35.5
ITPKC	Region219	chr19_41146423	1	0	NA	2	1
LTBP4	Region219	chr19_41146423	1	2	NA	-2	-1
MIA	Region219	chr19_41146423	2	0	NA	4	2
MIA-RAB4B	Region219	chr19_41146423	11	0	NA	20	10
NUMBL	Region219	chr19_41146423	6	2	NA	8	4
RAB4B-EGLN2	Region219	chr19_41146423	17	0	NA	30	15
SHKBP1	Region219	chr19_41146423	0	0	2	0	0
SNRPA	Region219	chr19_41146423	2	0	NA	4	2
TGFB1	Region219	chr19_41146423	2	0	NA	4	2
ATXN3	Region221	rs72705373	1	0	NA	2	1
FBLN5	Region221	rs72705373	2	9	NA	-11	-5.5
RIN3	Region221	rs72705373	5	2	NA	7	3.5
RPS6KA5	Region221	rs72705373	1	0	NA	2	1
TRIP11	Region221	rs72705373	8	4	NA	11	5.5
CLK2P	Region223	rs10950950	3	1	NA	3	1.5
IGF2BP3	Region223	rs10950950	36	18	NA	18	9
IL6	Region223	rs10950950	4	11	NA	-5	-2.5
LOC100506178	Region223	rs10950950	1	0	NA	2	1
MPP6	Region223	rs10950950	1	11	NA	-10	-5
NPY	Region223	rs10950950	1	16	NA	-17	-8.5
RPS2P32	Region223	rs10950950	1	7	NA	-6	-3
STK31	Region223	rs10950950	0	5	NA	-7	-3.5
TOMM7	Region223	rs10950950	0	9	NA	-9	-4.5
TRA2A	Region223	rs10950950	3	1	NA	3	1.5
ST6GAL1	Region224	rs6788635	4	0	NA	6	3
B3GALNT2	Region230	rs12758637	7	0	NA	14	7
TBCE	Region230	rs12758637	48	0	NA	79	39.5
OASL	Region233	rs57717256	1	1	NA	-1	-0.5
P2RX7	Region233	rs57717256	1	0	NA	1	0.5
CYP27C1	Region235	rs1967425	1	0	NA	1	0.5
ERCC3	Region235	rs1967425	1	0	NA	1	0.5
IWS1	Region235	rs1967425	22	0	NA	44	22
MAP3K2	Region235	rs1967425	2	0	NA	3	1.5
MYO7B	Region235	rs1967425	0	1	NA	-1	-0.5
PROC	Region235	rs1967425	14	2	NA	21	10.5
FLJ38122	Region238	rs2273215	5	0	NA	10	5
CR1	Region239	rs7525478	11	0	NA	22	11
CR1L	Region239	rs7525478	6	49	NA	-50	-25
LPCAT1	Region242	chr5_1519833	5	0	NA	9	4.5
SDHAP3	Region242	chr5_1519833	3	0	NA	5	2.5
SLC12A7	Region242	chr5_1519833	49	10	NA	66	33
SLC6A19	Region242	chr5_1519833	0	6	NA	-6	-3
IKZF2	Region243	rs62189580	28	0	NA	39	19.5
LOC100130451	Region243	rs62189580	27	0	NA	37	18.5
AP1AR	Region246	rs7685904	28	0	NA	54	27
C4orf32	Region246	rs7685904	3	25	NA	-24	-12
PITX2	Region246	rs7685904	0	25	NA	-30	-15
TIFA	Region246	rs7685904	34	0	NA	61	30.5
C9orf53	Region250	rs2811711	0	1	NA	-2	-1
CDKN2A	Region250	rs2811711	1	5	NA	-8	-4
CDKN2B-AS1	Region250	rs2811711	4	13	NA	-18	-9
DMRTA1	Region250	rs2811711	2	9	NA	-14	-7
MTAP	Region250	rs2811711	0	1	NA	-2	-1
NONE	Region256	chr7_112864348	1	2	NA	-1	-0.5
PPP1R3A	Region256	chr7_112864348	1	2	NA	-1	-0.5
ALDH1L1	Region258	rs57679974	0	6	NA	-9	-4.5
C3orf75	Region260	chr3_47005668	0	0	1	0	0
CCDC12	Region260	chr3_47005668	24	0	NA	48	24
CSPG5	Region260	chr3_47005668	0	3	NA	-3	-1.5
DHX30	Region260	chr3_47005668	0	0	19	0	0
ELP6	Region260	chr3_47005668	15	3	NA	25	12.5
KIF9	Region260	chr3_47005668	1	0	NA	1	0.5
KIF9-AS1	Region260	chr3_47005668	9	0	NA	10	5
KLHL18	Region260	chr3_47005668	29	2	NA	53	26.5
NBEAL2	Region260	chr3_47005668	23	0	NA	42	21
PTPN23	Region260	chr3_47005668	29	2	NA	53	26.5
SCAP	Region260	chr3_47005668	34	0	NA	64	32
SETD2	Region260	chr3_47005668	86	0	NA	150	75
C5orf56	Region263	rs10066308	47	0	NA	70	35
RAD50	Region263	rs10066308	0	0	2	0	0
BRMS1L	Region264	chr14_36379604	0	1	NA	-1	-0.5
FAM177A1	Region264	chr14_36379604	1	0	NA	2	1
IGBP1P1	Region264	chr14_36379604	25	0	NA	49	24.5
LINC00609	Region264	chr14_36379604	0	1	NA	-1	-0.5
SRP54	Region264	chr14_36379604	57	0	NA	111	55.5
CTNNBIP1	Region265	rs2179072	2	0	NA	3	1.5
LZIC	Region265	rs2179072	10	0	NA	17	8.5
NMNAT1	Region265	rs2179072	13	0	NA	23	11.5
RBP7	Region265	rs2179072	4	1	NA	5	2.5
UBE4B	Region265	rs2179072	15	0	NA	30	15
GPR12	Region267	rs9507847	3	3	NA	-2	-1
USP12	Region267	rs9507847	3	3	NA	-2	-1
MED13L	Region268	rs12313988	1	0	NA	2	1
MIR4472-2	Region268	rs12313988	1	0	NA	2	1
CCND2	Region270	rs7137714	2	0	NA	3	1.5
PARP11	Region270	rs7137714	2	0	NA	3	1.5
CASC15	Region271	rs60091295	1	0	NA	1	0.5
PRL	Region271	rs60091295	1	0	NA	1	0.5
KLF6	Region272	rs10904115	13	0	NA	21	10.5
LINC00704	Region272	rs10904115	13	0	NA	21	10.5
IFNAR1	Region274	rs71314176	19	0	NA	28	14
IL10RB	Region274	rs71314176	17	0	NA	26	13
FOXP1	Region275	rs17006722	0	85	NA	-85	-42.5
MITF	Region275	rs17006722	0	85	NA	-85	-42.5
KIAA0040	Region278	rs7548041	12	0	NA	16	8
C6orf223	Region284	rs73426620	2	6	NA	-4	-2
MRPL14	Region284	rs73426620	2	6	NA	-4	-2
ACSF3	Region285	rs55733613	16	4	NA	19	9.5
CBFA2T3	Region285	rs55733613	15	4	NA	17	8.5
PIEZO1	Region285	rs55733613	18	0	NA	32	16
BZRAP1	Region286	rs2333227	11	20	NA	-8	-4
MPO	Region286	rs2333227	11	20	NA	-9	-4.5
ATP6V1G3	Region288	chr1_198573373	69	0	NA	113	56.5
MIR181A1HG	Region288	chr1_198573373	7	0	NA	7	3.5
PTPRC	Region288	chr1_198573373	165	0	NA	284	142
HNRNPA1L2	Region292	chr13_53970021	1	2	NA	-1	-0.5
LECT1	Region292	chr13_53970021	0	1	NA	-2	-1
TPTE2P3	Region292	chr13_53970021	1	2	NA	-1	-0.5
GAD1	Region297	rs3806562	0	1	NA	-1	-0.5
SP5	Region297	rs3806562	0	1	NA	-1	-0.5
CRISPLD2	Region305	rs380010	2	2	NA	1	0.5
ZDHHC7	Region305	rs380010	9	2	NA	15	7.5
CERKL	Region307	rs6433892	0	1	NA	-1	-0.5
LINC00913	Region307	rs6433892	0	5	NA	-5	-2.5
MIR4437	Region307	rs6433892	2	0	NA	2	1
UBE2E3	Region307	rs6433892	14	5	NA	13	6.5
FAM107A	Region308	chr3_59444042	0	5	NA	-5	-2.5
FAM3D	Region308	chr3_59444042	8	9	NA	-1	-0.5
PRDM1	Region310	rs17066362	11	0	NA	17	8.5
PREP	Region310	rs17066362	11	0	NA	17	8.5
CSGALNACT2	Region313	rs2505509	5	0	NA	10	5
RASGEF1A	Region313	rs2505509	2	0	NA	4	2
RET	Region313	rs2505509	3	0	NA	4	2
PRR5	Region318	rs60712961	1	0	NA	1	0.5
PRR5-ARHGAP8	Region318	rs60712961	1	2	NA	-3	-1.5
ISX	Region319	chr22_34377726	0	3	NA	-3	-1.5
LARGE	Region319	chr22_34377726	0	3	NA	-3	-1.5
FAM132A	Region321	rs2298209	1	1	NA	1	0.5
SDF4	Region321	rs2298209	1	0	NA	2	1
UBE2J2	Region321	rs2298209	1	0	NA	2	1
PNRC1	Region324	rs205221	3	2	NA	1	0.5
RNGTT	Region324	rs205221	3	2	NA	1	0.5
FBXO31	Region325	rs13330348	3	0	NA	4	2
JPH3	Region325	rs13330348	1	0	NA	1	0.5
MAP1LC3B	Region325	rs13330348	3	0	NA	6	3
ZCCHC14	Region325	rs13330348	20	20	NA	5	2.5
PEX5L	Region326	chr3_179169160	0	1	NA	-1	-0.5
ALDH1A2	Region330	chr15_59300616	0	1	NA	-1	-0.5
AQP9	Region330	chr15_59300616	0	1	NA	-1	-0.5
GTF2E2	Region333	rs2938203	1	0	NA	2	1
RBPMS	Region333	rs2938203	3	0	NA	5	2.5
FLJ36777	Region336	rs73075877	0	2	NA	-3	-1.5
GRPEL1	Region336	rs73075877	0	2	NA	-3	-1.5
TBC1D14	Region336	rs73075877	2	0	NA	4	2
ALCAM	Region340	rs2961351	1	0	NA	1	0.5
MIR548A3	Region340	rs2961351	1	0	NA	1	0.5
IFNGR1	Region343	rs9601418	1	0	NA	2	1
NONE	Region343	rs9601418	27	2	NA	38	19
SPRY2	Region343	rs9601418	27	2	NA	38	19
IQSEC1	Region346	rs73021628	4	0	NA	6	3
CDH1	Region347	chr16_68694818	9	41	NA	-40	-20
CDH3	Region347	chr16_68694818	1	39	NA	-47	-23.5
CHAC1	Region348	rs6492971	2	0	NA	4	2
DLL4	Region348	rs6492971	2	9	NA	-9	-4.5
ITPKA	Region348	rs6492971	1	0	NA	2	1
LTK	Region348	rs6492971	0	1	NA	-2	-1
RPAP1	Region348	rs6492971	2	0	NA	2	1
VPS18	Region348	rs6492971	0	5	NA	-5	-2.5
FLJ40194	Region354	rs2960172	2	14	NA	-15	-7.5
PHB	Region354	rs2960172	6	0	NA	8	4
PHOSPHO1	Region354	rs2960172	0	1	NA	-2	-1
ZNF652	Region354	rs2960172	44	10	NA	63	31.5
PPP4R1	Region355	rs2840354	1	0	NA	2	1
SOGA2	Region355	rs2840354	3	0	NA	6	3
TWSG1	Region355	rs2840354	1	0	NA	2	1
SNAR-F	Region356	rs55919517	0	1	NA	-2	-1
SPECC1	Region361	rs12451696	7	0	NA	9	4.5
SLA	Region362	rs2741190	12	0	NA	16	8
TG	Region362	rs2741190	12	0	NA	16	8
ARL8B	Region363	rs313661	2	0	NA	2	1
BHLHE40	Region363	rs313661	2	0	NA	2	1
BHLHE40-AS1	Region363	rs313661	13	2	NA	12	6
ITPR1	Region363	rs313661	120	7	NA	169	84.5
SUMF1	Region363	rs313661	56	5	NA	101	50.5
GNG7	Region364	chr19_3283346	3	0	NA	4	2
ALS2CR12	Region367	rs10931933	2	0	NA	3	1.5
CASP10	Region367	rs10931933	1	0	NA	2	1
CASP8	Region367	rs10931933	13	0	NA	21	10.5
TRAK2	Region367	rs10931933	2	0	NA	4	2
ARHGEF19	Region370	rs4920621	0	1	NA	-2	-1
ATP13A2	Region370	rs4920621	7	0	NA	14	7
FBXO42	Region370	rs4920621	1	0	NA	2	1
PADI2	Region370	rs4920621	1	0	NA	1	0.5
RSG1	Region370	rs4920621	0	1	NA	-2	-1
SDHB	Region370	rs4920621	13	0	NA	25	12.5
SPATA21	Region370	rs4920621	1	0	NA	1	0.5
ARHGAP20	Region372	rs10789825	1	0	NA	1	0.5
BTG4	Region372	rs10789825	3	0	NA	6	3
C11orf1	Region372	rs10789825	0	0	2	0	0
COLCA2	Region372	rs10789825	5	0	NA	5	2.5
FDX1	Region372	rs10789825	11	16	NA	5	2.5
LOC100132078	Region372	rs10789825	20	0	NA	36	18
MIR4491	Region372	rs10789825	6	0	NA	6	3
POU2AF1	Region372	rs10789825	67	0	NA	112	56
RDX	Region372	rs10789825	0	16	NA	-16	-8
CHRNE	Region374	rs72827621	2	1	NA	0	0
ENO3	Region374	rs72827621	1	0	NA	2	1
GP1BA	Region374	rs72827621	4	1	NA	2	1
MINK1	Region374	rs72827621	24	0	NA	47	23.5
PFN1	Region374	rs72827621	1	0	NA	2	1
PLD2	Region374	rs72827621	2	0	NA	3	1.5
CHST1	Region376	rs72895275	0	6	NA	-6	-3
SYT13	Region376	rs72895275	0	6	NA	-6	-3
MPHOSPH8	Region380	chr13_20460539	2	0	NA	4	2
PSPC1	Region380	chr13_20460539	2	0	NA	3	1.5
ZMYM5	Region380	chr13_20460539	1	0	NA	1	0.5
NREP	Region381	chr5_111109243	2	2	NA	0	0
STARD4-AS1	Region381	chr5_111109243	1	0	NA	1	0.5
AATK-AS1	Region385	rs12103616	0	2	NA	-3	-1.5
SGSH	Region385	rs12103616	0	0	1	0	0
ACAA2	Region388	rs1567526	0	8	NA	-8	-4
CCDC11	Region388	rs1567526	0	2	NA	-4	-2
DYM	Region388	rs1567526	6	0	NA	12	6
LIPG	Region388	rs1567526	0	19	NA	-22	-11
MYO5B	Region388	rs1567526	6	36	NA	-47	-23.5
RPL17-C18orf32	Region388	rs1567526	0	1	NA	-1	-0.5
C1orf95	Region389	rs1433574	9	1	NA	17	8.5
ITPKB	Region389	rs1433574	8	0	NA	16	8
LIN9	Region389	rs1433574	13	0	NA	20	10
PARP1	Region389	rs1433574	47	1	NA	87	43.5
PSEN2	Region389	rs1433574	2	0	NA	4	2
EGFR	Region391	rs10244020	0	3	NA	-4	-2
ABCA7	Region393	chr19_866857	1	0	NA	2	1
EIF2AK3	Region395	rs335123	6	0	NA	11	5.5
RPIA	Region395	rs335123	3	0	NA	5	2.5
CHD7	Region398	chr8_62147250	16	0	NA	32	16
LOC100130298	Region398	chr8_62147250	16	0	NA	32	16
C10orf68	Region401	rs17296017	0	1	NA	-1	-0.5
ITGB1	Region401	rs17296017	5	5	NA	0	0
NRP1	Region401	rs17296017	5	5	NA	0	0
MBP	Region402	chr18_74764108	4	0	NA	8	4
ASNA1	Region404	chr19_12875807	6	0	NA	10	5
BEST2	Region404	chr19_12875807	3	1	NA	2	1
C19orf43	Region404	chr19_12875807	1	0	NA	2	1
DHPS	Region404	chr19_12875807	9	0	NA	11	5.5
FBXW9	Region404	chr19_12875807	32	0	NA	35	17.5
HOOK2	Region404	chr19_12875807	6	0	NA	10	5
JUNB	Region404	chr19_12875807	6	0	NA	10	5
MAN2B1	Region404	chr19_12875807	14	0	NA	28	14
MAST1	Region404	chr19_12875807	2	6	NA	-8	-4
PRDX2	Region404	chr19_12875807	16	0	NA	32	16
RNASEH2A	Region404	chr19_12875807	37	0	NA	72	36
RTBDN	Region404	chr19_12875807	8	4	NA	8	4
TNPO2	Region404	chr19_12875807	46	0	NA	90	45
WDR83	Region404	chr19_12875807	4	0	NA	6	3
WDR83OS	Region404	chr19_12875807	1	0	NA	2	1
ZNF490	Region404	chr19_12875807	8	0	NA	16	8
ZNF791	Region404	chr19_12875807	22	0	NA	43	21.5
LOC100506023	Region408	rs12736195	24	0	NA	25	12.5
GLIS2	Region414	rs2939953	4	2	NA	5	2.5
TFAP4	Region414	rs2939953	15	2	NA	27	13.5
VPS13A	Region415	rs11144986	5	0	NA	9	4.5
AHCTF1P1	Region416	rs2052401	1	0	NA	1	0.5
DPP4	Region416	rs2052401	3	35	NA	-31	-15.5
GCG	Region416	rs2052401	3	35	NA	-31	-15.5
PSMD14	Region416	rs2052401	5	0	NA	8	4
TANK	Region416	rs2052401	2	0	NA	4	2
EMX2OS	Region417	rs28444818	0	2	NA	-4	-2
FAM69B	Region424	rs2811727	1	0	NA	2	1
LCN10	Region424	rs2811727	1	0	NA	2	1
LCN6	Region424	rs2811727	2	0	NA	2	1
LOC100128593	Region424	rs2811727	1	0	NA	2	1
SNHG7	Region424	rs2811727	5	0	NA	10	5
FOLH1	Region425	chr11_49744405	0	2	NA	-2	-1
ATG16L1	Region427	rs10199551	63	0	NA	106	53
INPP5D	Region427	rs10199551	21	0	NA	26	13
SAG	Region427	rs10199551	13	0	NA	22	11
SCARNA5	Region427	rs10199551	1	0	NA	2	1
ANKRD10	Region435	chr13_110928864	0	3	NA	-5	-2.5
ARHGEF7	Region435	chr13_110928864	0	3	NA	-5	-2.5
MROH5	Region436	chr8_142662392	0	4	NA	-4	-2
CNPY1	Region439	rs62481733	2	4	NA	-4	-2
RBM33	Region439	rs62481733	2	4	NA	-4	-2
SH3BP2	Region440	rs6853599	1	0	NA	2	1
CSRNP1	Region443	rs6599009	8	0	NA	14	7
GORASP1	Region443	rs6599009	6	0	NA	6	3
KIAA1449	Region443	rs6599009	0	0	13	0	0
RPSA	Region443	rs6599009	0	0	1	0	0
SCN11A	Region443	rs6599009	1	44	NA	-64	-32
TTC21A	Region443	rs6599009	17	0	NA	34	17
WDR48	Region443	rs6599009	14	37	NA	-31	-15.5
LCP2	Region444	chr5_169692237	1	0	NA	2	1
BLK	Region447	rs7834869	0	0	3	0	0
C8orf12	Region447	rs7834869	8	0	NA	8	4
FAM167A	Region447	rs7834869	15	0	NA	24	12
RBMS1	Region449	chr2_161350638	10	0	NA	14	7
UCK2	Region454	rs10918297	24	0	NA	42	21
CACNA1C	Region455	rs11062093	0	29	NA	-51	-25.5
DCP1B	Region455	rs11062093	0	24	NA	-43	-21.5
AP1B1	Region456	rs9614040	5	3	NA	6	3
CABP7	Region456	rs9614040	0	1	NA	-2	-1
RFPL1S	Region456	rs9614040	3	3	NA	2	1
FCRLA	Region457	chr1_161696873	1	0	NA	1	0.5
RPL31P11	Region457	chr1_161696873	2	0	NA	3	1.5
DMRT1	Region458	rs2804262	0	27	NA	-43	-21.5
KANK1	Region458	rs2804262	42	39	NA	31	15.5
LOC157273	Region462	chr8_8733723	0	3	NA	-5	-2.5
TNKS	Region462	chr8_8733723	2	3	NA	-1	-0.5
CMYA5	Region466	rs12515731	0	1	NA	-1	-0.5
SBF2	Region467	rs12294344	1	0	NA	1	0.5
FEZ1	Region471	chr11_124770079	0	1	NA	-2	-1
HEPACAM	Region471	chr11_124770079	0	1	NA	-2	-1
ROBO4	Region471	chr11_124770079	0	2	NA	-4	-2
SLC37A2	Region471	chr11_124770079	1	1	NA	0	0
STT3A	Region471	chr11_124770079	1	0	NA	2	1
GPR78	Region472	rs12511007	0	5	NA	-5	-2.5
TRMT44	Region472	rs12511007	0	5	NA	-5	-2.5
EXO1	Region476	rs10754755	1	23	NA	-22	-11
WDR64	Region476	rs10754755	1	24	NA	-23	-11.5
NIPAL2	Region477	chr8_99292987	1	0	NA	1	0.5
DPYD	Region478	rs326655	16	0	NA	16	8
DPYD-AS1	Region478	rs326655	9	0	NA	9	4.5
TP63	Region487	chr3_189237988	5	0	NA	5	2.5
TPRG1	Region487	chr3_189237988	5	0	NA	5	2.5
LGI3	Region488	rs12679383	0	12	NA	-24	-12
REEP4	Region488	rs12679383	2	0	NA	4	2
CD320	Region495	rs6603074	11	0	NA	22	11
CERS4	Region495	rs6603074	11	0	NA	22	11
ANKRD30BP3	Region497	rs7087908	0	2	NA	-2	-1
OR13A1	Region497	rs7087908	0	2	NA	-2	-1
CHRM1	Region499	chr11_62664996	0	1	NA	-1	-0.5
POLR2G	Region499	chr11_62664996	1	0	NA	2	1
SLC3A2	Region499	chr11_62664996	0	1	NA	-1	-0.5
TAF6L	Region499	chr11_62664996	2	0	NA	4	2
TMEM179B	Region499	chr11_62664996	1	0	NA	2	1
LMO1	Region501	rs2272383	0	34	NA	-66	-33
RIC3	Region501	rs2272383	42	58	NA	-48	-24
TUB	Region501	rs2272383	5	0	NA	5	2.5
CEBPA	Region511	rs10414065	1	1	NA	-1	-0.5
RHPN2	Region511	rs10414065	2	0	NA	2	1
SLC7A10	Region511	rs10414065	1	1	NA	-1	-0.5
KCNK13	Region513	rs1152430	0	2	NA	-2	-1
NRDE2	Region513	rs1152430	2	0	NA	4	2
PSMC1	Region513	rs1152430	1	2	NA	0	0
RPS6KA5	Region513	rs1152430	44	0	NA	87	43.5
TTC7B	Region513	rs1152430	28	0	NA	56	28
MIR4471	Region514	rs56356271	3	2	NA	2	1
POLR2K	Region514	rs56356271	3	0	NA	6	3
RNF19A	Region514	rs56356271	5	2	NA	6	3
SPAG1	Region514	rs56356271	17	0	NA	20	10
CAMP	Region517	rs58853735	1	0	NA	2	1
CDC25A	Region517	rs58853735	3	0	NA	3	1.5
MIR4443	Region517	rs58853735	1	0	NA	1	0.5
NCKIPSD	Region517	rs58853735	0	0	2	0	0
NME6	Region517	rs58853735	1	0	NA	1	0.5
ZNF589	Region517	rs58853735	2	0	NA	3	1.5
NEDD9	Region527	rs210920	1	0	NA	2	1
SSH2	Region529	chr17_27335948	4	0	NA	8	4
TAOK1	Region529	chr17_27335948	2	0	NA	4	2
BLNK	Region530	rs6584062	22	1	NA	34	17
DNTT	Region530	rs6584062	10	3	NA	13	6.5
OPALIN	Region530	rs6584062	0	1	NA	-1	-0.5
FAM46C	Region534	chr1_118878000	0	2	NA	-3	-1.5
GDAP2	Region534	chr1_118878000	0	2	NA	-3	-1.5
ABI3BP	Region537	chr3_100656795	0	1	NA	-1	-0.5
AIM2	Region545	rs4990110	14	2	NA	15	7.5
CADM3	Region545	rs4990110	3	2	NA	1	0.5
IFI16	Region545	rs4990110	108	0	NA	174	87
AKR1A1	Region559	rs12138281	0	0	1	0	0
BEST4	Region559	rs12138281	5	0	NA	6	3
BTBD19	Region559	rs12138281	2	0	NA	4	2
C1orf228	Region559	rs12138281	11	0	NA	22	11
EIF2B3	Region559	rs12138281	22	0	NA	41	20.5
KIF2C	Region559	rs12138281	20	0	NA	40	20
PTCH2	Region559	rs12138281	13	3	NA	14	7
RPS8	Region559	rs12138281	6	0	NA	12	6
SNORD38B	Region559	rs12138281	1	0	NA	2	1
SNORD55	Region559	rs12138281	1	0	NA	2	1
ADORA3	Region562	rs1890548	1	0	NA	2	1
CTTNBP2NL	Region562	rs1890548	0	2	NA	-3	-1.5
KCND3	Region562	rs1890548	0	1	NA	-2	-1
LOC100129269	Region562	rs1890548	1	0	NA	2	1
LOC643355	Region562	rs1890548	0	2	NA	-3	-1.5
ANKRD33B	Region567	rs4701873	28	0	NA	49	24.5
VAV3	Region568	chr1_107587566	86	0	NA	139	69.5
VAV3-AS1	Region568	chr1_107587566	20	0	NA	40	20
CYP26B1	Region571	rs6725708	0	1	NA	-1	-0.5
EXOC6B	Region571	rs6725708	0	1	NA	-1	-0.5
BCL2	Region572	rs2187163	40	0	NA	69	34.5
DIAPH3	Region576	chr13_61126738	4	59	NA	-59	-29.5
TDRD3	Region576	chr13_61126738	0	59	NA	-64	-32
CRYBA4	Region577	rs12159895	0	1	NA	-1	-0.5
MYO18B	Region577	rs12159895	0	4	NA	-5	-2.5
SEZ6L	Region577	rs12159895	0	4	NA	-5	-2.5
LPL	Region578	rs2597426	2	71	NA	-67	-33.5
SLC18A1	Region578	rs2597426	0	63	NA	-63	-31.5
CHIT1	Region582	rs4543864	40	16	NA	44	22
CYB5R1	Region582	rs4543864	0	0	2	0	0
LOC730227	Region582	rs4543864	41	16	NA	46	23
ATP6V1C1	Region587	chr8_103511127	0	3	NA	-3	-1.5
C8orf56	Region587	chr8_103511127	0	3	NA	-3	-1.5
PTEN	Region590	rs1819577	8	0	NA	15	7.5
RNLS	Region590	rs1819577	8	0	NA	15	7.5
FRMD4A	Region591	rs2031608	2	0	NA	4	2
LOC643542	Region595	rs62091199	1	1	NA	0	0
MGMT	Region604	rs7912288	0	1	NA	-2	-1
MKI67	Region604	rs7912288	0	1	NA	-2	-1
TCF7L2	Region605	chr10_114746251	0	15	NA	-26	-13
CNOT1	Region607	chr16_58607804	4	0	NA	6	3
NDRG4	Region607	chr16_58607804	0	1	NA	-1	-0.5
DSCR4	Region616	rs9976030	0	1	NA	-1	-0.5
KCNJ6	Region616	rs9976030	0	1	NA	-1	-0.5
RAB38	Region619	rs7125747	0	1	NA	-1	-0.5
TMEM135	Region619	rs7125747	0	1	NA	-1	-0.5
ASPG	Region620	chr14_104841717	0	4	NA	-5	-2.5
BRF1	Region620	chr14_104841717	56	1	NA	99	49.5
KIF26A	Region620	chr14_104841717	5	16	NA	-17	-8.5
MIR203	Region620	chr14_104841717	1	6	NA	-9	-4.5
MIR3545	Region620	chr14_104841717	0	1	NA	-2	-1
NUDT14	Region620	chr14_104841717	22	1	NA	31	15.5
TDRD9	Region620	chr14_104841717	0	1	NA	-2	-1
LRRC41	Region627	chr1_46752487	1	0	NA	2	1
C11orf91	Region628	rs831636	1	0	NA	2	1
CD59	Region628	rs831636	11	1	NA	20	10
FBXO3	Region628	rs831636	18	10	NA	16	8
LMO2	Region628	rs831636	0	10	NA	-20	-10
TMPRSS3	Region629	rs3814899	2	0	NA	4	2
ANTXR2	Region631	rs3796594	1	2	NA	-2	-1
PCAT4	Region631	rs3796594	0	2	NA	-4	-2
C4orf32	Region637	rs11934129	0	1	NA	-1	-0.5
PITX2	Region637	rs11934129	0	1	NA	-1	-0.5
NALCN	Region647	chr13_101402051	0	2	NA	-2	-1
ACTR3	Region649	rs72611916	1	0	NA	1	0.5
DPP10	Region649	rs72611916	0	1	NA	-1	-0.5
IL1F10	Region649	rs72611916	2	41	NA	-65	-32.5
IL1RN	Region649	rs72611916	2	34	NA	-52	-26
IL36A	Region649	rs72611916	0	1	NA	-2	-1
IL36B	Region649	rs72611916	0	11	NA	-19	-9.5
IL36RN	Region649	rs72611916	0	2	NA	-2	-1
LOC440900	Region649	rs72611916	0	1	NA	-1	-0.5
SLC35F5	Region649	rs72611916	2	0	NA	3	1.5
C11orf87	Region650	rs2724416	0	4	NA	-8	-4
FDX1	Region650	rs2724416	0	3	NA	-3	-1.5
RDX	Region650	rs2724416	0	3	NA	-3	-1.5
ZC3H12C	Region650	rs2724416	0	4	NA	-8	-4
BOD1	Region651	rs4867694	11	0	NA	19	9.5
CPEB4	Region651	rs4867694	11	0	NA	19	9.5
ERGIC1	Region651	rs4867694	4	0	NA	8	4
ANKRD18B	Region655	rs7851404	0	22	NA	-34	-17
ANXA2P2	Region655	rs7851404	0	22	NA	-34	-17
ARID3C	Region655	rs7851404	0	5	NA	-9	-4.5
C9orf24	Region655	rs7851404	0	1	NA	-1	-0.5
CNTFR	Region655	rs7851404	0	14	NA	-28	-14
CNTFR-AS1	Region655	rs7851404	0	5	NA	-10	-5
DCTN3	Region655	rs7851404	1	0	NA	2	1
DNAI1	Region655	rs7851404	0	20	NA	-31	-15.5
ENHO	Region655	rs7851404	0	2	NA	-4	-2
FAM219A	Region655	rs7851404	16	0	NA	20	10
IL11RA	Region655	rs7851404	2	0	NA	4	2
RPP25L	Region655	rs7851404	0	3	NA	-6	-3
SIGMAR1	Region655	rs7851404	1	1	NA	0	0
DYRK2	Region664	rs55934813	1	0	NA	1	0.5
IFNG	Region664	rs55934813	2	0	NA	2	1
IFNG-AS1	Region664	rs55934813	5	0	NA	7	3.5
EXOC2	Region665	rs71545193	2	0	NA	3	1.5
HMGN2	Region666	rs14071	0	1	NA	-1	-0.5
RPS6KA1	Region666	rs14071	0	1	NA	-1	-0.5
BBS4	Region672	rs11637927	1	0	NA	2	1
IL33	Region674	rs2031198	0	1	NA	-2	-1
RANBP6	Region674	rs2031198	0	1	NA	-2	-1
TPD52L3	Region674	rs2031198	0	2	NA	-3	-1.5
UHRF2	Region674	rs2031198	0	1	NA	-2	-1
PIK3R1	Region675	rs6898903	2	8	NA	-12	-6
SLC30A5	Region675	rs6898903	2	8	NA	-12	-6
ELOVL5	Region677	rs62399860	10	0	NA	15	7.5
GCLC	Region677	rs62399860	10	0	NA	15	7.5
AP1G1	Region685	chr16_71878831	19	0	NA	34	17
ATXN1L	Region685	chr16_71878831	3	0	NA	4	2
CHST4	Region685	chr16_71878831	0	1	NA	-1	-0.5
DHODH	Region685	chr16_71878831	0	1	NA	-1	-0.5
IST1	Region685	chr16_71878831	1	0	NA	2	1
LOC100132529	Region685	chr16_71878831	0	1	NA	-1	-0.5
MARVELD3	Region685	chr16_71878831	0	8	NA	-13	-6.5
PHLPP2	Region685	chr16_71878831	11	0	NA	22	11
PKD1L3	Region685	chr16_71878831	0	3	NA	-5	-2.5
TAT	Region685	chr16_71878831	0	11	NA	-16	-8
ZNF821	Region685	chr16_71878831	1	0	NA	2	1
ATF1	Region687	rs7295386	32	0	NA	64	32
DAZAP2	Region687	rs7295386	3	0	NA	6	3
DIP2B	Region687	rs7295386	61	0	NA	112	56
FAIM2	Region687	rs7295386	0	1	NA	-1	-0.5
KIAA1463	Region687	rs7295386	0	0	31	0	0
NONE	Region687	rs7295386	8	2	NA	9	4.5
POU6F1	Region687	rs7295386	7	2	NA	5	2.5
TMPRSS12	Region687	rs7295386	3	1	NA	5	2.5
ALG10	Region688	chr12_34455052	1	2	NA	-2	-1
NONE	Region688	chr12_34455052	1	2	NA	-2	-1
SYT10	Region688	chr12_34455052	0	1	NA	-2	-1
EBF2	Region689	rs4872388	0	21	NA	-29	-14.5
PPP2R2A	Region689	rs4872388	0	14	NA	-21	-10.5
COMMD3	Region690	rs11591811	0	1	NA	-2	-1
DNAJC1	Region690	rs11591811	7	63	NA	-55	-27.5
EBLN1	Region690	rs11591811	9	67	NA	-58	-29
LOC100130992	Region690	rs11591811	5	5	NA	-1	-0.5
MLLT10	Region690	rs11591811	8	0	NA	16	8
TAB2	Region691	rs4897111	27	0	NA	42	21
UST	Region691	rs4897111	27	0	NA	42	21
BCL2L13	Region692	rs9618043	22	0	NA	39	19.5
ARID4A	Region694	rs1959653	5	0	NA	10	5
FLJ31306	Region694	rs1959653	3	0	NA	6	3
PSMA3	Region694	rs1959653	1	0	NA	2	1
TOMM20L	Region694	rs1959653	1	0	NA	2	1
A3GALT2	Region695	rs4652875	0	7	NA	-7	-3.5
PHC2	Region695	rs4652875	15	45	NA	-53	-26.5
ZSCAN20	Region695	rs4652875	1	40	NA	-68	-34
C1orf140	Region698	chr1_221690347	31	19	NA	20	10
HLX	Region698	chr1_221690347	31	19	NA	20	10
VAV2	Region700	rs9721620	3	0	NA	6	3
HES1	Region701	rs6792072	5	5	NA	4	2
LOC647323	Region701	rs6792072	5	5	NA	4	2
GC	Region704	rs12507467	0	2	NA	-2	-1
SLC4A4	Region704	rs12507467	0	2	NA	-2	-1
OR11H4	Region706	rs10143407	2	0	NA	3	1.5
PARP2	Region706	rs10143407	2	0	NA	4	2
RPPH1	Region706	rs10143407	1	0	NA	2	1
TEP1	Region706	rs10143407	1	0	NA	2	1
TTC5	Region706	rs10143407	6	0	NA	9	4.5
DTX4	Region712	chr11_58994145	5	0	NA	8	4
MPEG1	Region712	chr11_58994145	11	0	NA	15	7.5
OR5AN1	Region712	chr11_58994145	10	0	NA	13	6.5
CERS3	Region716	rs6598459	1	0	NA	2	1
CETN3	Region717	rs2972947	0	2	NA	-2	-1
MIR3660	Region717	rs2972947	0	2	NA	-2	-1
CHAT	Region722	rs11591558	0	4	NA	-8	-4
ERCC6	Region722	rs11591558	1	0	NA	2	1
ERCC6-PGBD3	Region722	rs11591558	1	4	NA	-6	-3
EN1	Region727	chr2_120202238	0	2	NA	-2	-1
INSIG2	Region727	chr2_120202238	0	2	NA	-2	-1
SCTR	Region727	chr2_120202238	0	1	NA	-2	-1
LINC00494	Region73	rs3935549	2	10	NA	-6	-3
PREX1	Region73	rs3935549	56	10	NA	92	46
C12orf73	Region730	chr12_104618355	4	0	NA	8	4
GLT8D2	Region730	chr12_104618355	3	2	NA	4	2
GNN	Region730	chr12_104618355	2	6	NA	-4	-2
HSP90B1	Region730	chr12_104618355	1	0	NA	2	1
TDG	Region730	chr12_104618355	9	0	NA	18	9
B4GALT5	Region731	rs61109982	5	4	NA	2	1
LOC284751	Region731	rs61109982	14	5	NA	9	4.5
PTPN1	Region731	rs61109982	14	5	NA	9	4.5
SLC9A8	Region731	rs61109982	1	4	NA	-3	-1.5
ST3GAL4	Region735	chr11_126255669	1	0	NA	1	0.5
DDHD1	Region736	rs2251171	5	10	NA	-8	-4
MIR5580	Region736	rs2251171	5	10	NA	-8	-4
CCDC79	Region739	chr16_65966379	0	1	NA	-1	-0.5
CMTM4	Region739	chr16_65966379	0	1	NA	-2	-1
TK2	Region739	chr16_65966379	3	0	NA	4	2
NRG1	Region741	chr8_31489923	0	1	NA	-1	-0.5
USP48	Region742	rs10917109	19	0	NA	38	19
C2CD4B	Region747	rs7164695	0	2	NA	-4	-2
MGC15885	Region747	rs7164695	0	2	NA	-4	-2
CHRNA2	Region753	rs1381114	5	5	NA	0	0
EPHX2	Region753	rs1381114	0	1	NA	-2	-1
KRR1	Region754	rs2471653	0	1	NA	-1	-0.5
NAP1L1	Region754	rs2471653	1	0	NA	2	1
PHLDA1	Region754	rs2471653	0	1	NA	-1	-0.5
CHD2	Region757	rs17541330	59	0	NA	104	52
CTDP1	Region759	rs3786206	1	0	NA	2	1
NFATC1	Region759	rs3786206	42	0	NA	76	38
LOC654841	Region765	chr2_228642619	2	0	NA	2	1
MFF	Region765	chr2_228642619	1	0	NA	2	1
LINC00461	Region770	rs1158464	1	1	NA	0	0
MEF2C	Region770	rs1158464	6	1	NA	8	4
MEF2C-AS1	Region770	rs1158464	7	0	NA	7	3.5
MIR3660	Region770	rs1158464	7	0	NA	7	3.5
PAX7	Region773	chr1_19630524	0	6	NA	-12	-6
ANAPC4	Region776	rs2123743	77	0	NA	153	76.5
PI4K2B	Region776	rs2123743	15	9	NA	19	9.5
SLC34A2	Region776	rs2123743	4	0	NA	7	3.5
ZCCHC4	Region776	rs2123743	51	9	NA	91	45.5
SLC8A1	Region778	chr2_40293944	17	0	NA	18	9
CCR9	Region781	chr3_45732859	4	0	NA	5	2.5
CXCR6	Region781	chr3_45732859	1	0	NA	2	1
FYCO1	Region781	chr3_45732859	28	0	NA	56	28
LZTFL1	Region781	chr3_45732859	24	1	NA	41	20.5
SLC6A20	Region781	chr3_45732859	2	0	NA	3	1.5
ATAD5	Region797	chr17_29157158	1	0	NA	2	1
CRLF3	Region797	chr17_29157158	7	0	NA	14	7
LRRC37BP1	Region797	chr17_29157158	2	7	NA	-11	-5.5
SUZ12P1	Region797	chr17_29157158	16	8	NA	9	4.5
TXN	Region800	rs2008729	1	3	NA	-1	-0.5
TXNDC8	Region800	rs2008729	0	3	NA	-3	-1.5
CAPRIN2	Region802	rs10492242	1	1	NA	0	0
IPO8	Region802	rs10492242	1	0	NA	2	1
LINC00941	Region802	rs10492242	0	1	NA	-2	-1
CORO1C	Region805	rs11114028	37	0	NA	65	32.5
DAO	Region805	rs11114028	1	0	NA	2	1
SELPLG	Region805	rs11114028	3	0	NA	6	3
SSH1	Region805	rs11114028	6	0	NA	9	4.5
CD247	Region810	rs7523907	27	32	NA	1	0.5
ARF1	Region811	rs1551621	11	4	NA	11	5.5
C1orf145	Region811	rs1551621	2	0	NA	3	1.5
C1orf35	Region811	rs1551621	2	0	NA	4	2
GJC2	Region811	rs1551621	11	3	NA	14	7
GUK1	Region811	rs1551621	6	5	NA	7	3.5
IBA57	Region811	rs1551621	9	0	NA	17	8.5
IBA57-AS1	Region811	rs1551621	4	1	NA	4	2
MIR3620	Region811	rs1551621	1	0	NA	2	1
MRPL55	Region811	rs1551621	3	5	NA	1	0.5
OBSCN	Region811	rs1551621	3	0	NA	5	2.5
WNT3A	Region811	rs1551621	1	4	NA	-5	-2.5
LINC00700	Region814	rs12411602	0	1	NA	-1	-0.5
LINC00701	Region814	rs12411602	0	1	NA	-1	-0.5
KIAA1671	Region815	rs62233189	0	18	NA	-23	-11.5
LOC100128531	Region815	rs62233189	1	2	NA	-3	-1.5
IQGAP2	Region821	rs875543	7	1	NA	7	3.5
SV2C	Region821	rs875543	1	1	NA	1	0.5
DDI2	Region822	rs7513439	2	0	NA	2	1
DNAJC16	Region822	rs7513439	3	0	NA	6	3
PLEKHM2	Region822	rs7513439	2	0	NA	4	2
RSC1A1	Region822	rs7513439	2	0	NA	4	2
B3GNT2	Region826	rs13011372	1	0	NA	2	1
TMEM17	Region826	rs13011372	1	0	NA	2	1
FAM71B	Region828	rs72807038	2	0	NA	3	1.5
HAVCR2	Region828	rs72807038	1	0	NA	1	0.5
ITK	Region828	rs72807038	2	0	NA	2	1
MED7	Region828	rs72807038	5	0	NA	6	3
CA12	Region830	rs8034751	2	0	NA	4	2
USP3	Region830	rs8034751	2	0	NA	4	2
LRIG1	Region836	rs940040	3	0	NA	3	1.5
DIRC3	Region838	chr2_218314258	0	2	NA	-4	-2
IGFBP2	Region838	chr2_218314258	0	1	NA	-2	-1
IGFBP5	Region838	chr2_218314258	0	1	NA	-1	-0.5
RPL37A	Region838	chr2_218314258	0	1	NA	-2	-1
FKBP1A-SDCBP2	Region840	rs6041689	1	0	NA	2	1
SDCBP2-AS1	Region840	rs6041689	1	0	NA	2	1
SIRPG	Region840	rs6041689	1	1	NA	0	0
SRXN1	Region840	rs6041689	0	1	NA	-1	-0.5
TCF15	Region840	rs6041689	0	3	NA	-4	-2
ARMC8	Region849	rs185244	1	0	NA	2	1
ESYT3	Region849	rs185244	0	1	NA	-2	-1
MRAS	Region849	rs185244	0	26	NA	-52	-26
NME9	Region849	rs185244	1	1	NA	0	0
CSF1	Region85	rs61787370	4	0	NA	4	2
EPS8L3	Region85	rs61787370	4	0	NA	4	2
COX5A	Region851	rs6495124	7	0	NA	14	7
CPLX3	Region851	rs6495124	0	1	NA	-2	-1
CSK	Region851	rs6495124	12	1	NA	23	11.5
CYP1A2	Region851	rs6495124	3	1	NA	5	2.5
FAM219B	Region851	rs6495124	6	0	NA	10	5
LMAN1L	Region851	rs6495124	4	3	NA	-1	-0.5
MPI	Region851	rs6495124	4	0	NA	6	3
SCAMP2	Region851	rs6495124	11	0	NA	18	9
ULK3	Region851	rs6495124	8	0	NA	16	8
URI1	Region852	rs16963956	0	5	NA	-5	-2.5
ZNF536	Region852	rs16963956	0	5	NA	-5	-2.5
FAM102A	Region854	rs10819319	2	0	NA	3	1.5
NAIF1	Region854	rs10819319	1	0	NA	1	0.5
ST6GALNAC4	Region854	rs10819319	2	0	NA	4	2
ST6GALNAC6	Region854	rs10819319	1	0	NA	2	1
LRRC20	Region859	rs56158935	1	2	NA	-2	-1
NPFFR1	Region859	rs56158935	0	1	NA	-2	-1
LIFR-AS1	Region866	rs581668	0	2	NA	-3	-1.5
OSMR	Region866	rs581668	0	2	NA	-3	-1.5
SGMS1	Region869	rs2574949	1	0	NA	2	1
FRK	Region870	chr6_116731672	0	4	NA	-5	-2.5
HS3ST5	Region870	chr6_116731672	0	1	NA	-1	-0.5
NT5DC1	Region870	chr6_116731672	0	1	NA	-1	-0.5
CCDC122	Region872	rs61961434	0	1	NA	-1	-0.5
ENOX1	Region872	rs61961434	0	2	NA	-3	-1.5
EFCAB11	Region883	chr14_90261784	1	0	NA	2	1
FOXN3	Region883	chr14_90261784	1	0	NA	2	1
CASC17	Region888	rs12937299	9	0	NA	9	4.5
KCNJ2	Region888	rs12937299	9	0	NA	9	4.5
CCT6A	Region89	rs2242508	1	0	NA	2	1
CHCHD2	Region89	rs2242508	11	2	NA	18	9
NUPR1L	Region89	rs2242508	4	8	NA	-5	-2.5
PHKG1	Region89	rs2242508	12	0	NA	24	12
PSPH	Region89	rs2242508	2	0	NA	4	2
SUMF2	Region89	rs2242508	3	0	NA	6	3
ITIH4	Region901	rs3774532	1	0	NA	1	0.5
PPM1M	Region901	rs3774532	0	0	16	0	0
PRKCD	Region901	rs3774532	23	0	NA	28	14
RFT1	Region901	rs3774532	124	1	NA	208	104
SFMBT1	Region901	rs3774532	55	1	NA	101	50.5
TMEM110	Region901	rs3774532	1	0	NA	2	1
TMEM110-MUSTN1	Region901	rs3774532	1	0	NA	2	1
KLHL22	Region902	chr22_20853868	2	0	NA	3	1.5
MED15	Region902	chr22_20853868	4	0	NA	7	3.5
SCARF2	Region902	chr22_20853868	1	0	NA	2	1
ZNF74	Region902	chr22_20853868	1	0	NA	2	1
GTF2E1	Region908	rs12491742	0	2	NA	-2	-1
STXBP5L	Region908	rs12491742	0	2	NA	-2	-1
B4GALNT3	Region910	chr12_630402	0	1	NA	-1	-0.5
NINJ2	Region910	chr12_630402	8	0	NA	16	8
SLC6A12	Region910	chr12_630402	0	2	NA	-4	-2
MYT1L	Region911	chr2_2204837	0	1	NA	-1	-0.5
NONE	Region912	rs4354014	0	1	NA	-1	-0.5
PLEKHG4B	Region912	rs4354014	0	1	NA	-1	-0.5
PPARG	Region918	chr3_12865609	0	5	NA	-5	-2.5
SYN2	Region918	chr3_12865609	2	83	NA	-124	-62
TAMM41	Region918	chr3_12865609	0	12	NA	-19	-9.5
TIMP4	Region918	chr3_12865609	0	2	NA	-4	-2
DEPTOR	Region919	rs13263296	8	8	NA	8	4
DSCC1	Region919	rs13263296	0	7	NA	-7	-3.5
AGPAT4	Region92	rs10455892	1	0	NA	2	1
IL18R1	Region920	chr2_103091028	5	2	NA	4	2
IL18RAP	Region920	chr2_103091028	5	3	NA	3	1.5
IL1RL1	Region920	chr2_103091028	1	13	NA	-16	-8
IL1RL2	Region920	chr2_103091028	1	5	NA	-5	-2.5
SLC9A2	Region920	chr2_103091028	0	9	NA	-13	-6.5
SLC9A4	Region920	chr2_103091028	0	39	NA	-70	-35
GBP1	Region921	rs10873830	0	0	1	0	0
LOC100505768	Region921	rs10873830	1	6	NA	-4	-2
PKN2	Region921	rs10873830	1	6	NA	-4	-2
GBP1	Region923	rs1889231	0	0	9	0	0
LOC100505768	Region923	rs1889231	0	1	NA	-1	-0.5
PKN2	Region923	rs1889231	0	1	NA	-1	-0.5
CBLB	Region924	rs73208320	7	0	NA	14	7
LINC00882	Region924	rs73208320	7	0	NA	14	7
IL2	Region927	rs2137497	0	3	NA	-6	-3
IL21	Region927	rs2137497	0	4	NA	-7	-3.5
ATRNL1	Region928	rs2484265	1	25	NA	-27	-13.5
TRUB1	Region928	rs2484265	0	1	NA	-2	-1
EPC2	Region931	rs1032034	47	17	NA	48	24
KIF5C	Region931	rs1032034	2	1	NA	1	0.5
MBD5	Region931	rs1032034	2	16	NA	-29	-14.5
PTPN11	Region932	rs11066320	1	4	NA	-4	-2
RPH3A	Region932	rs11066320	0	4	NA	-6	-3
CSNK1G3	Region939	rs9327336	8	3	NA	9	4.5
ZNF608	Region939	rs9327336	17	3	NA	27	13.5
THSD7A	Region941	rs62435662	0	5	NA	-8	-4
TMEM106B	Region941	rs62435662	3	5	NA	-2	-1
CNTNAP5	Region942	rs12468403	0	1	NA	-1	-0.5
TSN	Region942	rs12468403	0	1	NA	-1	-0.5
ATL1	Region944	rs72681677	19	0	NA	22	11
MAP4K5	Region944	rs72681677	1	0	NA	2	1
NIN	Region944	rs72681677	4	0	NA	7	3.5
SAV1	Region944	rs72681677	1	0	NA	1	0.5
NONE	Region945	rs62116194	0	15	NA	-20	-10
OR7A17	Region945	rs62116194	0	10	NA	-14	-7
OR7C2	Region945	rs62116194	0	10	NA	-14	-7
SLC1A6	Region945	rs62116194	0	18	NA	-26	-13
HIP1	Region947	rs11760901	1	0	NA	2	1
POR	Region947	rs11760901	1	0	NA	2	1
FOXO1	Region95	rs3783196	1	0	NA	1	0.5
MIR320D1	Region95	rs3783196	1	0	NA	1	0.5
MRPS31	Region95	rs3783196	2	0	NA	4	2
RGCC	Region95	rs3783196	13	0	NA	19	9.5
VWA8	Region95	rs3783196	52	0	NA	78	39
LINC00469	Region950	rs12937393	0	1	NA	-2	-1
OTUD4	Region952	rs7668650	0	1	NA	-1	-0.5
SMAD1	Region952	rs7668650	0	1	NA	-1	-0.5
CEP120	Region953	rs10044676	0	2	NA	-3	-1.5
CSNK1G3	Region953	rs10044676	2	1	NA	2	1
PRDM6	Region953	rs10044676	0	1	NA	-1	-0.5
PIEZO2	Region954	rs7231758	0	3	NA	-3	-1.5
SLC35G4	Region954	rs7231758	0	3	NA	-3	-1.5
OPCML	Region955	chr11_132820278	0	6	NA	-6	-3
CUX1	Region960	rs13235582	57	0	NA	119	67
GEMIN2	Region961	rs12897220	2	0	NA	4	2
SEC23A	Region961	rs12897220	1	0	NA	2	1
TRAPPC6B	Region961	rs12897220	1	0	NA	2	1
C2orf40	Region966	rs3769504	4	0	NA	4	2
NCK2	Region966	rs3769504	33	0	NA	54	27
BMPER	Region981	chr7_34084039	0	1	NA	-1	-0.5
MB	Region999	chr22_36196757	0	3	NA	-3	-1.5
RASD2	Region999	chr22_36196757	0	3	NA	-3	-1.5
Key
Target	target gene for computation
Region	association region
LeadSNP	lead SNP associated with MS
PEX	number of experiments relating the SNP in question with promoter, enhancer or transcriptional activation functions
R	number of experiments relating the SNP in question with repression functions
eQTL	known expression quantitative trait locus
sumOfWeights	arithmetic sum of positive (PEX) minus negative (R) effects normalized for each cell type
sumOfWeightedWeights (PRE)	normalized SumOfWeights by total number of experiments reported
