# Supplementary material for: A systems biology approach uncovers cell-specific gene regulatory effects of genetic associations in multiple sclerosis
Source: Nat Commun. 2019 May 20;10:2236. doi: 10.1038/s41467-019-09773-y (PMC6527683; doi:10.1038/s41467-019-09773-y)
Supplement: Supplementary file 15 — Supplementary data 12 [file 41467_2019_9773_MOESM15_ESM.xlsx]

## Sheet: Supplementary Dataset 12
Supplementary Table 12. Predicted regulatory effects of genes (SR_ CNS_r2>0.5)
Target	Region	LeadSNP	PEX	R	eQTL	sumOfWeights	sumOfWeightedWeights (PRE)
ACAN	Region100	rs11629628	1	1	NA	-8	-0.5
ISG20	Region100	rs11629628	1	1	NA	-8	-0.5
LOC100131496	Region1001	rs6066390	1	0	NA	16	1
NCOA3	Region1001	rs6066390	13	3	NA	46	2.875
ZMYND8	Region1001	rs6066390	1	3	NA	-2	-0.125
C21orf33	Region1003	rs9983276	1	2	NA	-10	-0.625
ICOSLG	Region1003	rs9983276	16	11	NA	-28	-1.75
ACOXL	Region1005	rs11676457	2	3	NA	-10	-0.625
STARD13	Region1007	rs797229	33	2	NA	81	5.0625
ZDHHC14	Region1008	rs240641	76	0	NA	527	32.9375
KIF20B	Region1009	chr10_90886583	5	2	NA	37	2.3125
LINC00865	Region1009	chr10_90886583	1	2	NA	-4	-0.25
PANK1	Region1009	chr10_90886583	3	2	NA	4	0.25
SLC16A12	Region1009	chr10_90886583	10	19	NA	-62	-3.875
ARID1B	Region1014	chr6_156807187	1	4	NA	-6	-0.375
NOX3	Region1014	chr6_156807187	1	4	NA	-6	-0.375
C14orf177	Region1015	rs8022888	0	6	NA	-50	-3.125
C14orf64	Region1015	rs8022888	0	6	NA	-50	-3.125
CS	Region1017	chr12_56620797	1	0	NA	16	1
GLS2	Region1017	chr12_56620797	1	1	NA	-1	-0.0625
NABP2	Region1017	chr12_56620797	1	0	NA	16	1
RBMS2	Region1017	chr12_56620797	1	1	NA	-1	-0.0625
RNF41	Region1017	chr12_56620797	1	0	NA	16	1
SGCZ	Region1019	rs1869577	9	0	NA	10	0.625
FBXO33	Region102	chr14_41526923	1	0	NA	2	0.125
LRFN5	Region102	chr14_41526923	1	0	NA	2	0.125
NEK1	Region1021	rs6814498	133	3	NA	1290	80.625
PALLD	Region1021	rs6814498	27	21	NA	27	1.6875
SH3RF1	Region1021	rs6814498	6	0	NA	21	1.3125
CDH11	Region1022	rs1423987	6	7	NA	1	0.0625
NONE	Region1022	rs1423987	6	7	NA	1	0.0625
BLOC1S6	Region1023	rs28664009	1	1	NA	7	0.4375
HMGN2P46	Region1023	rs28664009	0	1	NA	-7	-0.4375
SLC30A4	Region1023	rs28664009	2	0	NA	11	0.6875
CNTN5	Region1024	rs4331059	2	0	NA	4	0.25
JRKL-AS1	Region1024	rs4331059	2	0	NA	4	0.25
IL5RA	Region1025	rs4322988	4	5	NA	-6	-0.375
RAN	Region1026	chr12_131162924	1	2	NA	-8	-0.5
RIMBP2	Region1026	chr12_131162924	0	1	NA	-6	-0.375
STX2	Region1026	chr12_131162924	4	3	NA	17	1.0625
LOC729950	Region1032	chr18_22537069	1	0	NA	1	0.0625
ZNF521	Region1032	chr18_22537069	1	0	NA	1	0.0625
COL11A1	Region1033	chr1_104025337	84	0	NA	272	17
OLFM3	Region1033	chr1_104025337	2	0	NA	6	0.375
RNPC3	Region1033	chr1_104025337	4	0	NA	9	0.5625
LINC00861	Region1035	rs71516800	1	6	NA	-21	-1.3125
TRIB1	Region1035	rs71516800	1	6	NA	-21	-1.3125
ATRN	Region1039	rs17709848	45	3	NA	643	40.1875
C20orf194	Region1039	rs17709848	8	4	NA	39	2.4375
SLC4A11	Region1039	rs17709848	1	1	NA	-8	-0.5
CLUHP3	Region104	rs34550882	0	1	NA	-3	-0.1875
ITGAM	Region104	rs34550882	2	47	NA	-261	-16.3125
ITGAX	Region104	rs34550882	2	9	NA	-52	-3.25
TRIM72	Region104	rs34550882	0	1	NA	-12	-0.75
YBX3P1	Region104	rs34550882	0	1	NA	-3	-0.1875
AANAT	Region1040	rs7207108	1	4	NA	-6	-0.375
PRPSAP1	Region1040	rs7207108	7	4	NA	32	2
SEC14L1	Region1040	rs7207108	7	0	NA	53	3.3125
SPHK1	Region1040	rs7207108	8	4	NA	47	2.9375
UBE2O	Region1040	rs7207108	37	0	NA	322	20.125
CNTNAP2	Region1043	chr7_147045454	1	0	NA	7	0.4375
EMID1	Region105	rs134490	2	1	NA	10	0.625
KREMEN1	Region105	rs134490	1	1	NA	5	0.3125
TTC28	Region105	rs134490	9	0	NA	20	1.25
ELTD1	Region1050	chr1_78765354	1	2	NA	-1	-0.0625
IFI44	Region1050	chr1_78765354	1	2	NA	-1	-0.0625
MACF1	Region1052	chr1_40367846	10	1	NA	25	1.5625
NDUFS5	Region1052	chr1_40367846	10	1	NA	25	1.5625
CYTH3	Region1053	chr7_6119592	2	0	NA	2	0.125
EIF2AK1	Region1053	chr7_6119592	1	1	NA	2	0.125
RNF216	Region1053	chr7_6119592	3	0	NA	48	3
USP42	Region1053	chr7_6119592	2	1	NA	18	1.125
ARAP1	Region106	rs3862794	2	0	NA	11	0.6875
ATG16L2	Region106	rs3862794	1	0	NA	12	0.75
FCHSD2	Region106	rs3862794	1	0	NA	13	0.8125
STARD10	Region106	rs3862794	1	0	NA	12	0.75
DOCK10	Region1061	rs1857996	16	6	NA	59	3.6875
DSCAM	Region1065	rs2837621	3	0	NA	4	0.25
ATP11B	Region1069	rs2686431	2	0	NA	15	0.9375
GOLGA2P5	Region1073	rs12825841	3	1	NA	4	0.25
MIR1827	Region1073	rs12825841	2	0	NA	4	0.25
SCYL2	Region1073	rs12825841	1	0	NA	14	0.875
UHRF1BP1L	Region1073	rs12825841	1	1	NA	10	0.625
LOC730101	Region1074	rs72931134	25	16	NA	102	6.375
TRAM2-AS1	Region1074	rs72931134	27	16	NA	126	7.875
ARNT2	Region1076	rs12439449	7	0	NA	62	3.875
JAG1	Region1079	chr20_10623652	2	0	NA	16	1
SLX4IP	Region1079	chr20_10623652	8	0	NA	28	1.75
JAK2	Region108	rs10758669	10	0	NA	79	4.9375
NCOA2	Region109	rs7830997	3	20	NA	-10	-0.625
TRAM1	Region109	rs7830997	3	20	NA	-10	-0.625
CLEC18A	Region1093	chr16_69854156	2	0	NA	15	0.9375
NFAT5	Region1093	chr16_69854156	1	0	NA	16	1
NOB1	Region1093	chr16_69854156	3	1	NA	30	1.875
NQO1	Region1093	chr16_69854156	1	0	NA	16	1
WWP2	Region1093	chr16_69854156	7	1	NA	56	3.5
TAF4	Region1096	rs35912134	1	0	NA	15	0.9375
FOXC1	Region1098	chr6_1908597	0	6	NA	-54	-3.375
FOXF2	Region1098	chr6_1908597	0	6	NA	-54	-3.375
DPP10	Region1100	chr2_115932979	2	1	NA	1	0.0625
DPP10-AS1	Region1100	chr2_115932979	0	7	NA	-25	-1.5625
NFIB	Region1105	chr9_14087226	1	1	NA	6	0.375
DAB1	Region1107	rs12034857	2	1	NA	2	0.125
OMA1	Region1107	rs12034857	2	1	NA	2	0.125
MIR548AE2	Region1109	chr16_48431095	0	1	NA	-4	-0.25
N4BP1	Region1109	chr16_48431095	0	1	NA	-4	-0.25
ABHD17B	Region1110	chr9_74645450	1	0	NA	1	0.0625
TMEM2	Region1110	chr9_74645450	1	0	NA	1	0.0625
CNGA3	Region1112	rs11674825	2	1	NA	7	0.4375
COA5	Region1112	rs11674825	1	0	NA	11	0.6875
INPP4A	Region1112	rs11674825	2	0	NA	27	1.6875
MGAT4A	Region1112	rs11674825	1	0	NA	16	1
TSGA10	Region1112	rs11674825	1	1	NA	0	0
VWA3B	Region1112	rs11674825	2	1	NA	7	0.4375
EGFEM1P	Region1113	chr3_168253266	2	0	NA	3	0.1875
BCAR1	Region1116	chr16_75341209	1	1	NA	2	0.125
CFDP1	Region1116	chr16_75341209	3	1	NA	17	1.0625
CPSF6	Region1117	rs12815967	2	0	NA	15	0.9375
PPM1K	Region1118	rs35310312	2	0	NA	9	0.5625
HGSNAT	Region1119	chr8_43777245	1	0	NA	16	1
NONE	Region1119	chr8_43777245	1	2	NA	0	0
POTEA	Region1119	chr8_43777245	1	2	NA	0	0
RYR3	Region1120	rs345827	42	30	NA	57	3.5625
KCNE3	Region1121	chr11_73700504	9	1	NA	14	0.875
LIPT2	Region1121	chr11_73700504	27	1	NA	95	5.9375
POLD3	Region1121	chr11_73700504	7	0	NA	7	0.4375
ARHGAP33	Region1127	rs8107142	4	0	NA	48	3
C19orf55	Region1127	rs8107142	6	0	NA	96	6
COX6B1	Region1127	rs8107142	3	0	NA	48	3
HSPB6	Region1127	rs8107142	1	0	NA	16	1
IGFLR1	Region1127	rs8107142	1	0	NA	16	1
KMT2B	Region1127	rs8107142	2	0	NA	32	2
LIN37	Region1127	rs8107142	5	0	NA	48	3
LOC644050	Region1127	rs8107142	1	1	NA	8	0.5
PSENEN	Region1127	rs8107142	1	0	NA	16	1
UPK1A	Region1127	rs8107142	7	6	NA	15	0.9375
UPK1A-AS1	Region1127	rs8107142	1	1	NA	-11	-0.6875
ZBTB32	Region1127	rs8107142	5	6	NA	-3	-0.1875
EPM2A	Region1130	rs6913685	7	3	NA	4	0.25
UTRN	Region1130	rs6913685	7	3	NA	4	0.25
LOC100506371	Region1131	rs9906762	0	1	NA	-10	-0.625
RPH3AL	Region1131	rs9906762	0	2	NA	-13	-0.8125
ATF7	Region1136	chr12_53236808	3	0	NA	48	3
PCBP2	Region1136	chr12_53236808	2	0	NA	16	1
UNC5C	Region1139	chr4_96724444	2	0	NA	7	0.4375
AUH	Region114	rs290260	11	3	NA	36	2.25
DIRAS2	Region114	rs290260	0	7	NA	-17	-1.0625
LOC100129316	Region114	rs290260	6	2	NA	14	0.875
NFIL3	Region114	rs290260	0	1	NA	-2	-0.125
SYK	Region114	rs290260	0	20	NA	-76	-4.75
ATP6AP1L	Region1148	rs224949	26	3	NA	40	2.5
MIR3977	Region1148	rs224949	26	3	NA	40	2.5
ABCB5	Region115	rs57532281	1	0	NA	2	0.125
ITGB8	Region115	rs57532281	1	0	NA	2	0.125
LRRC30	Region1150	chr18_6959267	2	9	NA	-9	-0.5625
PTPRM	Region1150	chr18_6959267	19	16	NA	41	2.5625
HNRNPA3	Region1152	chr2_177608778	2	24	NA	-149	-9.3125
LINC01116	Region1152	chr2_177608778	2	24	NA	-149	-9.3125
LDB2	Region1155	rs17492017	4	0	NA	11	0.6875
ZNF749	Region1156	rs34891421	1	0	NA	11	0.6875
KIAA0319L	Region1162	rs1203148	1	0	NA	13	0.8125
LINC00397	Region1163	rs2067801	1	0	NA	1	0.0625
LINC00433	Region1163	rs2067801	1	0	NA	1	0.0625
MIR4500HG	Region1163	rs2067801	3	9	NA	-6	-0.375
GPC1	Region1165	chr2_241399490	0	1	NA	-1	-0.0625
OTOS	Region1165	chr2_241399490	0	1	NA	-1	-0.0625
CD47	Region1169	rs1580173	49	0	NA	115	7.1875
HHLA2	Region1169	rs1580173	7	1	NA	11	0.6875
IFT57	Region1169	rs1580173	78	0	NA	354	22.125
ESRRG	Region1174	rs10863310	1	1	NA	0	0
GPATCH2	Region1174	rs10863310	1	1	NA	0	0
CHURC1	Region1175	chr14_65362411	9	9	NA	72	4.5
CHURC1-FNTB	Region1175	chr14_65362411	10	0	NA	142	8.875
RAB15	Region1175	chr14_65362411	4	0	NA	48	3
SPTB	Region1175	chr14_65362411	0	9	NA	-69	-4.3125
ATP10A	Region1183	rs7178018	19	3	NA	94	5.875
ETHE1	Region1185	chr19_43863269	1	0	NA	15	0.9375
IRGQ	Region1185	chr19_43863269	1	0	NA	16	1
XRCC1	Region1185	chr19_43863269	1	0	NA	16	1
MYO1D	Region1186	rs3025293	0	1	NA	-1	-0.0625
TMEM98	Region1186	rs3025293	2	0	NA	16	1
CPOX	Region1190	chr3_98276565	0	1	NA	-3	-0.1875
GPR15	Region1190	chr3_98276565	0	1	NA	-3	-0.1875
DIP2A	Region1193	rs4818845	1	0	NA	15	0.9375
DECR2	Region1194	rs356218	0	0	2	0	0
GPRIN3	Region1194	rs356218	26	3	NA	41	2.5625
LOC644248	Region1194	rs356218	7	5	NA	42	2.625
MMRN1	Region1194	rs356218	41	0	NA	98	6.125
SNCA	Region1194	rs356218	138	10	NA	732	45.75
PHACTR1	Region1196	rs4715000	50	53	NA	29	1.8125
FSCN3	Region1209	rs34981624	0	1	NA	-4	-0.25
SND1	Region1209	rs34981624	4	0	NA	28	1.75
COG6	Region121	chr13_40788848	92	56	NA	605	37.8125
LHFP	Region121	chr13_40788848	0	43	NA	-164	-10.25
MIR4305	Region121	chr13_40788848	1	0	NA	15	0.9375
UPP2	Region1213	chr2_158338536	1	1	NA	0	0
STK39	Region1216	rs1400641	240	0	NA	2153	134.562
CCDC146	Region1218	rs11761838	9	0	NA	91	5.6875
GSAP	Region1218	rs11761838	34	0	NA	194	12.125
PPP3CA	Region1225	rs2695208	12	0	NA	46	2.875
EDN2	Region1229	chr1_41992662	22	28	NA	-80	-5
HIVEP3	Region1229	chr1_41992662	6	2	NA	23	1.4375
SCMH1	Region1229	chr1_41992662	22	28	NA	-80	-5
DUSP6	Region1230	chr12_89452319	1	0	NA	3	0.1875
LOC728084	Region1230	chr12_89452319	1	0	NA	3	0.1875
HS6ST3	Region1231	rs1764418	0	3	NA	-3	-0.1875
NRXN3	Region1233	rs17108218	19	0	NA	53	3.3125
LRRC63	Region1234	chr13_46800992	0	1	NA	-1	-0.0625
DENND4B	Region1236	rs7515767	3	0	NA	32	2
GATAD2B	Region1236	rs7515767	34	0	NA	380	23.75
JTB	Region1236	rs7515767	1	0	NA	12	0.75
NUP210L	Region1236	rs7515767	6	0	NA	36	2.25
RAB13	Region1236	rs7515767	1	0	NA	12	0.75
SLC39A1	Region1236	rs7515767	1	0	NA	16	1
HTR3A	Region1239	rs1150229	1	13	NA	-163	-10.1875
HTR3B	Region1239	rs1150229	5	19	NA	-56	-3.5
USP28	Region1239	rs1150229	20	14	NA	186	11.625
ZBTB16	Region1239	rs1150229	1	1	NA	-9	-0.5625
GAB2	Region1241	chr11_77812787	9	0	NA	64	4
KCTD14	Region1241	chr11_77812787	1	0	NA	9	0.5625
KCTD21	Region1241	chr11_77812787	1	0	NA	13	0.8125
NARS2	Region1241	chr11_77812787	1	0	NA	7	0.4375
NDUFC2-KCTD14	Region1241	chr11_77812787	1	0	NA	9	0.5625
RNU6-83P	Region1241	chr11_77812787	3	0	NA	19	1.1875
SLC44A3	Region1242	chr1_95469075	1	1	NA	9	0.5625
ADAM7	Region1243	rs4367551	1	2	NA	-2	-0.125
NEFM	Region1243	rs4367551	1	2	NA	-2	-0.125
ARL14EP	Region1245	rs683054	14	14	NA	37	2.3125
FSHB	Region1245	rs683054	4	10	NA	-30	-1.875
MPPED2	Region1245	rs683054	4	4	NA	4	0.25
CDH10	Region1246	chr5_24601554	8	0	NA	16	1
ATXN8OS	Region125	rs9599826	0	1	NA	-1	-0.0625
DACH1	Region125	rs9599826	3	2	NA	1	0.0625
LINC00348	Region125	rs9599826	0	1	NA	-1	-0.0625
LCORL	Region1250	rs16896796	2	1	NA	2	0.125
NONE	Region1250	rs16896796	2	1	NA	2	0.125
KCNB2	Region1252	rs17189884	1	2	NA	1	0.0625
STAU2	Region1252	rs17189884	7	0	NA	37	2.3125
UBE2W	Region1252	rs17189884	9	0	NA	117	7.3125
ACAD11	Region1256	rs6439313	16	0	NA	165	10.3125
ACPP	Region1256	rs6439313	0	1	NA	-8	-0.5
DNAJC13	Region1256	rs6439313	35	1	NA	419	26.1875
NPHP3-ACAD11	Region1256	rs6439313	37	0	NA	526	32.875
RABGAP1L	Region1260	chr1_174315442	11	0	NA	16	1
CCR6	Region1262	chr6_167705204	31	71	NA	-341	-21.3125
FGFR1OP	Region1262	chr6_167705204	30	43	NA	-99	-6.1875
TFPI2	Region1264	chr7_93517868	1	1	NA	-8	-0.5
PLCL2	Region127	rs1992382	100	0	NA	351	21.9375
CSMD1	Region1270	chr8_2864155	2	0	NA	2	0.125
DPT	Region1273	rs1412334	4	5	NA	2	0.125
XCL1	Region1273	rs1412334	4	5	NA	2	0.125
HFM1	Region1276	rs347001	0	4	NA	-13	-0.8125
ZNF644	Region1276	rs347001	0	4	NA	-13	-0.8125
FLJ35024	Region1280	chr9_2515373	11	0	NA	22	1.375
SMARCA2	Region1280	chr9_2515373	4	0	NA	10	0.625
ANKDD1A	Region1282	rs585152	43	2	NA	224	14
PLEKHO2	Region1282	rs585152	43	2	NA	224	14
HNRNPKP3	Region1284	rs73507010	0	1	NA	-1	-0.0625
LOC100507205	Region1284	rs73507010	0	1	NA	-1	-0.0625
OR4C11	Region1286	chr11_55289969	0	1	NA	-1	-0.0625
OR4P4	Region1286	chr11_55289969	0	1	NA	-1	-0.0625
L3MBTL3	Region129	rs6921288	4	1	NA	37	2.3125
TMEM244	Region129	rs6921288	0	1	NA	-1	-0.0625
IL17B	Region1290	chr5_148705660	6	3	NA	-9	-0.5625
MIR143HG	Region1290	chr5_148705660	6	3	NA	-9	-0.5625
LINC00669	Region1292	chr18_35558554	0	2	NA	-2	-0.125
MIR4318	Region1292	chr18_35558554	0	2	NA	-2	-0.125
ASB3	Region1293	rs1424807	1	0	NA	3	0.1875
NRXN1	Region1293	rs1424807	1	0	NA	3	0.1875
CYP19A1	Region1294	rs62020093	1	3	NA	-9	-0.5625
TNFAIP8L3	Region1294	rs62020093	0	1	NA	-5	-0.3125
STEAP4	Region1296	chr7_89057658	3	6	NA	-1	-0.0625
ZNF804B	Region1296	chr7_89057658	3	6	NA	-1	-0.0625
EYS	Region1298	rs62416460	11	0	NA	14	0.875
BAZ2B	Region1300	rs10489999	20	0	NA	314	19.625
COMMD7	Region1304	rs6119947	9	5	NA	36	2.25
DNMT3B	Region1304	rs6119947	12	5	NA	40	2.5
MAPRE1	Region1304	rs6119947	25	0	NA	225	14.0625
SUN5	Region1304	rs6119947	9	0	NA	41	2.5625
LOC349160	Region1311	chr7_136784738	0	3	NA	-5	-0.3125
KIAA1462	Region1314	rs1247093	0	1	NA	-4	-0.25
MTPAP	Region1314	rs1247093	0	1	NA	-4	-0.25
KCNJ3	Region1321	chr2_154712068	1	0	NA	6	0.375
PMF1	Region1322	rs1052053	49	4	NA	588	36.75
PMF1-BGLAP	Region1322	rs1052053	49	4	NA	588	36.75
SEMA4A	Region1322	rs1052053	0	14	NA	-28	-1.75
SLC25A44	Region1322	rs1052053	26	14	NA	228	14.25
TMEM178B	Region1323	rs12703318	5	1	NA	21	1.3125
SAMD5	Region1330	rs592374	1	2	NA	-1	-0.0625
STXBP5	Region1330	rs592374	1	2	NA	-1	-0.0625
NOXRED1	Region1331	chr14_77845790	12	0	NA	30	1.875
SAMD15	Region1331	chr14_77845790	10	0	NA	22	1.375
VIPAS39	Region1331	chr14_77845790	34	0	NA	528	33
KIF17	Region1333	chr1_21014912	2	0	NA	10	0.625
LOC339505	Region1333	chr1_21014912	7	5	NA	-11	-0.6875
VWA5B1	Region1333	chr1_21014912	4	4	NA	-28	-1.75
MIR2054	Region1341	chr4_126530985	1	0	NA	1	0.0625
NONE	Region1341	chr4_126530985	1	0	NA	1	0.0625
C10orf32-ASMT	Region1342	chr10_104640757	1	1	NA	12	0.75
CALHM1	Region1342	chr10_104640757	0	1	NA	-4	-0.25
CALHM3	Region1342	chr10_104640757	0	1	NA	-4	-0.25
CNNM2	Region1342	chr10_104640757	1	0	NA	6	0.375
ELOVL3	Region1342	chr10_104640757	0	1	NA	-3	-0.1875
GBF1	Region1342	chr10_104640757	2	1	NA	7	0.4375
INA	Region1342	chr10_104640757	4	2	NA	9	0.5625
LOC100505761	Region1342	chr10_104640757	0	1	NA	-7	-0.4375
LOC729020	Region1342	chr10_104640757	2	1	NA	-4	-0.25
MIR146B	Region1342	chr10_104640757	0	1	NA	-7	-0.4375
NFKB2	Region1342	chr10_104640757	1	1	NA	-9	-0.5625
NOLC1	Region1342	chr10_104640757	0	1	NA	-3	-0.1875
NT5C2	Region1342	chr10_104640757	4	0	NA	43	2.6875
PCGF6	Region1342	chr10_104640757	2	0	NA	25	1.5625
PDCD11	Region1342	chr10_104640757	2	0	NA	32	2
WBP1L	Region1342	chr10_104640757	1	0	NA	16	1
CNOT7	Region1349	chr8_16801412	12	0	NA	169	10.5625
MTMR7	Region1349	chr8_16801412	15	0	NA	177	11.0625
VPS37A	Region1349	chr8_16801412	27	0	NA	325	20.3125
ZDHHC2	Region1349	chr8_16801412	7	0	NA	100	6.25
C2orf47	Region135	rs59218738	2	0	NA	2	0.125
C2orf69	Region135	rs59218738	1	1	NA	-4	-0.25
FTCDNL1	Region135	rs59218738	1	1	NA	-4	-0.25
SPATS2L	Region135	rs59218738	2	0	NA	2	0.125
LOC100287944	Region1352	rs10861637	52	31	NA	178	11.125
SCN1A	Region1357	rs1374588	35	1	NA	100	6.25
TTC21B	Region1357	rs1374588	17	0	NA	205	12.8125
TTC21B-AS1	Region1357	rs1374588	8	0	NA	128	8
ANXA1	Region1358	chr9_75800711	26	33	NA	7	0.4375
RORB	Region1358	chr9_75800711	26	33	NA	7	0.4375
AGO2	Region1359	chr8_140712753	2	0	NA	16	1
SHISA6	Region1361	rs11655516	5	5	NA	-22	-1.375
IARS	Region1362	rs72748370	0	1	NA	-5	-0.3125
LINC00475	Region1362	rs72748370	9	8	NA	-13	-0.8125
LOC100128076	Region1362	rs72748370	10	17	NA	-140	-8.75
SPTLC1	Region1362	rs72748370	2	7	NA	-23	-1.4375
PLCXD3	Region1364	rs318067	0	4	NA	-6	-0.375
SLCO1B3	Region1369	rs73069049	1	0	NA	1	0.0625
C12orf71	Region137	chr12_26689660	23	0	NA	76	4.75
MED21	Region137	chr12_26689660	15	2	NA	104	6.5
STK38L	Region137	chr12_26689660	30	0	NA	136	8.5
TM7SF3	Region137	chr12_26689660	3	2	NA	-2	-0.125
ADAMTSL3	Region1370	chr15_84497185	2	2	NA	2	0.125
ASCL1	Region1373	chr12_103513412	4	3	NA	-3	-0.1875
IGF1	Region1373	chr12_103513412	3	5	NA	-7	-0.4375
LINC00485	Region1373	chr12_103513412	3	5	NA	-7	-0.4375
NONE	Region1373	chr12_103513412	4	3	NA	-3	-0.1875
MON2	Region1377	chr12_62782053	2	1	NA	14	0.875
PPM1H	Region1377	chr12_62782053	1	0	NA	7	0.4375
USP15	Region1377	chr12_62782053	1	1	NA	13	0.8125
PDE4B	Region1379	rs566267	82	0	NA	463	28.9375
FOXK1	Region1388	rs13223018	0	2	NA	-3	-0.1875
SDK1	Region1388	rs13223018	29	14	NA	98	6.125
GATAD2A	Region1389	rs4808928	4	0	NA	36	2.25
GMIP	Region1389	rs4808928	1	0	NA	16	1
NCAN	Region1389	rs4808928	1	1	NA	9	0.5625
PBX4	Region1389	rs4808928	2	0	NA	11	0.6875
HS6ST3	Region1390	rs4772030	0	2	NA	-2	-0.125
LINC00359	Region1390	rs4772030	2	2	NA	3	0.1875
OXGR1	Region1390	rs4772030	2	2	NA	-2	-0.125
WDR62	Region1391	chr19_36584820	2	0	NA	15	0.9375
ZNF850	Region1391	chr19_36584820	2	0	NA	9	0.5625
MEIS2	Region1392	chr15_37431047	10	4	NA	41	2.5625
TMCO5A	Region1392	chr15_37431047	2	4	NA	-10	-0.625
SPOCK1	Region1394	chr5_136737170	13	7	NA	36	2.25
CLDN7	Region1397	rs9901675	1	2	NA	-2	-0.125
CTDNEP1	Region1397	rs9901675	1	0	NA	16	1
DLG4	Region1397	rs9901675	1	0	NA	16	1
PHF23	Region1397	rs9901675	1	0	NA	16	1
SAT2	Region1397	rs9901675	2	0	NA	16	1
SENP3-EIF4A1	Region1397	rs9901675	4	0	NA	32	2
SHBG	Region1397	rs9901675	2	0	NA	8	0.5
SLC2A4	Region1397	rs9901675	0	1	NA	-10	-0.625
ACOT11	Region1398	rs941128	8	5	NA	22	1.375
SSBP3	Region1398	rs941128	8	5	NA	22	1.375
ARHGEF3	Region140	rs9844930	22	10	NA	54	3.375
C20orf26	Region1402	chr20_20255259	1	4	NA	0	0
SHISA9	Region1403	chr16_13435047	0	38	NA	-87	-5.4375
KTN1	Region1406	rs8004899	1	1	NA	3	0.1875
LINC00520	Region1406	rs8004899	1	1	NA	2	0.125
PELI2	Region1406	rs8004899	1	0	NA	4	0.25
RPL13AP3	Region1406	rs8004899	1	1	NA	3	0.1875
ANKRD44	Region1407	rs16857304	4	2	NA	6	0.375
C2orf66	Region1407	rs16857304	8	3	NA	44	2.75
CCDC150	Region1407	rs16857304	26	8	NA	79	4.9375
GTF3C3	Region1407	rs16857304	11	1	NA	111	6.9375
HECW2	Region1407	rs16857304	34	9	NA	78	4.875
LOC100130452	Region1407	rs16857304	1	0	NA	3	0.1875
PGAP1	Region1407	rs16857304	84	4	NA	1176	73.5
ERBB4	Region1409	rs6435681	1	0	NA	2	0.125
MARK1	Region1411	chr1_220083020	2	40	NA	-103	-6.4375
RAB3GAP2	Region1411	chr1_220083020	2	40	NA	-103	-6.4375
RNU5F-1	Region1411	chr1_220083020	1	3	NA	4	0.25
CD44	Region1413	rs3794105	17	5	NA	71	4.4375
NONE	Region1416	rs6745113	6	0	NA	8	0.5
SLC39A10	Region1416	rs6745113	6	0	NA	8	0.5
FARS2	Region1418	rs6920893	1	0	NA	4	0.25
ANKRD20A8P	Region1419	chr2_95875339	0	3	NA	-26	-1.625
LOC442028	Region1419	chr2_95875339	1	6	NA	-66	-4.125
MAL	Region1419	chr2_95875339	5	6	NA	-9	-0.5625
MRPS5	Region1419	chr2_95875339	3	3	NA	13	0.8125
GADD45G	Region142	rs10797121	16	26	NA	-54	-3.375
SEMA4D	Region142	rs10797121	60	47	NA	199	12.4375
UNQ6494	Region142	rs10797121	6	3	NA	-3	-0.1875
RBFOX1	Region1422	rs56249491	44	12	NA	57	3.5625
ABHD5	Region1427	chr3_44214569	0	1	NA	-5	-0.3125
MIR138-1	Region1427	chr3_44214569	0	2	NA	-11	-0.6875
TCAIM	Region1427	chr3_44214569	2	0	NA	7	0.4375
TOPAZ1	Region1427	chr3_44214569	0	3	NA	-16	-1
ZKSCAN7	Region1427	chr3_44214569	0	1	NA	-15	-0.9375
ZNF197	Region1427	chr3_44214569	1	0	NA	15	0.9375
ZNF35	Region1427	chr3_44214569	1	0	NA	15	0.9375
ZNF445	Region1427	chr3_44214569	1	1	NA	-14	-0.875
ZNF502	Region1427	chr3_44214569	1	0	NA	15	0.9375
ABRA	Region1428	chr8_107277049	13	0	NA	62	3.875
ANGPT1	Region1428	chr8_107277049	1	0	NA	6	0.375
DAB2IP	Region1428	chr8_107277049	0	0	1	0	0
OXR1	Region1428	chr8_107277049	62	6	NA	328	20.5
UNG	Region1428	chr8_107277049	0	0	1	0	0
AKIRIN2	Region143	rs4707386	13	0	NA	131	8.1875
C6orf163	Region143	rs4707386	14	0	NA	16	1
C6orf164	Region143	rs4707386	15	0	NA	19	1.1875
C6orf165	Region143	rs4707386	2	13	NA	-40	-2.5
ORC3	Region143	rs4707386	21	0	NA	288	18
RARS2	Region143	rs4707386	36	0	NA	539	33.6875
SLC35A1	Region143	rs4707386	40	0	NA	497	31.0625
SMIM8	Region143	rs4707386	1	0	NA	2	0.125
SPACA1	Region143	rs4707386	2	0	NA	4	0.25
MIR181A1HG	Region1430	rs12049427	7	23	NA	-27	-1.6875
NR5A2	Region1430	rs12049427	7	23	NA	-27	-1.6875
EXOC5	Region1434	rs1189815	0	1	NA	-7	-0.4375
OTX2-AS1	Region1434	rs1189815	0	1	NA	-7	-0.4375
KLHL40	Region1435	rs73066381	3	4	NA	-23	-1.4375
NKTR	Region1435	rs73066381	21	0	NA	190	11.875
SEC22C	Region1435	rs73066381	35	0	NA	427	26.6875
SS18L2	Region1435	rs73066381	2	0	NA	16	1
VIPR1	Region1435	rs73066381	6	1	NA	25	1.5625
ZBTB47	Region1435	rs73066381	3	3	NA	2	0.125
NKX2-2	Region1437	rs13041756	2	5	NA	-19	-1.1875
PAX1	Region1437	rs13041756	2	5	NA	-19	-1.1875
HMCN1	Region1438	chr1_185367420	1	0	NA	1	0.0625
LOC100288079	Region1438	chr1_185367420	1	0	NA	1	0.0625
FUNDC2P2	Region1441	rs11674344	1	1	NA	1	0.0625
LOC1720	Region1441	rs11674344	1	1	NA	1	0.0625
LINC00290	Region1444	rs12499305	5	4	NA	3	0.1875
MGC45800	Region1444	rs12499305	5	4	NA	3	0.1875
AGBL4	Region1445	chr1_50113791	0	8	NA	-50	-3.125
ELAVL4	Region1445	chr1_50113791	2	15	NA	-67	-4.1875
FREM2	Region1446	rs4341646	15	49	NA	-78	-4.875
LINC00366	Region1446	rs4341646	15	31	NA	-50	-3.125
STOML3	Region1446	rs4341646	0	18	NA	-28	-1.75
RIMS2	Region1448	chr8_105108136	2	0	NA	2	0.125
ARHGAP15	Region1449	rs62169918	0	3	NA	-6	-0.375
KYNU	Region1449	rs62169918	0	10	NA	-15	-0.9375
GIMAP1	Region145	rs11762408	1	1	NA	-3	-0.1875
GIMAP1-GIMAP5	Region145	rs11762408	1	1	NA	-3	-0.1875
GIMAP2	Region145	rs11762408	0	1	NA	-1	-0.0625
GIMAP6	Region145	rs11762408	0	1	NA	-1	-0.0625
DMBT1	Region1451	rs7909454	3	9	NA	-30	-1.875
HTRA1	Region1451	rs7909454	3	9	NA	-30	-1.875
BSND	Region1452	rs72673569	0	6	NA	-51	-3.1875
PCSK9	Region1452	rs72673569	0	6	NA	-51	-3.1875
C8orf87	Region1454	rs13267383	1	2	NA	-1	-0.0625
TRIQK	Region1454	rs13267383	1	2	NA	-1	-0.0625
PDE4D	Region1455	chr5_58100847	5	1	NA	46	2.875
RAB3C	Region1455	chr5_58100847	2	1	NA	2	0.125
UBE2G1	Region1459	rs12937318	5	0	NA	41	2.5625
ZZEF1	Region1459	rs12937318	1	0	NA	16	1
NACA2	Region1460	rs11655729	0	29	NA	-192	-12
TBX4	Region1460	rs11655729	0	29	NA	-192	-12
CCNH	Region1461	chr5_86486410	12	7	NA	31	1.9375
TMEM161B	Region1461	chr5_86486410	12	7	NA	31	1.9375
CNOT2	Region1465	rs17814434	21	0	NA	222	13.875
KCNMB4	Region1465	rs17814434	14	0	NA	93	5.8125
KIAA1279	Region1467	rs2102	1	2	NA	-7	-0.4375
SRGN	Region1467	rs2102	1	2	NA	-7	-0.4375
MROH7-TTC4	Region1471	rs12759982	1	3	NA	-10	-0.625
MAML3	Region1473	chr4_141134093	14	0	NA	20	1.25
COLEC12	Region1478	rs11878153	3	12	NA	-59	-3.6875
THOC1	Region1478	rs11878153	3	12	NA	-59	-3.6875
PRPSAP2	Region148	rs2746023	114	6	NA	1451	90.6875
SLC5A10	Region148	rs2746023	0	6	NA	-47	-2.9375
TVP23B	Region148	rs2746023	4	0	NA	9	0.5625
AMPD1	Region1480	chr1_115992089	0	1	NA	-9	-0.5625
CSDE1	Region1480	chr1_115992089	2	0	NA	16	1
NGF	Region1480	chr1_115992089	0	1	NA	-10	-0.625
NRAS	Region1480	chr1_115992089	0	1	NA	-9	-0.5625
TSHB	Region1480	chr1_115992089	1	1	NA	-5	-0.3125
TSPAN2	Region1480	chr1_115992089	1	2	NA	-15	-0.9375
C14orf164	Region1484	rs73600427	1	11	NA	-68	-4.25
SLC7A8	Region1484	rs73600427	8	15	NA	-63	-3.9375
C10orf129	Region1485	rs34442634	13	6	NA	29	1.8125
CYP2C8	Region1485	rs34442634	3	3	NA	21	1.3125
PDLIM1	Region1485	rs34442634	17	15	NA	-45	-2.8125
ARHGAP15	Region149	rs72855540	2	1	NA	10	0.625
GTDC1	Region149	rs72855540	5	1	NA	25	1.5625
ZEB2	Region149	rs72855540	1	0	NA	16	1
MMP16	Region1491	chr8_89060852	2	0	NA	16	1
PLCL1	Region1492	chr2_199244551	0	1	NA	-2	-0.125
SATB2	Region1492	chr2_199244551	0	1	NA	-2	-0.125
GPC6	Region1495	chr13_94952662	4	0	NA	4	0.25
EDNRA	Region1497	chr4_147408528	0	1	NA	-2	-0.125
TTC29	Region1497	chr4_147408528	0	1	NA	-2	-0.125
GRIK2	Region1498	chr6_103886994	1	0	NA	3	0.1875
HACE1	Region1498	chr6_103886994	1	0	NA	3	0.1875
FOXO3	Region1499	rs1268155	4	0	NA	25	1.5625
LACE1	Region1499	rs1268155	1	0	NA	2	0.125
LINC00222	Region1499	rs1268155	2	0	NA	12	0.75
AGBL1	Region150	rs11629690	4	4	NA	0	0
AKAP13	Region150	rs11629690	148	6	NA	1335	83.4375
KLHL25	Region150	rs11629690	57	5	NA	427	26.6875
ABHD6	Region1503	rs11714574	10	6	NA	33	2.0625
PXK	Region1503	rs11714574	23	1	NA	237	14.8125
RPP14	Region1503	rs11714574	33	7	NA	339	21.1875
TF	Region1504	chr3_133402367	9	8	NA	-7	-0.4375
TOPBP1	Region1504	chr3_133402367	23	8	NA	201	12.5625
EDNRB-AS1	Region1506	rs9601024	0	1	NA	-1	-0.0625
PRKD3	Region1509	chr2_37545328	1	0	NA	16	1
SULT6B1	Region1509	chr2_37545328	0	1	NA	-2	-0.125
ADAMTSL4	Region151	rs12755416	3	0	NA	13	0.8125
ADAMTSL4-AS1	Region151	rs12755416	2	0	NA	16	1
ARNT	Region151	rs12755416	1	1	NA	-1	-0.0625
CTSS	Region151	rs12755416	1	2	NA	0	0
ENSA	Region151	rs12755416	4	0	NA	35	2.1875
GOLPH3L	Region151	rs12755416	1	0	NA	13	0.8125
LINC00568	Region151	rs12755416	2	0	NA	2	0.125
MCL1	Region151	rs12755416	4	0	NA	35	2.1875
RPRD2	Region151	rs12755416	2	1	NA	15	0.9375
SETDB1	Region151	rs12755416	2	1	NA	15	0.9375
TARS2	Region151	rs12755416	1	1	NA	1	0.0625
FLJ22447	Region1512	rs34314571	2	1	NA	3	0.1875
PRKCH	Region1512	rs34314571	12	7	NA	43	2.6875
KIF2B	Region1513	chr17_52566978	0	6	NA	-8	-0.5
TOM1L1	Region1513	chr17_52566978	0	6	NA	-8	-0.5
ISPD	Region1516	rs12669858	1	0	NA	1	0.0625
LINC00158	Region1518	chr21_27017658	1	0	NA	1	0.0625
MIR155HG	Region1518	chr21_27017658	1	0	NA	1	0.0625
FAM189A1	Region1519	chr15_30186639	1	1	NA	-3	-0.1875
GLIS3	Region1523	rs10973270	2	1	NA	10	0.625
CDKAL1	Region1528	chr6_20926795	2	0	NA	7	0.4375
FOXK2	Region1533	rs9910991	61	0	NA	576	36
FRMD5	Region1535	chr15_44250671	10	0	NA	66	4.125
CD180	Region1536	rs4312837	3	1	NA	5	0.3125
PIK3R1	Region1536	rs4312837	3	1	NA	5	0.3125
PALM2	Region1537	rs1752343	27	21	NA	19	1.1875
PALM2-AKAP2	Region1537	rs1752343	18	12	NA	29	1.8125
TMC2	Region1539	chr20_2542644	1	1	NA	-11	-0.6875
ARHGAP26	Region154	rs33384	5	1	NA	21	1.3125
NR3C1	Region154	rs33384	1	0	NA	1	0.0625
MAP3K9	Region1549	rs12892541	21	15	NA	-14	-0.875
PCNX	Region1549	rs12892541	199	21	NA	1822	113.875
SNORD56B	Region1549	rs12892541	20	3	NA	43	2.6875
TPBGL	Region155	rs1540211	1	1	NA	9	0.5625
TRPC6	Region1550	rs72976152	1	0	NA	1	0.0625
EEPD1	Region1554	chr7_36092831	0	13	NA	-19	-1.1875
43350	Region1554	chr7_36092831	0	13	NA	-19	-1.1875
CADM2	Region1555	chr3_85971172	3	0	NA	4	0.25
LRIG3	Region1556	chr12_59158770	98	2	NA	561	35.0625
XRCC6BP1	Region1556	chr12_59158770	40	2	NA	62	3.875
R3HCC1L	Region156	chr10_99157843	4	0	NA	39	2.4375
CALN1	Region1566	chr7_71712385	3	0	NA	3	0.1875
BDNF-AS	Region1571	chr11_27408514	0	1	NA	-1	-0.0625
LRFN5	Region1574	rs12436462	3	0	NA	11	0.6875
NONE	Region1574	rs12436462	3	0	NA	11	0.6875
DDX51	Region1577	chr12_132560114	1	0	NA	16	1
EP400	Region1577	chr12_132560114	8	0	NA	111	6.9375
PUS1	Region1577	chr12_132560114	3	0	NA	32	2
ULK1	Region1577	chr12_132560114	2	0	NA	29	1.8125
ITGA6	Region1579	rs13415174	2	4	NA	-4	-0.25
NONE	Region1579	rs13415174	37	8	NA	117	7.3125
PDK1	Region1579	rs13415174	71	10	NA	687	42.9375
RAPGEF4-AS1	Region1579	rs13415174	11	0	NA	20	1.25
FAM149A	Region158	rs6821894	3	6	NA	-11	-0.6875
SORBS2	Region158	rs6821894	3	1	NA	16	1
TLR3	Region158	rs6821894	5	7	NA	-9	-0.5625
OBFC1	Region1585	rs2488002	33	2	NA	272	17
SLK	Region1585	rs2488002	4	2	NA	17	1.0625
IFRD2	Region1586	chr3_50326883	1	0	NA	15	0.9375
DPPA4	Region1588	rs9812947	1	1	NA	2	0.125
FAM174A	Region1596	rs2120914	39	6	NA	63	3.9375
SLCO4C1	Region1596	rs2120914	1	1	NA	10	0.625
ST8SIA4	Region1596	rs2120914	127	7	NA	350	21.875
DLG2	Region160	rs10898270	3	1	NA	1	0.0625
FAT1	Region1600	rs6839642	7	12	NA	-19	-1.1875
LOC339975	Region1600	rs6839642	7	12	NA	-19	-1.1875
KDM3A	Region1602	chr2_86690190	1	0	NA	16	1
ANKRD42	Region1604	chr11_82854998	2	0	NA	28	1.75
PCF11	Region1604	chr11_82854998	2	1	NA	30	1.875
RAB30-AS1	Region1604	chr11_82854998	0	1	NA	-2	-0.125
EYA4	Region1609	rs9402548	0	3	NA	-5	-0.3125
MGC34034	Region1609	rs9402548	0	3	NA	-5	-0.3125
ARSJ	Region1610	rs1441638	0	4	NA	-11	-0.6875
UGT8	Region1610	rs1441638	0	4	NA	-11	-0.6875
SHANK2	Region1611	rs7114347	1	1	NA	-4	-0.25
ART3	Region1613	rs4318674	13	209	NA	-745	-46.5625
CXCL10	Region1613	rs4318674	0	7	NA	-49	-3.0625
CXCL11	Region1613	rs4318674	0	14	NA	-42	-2.625
CXCL9	Region1613	rs4318674	0	3	NA	-21	-1.3125
NAAA	Region1613	rs4318674	12	2	NA	87	5.4375
SDAD1	Region1613	rs4318674	17	3	NA	230	14.375
NDFIP2-AS1	Region1614	chr13_80003553	1	1	NA	0	0
RBM26-AS1	Region1614	chr13_80003553	1	1	NA	0	0
MARCKS	Region162	rs750377	8	1	NA	26	1.625
RFPL4B	Region162	rs750377	7	1	NA	11	0.6875
ARL5B	Region1622	rs11009368	1	0	NA	1	0.0625
PLXDC2	Region1622	rs11009368	1	0	NA	1	0.0625
CT49	Region1626	chr5_13459173	1	2	NA	0	0
DNAH5	Region1626	chr5_13459173	1	2	NA	0	0
AGPAT9	Region1628	rs72955251	1	2	NA	-11	-0.6875
NKX6-1	Region1628	rs72955251	1	2	NA	-11	-0.6875
CDH4	Region1629	rs73307506	1	14	NA	-123	-7.6875
MIR4533	Region1629	rs73307506	1	14	NA	-123	-7.6875
APOA1	Region163	chr11_116530198	6	1	NA	46	2.875
APOA4	Region163	chr11_116530198	0	2	NA	-4	-0.25
APOA5	Region163	chr11_116530198	0	1	NA	-2	-0.125
APOC3	Region163	chr11_116530198	4	3	NA	-3	-0.1875
BUD13	Region163	chr11_116530198	20	15	NA	-34	-2.125
LINC00900	Region163	chr11_116530198	16	15	NA	-80	-5
PAFAH1B2	Region163	chr11_116530198	2	0	NA	15	0.9375
SIDT2	Region163	chr11_116530198	4	0	NA	32	2
SIK3	Region163	chr11_116530198	188	6	NA	1300	81.25
ZNF259	Region163	chr11_116530198	3	0	NA	32	2
ATP8B4	Region1630	rs74014938	4	14	NA	-21	-1.3125
SLC27A2	Region1630	rs74014938	5	17	NA	-73	-4.5625
LOC100507377	Region1632	rs73165400	3	0	NA	3	0.1875
TRHDE	Region1632	rs73165400	3	0	NA	3	0.1875
CDH18	Region1633	chr5_21340840	1	0	NA	2	0.125
GUSBP1	Region1633	chr5_21340840	1	0	NA	2	0.125
NONE	Region1634	chr5_474814	10	20	NA	-225	-14.0625
PLEKHG4B	Region1634	chr5_474814	10	20	NA	-225	-14.0625
C1orf68	Region1640	rs4845320	0	22	NA	-155	-9.6875
KPRP	Region1640	rs4845320	0	18	NA	-129	-8.0625
LCE1E	Region1640	rs4845320	0	1	NA	-6	-0.375
LCE1F	Region1640	rs4845320	0	4	NA	-18	-1.125
LCE2C	Region1640	rs4845320	0	1	NA	-9	-0.5625
LCE2D	Region1640	rs4845320	0	2	NA	-7	-0.4375
LCE3A	Region1640	rs4845320	0	2	NA	-7	-0.4375
LCE3D	Region1640	rs4845320	0	2	NA	-13	-0.8125
LCE3E	Region1640	rs4845320	0	2	NA	-13	-0.8125
LCE4A	Region1640	rs4845320	0	8	NA	-44	-2.75
DAB2IP	Region1641	chr9_124375278	2	2	NA	11	0.6875
TTLL11	Region1641	chr9_124375278	7	7	NA	36	2.25
NIPBL	Region1643	rs73067751	3	0	NA	18	1.125
RYBP	Region1644	rs13070902	1	3	NA	-11	-0.6875
SHQ1	Region1644	rs13070902	1	3	NA	-11	-0.6875
CCDC102B	Region1647	chr18_66326052	1	0	NA	2	0.125
LOC643542	Region1647	chr18_66326052	1	0	NA	2	0.125
TMX3	Region1647	chr18_66326052	77	0	NA	1014	63.375
BCL2L14	Region165	rs73060045	29	32	NA	18	1.125
RNU6-19P	Region165	rs73060045	56	36	NA	200	12.5
SIM2	Region1650	chr21_38076011	0	2	NA	-24	-1.5
ACSS2	Region1651	rs34502964	1	0	NA	16	1
ITCH	Region1651	rs34502964	2	0	NA	16	1
NCOA6	Region1651	rs34502964	1	0	NA	16	1
PIGU	Region1651	rs34502964	1	0	NA	15	0.9375
EIF1B	Region1653	rs35407169	0	2	NA	-4	-0.25
ENTPD3	Region1653	rs35407169	0	2	NA	-4	-0.25
ENTPD3-AS1	Region1653	rs35407169	1	0	NA	7	0.4375
KRT33A	Region1655	rs12949621	0	2	NA	-10	-0.625
KRTAP1-1	Region1655	rs12949621	0	2	NA	-9	-0.5625
KRTAP1-5	Region1655	rs12949621	2	2	NA	-5	-0.3125
KRTAP16-1	Region1655	rs12949621	2	1	NA	-7	-0.4375
KRTAP17-1	Region1655	rs12949621	0	2	NA	-10	-0.625
KRTAP2-1	Region1655	rs12949621	0	1	NA	-5	-0.3125
KRTAP2-3	Region1655	rs12949621	1	1	NA	-10	-0.625
KRTAP29-1	Region1655	rs12949621	3	3	NA	-23	-1.4375
KRTAP3-1	Region1655	rs12949621	3	3	NA	-8	-0.5
KRTAP3-2	Region1655	rs12949621	1	1	NA	-3	-0.1875
KRTAP4-12	Region1655	rs12949621	0	1	NA	-1	-0.0625
KRTAP4-5	Region1655	rs12949621	0	1	NA	-5	-0.3125
KRTAP4-6	Region1655	rs12949621	0	1	NA	-1	-0.0625
KRTAP9-1	Region1655	rs12949621	0	1	NA	-9	-0.5625
KRTAP9-2	Region1655	rs12949621	0	1	NA	-9	-0.5625
KRTAP9-4	Region1655	rs12949621	0	1	NA	-8	-0.5
KRTAP9-6	Region1655	rs12949621	0	1	NA	-11	-0.6875
KRTAP9-7	Region1655	rs12949621	1	2	NA	-16	-1
KRTAP9-9	Region1655	rs12949621	0	1	NA	-11	-0.6875
ITPK1	Region1658	rs58654265	3	2	NA	21	1.3125
CHSY3	Region1663	chr5_129264873	1	0	NA	1	0.0625
NONE	Region1666	rs7143860	9	34	NA	-34	-2.125
SEL1L	Region1666	rs7143860	11	35	NA	-39	-2.4375
STON2	Region1666	rs7143860	2	1	NA	-5	-0.3125
LINC01005	Region1668	chr7_63271965	1	1	NA	1	0.0625
MIR4283-1	Region1668	chr7_63271965	1	1	NA	1	0.0625
KIAA1468	Region167	rs7230221	2	0	NA	4	0.25
PIGN	Region167	rs7230221	1	0	NA	6	0.375
TNFRSF11A	Region167	rs7230221	0	2	NA	-6	-0.375
ZCCHC2	Region167	rs7230221	0	1	NA	-3	-0.1875
ANKRD7	Region1670	rs11770369	3	0	NA	7	0.4375
KCND2	Region1670	rs11770369	3	0	NA	7	0.4375
IER5L	Region1671	chr9_131885984	2	0	NA	13	0.8125
LRRC8A	Region1671	chr9_131885984	2	0	NA	16	1
PHYHD1	Region1671	chr9_131885984	1	1	NA	4	0.25
PPP2R4	Region1671	chr9_131885984	3	0	NA	29	1.8125
SH3GLB2	Region1671	chr9_131885984	1	0	NA	15	0.9375
C11orf86	Region1672	chr11_67181165	3	4	NA	-1	-0.0625
KDM2A	Region1672	chr11_67181165	1	2	NA	9	0.5625
LOC100130987	Region1672	chr11_67181165	2	1	NA	6	0.375
PC	Region1672	chr11_67181165	2	1	NA	11	0.6875
RHOD	Region1672	chr11_67181165	2	4	NA	-24	-1.5
SSH3	Region1672	chr11_67181165	1	0	NA	11	0.6875
SYT12	Region1672	chr11_67181165	2	3	NA	0	0
TBC1D10C	Region1672	chr11_67181165	2	1	NA	11	0.6875
TAMM41	Region1673	rs35925402	12	14	NA	4	0.25
VGLL4	Region1673	rs35925402	12	14	NA	4	0.25
BBS10	Region1674	rs11117185	1	1	NA	0	0
NAP1L1	Region1674	rs11117185	1	1	NA	0	0
EMX1	Region1675	rs12473812	2	8	NA	-88	-5.5
SPR	Region1675	rs12473812	0	6	NA	-87	-5.4375
PXDNL	Region1679	chr8_52164037	12	5	NA	11	0.6875
SNTG1	Region1679	chr8_52164037	1	0	NA	1	0.0625
ABCC2	Region168	rs11190283	6	2	NA	31	1.9375
CUTC	Region168	rs11190283	4	0	NA	29	1.8125
DNMBP	Region168	rs11190283	5	0	NA	64	4
GOT1	Region168	rs11190283	0	3	NA	-39	-2.4375
NKX2-3	Region168	rs11190283	0	3	NA	-39	-2.4375
CACNB2	Region1680	rs7904976	3	8	NA	-8	-0.5
SLC39A12	Region1680	rs7904976	3	8	NA	-8	-0.5
ADIRF	Region1681	rs1240374	13	7	NA	38	2.375
AGAP11	Region1681	rs1240374	3	2	NA	12	0.75
SNCG	Region1681	rs1240374	4	3	NA	10	0.625
SYT6	Region1682	chr1_114684310	0	1	NA	-4	-0.25
TRIM33	Region1682	chr1_114684310	0	1	NA	-4	-0.25
GRM7	Region1683	rs9847405	1	1	NA	1	0.0625
LMCD1-AS1	Region1683	rs9847405	1	1	NA	1	0.0625
C1orf185	Region1685	rs474668	0	4	NA	-7	-0.4375
CDKN2C	Region1685	rs474668	1	2	NA	-4	-0.25
EPS15	Region1685	rs474668	0	1	NA	-1	-0.0625
FAF1	Region1685	rs474668	8	0	NA	37	2.3125
OSBPL9	Region1685	rs474668	0	1	NA	-1	-0.0625
RNF11	Region1685	rs474668	7	3	NA	61	3.8125
TTC39A	Region1685	rs474668	5	1	NA	38	2.375
CNTN1	Region1686	rs7132171	1	1	NA	1	0.0625
LRRK2	Region1686	rs7132171	6	0	NA	25	1.5625
AP1S3	Region1691	chr2_224539059	61	28	NA	109	6.8125
SCG2	Region1691	chr2_224539059	61	28	NA	109	6.8125
LPHN3	Region1693	chr4_63051598	4	1	NA	3	0.1875
TECRL	Region1693	chr4_63051598	4	1	NA	3	0.1875
PID1	Region1695	rs13401099	1	0	NA	4	0.25
ARHGAP22	Region1702	rs11591884	35	17	NA	97	6.0625
CTNNA3	Region1703	rs72793404	0	1	NA	-1	-0.0625
SYT1	Region1706	rs10778479	41	0	NA	90	5.625
LUZP2	Region1707	chr11_24931493	0	2	NA	-2	-0.125
ABCB4	Region1719	rs802054	5	0	NA	16	1
CROT	Region1719	rs802054	23	0	NA	278	17.375
LINC00693	Region1722	chr3_29152360	2	3	NA	-1	-0.0625
RBMS3	Region1722	chr3_29152360	2	3	NA	-1	-0.0625
CRB1	Region1723	rs12144897	22	0	NA	35	2.1875
DENND1B	Region1723	rs12144897	2	0	NA	4	0.25
C1orf220	Region1725	chr1_178277930	1	0	NA	11	0.6875
MIR4424	Region1725	chr1_178277930	0	1	NA	-5	-0.3125
RALGPS2	Region1725	chr1_178277930	0	1	NA	-5	-0.3125
RASAL2	Region1725	chr1_178277930	5	0	NA	21	1.3125
CREB1	Region1732	chr2_208065842	19	2	NA	40	2.5
KLF7	Region1732	chr2_208065842	33	2	NA	152	9.5
CSF3R	Region1737	chr1_36976649	1	2	NA	-25	-1.5625
GRIK3	Region1737	chr1_36976649	1	2	NA	-25	-1.5625
CHD6	Region174	rs3795131	0	1	NA	-4	-0.25
EMILIN3	Region174	rs3795131	0	1	NA	-4	-0.25
LPIN3	Region174	rs3795131	6	1	NA	39	2.4375
MAFB	Region174	rs3795131	8	7	NA	1	0.0625
PLCG1	Region174	rs3795131	5	0	NA	48	3
TOP1	Region174	rs3795131	15	7	NA	57	3.5625
ZHX3	Region174	rs3795131	8	0	NA	58	3.625
GLI2	Region1741	rs7604784	23	14	NA	45	2.8125
LINC01101	Region1741	rs7604784	23	14	NA	45	2.8125
LINC00293	Region1745	chr8_47841284	0	2	NA	-6	-0.375
LOC100287846	Region1745	chr8_47841284	0	2	NA	-6	-0.375
SPIDR	Region1745	chr8_47841284	1	0	NA	5	0.3125
ALAS1	Region1746	rs353547	1	0	NA	16	1
DNAH1	Region1746	rs353547	10	1	NA	62	3.875
GLYCTK	Region1746	rs353547	11	2	NA	91	5.6875
NT5DC2	Region1746	rs353547	1	0	NA	16	1
PBRM1	Region1746	rs353547	2	0	NA	32	2
PHF7	Region1746	rs353547	2	1	NA	16	1
PPM1M	Region1746	rs353547	4	2	NA	33	2.0625
SEMA3G	Region1746	rs353547	2	1	NA	1	0.0625
STAB1	Region1746	rs353547	3	2	NA	1	0.0625
TLR9	Region1746	rs353547	2	0	NA	32	2
TWF2	Region1746	rs353547	6	1	NA	55	3.4375
WDR82	Region1746	rs353547	12	0	NA	112	7
FOXA1	Region1748	chr14_38493958	0	1	NA	-1	-0.0625
SSTR1	Region1748	chr14_38493958	0	1	NA	-1	-0.0625
AUTS2	Region1749	rs3102817	0	1	NA	-4	-0.25
STAG3L4	Region1749	rs3102817	0	1	NA	-4	-0.25
RASEF	Region1750	rs4604527	2	4	NA	-5	-0.3125
SPATA31D1	Region1750	rs4604527	2	4	NA	-5	-0.3125
BTBD11	Region1751	rs56216358	11	14	NA	-66	-4.125
PWP1	Region1751	rs56216358	0	3	NA	-37	-2.3125
NONE	Region1754	rs10457481	1	1	NA	-1	-0.0625
RSPO3	Region1754	rs10457481	1	1	NA	-1	-0.0625
ADAM12	Region1755	rs2004287	4	0	NA	19	1.1875
FBXO45	Region176	rs1684468	4	2	NA	22	1.375
NRROS	Region176	rs1684468	7	4	NA	30	1.875
DCUN1D4	Region1760	rs61794765	2	0	NA	15	0.9375
GPR33	Region1765	chr14_32006120	0	1	NA	-2	-0.125
NUBPL	Region1765	chr14_32006120	0	1	NA	-2	-0.125
GAS1	Region1766	rs11141497	1	0	NA	1	0.0625
ZCCHC6	Region1766	rs11141497	1	0	NA	1	0.0625
43352	Region177	rs8067186	12	8	NA	51	3.1875
COL6A4P2	Region1774	rs1391062	3	5	NA	-5	-0.3125
COL6A5	Region1774	rs1391062	6	33	NA	-61	-3.8125
COL6A6	Region1774	rs1391062	0	10	NA	-13	-0.8125
CLIC5	Region1777	rs9395107	0	1	NA	-2	-0.125
RUNX2	Region1777	rs9395107	0	1	NA	-2	-0.125
C16orf97	Region1778	rs6499762	1	4	NA	-7	-0.4375
SALL1	Region1778	rs6499762	1	4	NA	-7	-0.4375
FLJ13197	Region178	rs2045769	2	1	NA	6	0.375
KLF3	Region178	rs2045769	5	3	NA	14	0.875
TBC1D1	Region178	rs2045769	2	1	NA	6	0.375
TLR10	Region178	rs2045769	4	3	NA	1	0.0625
ASB3	Region1783	rs73934311	17	5	NA	29	1.8125
NONE	Region1783	rs73934311	17	5	NA	29	1.8125
AAR2	Region1786	chr20_34849151	8	13	NA	-75	-4.6875
DLGAP4	Region1786	chr20_34849151	7	13	NA	-91	-5.6875
EPB41L1	Region1786	chr20_34849151	1	0	NA	15	0.9375
HEATR4	Region1789	rs9805921	1	0	NA	1	0.0625
NUMB	Region1789	rs9805921	3	0	NA	13	0.8125
PAPLN	Region1789	rs9805921	1	1	NA	9	0.5625
PSEN1	Region1789	rs9805921	1	0	NA	16	1
PLCE1	Region1791	chr10_95983468	8	1	NA	13	0.8125
AKR1B1	Region1792	rs3800743	1	2	NA	-6	-0.375
AKR1B10	Region1792	rs3800743	1	2	NA	-6	-0.375
LOC340113	Region1795	rs73759167	1	0	NA	1	0.0625
TARS	Region1795	rs73759167	1	0	NA	1	0.0625
FUT8	Region1796	chr14_66550976	8	14	NA	-14	-0.875
LINC00238	Region1796	chr14_66550976	8	14	NA	-14	-0.875
CADM1	Region180	rs1048932	44	7	NA	328	20.5
LINC00900	Region180	rs1048932	3	5	NA	-17	-1.0625
RGMB	Region1803	chr5_97313447	3	3	NA	0	0
RIOK2	Region1803	chr5_97313447	3	3	NA	0	0
TTC39B	Region1808	rs2761132	1	0	NA	4	0.25
KCNS1	Region1809	rs2868218	2	2	NA	8	0.5
STK4	Region1809	rs2868218	2	1	NA	19	1.1875
IL23R	Region181	rs592980	3	14	NA	-23	-1.4375
FST	Region1811	chr5_52438131	1	1	NA	0	0
ITGA1	Region1811	chr5_52438131	1	1	NA	1	0.0625
ITGA2	Region1811	chr5_52438131	3	1	NA	14	0.875
LOC257396	Region1811	chr5_52438131	1	1	NA	0	0
HNRNPD	Region1812	chr4_83023593	0	1	NA	-1	-0.0625
RASGEF1B	Region1812	chr4_83023593	0	1	NA	-1	-0.0625
KLHL29	Region1824	chr2_22621387	2	8	NA	-13	-0.8125
LOC645949	Region1824	chr2_22621387	2	8	NA	-13	-0.8125
LOC643723	Region1826	rs61823391	9	4	NA	13	0.8125
TGFB2	Region1826	rs61823391	9	4	NA	13	0.8125
CNTNAP4	Region1828	rs8055087	2	0	NA	8	0.5
HIC1	Region183	rs35280661	2	1	NA	2	0.125
SGSM2	Region183	rs35280661	54	4	NA	632	39.5
SMG6	Region183	rs35280661	9	2	NA	75	4.6875
LOC100289656	Region1834	chr15_29004873	1	0	NA	1	0.0625
WHAMMP2	Region1834	chr15_29004873	1	0	NA	1	0.0625
LINC00309	Region1837	chr2_64472218	2	1	NA	3	0.1875
PELI1	Region1837	chr2_64472218	2	0	NA	15	0.9375
PTPRD	Region1838	chr9_11619506	9	0	NA	11	0.6875
TYRP1	Region1838	chr9_11619506	9	0	NA	11	0.6875
AAED1	Region1839	rs2769083	2	9	NA	1	0.0625
CTSV	Region1839	rs2769083	2	5	NA	-10	-0.625
HIATL2	Region1839	rs2769083	9	4	NA	18	1.125
LOC100132781	Region1839	rs2769083	36	5	NA	246	15.375
LOC441454	Region1839	rs2769083	25	3	NA	199	12.4375
LOC441455	Region1839	rs2769083	25	21	NA	46	2.875
ZNF510	Region1839	rs2769083	81	1	NA	484	30.25
ZNF782	Region1839	rs2769083	86	1	NA	478	29.875
MGAT5	Region184	chr2_135367262	73	0	NA	578	36.125
DNAAF2	Region1840	rs12890247	14	0	NA	185	11.5625
KLHDC1	Region1840	rs12890247	3	1	NA	18	1.125
LRR1	Region1840	rs12890247	31	0	NA	322	20.125
POLE2	Region1840	rs12890247	71	0	NA	716	44.75
RPL36AL	Region1840	rs12890247	16	0	NA	158	9.875
MIR124-1	Region1845	chr8_9793885	1	1	NA	-7	-0.4375
MSRA	Region1845	chr8_9793885	1	1	NA	-7	-0.4375
NT5E	Region1846	rs9353323	22	3	NA	109	6.8125
SNX14	Region1846	rs9353323	6	0	NA	77	4.8125
TBX18	Region1846	rs9353323	0	2	NA	-3	-0.1875
C15orf59	Region1849	rs2045930	39	41	NA	-217	-13.5625
TBC1D21	Region1849	rs2045930	39	41	NA	-217	-13.5625
MBL2	Region1850	chr10_55541259	1	0	NA	1	0.0625
PCDH15	Region1850	chr10_55541259	1	0	NA	1	0.0625
FAM160A1	Region1855	rs4696258	0	3	NA	-5	-0.3125
PET112	Region1855	rs4696258	6	0	NA	59	3.6875
PRSS48	Region1855	rs4696258	0	1	NA	-2	-0.125
ZNF441	Region1857	chr19_11696949	0	1	NA	-5	-0.3125
ZNF823	Region1857	chr19_11696949	14	1	NA	105	6.5625
ZNF833P	Region1857	chr19_11696949	4	0	NA	21	1.3125
CDC42SE2	Region186	rs62391418	1	0	NA	15	0.9375
FNIP1	Region186	rs62391418	3	0	NA	40	2.5
RAPGEF6	Region186	rs62391418	5	0	NA	60	3.75
INO80C	Region1860	chr18_33160989	1	0	NA	16	1
MIR3975	Region1860	chr18_33160989	1	0	NA	16	1
ADRA2A	Region1864	chr10_113387509	2	1	NA	1	0.0625
GPAM	Region1864	chr10_113387509	2	1	NA	1	0.0625
C7orf66	Region1865	rs10953612	2	0	NA	2	0.125
EIF3IP1	Region1865	rs10953612	2	0	NA	2	0.125
KIF13A	Region1867	chr6_17755504	1	0	NA	4	0.25
NUP153	Region1867	chr6_17755504	1	0	NA	4	0.25
LINC00662	Region1868	rs13313725	0	1	NA	-1	-0.0625
NONE	Region1868	rs13313725	0	1	NA	-1	-0.0625
LOC644145	Region1870	chr4_56647778	0	3	NA	-21	-1.3125
NMU	Region1870	chr4_56647778	0	2	NA	-8	-0.5
HPSE2	Region1874	rs72838931	4	5	NA	-29	-1.8125
CDK19	Region1878	chr6_111055727	10	0	NA	89	5.5625
PITPNM3	Region1883	chr17_6468672	6	5	NA	21	1.3125
KCNT2	Region1887	chr1_195458697	1	0	NA	1	0.0625
NONE	Region1887	chr1_195458697	1	0	NA	1	0.0625
BCKDHB	Region1889	chr6_81070637	2	0	NA	3	0.1875
FAM46A	Region1889	chr6_81070637	1	0	NA	1	0.0625
NCOR2	Region189	rs4765569	45	0	NA	435	27.1875
NPHP3-ACAD11	Region1891	rs12495862	4	0	NA	64	4
FAT3	Region1893	rs10765568	28	2	NA	202	12.625
TREM1	Region1896	rs9394779	0	1	NA	-2	-0.125
TREML5P	Region1896	rs9394779	0	1	NA	-2	-0.125
KLHL1	Region1900	rs9529457	4	4	NA	0	0
LINC00550	Region1900	rs9529457	4	4	NA	0	0
GJA1	Region1904	chr6_121943894	21	10	NA	14	0.875
HSF2	Region1904	chr6_121943894	21	10	NA	14	0.875
TEX26	Region1907	rs61947602	7	20	NA	-15	-0.9375
TEX26-AS1	Region1907	rs61947602	7	7	NA	-17	-1.0625
CARD8	Region1908	chr19_48724246	1	0	NA	16	1
LOC100505812	Region1908	chr19_48724246	23	36	NA	-125	-7.8125
ZNF114	Region1908	chr19_48724246	17	32	NA	-177	-11.0625
GNA14	Region1909	chr9_80265724	0	2	NA	-7	-0.4375
GNAQ	Region1909	chr9_80265724	5	1	NA	50	3.125
EPHA3	Region1914	chr3_90496914	1	5	NA	-7	-0.4375
NONE	Region1914	chr3_90496914	1	5	NA	-7	-0.4375
EMBP1	Region1916	rs12562475	0	1	NA	-2	-0.125
TMPRSS11A	Region1919	rs1440743	2	0	NA	3	0.1875
TMPRSS11D	Region1919	rs1440743	7	0	NA	10	0.625
LINC00907	Region1924	rs3763494	18	0	NA	50	3.125
COL3A1	Region1927	rs16830823	1	0	NA	1	0.0625
COL5A2	Region1927	rs16830823	1	0	NA	1	0.0625
SETBP1	Region1929	rs2137138	0	1	NA	-1	-0.0625
SYT4	Region1929	rs2137138	0	1	NA	-1	-0.0625
CLINT1	Region1930	chr5_157707531	1	1	NA	-4	-0.25
EBF1	Region1930	chr5_157707531	1	1	NA	-4	-0.25
CEP170	Region1933	chr1_243383636	52	0	NA	466	29.125
SDCCAG8	Region1933	chr1_243383636	81	0	NA	803	50.1875
PDE8B	Region1935	rs13174807	7	7	NA	36	2.25
CHEK2P2	Region1936	rs2087543	0	1	NA	-6	-0.375
NONE	Region1936	rs2087543	0	1	NA	-6	-0.375
ESCO1	Region1939	chr18_19278739	3	0	NA	21	1.3125
GREB1L	Region1939	chr18_19278739	4	0	NA	18	1.125
AHR	Region194	rs641173	7	4	NA	4	0.25
SNX13	Region194	rs641173	7	4	NA	4	0.25
FOCAD	Region1942	rs10811447	22	0	NA	185	11.5625
PDZRN4	Region1943	chr12_41817989	122	14	NA	277	17.3125
C10orf107	Region1951	rs61850643	1	6	NA	-11	-0.6875
NONE	Region1951	rs61850643	1	0	NA	1	0.0625
TMEM26	Region1951	rs61850643	5	7	NA	-6	-0.375
EPHA1-AS1	Region1952	chr7_143211110	1	1	NA	-5	-0.3125
CPED1	Region1962	rs73431835	12	6	NA	1	0.0625
ING3	Region1962	rs73431835	6	1	NA	79	4.9375
TSPAN12	Region1962	rs73431835	0	1	NA	-1	-0.0625
NONE	Region197	rs62417325	1	0	NA	2	0.125
SLC25A51P1	Region197	rs62417325	1	0	NA	2	0.125
CA8	Region198	chr8_60229952	0	1	NA	-1	-0.0625
TOX	Region198	chr8_60229952	30	3	NA	83	5.1875
ATP8B5P	Region200	rs2295799	2	1	NA	-4	-0.25
FAM221B	Region200	rs2295799	0	2	NA	-5	-0.3125
HINT2	Region200	rs2295799	1	0	NA	16	1
LINC00950	Region200	rs2295799	4	4	NA	-3	-0.1875
MSMP	Region200	rs2295799	4	3	NA	25	1.5625
NPR2	Region200	rs2295799	9	6	NA	61	3.8125
NUP153	Region200	rs2295799	0	0	2	0	0
OR13J1	Region200	rs2295799	1	1	NA	-5	-0.3125
RUSC2	Region200	rs2295799	1	0	NA	5	0.3125
TMEM8B	Region200	rs2295799	9	1	NA	109	6.8125
CD19	Region202	rs4788115	0	1	NA	-6	-0.375
LAT	Region202	rs4788115	1	0	NA	12	0.75
CLMN	Region203	chr14_95041020	1	1	NA	-1	-0.0625
LINC00341	Region203	chr14_95041020	1	1	NA	-1	-0.0625
GXYLT1	Region206	rs3747562	16	0	NA	47	2.9375
PDZRN4	Region206	rs3747562	24	0	NA	47	2.9375
PPHLN1	Region206	rs3747562	75	0	NA	761	47.5625
PRICKLE1	Region206	rs3747562	31	12	NA	254	15.875
YAF2	Region206	rs3747562	41	2	NA	382	23.875
ZCRB1	Region206	rs3747562	9	2	NA	107	6.6875
CCDC134	Region207	rs6002673	2	0	NA	16	1
PHF5A	Region207	rs6002673	2	0	NA	16	1
POLR3H	Region207	rs6002673	1	0	NA	16	1
SREBF2	Region207	rs6002673	29	0	NA	368	23
TEF	Region207	rs6002673	4	0	NA	30	1.875
TNFRSF13C	Region207	rs6002673	2	1	NA	-4	-0.25
TOB2	Region207	rs6002673	6	0	NA	46	2.875
XRCC6	Region207	rs6002673	1	0	NA	16	1
ZC3H7B	Region207	rs6002673	1	0	NA	16	1
FAT2	Region209	rs61735377	0	1	NA	-4	-0.25
SPARC	Region209	rs61735377	0	1	NA	-4	-0.25
ARID2	Region215	rs7134559	33	0	NA	330	20.625
SCAF11	Region215	rs7134559	21	3	NA	246	15.375
SLC38A1	Region215	rs7134559	0	3	NA	-3	-0.1875
ADCK4	Region219	chr19_41146423	1	0	NA	16	1
AXL	Region219	chr19_41146423	6	0	NA	96	6
C19orf54	Region219	chr19_41146423	1	0	NA	14	0.875
CCDC97	Region219	chr19_41146423	33	5	NA	354	22.125
CYP2A6	Region219	chr19_41146423	7	3	NA	37	2.3125
EGLN2	Region219	chr19_41146423	2	0	NA	16	1
HNRNPUL1	Region219	chr19_41146423	42	0	NA	575	35.9375
ITPKC	Region219	chr19_41146423	1	0	NA	16	1
LTBP4	Region219	chr19_41146423	4	4	NA	6	0.375
MIA	Region219	chr19_41146423	3	0	NA	32	2
MIA-RAB4B	Region219	chr19_41146423	14	0	NA	148	9.25
NUMBL	Region219	chr19_41146423	10	3	NA	96	6
RAB4B-EGLN2	Region219	chr19_41146423	23	3	NA	201	12.5625
SNRPA	Region219	chr19_41146423	3	0	NA	32	2
TGFB1	Region219	chr19_41146423	3	2	NA	16	1
ATXN3	Region221	rs72705373	1	0	NA	16	1
FBLN5	Region221	rs72705373	10	13	NA	-23	-1.4375
RIN3	Region221	rs72705373	8	2	NA	25	1.5625
RPS6KA5	Region221	rs72705373	1	0	NA	1	0.0625
TRIP11	Region221	rs72705373	8	6	NA	94	5.875
CLK2P	Region223	rs10950950	0	2	NA	-4	-0.25
IGF2BP3	Region223	rs10950950	54	46	NA	4	0.25
IL6	Region223	rs10950950	7	9	NA	12	0.75
LOC100506178	Region223	rs10950950	1	0	NA	1	0.0625
MPP6	Region223	rs10950950	8	15	NA	-13	-0.8125
NPY	Region223	rs10950950	8	17	NA	-40	-2.5
RPS2P32	Region223	rs10950950	11	11	NA	-84	-5.25
STK31	Region223	rs10950950	0	2	NA	-27	-1.6875
TOMM7	Region223	rs10950950	0	7	NA	-7	-0.4375
TRA2A	Region223	rs10950950	0	2	NA	-4	-0.25
ST6GAL1	Region224	rs6788635	4	3	NA	13	0.8125
B3GALNT2	Region230	rs12758637	7	0	NA	109	6.8125
TBCE	Region230	rs12758637	53	0	NA	487	30.4375
OASL	Region233	rs57717256	2	3	NA	-18	-1.125
P2RX7	Region233	rs57717256	1	2	NA	-2	-0.125
IWS1	Region235	rs1967425	46	18	NA	327	20.4375
MAP3K2	Region235	rs1967425	3	0	NA	14	0.875
MYO7B	Region235	rs1967425	0	1	NA	-9	-0.5625
PROC	Region235	rs1967425	33	25	NA	56	3.5
FLJ38122	Region238	rs2273215	13	9	NA	58	3.625
LOC154449	Region238	rs2273215	6	4	NA	39	2.4375
THBS2	Region238	rs2273215	4	0	NA	38	2.375
C4BPA	Region239	rs7525478	0	1	NA	-1	-0.0625
CR1	Region239	rs7525478	11	11	NA	-45	-2.8125
CR1L	Region239	rs7525478	13	93	NA	-631	-39.4375
LPCAT1	Region242	chr5_1519833	4	3	NA	10	0.625
SDHAP3	Region242	chr5_1519833	0	3	NA	-20	-1.25
SLC12A7	Region242	chr5_1519833	64	32	NA	409	25.5625
SLC6A19	Region242	chr5_1519833	1	7	NA	-75	-4.6875
TERT	Region242	chr5_1519833	5	5	NA	0	0
IKZF2	Region243	rs62189580	5	7	NA	14	0.875
LOC100130451	Region243	rs62189580	4	7	NA	-2	-0.125
KIF26B	Region244	chr1_246511379	4	0	NA	4	0.25
AP1AR	Region246	rs7685904	28	7	NA	280	17.5
C4orf32	Region246	rs7685904	26	99	NA	-182	-11.375
PITX2	Region246	rs7685904	8	71	NA	-157	-9.8125
TIFA	Region246	rs7685904	36	17	NA	234	14.625
C9orf53	Region250	rs2811711	1	2	NA	-7	-0.4375
CDKN2A	Region250	rs2811711	5	6	NA	-67	-4.1875
CDKN2B-AS1	Region250	rs2811711	11	12	NA	-38	-2.375
DMRTA1	Region250	rs2811711	9	8	NA	-5	-0.3125
MTAP	Region250	rs2811711	1	2	NA	-7	-0.4375
NONE	Region256	chr7_112864348	1	0	NA	1	0.0625
PPP1R3A	Region256	chr7_112864348	2	0	NA	2	0.125
RORA	Region257	rs12909611	0	4	NA	-8	-0.5
ALDH1L1	Region258	rs57679974	78	65	NA	125	7.8125
ALS2CL	Region260	chr3_47005668	1	1	NA	0	0
CCDC12	Region260	chr3_47005668	40	0	NA	370	23.125
CSPG5	Region260	chr3_47005668	12	8	NA	41	2.5625
ELP6	Region260	chr3_47005668	27	8	NA	250	15.625
KIF9	Region260	chr3_47005668	25	12	NA	125	7.8125
KIF9-AS1	Region260	chr3_47005668	31	0	NA	211	13.1875
KLHL18	Region260	chr3_47005668	31	6	NA	310	19.375
NBEAL2	Region260	chr3_47005668	25	7	NA	209	13.0625
PRSS50	Region260	chr3_47005668	0	1	NA	-11	-0.6875
PTPN23	Region260	chr3_47005668	32	6	NA	319	19.9375
SCAP	Region260	chr3_47005668	42	0	NA	388	24.25
SETD2	Region260	chr3_47005668	95	0	NA	1043	65.1875
C5orf56	Region263	rs10066308	48	0	NA	307	19.1875
BRMS1L	Region264	chr14_36379604	3	1	NA	8	0.5
FAM177A1	Region264	chr14_36379604	2	0	NA	19	1.1875
IGBP1P1	Region264	chr14_36379604	27	0	NA	315	19.6875
LINC00609	Region264	chr14_36379604	3	1	NA	8	0.5
SRP54	Region264	chr14_36379604	60	0	NA	765	47.8125
CTNNBIP1	Region265	rs2179072	4	0	NA	31	1.9375
LZIC	Region265	rs2179072	12	0	NA	138	8.625
NMNAT1	Region265	rs2179072	15	0	NA	152	9.5
RBP7	Region265	rs2179072	6	3	NA	19	1.1875
UBE4B	Region265	rs2179072	22	0	NA	234	14.625
GPR12	Region267	rs9507847	6	12	NA	-54	-3.375
USP12	Region267	rs9507847	6	12	NA	-54	-3.375
MED13L	Region268	rs12313988	0	5	NA	-11	-0.6875
MIR4472-2	Region268	rs12313988	0	5	NA	-11	-0.6875
CCND2	Region270	rs7137714	0	3	NA	-11	-0.6875
PARP11	Region270	rs7137714	0	3	NA	-11	-0.6875
KLF6	Region272	rs10904115	15	3	NA	25	1.5625
LINC00704	Region272	rs10904115	15	3	NA	25	1.5625
IFNAR1	Region274	rs71314176	14	24	NA	-44	-2.75
IL10RB	Region274	rs71314176	13	24	NA	-57	-3.5625
FOXP1	Region275	rs17006722	5	46	NA	-120	-7.5
MITF	Region275	rs17006722	5	46	NA	-120	-7.5
KIAA0040	Region278	rs7548041	3	8	NA	-40	-2.5
ERBB2IP	Region280	chr5_64524291	14	25	NA	5	0.3125
NLN	Region280	chr5_64524291	14	25	NA	5	0.3125
CXCL13	Region281	chr4_77990596	3	1	NA	2	0.125
C6orf223	Region284	rs73426620	14	7	NA	70	4.375
MRPL14	Region284	rs73426620	14	7	NA	70	4.375
ACSF3	Region285	rs55733613	28	44	NA	-327	-20.4375
CBFA2T3	Region285	rs55733613	27	44	NA	-343	-21.4375
CPNE7	Region285	rs55733613	21	8	NA	31	1.9375
DPEP1	Region285	rs55733613	16	8	NA	22	1.375
PIEZO1	Region285	rs55733613	30	16	NA	103	6.4375
BZRAP1	Region286	rs2333227	14	41	NA	-259	-16.1875
MPO	Region286	rs2333227	3	35	NA	-362	-22.625
ATP6V1G3	Region288	chr1_198573373	4	9	NA	-3	-0.1875
MIR181A1HG	Region288	chr1_198573373	11	0	NA	23	1.4375
PTPRC	Region288	chr1_198573373	34	15	NA	42	2.625
HNRNPA1L2	Region292	chr13_53970021	1	0	NA	1	0.0625
LECT1	Region292	chr13_53970021	1	1	NA	-1	-0.0625
TPTE2P3	Region292	chr13_53970021	1	0	NA	1	0.0625
GAD1	Region297	rs3806562	1	1	NA	-9	-0.5625
SP5	Region297	rs3806562	1	1	NA	-9	-0.5625
PDE1C	Region300	chr7_31769791	0	1	NA	-2	-0.125
PPP1R17	Region300	chr7_31769791	0	1	NA	-2	-0.125
CCDC85A	Region302	chr2_57896380	0	1	NA	-1	-0.0625
VRK2	Region302	chr2_57896380	0	1	NA	-1	-0.0625
CRISPLD2	Region305	rs380010	6	3	NA	13	0.8125
ZDHHC7	Region305	rs380010	15	3	NA	125	7.8125
CERKL	Region307	rs6433892	0	2	NA	-10	-0.625
LINC00913	Region307	rs6433892	0	5	NA	-10	-0.625
MIR4437	Region307	rs6433892	12	43	NA	-37	-2.3125
UBE2E3	Region307	rs6433892	38	48	NA	71	4.4375
FAM107A	Region308	chr3_59444042	12	5	NA	56	3.5
FAM3D	Region308	chr3_59444042	28	34	NA	-1	-0.0625
PRDM1	Region310	rs17066362	16	17	NA	-11	-0.6875
PREP	Region310	rs17066362	16	17	NA	-11	-0.6875
CSGALNACT2	Region313	rs2505509	8	0	NA	81	5.0625
RASGEF1A	Region313	rs2505509	5	8	NA	-6	-0.375
RET	Region313	rs2505509	2	2	NA	-5	-0.3125
PRR5	Region318	rs60712961	1	1	NA	-5	-0.3125
PRR5-ARHGAP8	Region318	rs60712961	11	8	NA	-97	-6.0625
ISX	Region319	chr22_34377726	0	4	NA	-23	-1.4375
LARGE	Region319	chr22_34377726	0	4	NA	-23	-1.4375
FAM132A	Region321	rs2298209	4	2	NA	5	0.3125
SDF4	Region321	rs2298209	2	0	NA	16	1
UBE2J2	Region321	rs2298209	2	1	NA	13	0.8125
LINC00924	Region323	rs16975040	12	14	NA	-22	-1.375
NR2F2-AS1	Region323	rs16975040	12	14	NA	-22	-1.375
PNRC1	Region324	rs205221	3	16	NA	-28	-1.75
RNGTT	Region324	rs205221	3	16	NA	-28	-1.75
FBXO31	Region325	rs13330348	4	0	NA	32	2
JPH3	Region325	rs13330348	1	0	NA	16	1
MAP1LC3B	Region325	rs13330348	3	0	NA	48	3
ZCCHC14	Region325	rs13330348	65	0	NA	639	39.9375
PEX5L	Region326	chr3_179169160	1	1	NA	4	0.25
GTF2E2	Region333	rs2938203	1	0	NA	14	0.875
RBPMS	Region333	rs2938203	4	0	NA	52	3.25
KCNN2	Region334	rs9326923	0	3	NA	-3	-0.1875
YTHDC2	Region334	rs9326923	0	3	NA	-3	-0.1875
FLJ36777	Region336	rs73075877	0	2	NA	-17	-1.0625
GRPEL1	Region336	rs73075877	0	2	NA	-17	-1.0625
TBC1D14	Region336	rs73075877	3	0	NA	24	1.5
MIR548A3	Region340	rs2961351	1	0	NA	1	0.0625
ZPLD1	Region340	rs2961351	1	0	NA	1	0.0625
IFNGR1	Region343	rs9601418	1	0	NA	16	1
NONE	Region343	rs9601418	8	0	NA	13	0.8125
SPRY2	Region343	rs9601418	8	0	NA	13	0.8125
IQSEC1	Region346	rs73021628	4	2	NA	43	2.6875
CDH1	Region347	chr16_68694818	53	64	NA	-271	-16.9375
CDH3	Region347	chr16_68694818	36	51	NA	-246	-15.375
CHAC1	Region348	rs6492971	3	2	NA	22	1.375
DLL4	Region348	rs6492971	12	11	NA	-51	-3.1875
ITPKA	Region348	rs6492971	1	0	NA	14	0.875
LTK	Region348	rs6492971	0	1	NA	-16	-1
RPAP1	Region348	rs6492971	1	0	NA	16	1
VPS18	Region348	rs6492971	7	5	NA	-39	-2.4375
NDUFA4	Region352	chr7_10125296	1	0	NA	1	0.0625
PER4	Region352	chr7_10125296	1	0	NA	1	0.0625
FLJ40194	Region354	rs2960172	3	15	NA	-79	-4.9375
PHB	Region354	rs2960172	5	0	NA	21	1.3125
PHOSPHO1	Region354	rs2960172	0	1	NA	-14	-0.875
ZNF652	Region354	rs2960172	47	11	NA	287	17.9375
APCDD1	Region355	rs2840354	0	1	NA	-3	-0.1875
PPP4R1	Region355	rs2840354	1	0	NA	16	1
SOGA2	Region355	rs2840354	6	3	NA	42	2.625
TWSG1	Region355	rs2840354	1	0	NA	13	0.8125
VAPA	Region355	rs2840354	0	1	NA	-3	-0.1875
SNAR-F	Region356	rs55919517	0	1	NA	-11	-0.6875
SYT3	Region356	rs55919517	2	2	NA	-12	-0.75
C4orf33	Region357	chr4_131051061	2	0	NA	2	0.125
NONE	Region357	chr4_131051061	2	0	NA	2	0.125
CNTN5	Region358	rs12789951	1	0	NA	1	0.0625
SALL4	Region360	rs856339	1	0	NA	3	0.1875
ZFP64	Region360	rs856339	1	0	NA	3	0.1875
CCDC144CP	Region361	rs12451696	3	0	NA	17	1.0625
LGALS9B	Region361	rs12451696	2	0	NA	4	0.25
SPECC1	Region361	rs12451696	103	49	NA	457	28.5625
SLA	Region362	rs2741190	11	8	NA	44	2.75
TG	Region362	rs2741190	11	8	NA	44	2.75
ARL8B	Region363	rs313661	3	2	NA	0	0
BHLHE40	Region363	rs313661	3	2	NA	0	0
BHLHE40-AS1	Region363	rs313661	22	0	NA	60	3.75
ITPR1	Region363	rs313661	97	63	NA	-6	-0.375
SUMF1	Region363	rs313661	33	41	NA	-90	-5.625
GNG7	Region364	chr19_3283346	2	1	NA	11	0.6875
MIR4275	Region365	rs1488281	0	3	NA	-4	-0.25
STIM2	Region365	rs1488281	0	3	NA	-4	-0.25
ALS2CR12	Region367	rs10931933	2	0	NA	27	1.6875
CASP10	Region367	rs10931933	1	1	NA	-1	-0.0625
CASP8	Region367	rs10931933	9	7	NA	26	1.625
TRAK2	Region367	rs10931933	2	0	NA	25	1.5625
ARHGEF19	Region370	rs4920621	0	1	NA	-15	-0.9375
ATP13A2	Region370	rs4920621	9	0	NA	111	6.9375
FBXO42	Region370	rs4920621	1	0	NA	16	1
PADI2	Region370	rs4920621	2	1	NA	8	0.5
RSG1	Region370	rs4920621	0	1	NA	-15	-0.9375
SDHB	Region370	rs4920621	16	1	NA	200	12.5
SPATA21	Region370	rs4920621	0	1	NA	-8	-0.5
AUTS2	Region371	rs12530934	3	29	NA	-45	-2.8125
STAG3L4	Region371	rs12530934	3	29	NA	-45	-2.8125
ARHGAP20	Region372	rs10789825	6	3	NA	22	1.375
BTG4	Region372	rs10789825	1	4	NA	-4	-0.25
COLCA2	Region372	rs10789825	9	11	NA	-7	-0.4375
FDX1	Region372	rs10789825	20	19	NA	140	8.75
LOC100132078	Region372	rs10789825	6	22	NA	-25	-1.5625
MIR4491	Region372	rs10789825	9	12	NA	-8	-0.5
POU2AF1	Region372	rs10789825	9	59	NA	-141	-8.8125
RDX	Region372	rs10789825	3	16	NA	-27	-1.6875
CHRNE	Region374	rs72827621	7	5	NA	31	1.9375
ENO3	Region374	rs72827621	2	1	NA	12	0.75
GP1BA	Region374	rs72827621	8	5	NA	40	2.5
MINK1	Region374	rs72827621	41	0	NA	357	22.3125
PFN1	Region374	rs72827621	1	0	NA	16	1
PLD2	Region374	rs72827621	2	0	NA	25	1.5625
RNF167	Region374	rs72827621	0	0	1	0	0
RGS6	Region375	rs17768925	2	2	NA	1	0.0625
CHST1	Region376	rs72895275	14	16	NA	-87	-5.4375
SYT13	Region376	rs72895275	14	16	NA	-87	-5.4375
MPHOSPH8	Region380	chr13_20460539	2	0	NA	32	2
PSPC1	Region380	chr13_20460539	2	0	NA	24	1.5
ZMYM5	Region380	chr13_20460539	1	0	NA	8	0.5
NREP	Region381	chr5_111109243	5	1	NA	19	1.1875
STARD4-AS1	Region381	chr5_111109243	2	1	NA	11	0.6875
KLHL29	Region383	rs12713000	31	18	NA	26	1.625
AATK-AS1	Region385	rs12103616	10	25	NA	-17	-1.0625
AZI1	Region385	rs12103616	2	1	NA	0	0
ACAA2	Region388	rs1567526	14	12	NA	20	1.25
CCDC11	Region388	rs1567526	0	2	NA	-29	-1.8125
DYM	Region388	rs1567526	8	0	NA	50	3.125
LIPG	Region388	rs1567526	28	23	NA	51	3.1875
MYO5B	Region388	rs1567526	17	40	NA	-417	-26.0625
RPL17-C18orf32	Region388	rs1567526	0	1	NA	-2	-0.125
C1orf95	Region389	rs1433574	21	18	NA	35	2.1875
ITPKB	Region389	rs1433574	12	12	NA	53	3.3125
LIN9	Region389	rs1433574	11	2	NA	124	7.75
PARP1	Region389	rs1433574	66	21	NA	557	34.8125
PSEN2	Region389	rs1433574	2	9	NA	-22	-1.375
EGFR	Region391	rs10244020	6	4	NA	21	1.3125
ABCA7	Region393	chr19_866857	1	1	NA	-10	-0.625
DCC	Region394	chr18_51276794	1	1	NA	0	0
MBD2	Region394	chr18_51276794	1	1	NA	0	0
ANKRD36BP2	Region395	rs335123	0	1	NA	-2	-0.125
EIF2AK3	Region395	rs335123	7	4	NA	68	4.25
RPIA	Region395	rs335123	3	4	NA	12	0.75
CHD7	Region398	chr8_62147250	22	16	NA	46	2.875
LOC100130298	Region398	chr8_62147250	22	16	NA	46	2.875
LRRTM2	Region399	chr5_137788111	2	0	NA	15	0.9375
C10orf68	Region401	rs17296017	4	0	NA	5	0.3125
CCDC7	Region401	rs17296017	1	1	NA	-1	-0.0625
EPC1	Region401	rs17296017	1	2	NA	-2	-0.125
ITGB1	Region401	rs17296017	9	5	NA	3	0.1875
KIF5B	Region401	rs17296017	0	1	NA	-1	-0.0625
NRP1	Region401	rs17296017	9	5	NA	3	0.1875
MBP	Region402	chr18_74764108	5	4	NA	39	2.4375
DAOA-AS1	Region403	rs9558551	1	0	NA	1	0.0625
NONE	Region403	rs9558551	1	0	NA	1	0.0625
ASNA1	Region404	chr19_12875807	6	1	NA	59	3.6875
BEST2	Region404	chr19_12875807	2	2	NA	-16	-1
C19orf43	Region404	chr19_12875807	1	0	NA	16	1
DHPS	Region404	chr19_12875807	10	0	NA	144	9
FBXW9	Region404	chr19_12875807	36	0	NA	480	30
HOOK2	Region404	chr19_12875807	7	1	NA	78	4.875
JUNB	Region404	chr19_12875807	7	2	NA	76	4.75
MAN2B1	Region404	chr19_12875807	14	0	NA	188	11.75
MAST1	Region404	chr19_12875807	12	4	NA	124	7.75
PRDX2	Region404	chr19_12875807	21	2	NA	252	15.75
RNASEH2A	Region404	chr19_12875807	42	0	NA	622	38.875
RTBDN	Region404	chr19_12875807	16	4	NA	122	7.625
TNPO2	Region404	chr19_12875807	51	0	NA	718	44.875
WDR83	Region404	chr19_12875807	4	0	NA	48	3
WDR83OS	Region404	chr19_12875807	2	0	NA	16	1
ZNF490	Region404	chr19_12875807	9	0	NA	122	7.625
ZNF791	Region404	chr19_12875807	27	0	NA	301	18.8125
MACROD2	Region405	rs11697103	5	1	NA	12	0.75
MACROD2-IT1	Region405	rs11697103	18	0	NA	26	1.625
LOC100506023	Region408	rs12736195	24	0	NA	24	1.5
FAM49A	Region409	rs71447234	4	25	NA	-81	-5.0625
MYCN	Region409	rs71447234	4	25	NA	-81	-5.0625
GLIS2	Region414	rs2939953	12	3	NA	72	4.5
TFAP4	Region414	rs2939953	26	3	NA	237	14.8125
VPS13A	Region415	rs11144986	6	0	NA	42	2.625
AHCTF1P1	Region416	rs2052401	3	0	NA	8	0.5
DPP4	Region416	rs2052401	17	31	NA	1	0.0625
GCG	Region416	rs2052401	17	31	NA	1	0.0625
PSMD14	Region416	rs2052401	5	0	NA	47	2.9375
SLC4A10	Region416	rs2052401	2	0	NA	6	0.375
TANK	Region416	rs2052401	2	0	NA	30	1.875
EMX2OS	Region417	rs28444818	1	2	NA	-24	-1.5
MCTP1	Region422	rs162479	8	1	NA	9	0.5625
FAM69B	Region424	rs2811727	2	1	NA	13	0.8125
LCN10	Region424	rs2811727	1	1	NA	5	0.3125
LCN6	Region424	rs2811727	0	1	NA	-15	-0.9375
LOC100128593	Region424	rs2811727	0	1	NA	-12	-0.75
SNHG7	Region424	rs2811727	9	1	NA	69	4.3125
FOLH1	Region425	chr11_49744405	99	10	NA	292	18.25
LOC440040	Region425	chr11_49744405	36	24	NA	39	2.4375
LOC441601	Region425	chr11_49744405	0	20	NA	-22	-1.375
LOC646813	Region425	chr11_49744405	0	1	NA	-1	-0.0625
OR4C12	Region425	chr11_49744405	0	25	NA	-27	-1.6875
OR4C13	Region425	chr11_49744405	1	19	NA	-18	-1.125
TRIM51	Region425	chr11_49744405	0	0	44	0	0
TRIM64C	Region425	chr11_49744405	1	1	NA	0	0
ATG16L1	Region427	rs10199551	57	31	NA	521	32.5625
INPP5D	Region427	rs10199551	10	31	NA	-120	-7.5
SAG	Region427	rs10199551	7	6	NA	46	2.875
SCARNA5	Region427	rs10199551	1	0	NA	16	1
ANKRD10	Region435	chr13_110928864	2	8	NA	-25	-1.5625
ARHGEF7	Region435	chr13_110928864	2	8	NA	-25	-1.5625
MIR4472-1	Region436	chr8_142662392	0	1	NA	-12	-0.75
MROH5	Region436	chr8_142662392	0	5	NA	-72	-4.5
CNPY1	Region439	rs62481733	5	5	NA	-18	-1.125
HTR5A	Region439	rs62481733	0	9	NA	-90	-5.625
INSIG1	Region439	rs62481733	0	9	NA	-90	-5.625
RBM33	Region439	rs62481733	5	5	NA	-18	-1.125
SH3BP2	Region440	rs6853599	11	18	NA	-2	-0.125
TNIP2	Region440	rs6853599	9	17	NA	-13	-0.8125
CSRNP1	Region443	rs6599009	12	0	NA	112	7
GORASP1	Region443	rs6599009	6	0	NA	48	3
SCN11A	Region443	rs6599009	13	45	NA	-92	-5.75
TTC21A	Region443	rs6599009	25	0	NA	251	15.6875
WDR48	Region443	rs6599009	29	38	NA	120	7.5
LCP2	Region444	chr5_169692237	2	1	NA	3	0.1875
C8orf12	Region447	rs7834869	15	7	NA	53	3.3125
FAM167A	Region447	rs7834869	24	12	NA	105	6.5625
SCAF8	Region448	rs12209958	2	0	NA	5	0.3125
TIAM2	Region448	rs12209958	2	0	NA	5	0.3125
RBMS1	Region449	chr2_161350638	11	7	NA	32	2
UCK2	Region454	rs10918297	37	0	NA	306	19.125
AASDHPPT	Region455	rs11062093	0	0	1	0	0
CACNA1C	Region455	rs11062093	37	51	NA	-203	-12.6875
DCP1B	Region455	rs11062093	2	24	NA	-219	-13.6875
LRP11	Region455	rs11062093	0	0	1	0	0
TCN2	Region455	rs11062093	0	0	1	0	0
AP1B1	Region456	rs9614040	4	6	NA	-1	-0.0625
CABP7	Region456	rs9614040	1	1	NA	-7	-0.4375
RFPL1S	Region456	rs9614040	1	6	NA	-33	-2.0625
FCRLA	Region457	chr1_161696873	0	1	NA	-12	-0.75
RPL31P11	Region457	chr1_161696873	0	2	NA	-25	-1.5625
DMRT1	Region458	rs2804262	0	27	NA	-350	-21.875
KANK1	Region458	rs2804262	159	31	NA	652	40.75
LOC157273	Region462	chr8_8733723	8	2	NA	8	0.5
TNKS	Region462	chr8_8733723	12	2	NA	30	1.875
CRSP8P	Region466	rs12515731	1	0	NA	13	0.8125
ZFYVE16	Region466	rs12515731	1	0	NA	13	0.8125
SBF2	Region467	rs12294344	5	0	NA	24	1.5
BNC2	Region468	chr9_17682865	0	3	NA	-9	-0.5625
CNTLN	Region468	chr9_17682865	5	0	NA	10	0.625
CDH13	Region469	chr16_83049280	3	6	NA	-20	-1.25
MPHOSPH6	Region469	chr16_83049280	3	6	NA	-20	-1.25
CCDC15	Region471	chr11_124770079	2	0	NA	8	0.5
CHEK1	Region471	chr11_124770079	2	0	NA	15	0.9375
FEZ1	Region471	chr11_124770079	2	0	NA	16	1
HEPACAM	Region471	chr11_124770079	1	1	NA	4	0.25
ROBO4	Region471	chr11_124770079	2	2	NA	9	0.5625
SLC37A2	Region471	chr11_124770079	1	1	NA	-12	-0.75
STT3A	Region471	chr11_124770079	1	0	NA	15	0.9375
GPR78	Region472	rs12511007	6	18	NA	-95	-5.9375
TRMT44	Region472	rs12511007	6	18	NA	-95	-5.9375
EXO1	Region476	rs10754755	5	9	NA	-35	-2.1875
WDR64	Region476	rs10754755	5	9	NA	-35	-2.1875
MTDH	Region477	chr8_99292987	0	1	NA	-3	-0.1875
NIPAL2	Region477	chr8_99292987	1	1	NA	-2	-0.125
TSPYL5	Region477	chr8_99292987	0	1	NA	-3	-0.1875
DPYD	Region478	rs326655	31	11	NA	53	3.3125
DPYD-AS1	Region478	rs326655	10	0	NA	49	3.0625
FLJ31662	Region478	rs326655	19	4	NA	23	1.4375
PTBP2	Region478	rs326655	30	15	NA	26	1.625
CPS1	Region483	rs12694208	10	12	NA	3	0.1875
ERBB4	Region483	rs12694208	10	12	NA	3	0.1875
EPAS1	Region485	chr2_46473292	0	1	NA	-3	-0.1875
LOC101805491	Region485	chr2_46473292	0	1	NA	-3	-0.1875
TP63	Region487	chr3_189237988	11	26	NA	-17	-1.0625
TPRG1	Region487	chr3_189237988	11	26	NA	-17	-1.0625
LGI3	Region488	rs12679383	13	12	NA	-9	-0.5625
REEP4	Region488	rs12679383	4	0	NA	32	2
CD320	Region495	rs6603074	6	0	NA	80	5
CERS4	Region495	rs6603074	6	0	NA	80	5
CHRM1	Region499	chr11_62664996	2	1	NA	-2	-0.125
POLR2G	Region499	chr11_62664996	2	0	NA	16	1
SLC3A2	Region499	chr11_62664996	2	1	NA	-2	-0.125
TAF6L	Region499	chr11_62664996	3	0	NA	32	2
TMEM179B	Region499	chr11_62664996	2	0	NA	16	1
LMO1	Region501	rs2272383	0	34	NA	-340	-21.25
RIC3	Region501	rs2272383	49	67	NA	-179	-11.1875
TUB	Region501	rs2272383	5	0	NA	75	4.6875
AKAP11	Region504	chr13_43043913	1	0	NA	1	0.0625
TNFSF11	Region504	chr13_43043913	1	0	NA	1	0.0625
C11orf74	Region507	chr11_38162251	4	0	NA	8	0.5
NONE	Region507	chr11_38162251	4	0	NA	8	0.5
CEBPA	Region511	rs10414065	0	2	NA	-23	-1.4375
RHPN2	Region511	rs10414065	2	0	NA	22	1.375
SLC7A10	Region511	rs10414065	0	2	NA	-23	-1.4375
DLX6-AS1	Region512	rs12666617	0	7	NA	-7	-0.4375
SHFM1	Region512	rs12666617	0	7	NA	-7	-0.4375
KCNK13	Region513	rs1152430	0	5	NA	-23	-1.4375
NRDE2	Region513	rs1152430	3	0	NA	30	1.875
PSMC1	Region513	rs1152430	1	5	NA	-7	-0.4375
RPS6KA5	Region513	rs1152430	54	5	NA	207	12.9375
TTC7B	Region513	rs1152430	37	0	NA	131	8.1875
FBXO43	Region514	rs56356271	0	1	NA	-2	-0.125
MIR4471	Region514	rs56356271	3	18	NA	-33	-2.0625
POLR2K	Region514	rs56356271	3	2	NA	41	2.5625
RNF19A	Region514	rs56356271	8	20	NA	-2	-0.125
SPAG1	Region514	rs56356271	46	7	NA	144	9
CAMP	Region517	rs58853735	0	1	NA	-5	-0.3125
CDC25A	Region517	rs58853735	4	1	NA	32	2
MAP4	Region517	rs58853735	1	0	NA	3	0.1875
MIR4443	Region517	rs58853735	1	1	NA	1	0.0625
NME6	Region517	rs58853735	1	0	NA	11	0.6875
ZNF589	Region517	rs58853735	1	1	NA	6	0.375
DOK6	Region520	rs7243084	4	0	NA	10	0.625
FAM65C	Region526	rs6021282	5	5	NA	-3	-0.1875
NEDD9	Region527	rs210920	1	0	NA	6	0.375
SSH2	Region529	chr17_27335948	5	0	NA	39	2.4375
TAOK1	Region529	chr17_27335948	3	0	NA	29	1.8125
BLNK	Region530	rs6584062	2	18	NA	-126	-7.875
DNTT	Region530	rs6584062	2	10	NA	-114	-7.125
OPALIN	Region530	rs6584062	1	1	NA	2	0.125
RNU6-53P	Region531	rs55723334	4	11	NA	-7	-0.4375
SORCS1	Region531	rs55723334	4	11	NA	-7	-0.4375
FAM46C	Region534	chr1_118878000	0	1	NA	-1	-0.0625
GDAP2	Region534	chr1_118878000	0	1	NA	-1	-0.0625
ABI3BP	Region537	chr3_100656795	1	4	NA	-3	-0.1875
IMPG2	Region537	chr3_100656795	0	1	NA	-1	-0.0625
PHYH	Region543	rs12573449	0	24	NA	-63	-3.9375
UCMA	Region543	rs12573449	0	24	NA	-63	-3.9375
AIM2	Region545	rs4990110	5	5	NA	24	1.5
CADM3	Region545	rs4990110	2	1	NA	0	0
IFI16	Region545	rs4990110	89	3	NA	1070	66.875
LINC00351	Region550	rs7335461	2	0	NA	7	0.4375
MEIS1	Region555	chr2_66748083	1	0	NA	7	0.4375
BEST4	Region559	rs12138281	7	2	NA	51	3.1875
BTBD19	Region559	rs12138281	4	0	NA	32	2
C1orf228	Region559	rs12138281	15	6	NA	65	4.0625
EIF2B3	Region559	rs12138281	25	4	NA	285	17.8125
KIF2C	Region559	rs12138281	23	1	NA	200	12.5
PLK3	Region559	rs12138281	4	0	NA	7	0.4375
PTCH2	Region559	rs12138281	21	8	NA	202	12.625
RPS8	Region559	rs12138281	7	0	NA	78	4.875
SNORD38B	Region559	rs12138281	2	0	NA	16	1
SNORD55	Region559	rs12138281	1	0	NA	16	1
ADORA3	Region562	rs1890548	0	1	NA	-5	-0.3125
CTTNBP2NL	Region562	rs1890548	2	2	NA	-11	-0.6875
KCND3	Region562	rs1890548	1	1	NA	-2	-0.125
LOC100129269	Region562	rs1890548	0	1	NA	-5	-0.3125
LOC643355	Region562	rs1890548	2	2	NA	-11	-0.6875
LINC00993	Region565	chr10_38401706	0	2	NA	-2	-0.125
LOC100129055	Region565	chr10_38401706	1	0	NA	6	0.375
MTRNR2L7	Region565	chr10_38401706	0	2	NA	-2	-0.125
ZNF37A	Region565	chr10_38401706	2	0	NA	9	0.5625
ANKRD33B	Region567	rs4701873	36	22	NA	158	9.875
VAV3	Region568	chr1_107587566	78	25	NA	37	2.3125
VAV3-AS1	Region568	chr1_107587566	10	20	NA	-32	-2
BCL2	Region572	rs2187163	47	6	NA	191	11.9375
DIAPH3	Region576	chr13_61126738	75	66	NA	22	1.375
DIAPH3-AS1	Region576	chr13_61126738	8	0	NA	17	1.0625
DIAPH3-AS2	Region576	chr13_61126738	3	0	NA	5	0.3125
TDRD3	Region576	chr13_61126738	6	66	NA	-148	-9.25
CRYBA4	Region577	rs12159895	0	1	NA	-6	-0.375
MYO18B	Region577	rs12159895	0	8	NA	-25	-1.5625
SEZ6L	Region577	rs12159895	0	8	NA	-25	-1.5625
LPL	Region578	rs2597426	26	36	NA	59	3.6875
SLC18A1	Region578	rs2597426	12	36	NA	-18	-1.125
C5orf46	Region579	rs4705049	3	0	NA	7	0.4375
SPINK5	Region579	rs4705049	3	0	NA	7	0.4375
CHIT1	Region582	rs4543864	47	46	NA	97	6.0625
LOC730227	Region582	rs4543864	48	47	NA	98	6.125
ANXA13	Region586	rs66538719	5	1	NA	19	1.1875
KLHL38	Region586	rs66538719	5	1	NA	19	1.1875
ATP6V1C1	Region587	chr8_103511127	4	0	NA	13	0.8125
AZIN1	Region587	chr8_103511127	14	16	NA	-8	-0.5
C8orf56	Region587	chr8_103511127	4	0	NA	13	0.8125
KLF10	Region587	chr8_103511127	14	16	NA	-8	-0.5
PTEN	Region590	rs1819577	5	8	NA	4	0.25
RNLS	Region590	rs1819577	5	8	NA	4	0.25
FRMD4A	Region591	rs2031608	10	0	NA	96	6
LOC643542	Region595	rs62091199	3	0	NA	5	0.3125
AGBL1	Region596	rs28561584	10	15	NA	2	0.125
LINC00052	Region596	rs28561584	10	15	NA	2	0.125
DOCK1	Region604	rs7912288	1	0	NA	4	0.25
FAM196A	Region604	rs7912288	2	0	NA	12	0.75
MGMT	Region604	rs7912288	0	1	NA	-9	-0.5625
MKI67	Region604	rs7912288	0	1	NA	-9	-0.5625
TCF7L2	Region605	chr10_114746251	38	2	NA	249	15.5625
CNOT1	Region607	chr16_58607804	5	1	NA	48	3
NDRG4	Region607	chr16_58607804	1	0	NA	15	0.9375
SLC38A7	Region607	chr16_58607804	2	1	NA	0	0
DSCR4	Region616	rs9976030	0	1	NA	-6	-0.375
KCNJ6	Region616	rs9976030	0	1	NA	-6	-0.375
ASPG	Region620	chr14_104841717	12	18	NA	-169	-10.5625
BRF1	Region620	chr14_104841717	71	5	NA	741	46.3125
KIF26A	Region620	chr14_104841717	25	23	NA	-63	-3.9375
MIR203	Region620	chr14_104841717	1	9	NA	-80	-5
MIR3545	Region620	chr14_104841717	0	1	NA	-15	-0.9375
NUDT14	Region620	chr14_104841717	36	5	NA	216	13.5
TDRD9	Region620	chr14_104841717	0	1	NA	-14	-0.875
LRRC41	Region627	chr1_46752487	1	0	NA	16	1
C11orf91	Region628	rs831636	1	0	NA	16	1
CD59	Region628	rs831636	14	0	NA	172	10.75
FBXO3	Region628	rs831636	25	10	NA	172	10.75
LMO2	Region628	rs831636	5	10	NA	-98	-6.125
TMPRSS3	Region629	rs3814899	2	2	NA	6	0.375
ANTXR2	Region631	rs3796594	2	0	NA	6	0.375
LINC00989	Region631	rs3796594	1	4	NA	-3	-0.1875
PCAT4	Region631	rs3796594	2	4	NA	2	0.125
NDN	Region636	rs2677407	3	3	NA	2	0.125
PWRN1	Region636	rs2677407	1	0	NA	1	0.0625
PWRN2	Region636	rs2677407	4	3	NA	3	0.1875
C4orf32	Region637	rs11934129	0	2	NA	-3	-0.1875
PITX2	Region637	rs11934129	0	2	NA	-3	-0.1875
GRID2	Region641	chr4_93795655	0	1	NA	-1	-0.0625
TMEM132D	Region644	rs4759572	0	2	NA	-7	-0.4375
SOX5	Region646	chr12_24437389	6	0	NA	11	0.6875
NALCN	Region647	chr13_101402051	4	0	NA	12	0.75
NALCN-AS1	Region647	chr13_101402051	1	1	NA	0	0
DPP10	Region649	rs72611916	1	1	NA	-1	-0.0625
IL1F10	Region649	rs72611916	0	52	NA	-466	-29.125
IL1RN	Region649	rs72611916	0	45	NA	-379	-23.6875
IL36A	Region649	rs72611916	0	1	NA	-12	-0.75
IL36B	Region649	rs72611916	0	11	NA	-68	-4.25
IL36RN	Region649	rs72611916	0	2	NA	-20	-1.25
LOC440900	Region649	rs72611916	1	1	NA	-1	-0.0625
SLC35F5	Region649	rs72611916	1	0	NA	16	1
FDX1	Region650	rs2724416	4	2	NA	17	1.0625
RDX	Region650	rs2724416	4	2	NA	17	1.0625
BOD1	Region651	rs4867694	16	10	NA	59	3.6875
CPEB4	Region651	rs4867694	16	10	NA	59	3.6875
ERGIC1	Region651	rs4867694	8	0	NA	62	3.875
ANKRD18B	Region655	rs7851404	0	44	NA	-198	-12.375
ANXA2P2	Region655	rs7851404	0	44	NA	-198	-12.375
ARID3C	Region655	rs7851404	8	5	NA	-43	-2.6875
C9orf24	Region655	rs7851404	1	0	NA	6	0.375
CNTFR	Region655	rs7851404	25	16	NA	122	7.625
CNTFR-AS1	Region655	rs7851404	10	5	NA	40	2.5
DCTN3	Region655	rs7851404	1	0	NA	16	1
DNAI1	Region655	rs7851404	28	19	NA	119	7.4375
ENHO	Region655	rs7851404	2	2	NA	14	0.875
FAM219A	Region655	rs7851404	21	0	NA	204	12.75
GALT	Region655	rs7851404	4	0	NA	28	1.75
IL11RA	Region655	rs7851404	2	0	NA	28	1.75
RPP25L	Region655	rs7851404	8	6	NA	16	1
SIGMAR1	Region655	rs7851404	8	1	NA	39	2.4375
CDH8	Region660	rs2914491	2	0	NA	5	0.3125
NONE	Region660	rs2914491	2	0	NA	5	0.3125
DYRK2	Region664	rs55934813	5	20	NA	-38	-2.375
IFNG	Region664	rs55934813	0	2	NA	-2	-0.125
IFNG-AS1	Region664	rs55934813	5	22	NA	-40	-2.5
EXOC2	Region665	rs71545193	2	0	NA	27	1.6875
HMGN2	Region666	rs14071	0	1	NA	-10	-0.625
RPS6KA1	Region666	rs14071	0	1	NA	-10	-0.625
OR5M11	Region668	chr11_57023547	1	0	NA	1	0.0625
OR5M8	Region668	chr11_57023547	1	0	NA	1	0.0625
OR8U1	Region668	chr11_57023547	1	0	NA	1	0.0625
OR8U8	Region668	chr11_57023547	1	0	NA	1	0.0625
BBS4	Region672	rs11637927	1	0	NA	16	1
TPD52L3	Region674	rs2031198	0	1	NA	-2	-0.125
UHRF2	Region674	rs2031198	0	1	NA	-2	-0.125
PIK3R1	Region675	rs6898903	1	10	NA	-9	-0.5625
SLC30A5	Region675	rs6898903	1	10	NA	-9	-0.5625
ELOVL5	Region677	rs62399860	3	11	NA	-10	-0.625
GCLC	Region677	rs62399860	3	11	NA	-10	-0.625
E2F7	Region682	rs11104944	8	0	NA	22	1.375
NAV3	Region682	rs11104944	8	0	NA	22	1.375
AP1G1	Region685	chr16_71878831	27	1	NA	268	16.75
ATXN1L	Region685	chr16_71878831	6	1	NA	28	1.75
CHST4	Region685	chr16_71878831	1	1	NA	0	0
DHODH	Region685	chr16_71878831	0	1	NA	-7	-0.4375
IST1	Region685	chr16_71878831	1	0	NA	14	0.875
LOC100132529	Region685	chr16_71878831	1	1	NA	0	0
MARVELD3	Region685	chr16_71878831	3	8	NA	-79	-4.9375
PHLPP2	Region685	chr16_71878831	13	0	NA	175	10.9375
PKD1L3	Region685	chr16_71878831	0	3	NA	-20	-1.25
TAT	Region685	chr16_71878831	3	11	NA	-113	-7.0625
ZNF821	Region685	chr16_71878831	2	0	NA	16	1
ATF1	Region687	rs7295386	39	0	NA	447	27.9375
DAZAP2	Region687	rs7295386	9	0	NA	67	4.1875
DIP2B	Region687	rs7295386	80	0	NA	752	47
FAIM2	Region687	rs7295386	1	1	NA	7	0.4375
LIMA1	Region687	rs7295386	1	0	NA	4	0.25
METTL7A	Region687	rs7295386	0	5	NA	-5	-0.3125
NONE	Region687	rs7295386	15	0	NA	138	8.625
POU6F1	Region687	rs7295386	8	0	NA	99	6.1875
TMPRSS12	Region687	rs7295386	7	6	NA	29	1.8125
ALG10	Region688	chr12_34455052	5	20	NA	-56	-3.5
NONE	Region688	chr12_34455052	1	20	NA	-60	-3.75
SYT10	Region688	chr12_34455052	7	1	NA	-3	-0.1875
EBF2	Region689	rs4872388	0	22	NA	-209	-13.0625
PPP2R2A	Region689	rs4872388	0	15	NA	-180	-11.25
COMMD3	Region690	rs11591811	0	1	NA	-10	-0.625
DNAJC1	Region690	rs11591811	14	79	NA	-148	-9.25
EBLN1	Region690	rs11591811	17	108	NA	-231	-14.4375
LOC100130992	Region690	rs11591811	8	24	NA	-62	-3.875
MLLT10	Region690	rs11591811	9	0	NA	106	6.625
TAB2	Region691	rs4897111	6	6	NA	2	0.125
UST	Region691	rs4897111	6	6	NA	2	0.125
BCL2L13	Region692	rs9618043	23	0	NA	285	17.8125
ARID4A	Region694	rs1959653	5	0	NA	77	4.8125
FLJ31306	Region694	rs1959653	5	0	NA	48	3
PSMA3	Region694	rs1959653	1	0	NA	16	1
TOMM20L	Region694	rs1959653	1	0	NA	13	0.8125
A3GALT2	Region695	rs4652875	8	5	NA	58	3.625
PHC2	Region695	rs4652875	106	33	NA	607	37.9375
ZSCAN20	Region695	rs4652875	66	28	NA	227	14.1875
C1orf140	Region698	chr1_221690347	15	20	NA	0	0
DDHD1	Region698	chr1_221690347	0	1	NA	-1	-0.0625
HLX	Region698	chr1_221690347	15	20	NA	0	0
MIR5580	Region698	chr1_221690347	0	1	NA	-1	-0.0625
VAV2	Region700	rs9721620	6	0	NA	48	3
HES1	Region701	rs6792072	5	9	NA	-63	-3.9375
LOC647323	Region701	rs6792072	5	9	NA	-63	-3.9375
GC	Region704	rs12507467	39	32	NA	12	0.75
SLC4A4	Region704	rs12507467	39	32	NA	12	0.75
OR11H4	Region706	rs10143407	3	0	NA	14	0.875
PARP2	Region706	rs10143407	3	0	NA	32	2
RPPH1	Region706	rs10143407	1	0	NA	16	1
TEP1	Region706	rs10143407	1	0	NA	16	1
TTC5	Region706	rs10143407	6	0	NA	62	3.875
COL18A1	Region708	rs11910672	6	7	NA	-85	-5.3125
LINC00316	Region708	rs11910672	6	7	NA	-85	-5.3125
LINC00410	Region709	chr13_91085857	0	1	NA	-1	-0.0625
C5orf38	Region710	chr5_3192600	0	15	NA	-117	-7.3125
LINC01019	Region710	chr5_3192600	0	15	NA	-117	-7.3125
DTX4	Region712	chr11_58994145	5	4	NA	54	3.375
MPEG1	Region712	chr11_58994145	2	13	NA	-14	-0.875
OR5AN1	Region712	chr11_58994145	0	12	NA	-23	-1.4375
CERS3	Region716	rs6598459	0	5	NA	-16	-1
SPATA41	Region716	rs6598459	0	1	NA	-1	-0.0625
CETN3	Region717	rs2972947	1	2	NA	-1	-0.0625
MIR3660	Region717	rs2972947	1	2	NA	-1	-0.0625
CTNNA2	Region720	rs56737526	5	0	NA	5	0.3125
LOC1720	Region720	rs56737526	5	0	NA	5	0.3125
LRP1B	Region721	chr2_142636892	0	2	NA	-2	-0.125
CHAT	Region722	rs11591558	0	4	NA	-37	-2.3125
ERCC6	Region722	rs11591558	1	0	NA	16	1
ERCC6-PGBD3	Region722	rs11591558	1	4	NA	-21	-1.3125
LINC00290	Region724	chr4_180045317	1	0	NA	2	0.125
LINC01098	Region724	chr4_180045317	1	0	NA	2	0.125
EN1	Region727	chr2_120202238	1	2	NA	-12	-0.75
INSIG2	Region727	chr2_120202238	1	2	NA	-12	-0.75
SCTR	Region727	chr2_120202238	0	1	NA	-5	-0.3125
LINC00494	Region73	rs3935549	11	21	NA	-75	-4.6875
PREX1	Region73	rs3935549	96	21	NA	663	41.4375
C12orf73	Region730	chr12_104618355	6	0	NA	52	3.25
GLT8D2	Region730	chr12_104618355	4	2	NA	33	2.0625
GNN	Region730	chr12_104618355	12	11	NA	2	0.125
HSP90B1	Region730	chr12_104618355	2	0	NA	16	1
TDG	Region730	chr12_104618355	11	0	NA	132	8.25
B4GALT5	Region731	rs61109982	8	2	NA	37	2.3125
LOC284751	Region731	rs61109982	15	20	NA	-65	-4.0625
PTPN1	Region731	rs61109982	15	20	NA	-65	-4.0625
SLC9A8	Region731	rs61109982	2	2	NA	-1	-0.0625
ANKRD30A	Region734	rs11592658	23	0	NA	46	2.875
FZD8	Region734	rs11592658	23	0	NA	46	2.875
ST3GAL4	Region735	chr11_126255669	1	0	NA	9	0.5625
DDHD1	Region736	rs2251171	59	79	NA	231	14.4375
MIR5580	Region736	rs2251171	59	79	NA	231	14.4375
CCDC79	Region739	chr16_65966379	0	1	NA	-7	-0.4375
CMTM4	Region739	chr16_65966379	2	0	NA	6	0.375
TK2	Region739	chr16_65966379	3	0	NA	31	1.9375
NRG1	Region741	chr8_31489923	2	2	NA	-3	-0.1875
USP48	Region742	rs10917109	21	0	NA	297	18.5625
MIR548G	Region743	rs531955	14	4	NA	12	0.75
ALDH7A1	Region744	chr5_125897221	2	0	NA	32	2
C2CD4B	Region747	rs7164695	2	0	NA	6	0.375
MGC15885	Region747	rs7164695	2	0	NA	6	0.375
CHRNA2	Region753	rs1381114	9	9	NA	-53	-3.3125
EPHX2	Region753	rs1381114	0	1	NA	-6	-0.375
KRR1	Region754	rs2471653	1	0	NA	2	0.125
NAP1L1	Region754	rs2471653	1	0	NA	16	1
PHLDA1	Region754	rs2471653	1	0	NA	2	0.125
KANK4	Region755	chr1_62804545	1	1	NA	-4	-0.25
NFIA	Region755	chr1_62804545	3	2	NA	24	1.5
USP1	Region755	chr1_62804545	1	1	NA	-4	-0.25
CHD2	Region757	rs17541330	73	0	NA	864	54
MCTP2	Region757	rs17541330	12	12	NA	-8	-0.5
RGMA	Region757	rs17541330	12	12	NA	-8	-0.5
CTDP1	Region759	rs3786206	1	0	NA	12	0.75
NFATC1	Region759	rs3786206	48	37	NA	245	15.3125
CCL20	Region765	chr2_228642619	0	14	NA	-14	-0.875
LOC654841	Region765	chr2_228642619	1	1	NA	0	0
MFF	Region765	chr2_228642619	1	0	NA	15	0.9375
SLC19A3	Region765	chr2_228642619	0	14	NA	-14	-0.875
LINC00461	Region770	rs1158464	3	1	NA	7	0.4375
MEF2C	Region770	rs1158464	7	1	NA	47	2.9375
MEF2C-AS1	Region770	rs1158464	20	0	NA	46	2.875
MIR3660	Region770	rs1158464	20	0	NA	46	2.875
PAX7	Region773	chr1_19630524	1	6	NA	-84	-5.25
ANAPC4	Region776	rs2123743	98	1	NA	1258	78.625
PI4K2B	Region776	rs2123743	17	9	NA	125	7.8125
SLC34A2	Region776	rs2123743	17	1	NA	98	6.125
ZCCHC4	Region776	rs2123743	55	9	NA	656	41
SLC8A1	Region778	chr2_40293944	58	1	NA	244	15.25
CCR9	Region781	chr3_45732859	1	5	NA	-13	-0.8125
CXCR6	Region781	chr3_45732859	1	0	NA	16	1
FYCO1	Region781	chr3_45732859	36	0	NA	443	27.6875
LZTFL1	Region781	chr3_45732859	24	18	NA	141	8.8125
SLC6A20	Region781	chr3_45732859	3	0	NA	40	2.5
PSMA8	Region782	chr18_23780291	0	1	NA	-1	-0.0625
SS18	Region782	chr18_23780291	0	1	NA	-1	-0.0625
NOVA1	Region783	rs11625358	0	5	NA	-6	-0.375
STXBP6	Region783	rs11625358	0	5	NA	-6	-0.375
NPAS3	Region791	rs60142735	6	4	NA	26	1.625
IRX1	Region792	rs6865239	0	18	NA	-47	-2.9375
LINC01020	Region792	rs6865239	0	18	NA	-47	-2.9375
LOC100288911	Region795	rs7580859	3	3	NA	3	0.1875
NONE	Region795	rs7580859	3	3	NA	3	0.1875
LINC00613	Region796	chr4_136900827	6	9	NA	-2	-0.125
PCDH18	Region796	chr4_136900827	6	9	NA	-2	-0.125
ATAD5	Region797	chr17_29157158	1	0	NA	3	0.1875
CRLF3	Region797	chr17_29157158	7	0	NA	95	5.9375
LRRC37BP1	Region797	chr17_29157158	8	7	NA	-8	-0.5
SUZ12P1	Region797	chr17_29157158	24	7	NA	190	11.875
TXN	Region800	rs2008729	1	4	NA	8	0.5
TXNDC8	Region800	rs2008729	0	4	NA	-6	-0.375
CAPRIN2	Region802	rs10492242	1	1	NA	13	0.8125
IPO8	Region802	rs10492242	2	0	NA	16	1
LINC00941	Region802	rs10492242	0	1	NA	-3	-0.1875
CORO1C	Region805	rs11114028	64	1	NA	518	32.375
DAO	Region805	rs11114028	2	0	NA	2	0.125
SELPLG	Region805	rs11114028	6	1	NA	44	2.75
SSH1	Region805	rs11114028	15	0	NA	72	4.5
DOCK1	Region806	chr10_128945288	3	0	NA	28	1.75
FAM196A	Region806	chr10_128945288	2	0	NA	14	0.875
NPAS3	Region809	rs13379162	18	2	NA	121	7.5625
CD247	Region810	rs7523907	56	37	NA	107	6.6875
ARF1	Region811	rs1551621	20	5	NA	77	4.8125
C1orf145	Region811	rs1551621	2	0	NA	19	1.1875
C1orf35	Region811	rs1551621	3	0	NA	31	1.9375
GJC2	Region811	rs1551621	16	8	NA	47	2.9375
GUK1	Region811	rs1551621	10	7	NA	11	0.6875
IBA57	Region811	rs1551621	11	0	NA	115	7.1875
IBA57-AS1	Region811	rs1551621	5	3	NA	-5	-0.3125
MIR3620	Region811	rs1551621	1	0	NA	14	0.875
MRPL55	Region811	rs1551621	4	7	NA	-33	-2.0625
OBSCN	Region811	rs1551621	8	3	NA	12	0.75
WNT3A	Region811	rs1551621	4	5	NA	-42	-2.625
BRINP3	Region812	chr1_189309164	2	0	NA	2	0.125
NONE	Region812	chr1_189309164	2	0	NA	2	0.125
GRM7	Region813	chr3_5497204	0	18	NA	-20	-1.25
MIR4790	Region813	chr3_5497204	0	18	NA	-20	-1.25
LINC00700	Region814	rs12411602	0	1	NA	-2	-0.125
LINC00701	Region814	rs12411602	0	1	NA	-2	-0.125
GGT5	Region815	rs62233189	7	5	NA	6	0.375
KIAA1671	Region815	rs62233189	61	23	NA	285	17.8125
LOC100128531	Region815	rs62233189	3	0	NA	22	1.375
ABCA6	Region816	rs8081118	5	0	NA	18	1.125
ABCA8	Region816	rs8081118	1	1	NA	3	0.1875
ABCA9	Region816	rs8081118	36	7	NA	117	7.3125
FAM20A	Region816	rs8081118	0	1	NA	-1	-0.0625
ANXA2P3	Region818	chr10_65462195	2	0	NA	3	0.1875
REEP3	Region818	chr10_65462195	2	0	NA	3	0.1875
IQGAP2	Region821	rs875543	2	12	NA	-38	-2.375
SV2C	Region821	rs875543	0	2	NA	-16	-1
DDI2	Region822	rs7513439	2	0	NA	16	1
DNAJC16	Region822	rs7513439	4	0	NA	48	3
FBLIM1	Region822	rs7513439	2	1	NA	2	0.125
PLEKHM2	Region822	rs7513439	2	1	NA	5	0.3125
RSC1A1	Region822	rs7513439	2	1	NA	5	0.3125
UQCRHL	Region822	rs7513439	2	1	NA	2	0.125
B3GNT2	Region826	rs13011372	16	1	NA	25	1.5625
TMEM17	Region826	rs13011372	16	1	NA	25	1.5625
FAM71B	Region828	rs72807038	4	31	NA	-221	-13.8125
ITK	Region828	rs72807038	1	34	NA	-334	-20.875
MED7	Region828	rs72807038	5	15	NA	-45	-2.8125
CA12	Region830	rs8034751	3	2	NA	4	0.25
USP3	Region830	rs8034751	3	2	NA	4	0.25
PSAT1	Region833	rs11138052	1	0	NA	1	0.0625
TLE4	Region833	rs11138052	1	0	NA	1	0.0625
LRIG1	Region836	rs940040	4	1	NA	43	2.6875
GRIK1	Region837	rs73186477	0	4	NA	-4	-0.25
ARPC2	Region838	chr2_218314258	0	1	NA	-6	-0.375
CXCR1	Region838	chr2_218314258	0	1	NA	-6	-0.375
DIRC3	Region838	chr2_218314258	2	4	NA	-11	-0.6875
IGFBP2	Region838	chr2_218314258	1	1	NA	-1	-0.0625
IGFBP5	Region838	chr2_218314258	1	0	NA	10	0.625
NONE	Region838	chr2_218314258	2	2	NA	8	0.5
RPL37A	Region838	chr2_218314258	1	1	NA	-1	-0.0625
TNS1	Region838	chr2_218314258	4	2	NA	20	1.25
EYA1	Region839	chr8_72534883	1	3	NA	-4	-0.25
MSC	Region839	chr8_72534883	1	3	NA	-4	-0.25
FKBP1A-SDCBP2	Region840	rs6041689	2	0	NA	16	1
LOC100289473	Region840	rs6041689	1	1	NA	-6	-0.375
SDCBP2-AS1	Region840	rs6041689	2	0	NA	16	1
SIRPG	Region840	rs6041689	1	2	NA	-17	-1.0625
SRXN1	Region840	rs6041689	1	1	NA	-11	-0.6875
TCF15	Region840	rs6041689	1	3	NA	-39	-2.4375
ERRFI1	Region842	chr1_8217961	0	34	NA	-92	-5.75
SLC45A1	Region842	chr1_8217961	0	34	NA	-92	-5.75
ALG2	Region845	rs10819654	3	2	NA	2	0.125
TGFBR1	Region845	rs10819654	3	2	NA	2	0.125
ARMC8	Region849	rs185244	1	0	NA	16	1
ESYT3	Region849	rs185244	1	1	NA	1	0.0625
MRAS	Region849	rs185244	38	2	NA	346	21.625
NME9	Region849	rs185244	1	1	NA	13	0.8125
CSF1	Region85	rs61787370	4	4	NA	30	1.875
EPS8L3	Region85	rs61787370	4	4	NA	30	1.875
COX5A	Region851	rs6495124	7	5	NA	77	4.8125
CPLX3	Region851	rs6495124	0	1	NA	-15	-0.9375
CSK	Region851	rs6495124	24	4	NA	165	10.3125
CYP1A2	Region851	rs6495124	7	5	NA	13	0.8125
FAM219B	Region851	rs6495124	6	0	NA	80	5
LMAN1L	Region851	rs6495124	9	7	NA	-28	-1.75
MPI	Region851	rs6495124	5	3	NA	37	2.3125
RPP25	Region851	rs6495124	0	5	NA	-35	-2.1875
SCAMP2	Region851	rs6495124	15	3	NA	131	8.1875
ULK3	Region851	rs6495124	11	0	NA	118	7.375
URI1	Region852	rs16963956	9	5	NA	16	1
ZNF536	Region852	rs16963956	9	5	NA	16	1
FAM102A	Region854	rs10819319	2	1	NA	14	0.875
NAIF1	Region854	rs10819319	0	1	NA	-2	-0.125
ST6GALNAC4	Region854	rs10819319	3	0	NA	28	1.75
ST6GALNAC6	Region854	rs10819319	2	0	NA	14	0.875
COL13A1	Region859	rs56158935	13	7	NA	17	1.0625
LRRC20	Region859	rs56158935	5	0	NA	39	2.4375
NPFFR1	Region859	rs56158935	2	1	NA	0	0
DDX18	Region860	chr2_118471311	0	1	NA	-3	-0.1875
DPP10	Region860	chr2_118471311	0	1	NA	-3	-0.1875
EPHB1	Region863	chr3_135505101	5	2	NA	4	0.25
PPP2R3A	Region863	chr3_135505101	3	2	NA	1	0.0625
REG3G	Region865	rs12052417	1	0	NA	1	0.0625
SNAR-H	Region865	rs12052417	1	0	NA	1	0.0625
GULP1	Region868	chr2_188732904	17	2	NA	17	1.0625
TFPI	Region868	chr2_188732904	17	2	NA	17	1.0625
ASAH2	Region869	rs2574949	1	0	NA	1	0.0625
SGMS1	Region869	rs2574949	3	0	NA	14	0.875
DSE	Region870	chr6_116731672	1	0	NA	4	0.25
FRK	Region870	chr6_116731672	2	0	NA	9	0.5625
CCDC122	Region872	rs61961434	2	1	NA	8	0.5
ENOX1	Region872	rs61961434	4	2	NA	17	1.0625
LINC00284	Region872	rs61961434	2	1	NA	9	0.5625
SMIM2-AS1	Region872	rs61961434	4	1	NA	11	0.6875
C16orf47	Region878	rs6499618	3	8	NA	-39	-2.4375
LOC100506172	Region878	rs6499618	3	8	NA	-39	-2.4375
NHSL1	Region881	rs72986816	1	0	NA	9	0.5625
EFCAB11	Region883	chr14_90261784	1	0	NA	1	0.0625
CASC17	Region888	rs12937299	27	38	NA	10	0.625
KCNJ2	Region888	rs12937299	27	38	NA	10	0.625
CCT6A	Region89	rs2242508	2	0	NA	16	1
CHCHD2	Region89	rs2242508	9	5	NA	82	5.125
LOC650226	Region89	rs2242508	0	2	NA	-12	-0.75
NUPR1L	Region89	rs2242508	2	12	NA	-88	-5.5
PHKG1	Region89	rs2242508	15	0	NA	161	10.0625
PSPH	Region89	rs2242508	3	0	NA	42	2.625
SUMF2	Region89	rs2242508	4	0	NA	48	3
CNEP1R1	Region895	rs34957005	0	1	NA	-5	-0.3125
ZNF423	Region895	rs34957005	0	1	NA	-5	-0.3125
ITIH4	Region901	rs3774532	2	1	NA	15	0.9375
PRKCD	Region901	rs3774532	20	19	NA	-74	-4.625
RFT1	Region901	rs3774532	135	38	NA	1272	79.5
SFMBT1	Region901	rs3774532	63	16	NA	348	21.75
TMEM110	Region901	rs3774532	2	0	NA	16	1
TMEM110-MUSTN1	Region901	rs3774532	2	0	NA	16	1
KLHL22	Region902	chr22_20853868	2	0	NA	31	1.9375
MED15	Region902	chr22_20853868	6	0	NA	63	3.9375
SCARF2	Region902	chr22_20853868	1	0	NA	16	1
ZNF74	Region902	chr22_20853868	1	0	NA	16	1
KCNH5	Region903	rs4899099	7	15	NA	-3	-0.1875
GTF2E1	Region908	rs12491742	0	3	NA	-5	-0.3125
STXBP5L	Region908	rs12491742	5	4	NA	0	0
B4GALNT3	Region910	chr12_630402	1	1	NA	-3	-0.1875
IQSEC3	Region910	chr12_630402	0	1	NA	-12	-0.75
NINJ2	Region910	chr12_630402	9	8	NA	40	2.5
SLC6A12	Region910	chr12_630402	4	2	NA	4	0.25
MYT1L	Region911	chr2_2204837	4	3	NA	5	0.3125
EDIL3	Region912	rs4354014	11	0	NA	26	1.625
NBPF22P	Region912	rs4354014	1	0	NA	2	0.125
NONE	Region912	rs4354014	2	1	NA	-8	-0.5
PLEKHG4B	Region912	rs4354014	2	1	NA	-8	-0.5
PPARG	Region918	chr3_12865609	1	6	NA	-27	-1.6875
SYN2	Region918	chr3_12865609	35	87	NA	-272	-17
TAMM41	Region918	chr3_12865609	6	12	NA	-138	-8.625
TIMP4	Region918	chr3_12865609	3	2	NA	17	1.0625
DEPTOR	Region919	rs13263296	196	112	NA	929	58.0625
DSCC1	Region919	rs13263296	8	8	NA	10	0.625
AGPAT4	Region92	rs10455892	2	1	NA	13	0.8125
PARK2	Region92	rs10455892	22	0	NA	52	3.25
IL18R1	Region920	chr2_103091028	1	10	NA	-21	-1.3125
IL18RAP	Region920	chr2_103091028	1	11	NA	-50	-3.125
IL1RL1	Region920	chr2_103091028	1	13	NA	-88	-5.5
IL1RL2	Region920	chr2_103091028	0	5	NA	-47	-2.9375
SLC9A2	Region920	chr2_103091028	1	6	NA	-10	-0.625
SLC9A4	Region920	chr2_103091028	1	36	NA	-109	-6.8125
LOC100505768	Region921	rs10873830	13	4	NA	18	1.125
PKN2	Region921	rs10873830	13	4	NA	18	1.125
LOC100505768	Region923	rs1889231	4	0	NA	4	0.25
PKN2	Region923	rs1889231	4	0	NA	4	0.25
CBLB	Region924	rs73208320	21	0	NA	62	3.875
LINC00882	Region924	rs73208320	21	0	NA	62	3.875
IL2	Region927	rs2137497	2	0	NA	3	0.1875
IL21	Region927	rs2137497	2	0	NA	3	0.1875
IL21-AS1	Region927	rs2137497	0	4	NA	-9	-0.5625
ATRNL1	Region928	rs2484265	52	4	NA	84	5.25
TRUB1	Region928	rs2484265	0	1	NA	-4	-0.25
LOC100132735	Region93	rs72976934	4	0	NA	6	0.375
LOC645434	Region93	rs72976934	1	0	NA	2	0.125
MIR3668	Region93	rs72976934	3	0	NA	4	0.25
EPC2	Region931	rs1032034	54	13	NA	374	23.375
KIF5C	Region931	rs1032034	5	4	NA	23	1.4375
MBD5	Region931	rs1032034	3	9	NA	-6	-0.375
PTPN11	Region932	rs11066320	1	4	NA	-12	-0.75
RPH3A	Region932	rs11066320	0	4	NA	-28	-1.75
CSNK1G3	Region939	rs9327336	38	2	NA	177	11.0625
ZNF608	Region939	rs9327336	53	4	NA	317	19.8125
THSD7A	Region941	rs62435662	3	4	NA	-6	-0.375
TMEM106B	Region941	rs62435662	7	4	NA	39	2.4375
CNTNAP5	Region942	rs12468403	2	2	NA	-2	-0.125
TSN	Region942	rs12468403	2	2	NA	-2	-0.125
ATL1	Region944	rs72681677	31	0	NA	268	16.75
MAP4K5	Region944	rs72681677	1	0	NA	12	0.75
NIN	Region944	rs72681677	5	0	NA	45	2.8125
SAV1	Region944	rs72681677	2	0	NA	8	0.5
NONE	Region945	rs62116194	10	15	NA	-152	-9.5
OR7A17	Region945	rs62116194	0	10	NA	-74	-4.625
OR7C2	Region945	rs62116194	0	10	NA	-74	-4.625
SLC1A6	Region945	rs62116194	30	23	NA	-157	-9.8125
HIP1	Region947	rs11760901	1	0	NA	16	1
POR	Region947	rs11760901	1	0	NA	16	1
AKAP11	Region95	rs3783196	1	2	NA	-5	-0.3125
MRPS31	Region95	rs3783196	3	0	NA	30	1.875
RGCC	Region95	rs3783196	37	7	NA	216	13.5
TNFSF11	Region95	rs3783196	1	2	NA	-5	-0.3125
VWA8	Region95	rs3783196	85	7	NA	673	42.0625
LINC00469	Region950	rs12937393	5	5	NA	-7	-0.4375
CEP120	Region953	rs10044676	0	2	NA	-4	-0.25
CSNK1G3	Region953	rs10044676	2	4	NA	15	0.9375
PRDM6	Region953	rs10044676	0	1	NA	-3	-0.1875
ZNF608	Region953	rs10044676	0	2	NA	-2	-0.125
PIEZO2	Region954	rs7231758	6	17	NA	-10	-0.625
SLC35G4	Region954	rs7231758	0	11	NA	-11	-0.6875
OPCML	Region955	chr11_132820278	1	6	NA	-42	-2.625
ELOVL6	Region958	chr4_111112897	2	0	NA	19	1.1875
COL26A1	Region960	rs13235582	2	2	NA	-6	-0.375
CUX1	Region960	rs13235582	63	2	NA	735	45.9375
GEMIN2	Region961	rs12897220	2	0	NA	32	2
LINC00639	Region961	rs12897220	3	0	NA	12	0.75
SEC23A	Region961	rs12897220	4	0	NA	28	1.75
TRAPPC6B	Region961	rs12897220	1	0	NA	16	1
FLJ45974	Region962	chr7_53460018	0	1	NA	-1	-0.0625
C2orf40	Region966	rs3769504	9	10	NA	7	0.4375
NCK2	Region966	rs3769504	47	11	NA	327	20.4375
ANXA8	Region969	rs11204208	0	1	NA	-5	-0.3125
ZNF488	Region969	rs11204208	1	2	NA	1	0.0625
NONE	Region972	rs12048590	1	0	NA	1	0.0625
PLA2G4A	Region972	rs12048590	1	0	NA	1	0.0625
ASTN2	Region977	rs11795285	1	2	NA	-2	-0.125
BMPER	Region981	chr7_34084039	3	2	NA	7	0.4375
NRXN1	Region982	rs1964307	29	1	NA	77	4.8125
LOC284801	Region983	chr20_26163326	0	11	NA	-13	-0.8125
NCOR1P1	Region983	chr20_26163326	0	11	NA	-13	-0.8125
ANKRD20A19P	Region984	rs1969883	6	3	NA	38	2.375
SPATA13	Region984	rs1969883	6	3	NA	38	2.375
MIR4458HG	Region987	chr5_9388735	3	2	NA	1	0.0625
SEMA5A	Region987	chr5_9388735	3	2	NA	1	0.0625
MB	Region999	chr22_36196757	5	4	NA	-2	-0.125
RASD2	Region999	chr22_36196757	5	4	NA	-2	-0.125
Key
Target	target gene for computation
Region	association region
LeadSNP	lead SNP associated with MS
PEX	number of experiments relating the SNP in question with promoter, enhancer or transcriptional activation functions
R	number of experiments relating the SNP in question with repression functions
eQTL	known expression quantitative trait locus
sumOfWeights	arithmetic sum of positive (PEX) minus negative (R) effects normalized for each cell type
sumOfWeightedWeights (PRE)	normalized SumOfWeights by total number of experiments reported
