# Supplementary material for: A systems biology approach uncovers cell-specific gene regulatory effects of genetic associations in multiple sclerosis
Source: Nat Commun. 2019 May 20;10:2236. doi: 10.1038/s41467-019-09773-y (PMC6527683; doi:10.1038/s41467-019-09773-y)
Supplement: Supplementary file 16 — Supplementary data 13 [file 41467_2019_9773_MOESM16_ESM.xlsx]

## Sheet: Supplementary Dataset 13
Supplementary Table 13. Predicted regulatory effects of genes (SR_ Lung_r2>0.5)
Target	Region	LeadSNP	PEX	R	eQTL	sumOfWeights	sumOfWeightedWeights (PRE)
ACAN	Region100	rs11629628	0	1	NA	-3	-0.75
ISG20	Region100	rs11629628	0	1	NA	-3	-0.75
LOC100131496	Region1001	rs6066390	1	0	NA	4	1
NCOA3	Region1001	rs6066390	10	1	NA	31	7.75
ZMYND8	Region1001	rs6066390	0	1	NA	-1	-0.25
C21orf33	Region1003	rs9983276	1	2	NA	-2	-0.5
ICOSLG	Region1003	rs9983276	9	11	NA	-12	-3
ACOXL	Region1005	rs11676457	0	3	NA	-6	-1.5
STARD13	Region1007	rs797229	60	0	NA	84	21
ZDHHC14	Region1008	rs240641	59	3	NA	103	25.75
FLJ37201	Region1009	chr10_90886583	1	0	NA	1	0.25
KIF20B	Region1009	chr10_90886583	5	2	NA	13	3.25
LINC00865	Region1009	chr10_90886583	1	2	NA	-3	-0.75
PANK1	Region1009	chr10_90886583	3	0	NA	3	0.75
SLC16A12	Region1009	chr10_90886583	17	0	NA	34	8.5
RBMS3	Region1012	rs12496095	3	0	NA	3	0.75
TGFBR2	Region1012	rs12496095	3	0	NA	3	0.75
ARID1B	Region1014	chr6_156807187	4	0	NA	6	1.5
NOX3	Region1014	chr6_156807187	4	0	NA	6	1.5
C14orf177	Region1015	rs8022888	0	6	NA	-7	-1.75
C14orf64	Region1015	rs8022888	0	6	NA	-7	-1.75
CS	Region1017	chr12_56620797	1	0	NA	4	1
GLS2	Region1017	chr12_56620797	0	1	NA	-3	-0.75
NABP2	Region1017	chr12_56620797	1	0	NA	4	1
RBMS2	Region1017	chr12_56620797	0	1	NA	-3	-0.75
RNF41	Region1017	chr12_56620797	1	0	NA	4	1
NEK1	Region1021	rs6814498	133	0	NA	386	96.5
PALLD	Region1021	rs6814498	20	0	NA	37	9.25
SH3RF1	Region1021	rs6814498	3	0	NA	3	0.75
CDH11	Region1022	rs1423987	3	20	NA	-17	-4.25
NONE	Region1022	rs1423987	3	20	NA	-17	-4.25
BLOC1S6	Region1023	rs28664009	1	1	NA	1	0.25
HMGN2P46	Region1023	rs28664009	0	1	NA	-3	-0.75
SLC30A4	Region1023	rs28664009	1	0	NA	3	0.75
CNTN5	Region1024	rs4331059	2	0	NA	2	0.5
JRKL-AS1	Region1024	rs4331059	2	0	NA	2	0.5
RAN	Region1026	chr12_131162924	0	1	NA	-2	-0.5
STX2	Region1026	chr12_131162924	2	1	NA	6	1.5
LOC729950	Region1032	chr18_22537069	0	2	NA	-2	-0.5
ZNF521	Region1032	chr18_22537069	0	2	NA	-2	-0.5
COL11A1	Region1033	chr1_104025337	6	0	NA	10	2.5
LINC00861	Region1035	rs71516800	1	5	NA	-6	-1.5
TRIB1	Region1035	rs71516800	1	5	NA	-6	-1.5
ATRN	Region1039	rs17709848	52	3	NA	161	40.25
C20orf194	Region1039	rs17709848	4	4	NA	5	1.25
SLC4A11	Region1039	rs17709848	0	1	NA	-3	-0.75
ITGAM	Region104	rs34550882	11	22	NA	-37	-9.25
ITGAX	Region104	rs34550882	3	9	NA	-12	-3
TRIM72	Region104	rs34550882	0	1	NA	-3	-0.75
AANAT	Region1040	rs7207108	0	4	NA	-7	-1.75
PRPSAP1	Region1040	rs7207108	5	0	NA	8	2
SEC14L1	Region1040	rs7207108	9	0	NA	17	4.25
SPHK1	Region1040	rs7207108	7	0	NA	12	3
UBE2O	Region1040	rs7207108	33	0	NA	85	21.25
EMID1	Region105	rs134490	1	1	NA	1	0.25
KREMEN1	Region105	rs134490	1	1	NA	-1	-0.25
TTC28	Region105	rs134490	7	0	NA	11	2.75
MACF1	Region1052	chr1_40367846	2	1	NA	1	0.25
NDUFS5	Region1052	chr1_40367846	2	1	NA	1	0.25
CYTH3	Region1053	chr7_6119592	2	0	NA	6	1.5
EIF2AK1	Region1053	chr7_6119592	1	0	NA	2	0.5
RNF216	Region1053	chr7_6119592	3	0	NA	12	3
USP42	Region1053	chr7_6119592	2	0	NA	6	1.5
MIR548H3	Region1057	chr6_98164584	0	1	NA	-1	-0.25
ARAP1	Region106	rs3862794	2	0	NA	4	1
ATG16L2	Region106	rs3862794	1	0	NA	4	1
FCHSD2	Region106	rs3862794	2	0	NA	4	1
STARD10	Region106	rs3862794	1	0	NA	4	1
DOCK10	Region1061	rs1857996	8	0	NA	18	4.5
DSCAM	Region1065	rs2837621	1	0	NA	1	0.25
ATP11B	Region1069	rs2686431	1	0	NA	4	1
GOLGA2P5	Region1073	rs12825841	3	1	NA	2	0.5
MIR1827	Region1073	rs12825841	1	0	NA	1	0.25
SCYL2	Region1073	rs12825841	1	0	NA	3	0.75
UHRF1BP1L	Region1073	rs12825841	2	1	NA	4	1
LOC730101	Region1074	rs72931134	32	0	NA	65	16.25
TRAM2-AS1	Region1074	rs72931134	34	0	NA	71	17.75
ARNT2	Region1076	rs12439449	6	0	NA	14	3.5
JAG1	Region1079	chr20_10623652	2	0	NA	4	1
SLX4IP	Region1079	chr20_10623652	6	0	NA	15	3.75
INSL4	Region108	rs10758669	0	1	NA	-2	-0.5
INSL6	Region108	rs10758669	0	1	NA	-2	-0.5
JAK2	Region108	rs10758669	10	0	NA	35	8.75
RCL1	Region108	rs10758669	1	0	NA	2	0.5
NCOA2	Region109	rs7830997	2	28	NA	-54	-13.5
TRAM1	Region109	rs7830997	2	28	NA	-54	-13.5
CLEC18A	Region1093	chr16_69854156	1	0	NA	3	0.75
NFAT5	Region1093	chr16_69854156	1	0	NA	4	1
NOB1	Region1093	chr16_69854156	2	1	NA	7	1.75
NQO1	Region1093	chr16_69854156	1	0	NA	4	1
WWP2	Region1093	chr16_69854156	5	1	NA	11	2.75
TAF4	Region1096	rs35912134	1	0	NA	4	1
FOXC1	Region1098	chr6_1908597	0	6	NA	-21	-5.25
FOXF2	Region1098	chr6_1908597	0	6	NA	-21	-5.25
DPP10	Region1100	chr2_115932979	0	1	NA	-1	-0.25
DPP10-AS1	Region1100	chr2_115932979	0	9	NA	-9	-2.25
NFIB	Region1105	chr9_14087226	1	1	NA	1	0.25
DAB1	Region1107	rs12034857	0	1	NA	-2	-0.5
OMA1	Region1107	rs12034857	0	1	NA	-2	-0.5
MIR548AE2	Region1109	chr16_48431095	0	1	NA	-2	-0.5
N4BP1	Region1109	chr16_48431095	0	1	NA	-2	-0.5
ABHD17B	Region1110	chr9_74645450	0	1	NA	-1	-0.25
TMEM2	Region1110	chr9_74645450	0	1	NA	-1	-0.25
CNGA3	Region1112	rs11674825	1	0	NA	2	0.5
COA5	Region1112	rs11674825	1	0	NA	2	0.5
INPP4A	Region1112	rs11674825	3	0	NA	6	1.5
MGAT4A	Region1112	rs11674825	1	0	NA	2	0.5
VWA3B	Region1112	rs11674825	1	1	NA	1	0.25
BCAR1	Region1116	chr16_75341209	1	1	NA	2	0.5
CFDP1	Region1116	chr16_75341209	2	1	NA	6	1.5
CPSF6	Region1117	rs12815967	1	0	NA	4	1
PPM1K	Region1118	rs35310312	1	0	NA	3	0.75
HGSNAT	Region1119	chr8_43777245	2	0	NA	4	1
RYR3	Region1120	rs345827	4	33	NA	-63	-15.75
KCNE3	Region1121	chr11_73700504	5	14	NA	-23	-5.75
LIPT2	Region1121	chr11_73700504	11	18	NA	-19	-4.75
ARHGAP33	Region1127	rs8107142	4	0	NA	12	3
C19orf55	Region1127	rs8107142	6	0	NA	24	6
COX6B1	Region1127	rs8107142	3	0	NA	12	3
HSPB6	Region1127	rs8107142	1	0	NA	4	1
IGFLR1	Region1127	rs8107142	1	0	NA	4	1
KMT2B	Region1127	rs8107142	2	0	NA	8	2
LIN37	Region1127	rs8107142	4	0	NA	12	3
LOC644050	Region1127	rs8107142	1	1	NA	1	0.25
PSENEN	Region1127	rs8107142	1	0	NA	4	1
UPK1A	Region1127	rs8107142	3	6	NA	2	0.5
UPK1A-AS1	Region1127	rs8107142	0	1	NA	-4	-1
ZBTB32	Region1127	rs8107142	1	6	NA	-3	-0.75
LOC100506371	Region1131	rs9906762	0	1	NA	-1	-0.25
RPH3AL	Region1131	rs9906762	1	2	NA	-1	-0.25
ATF7	Region1136	chr12_53236808	5	0	NA	12	3
PCBP2	Region1136	chr12_53236808	2	0	NA	4	1
UNC5C	Region1139	chr4_96724444	1	0	NA	1	0.25
AUH	Region114	rs290260	16	0	NA	30	7.5
DIRAS2	Region114	rs290260	2	7	NA	-5	-1.25
LOC100129316	Region114	rs290260	6	0	NA	12	3
NFIL3	Region114	rs290260	4	0	NA	4	1
SYK	Region114	rs290260	14	20	NA	-20	-5
ATP6AP1L	Region1148	rs224949	31	10	NA	38	9.5
MIR3977	Region1148	rs224949	31	10	NA	38	9.5
LRRC30	Region1150	chr18_6959267	0	9	NA	-11	-2.75
PTPRM	Region1150	chr18_6959267	21	9	NA	33	8.25
HNRNPA3	Region1152	chr2_177608778	5	5	NA	0	0
LINC01116	Region1152	chr2_177608778	5	5	NA	0	0
LDB2	Region1155	rs17492017	3	0	NA	4	1
KIAA0319L	Region1162	rs1203148	1	0	NA	4	1
GPC1	Region1165	chr2_241399490	0	1	NA	-1	-0.25
OTOS	Region1165	chr2_241399490	0	1	NA	-1	-0.25
CD47	Region1169	rs1580173	34	4	NA	60	15
HHLA2	Region1169	rs1580173	3	2	NA	1	0.25
IFT57	Region1169	rs1580173	61	4	NA	132	33
ESRRG	Region1174	rs10863310	1	2	NA	-1	-0.25
GPATCH2	Region1174	rs10863310	1	2	NA	-1	-0.25
CHURC1	Region1175	chr14_65362411	10	9	NA	9	2.25
CHURC1-FNTB	Region1175	chr14_65362411	10	0	NA	36	9
RAB15	Region1175	chr14_65362411	3	0	NA	12	3
SPTB	Region1175	chr14_65362411	0	9	NA	-27	-6.75
ATP10A	Region1183	rs7178018	20	0	NA	45	11.25
ETHE1	Region1185	chr19_43863269	1	0	NA	4	1
IRGQ	Region1185	chr19_43863269	1	0	NA	4	1
XRCC1	Region1185	chr19_43863269	1	0	NA	4	1
MYO1D	Region1186	rs3025293	0	1	NA	-1	-0.25
TMEM98	Region1186	rs3025293	1	0	NA	4	1
CPOX	Region1190	chr3_98276565	0	1	NA	-2	-0.5
GPR15	Region1190	chr3_98276565	0	1	NA	-2	-0.5
DIP2A	Region1193	rs4818845	1	0	NA	4	1
GPRIN3	Region1194	rs356218	35	0	NA	35	8.75
LOC644248	Region1194	rs356218	4	8	NA	-10	-2.5
MMRN1	Region1194	rs356218	2	3	NA	-1	-0.25
SNCA	Region1194	rs356218	126	17	NA	99	24.75
PHACTR1	Region1196	rs4715000	2	3	NA	-1	-0.25
FSCN3	Region1209	rs34981624	0	1	NA	-2	-0.5
SND1	Region1209	rs34981624	4	0	NA	10	2.5
COG6	Region121	chr13_40788848	70	47	NA	148	37
LHFP	Region121	chr13_40788848	0	43	NA	-50	-12.5
MIR4305	Region121	chr13_40788848	1	0	NA	4	1
UPP2	Region1213	chr2_158338536	0	1	NA	-2	-0.5
STK39	Region1216	rs1400641	204	0	NA	558	139.5
CCDC146	Region1218	rs11761838	11	0	NA	26	6.5
GSAP	Region1218	rs11761838	30	0	NA	72	18
PPP3CA	Region1225	rs2695208	1	0	NA	3	0.75
EDN2	Region1229	chr1_41992662	9	25	NA	-24	-6
HIVEP3	Region1229	chr1_41992662	4	1	NA	6	1.5
SCMH1	Region1229	chr1_41992662	9	25	NA	-24	-6
HS6ST3	Region1231	rs1764418	1	12	NA	-11	-2.75
DENND4B	Region1236	rs7515767	2	0	NA	8	2
GATAD2B	Region1236	rs7515767	31	0	NA	97	24.25
JTB	Region1236	rs7515767	1	0	NA	4	1
NUP210L	Region1236	rs7515767	4	0	NA	8	2
RAB13	Region1236	rs7515767	1	0	NA	4	1
SLC39A1	Region1236	rs7515767	1	0	NA	4	1
HTR3A	Region1239	rs1150229	0	13	NA	-27	-6.75
HTR3B	Region1239	rs1150229	0	19	NA	-29	-7.25
USP28	Region1239	rs1150229	15	14	NA	34	8.5
ZBTB16	Region1239	rs1150229	0	1	NA	-2	-0.5
GAB2	Region1241	chr11_77812787	8	0	NA	15	3.75
KCTD14	Region1241	chr11_77812787	1	0	NA	3	0.75
KCTD21	Region1241	chr11_77812787	1	0	NA	4	1
NARS2	Region1241	chr11_77812787	1	0	NA	3	0.75
NDUFC2-KCTD14	Region1241	chr11_77812787	1	0	NA	3	0.75
RNU6-83P	Region1241	chr11_77812787	1	0	NA	4	1
SLC44A3	Region1242	chr1_95469075	1	0	NA	3	0.75
ADAM7	Region1243	rs4367551	0	2	NA	-4	-1
NEFM	Region1243	rs4367551	0	2	NA	-4	-1
ARL14EP	Region1245	rs683054	6	7	NA	3	0.75
FSHB	Region1245	rs683054	0	4	NA	-12	-3
MPPED2	Region1245	rs683054	2	3	NA	-1	-0.25
CDH10	Region1246	chr5_24601554	0	1	NA	-1	-0.25
DACH1	Region125	rs9599826	2	0	NA	2	0.5
KCNB2	Region1252	rs17189884	0	1	NA	-1	-0.25
STAU2	Region1252	rs17189884	7	0	NA	13	3.25
STAU2-AS1	Region1252	rs17189884	1	1	NA	0	0
UBE2W	Region1252	rs17189884	9	0	NA	35	8.75
ACAD11	Region1256	rs6439313	16	0	NA	43	10.75
ACPP	Region1256	rs6439313	0	1	NA	-2	-0.5
DNAJC13	Region1256	rs6439313	37	1	NA	110	27.5
NPHP3-ACAD11	Region1256	rs6439313	42	0	NA	125	31.25
RABGAP1L	Region1260	chr1_174315442	7	0	NA	7	1.75
CCR6	Region1262	chr6_167705204	0	28	NA	-28	-7
FGFR1OP	Region1262	chr6_167705204	0	19	NA	-19	-4.75
TFPI2	Region1264	chr7_93517868	0	1	NA	-1	-0.25
PLCL2	Region127	rs1992382	71	8	NA	87	21.75
CSMD1	Region1270	chr8_2864155	2	1	NA	1	0.25
DPT	Region1273	rs1412334	1	0	NA	1	0.25
XCL1	Region1273	rs1412334	1	0	NA	1	0.25
CTAGE1	Region1274	rs299247	0	2	NA	-4	-1
RBBP8	Region1274	rs299247	0	2	NA	-4	-1
HFM1	Region1276	rs347001	0	3	NA	-3	-0.75
ZNF644	Region1276	rs347001	0	3	NA	-3	-0.75
FLJ35024	Region1280	chr9_2515373	2	0	NA	2	0.5
SMARCA2	Region1280	chr9_2515373	2	0	NA	2	0.5
ANKDD1A	Region1282	rs585152	31	5	NA	65	16.25
PLEKHO2	Region1282	rs585152	31	5	NA	65	16.25
L3MBTL3	Region129	rs6921288	5	0	NA	17	4.25
TMEM244	Region129	rs6921288	1	0	NA	1	0.25
IL17B	Region1290	chr5_148705660	6	0	NA	12	3
MIR143HG	Region1290	chr5_148705660	6	0	NA	12	3
CYP19A1	Region1294	rs62020093	0	3	NA	-8	-2
TNFAIP8L3	Region1294	rs62020093	0	1	NA	-3	-0.75
BAZ2B	Region1300	rs10489999	20	0	NA	78	19.5
COMMD7	Region1304	rs6119947	8	0	NA	18	4.5
DNMT3B	Region1304	rs6119947	12	0	NA	24	6
MAPRE1	Region1304	rs6119947	21	2	NA	55	13.75
SUN5	Region1304	rs6119947	4	2	NA	7	1.75
BCHE	Region1310	rs73159354	1	0	NA	1	0.25
SLITRK3	Region1310	rs73159354	1	0	NA	1	0.25
LOC349160	Region1311	chr7_136784738	2	0	NA	3	0.75
KIAA1462	Region1314	rs1247093	0	1	NA	-2	-0.5
MTPAP	Region1314	rs1247093	0	1	NA	-2	-0.5
PMF1	Region1322	rs1052053	50	0	NA	152	38
PMF1-BGLAP	Region1322	rs1052053	50	0	NA	152	38
SEMA4A	Region1322	rs1052053	0	14	NA	-28	-7
SLC25A44	Region1322	rs1052053	22	14	NA	36	9
TMEM178B	Region1323	rs12703318	1	1	NA	0	0
SAMD5	Region1330	rs592374	0	4	NA	-4	-1
STXBP5	Region1330	rs592374	0	4	NA	-4	-1
NOXRED1	Region1331	chr14_77845790	1	11	NA	-7	-1.75
SAMD15	Region1331	chr14_77845790	0	10	NA	-10	-2.5
VIPAS39	Region1331	chr14_77845790	33	0	NA	132	33
KIF17	Region1333	chr1_21014912	2	0	NA	2	0.5
LOC339505	Region1333	chr1_21014912	4	4	NA	-6	-1.5
VWA5B1	Region1333	chr1_21014912	3	3	NA	-5	-1.25
MIR2054	Region1341	chr4_126530985	2	0	NA	2	0.5
NONE	Region1341	chr4_126530985	2	0	NA	2	0.5
C10orf32-ASMT	Region1342	chr10_104640757	1	0	NA	1	0.25
CALHM1	Region1342	chr10_104640757	0	1	NA	-2	-0.5
CALHM3	Region1342	chr10_104640757	0	1	NA	-2	-0.5
CNNM2	Region1342	chr10_104640757	1	0	NA	2	0.5
ELOVL3	Region1342	chr10_104640757	1	1	NA	0	0
GBF1	Region1342	chr10_104640757	1	1	NA	2	0.5
INA	Region1342	chr10_104640757	2	2	NA	-2	-0.5
LOC100505761	Region1342	chr10_104640757	0	1	NA	-1	-0.25
LOC729020	Region1342	chr10_104640757	1	1	NA	-2	-0.5
MIR146B	Region1342	chr10_104640757	0	1	NA	-1	-0.25
NFKB2	Region1342	chr10_104640757	0	1	NA	-2	-0.5
NOLC1	Region1342	chr10_104640757	1	1	NA	0	0
NT5C2	Region1342	chr10_104640757	4	0	NA	11	2.75
PCGF6	Region1342	chr10_104640757	2	0	NA	8	2
PDCD11	Region1342	chr10_104640757	2	0	NA	8	2
WBP1L	Region1342	chr10_104640757	1	0	NA	4	1
CNOT7	Region1349	chr8_16801412	12	0	NA	41	10.25
MTMR7	Region1349	chr8_16801412	15	0	NA	37	9.25
VPS37A	Region1349	chr8_16801412	24	0	NA	90	22.5
ZDHHC2	Region1349	chr8_16801412	7	0	NA	28	7
C2orf47	Region135	rs59218738	1	2	NA	-2	-0.5
C2orf69	Region135	rs59218738	0	1	NA	-2	-0.5
FTCDNL1	Region135	rs59218738	0	1	NA	-2	-0.5
SPATS2L	Region135	rs59218738	1	2	NA	-2	-0.5
LOC100287944	Region1352	rs10861637	2	35	NA	-74	-18.5
SCN1A	Region1357	rs1374588	1	0	NA	2	0.5
TTC21B	Region1357	rs1374588	15	0	NA	50	12.5
TTC21B-AS1	Region1357	rs1374588	8	0	NA	32	8
AGO2	Region1359	chr8_140712753	2	0	NA	4	1
IARS	Region1362	rs72748370	1	1	NA	0	0
LINC00475	Region1362	rs72748370	10	4	NA	16	4
LOC100128076	Region1362	rs72748370	11	17	NA	-10	-2.5
SPTLC1	Region1362	rs72748370	1	7	NA	-3	-0.75
PLCXD3	Region1364	rs318067	0	5	NA	-5	-1.25
C12orf71	Region137	chr12_26689660	23	3	NA	43	10.75
MED21	Region137	chr12_26689660	13	0	NA	35	8.75
STK38L	Region137	chr12_26689660	26	3	NA	56	14
IGF1	Region1373	chr12_103513412	1	3	NA	-1	-0.25
LINC00485	Region1373	chr12_103513412	1	3	NA	-1	-0.25
MON2	Region1377	chr12_62782053	1	1	NA	2	0.5
PPM1H	Region1377	chr12_62782053	1	1	NA	0	0
USP15	Region1377	chr12_62782053	1	1	NA	2	0.5
PDE4B	Region1379	rs566267	49	0	NA	95	23.75
FOXK1	Region1388	rs13223018	1	0	NA	1	0.25
SDK1	Region1388	rs13223018	27	0	NA	27	6.75
GATAD2A	Region1389	rs4808928	4	0	NA	12	3
GMIP	Region1389	rs4808928	1	0	NA	4	1
NCAN	Region1389	rs4808928	0	1	NA	-4	-1
PBX4	Region1389	rs4808928	2	0	NA	4	1
LINC00359	Region1390	rs4772030	0	4	NA	-5	-1.25
OXGR1	Region1390	rs4772030	0	2	NA	-4	-1
WDR62	Region1391	chr19_36584820	2	0	NA	4	1
ZNF850	Region1391	chr19_36584820	1	0	NA	2	0.5
MEIS2	Region1392	chr15_37431047	6	6	NA	5	1.25
TMCO5A	Region1392	chr15_37431047	0	6	NA	-10	-2.5
DIAPH3	Region1393	rs9527969	1	0	NA	1	0.25
PCDH17	Region1393	rs9527969	1	0	NA	1	0.25
SPOCK1	Region1394	chr5_136737170	1	8	NA	-14	-3.5
CLDN7	Region1397	rs9901675	2	0	NA	6	1.5
CTDNEP1	Region1397	rs9901675	1	0	NA	4	1
DLG4	Region1397	rs9901675	1	0	NA	4	1
PHF23	Region1397	rs9901675	2	0	NA	4	1
SAT2	Region1397	rs9901675	2	0	NA	4	1
SENP3-EIF4A1	Region1397	rs9901675	4	0	NA	8	2
SHBG	Region1397	rs9901675	1	1	NA	0	0
SLC2A4	Region1397	rs9901675	1	0	NA	2	0.5
ACOT11	Region1398	rs941128	8	6	NA	6	1.5
SSBP3	Region1398	rs941128	8	6	NA	6	1.5
ARHGEF3	Region140	rs9844930	20	21	NA	-18	-4.5
C20orf26	Region1402	chr20_20255259	1	3	NA	-4	-1
KTN1	Region1406	rs8004899	0	1	NA	-2	-0.5
LINC00520	Region1406	rs8004899	1	1	NA	0	0
PELI2	Region1406	rs8004899	1	0	NA	2	0.5
RPL13AP3	Region1406	rs8004899	0	1	NA	-2	-0.5
C2orf66	Region1407	rs16857304	7	0	NA	10	2.5
CCDC150	Region1407	rs16857304	13	2	NA	17	4.25
GTF3C3	Region1407	rs16857304	10	0	NA	29	7.25
HECW2	Region1407	rs16857304	8	7	NA	0	0
PGAP1	Region1407	rs16857304	82	0	NA	239	59.75
MARK1	Region1411	chr1_220083020	0	20	NA	-43	-10.75
RAB3GAP2	Region1411	chr1_220083020	0	20	NA	-43	-10.75
CD44	Region1413	rs3794105	18	0	NA	40	10
NONE	Region1416	rs6745113	10	20	NA	-10	-2.5
SLC39A10	Region1416	rs6745113	10	20	NA	-10	-2.5
FARS2	Region1418	rs6920893	1	0	NA	1	0.25
ANKRD20A8P	Region1419	chr2_95875339	0	1	NA	-3	-0.75
LOC442028	Region1419	chr2_95875339	1	5	NA	-8	-2
MAL	Region1419	chr2_95875339	4	6	NA	-5	-1.25
MRPS5	Region1419	chr2_95875339	2	3	NA	0	0
GADD45G	Region142	rs10797121	10	25	NA	-25	-6.25
SEMA4D	Region142	rs10797121	43	22	NA	46	11.5
UNQ6494	Region142	rs10797121	2	3	NA	-4	-1
RBFOX1	Region1422	rs56249491	0	5	NA	-5	-1.25
ABHD5	Region1427	chr3_44214569	1	1	NA	0	0
MIR138-1	Region1427	chr3_44214569	1	2	NA	-1	-0.25
TCAIM	Region1427	chr3_44214569	3	1	NA	3	0.75
TOPAZ1	Region1427	chr3_44214569	0	3	NA	-3	-0.75
ZKSCAN7	Region1427	chr3_44214569	0	1	NA	-4	-1
ZNF197	Region1427	chr3_44214569	1	0	NA	3	0.75
ZNF35	Region1427	chr3_44214569	1	0	NA	2	0.5
ZNF445	Region1427	chr3_44214569	1	2	NA	-4	-1
ZNF502	Region1427	chr3_44214569	1	0	NA	2	0.5
ABRA	Region1428	chr8_107277049	11	0	NA	17	4.25
ANGPT1	Region1428	chr8_107277049	1	0	NA	1	0.25
OXR1	Region1428	chr8_107277049	55	0	NA	136	34
AK022079	Region143	rs4707386	0	0	1	0	0
AKIRIN2	Region143	rs4707386	15	0	NA	36	9
C6orf163	Region143	rs4707386	1	0	NA	1	0.25
C6orf165	Region143	rs4707386	0	27	NA	-35	-8.75
ORC3	Region143	rs4707386	21	0	NA	72	18
RARS2	Region143	rs4707386	41	0	NA	134	33.5
SLC35A1	Region143	rs4707386	39	0	NA	145	36.25
SPACA1	Region143	rs4707386	4	0	NA	4	1
MIR181A1HG	Region1430	rs12049427	2	21	NA	-19	-4.75
NR5A2	Region1430	rs12049427	2	21	NA	-19	-4.75
KLHL40	Region1435	rs73066381	2	4	NA	-3	-0.75
NKTR	Region1435	rs73066381	14	0	NA	48	12
SEC22C	Region1435	rs73066381	33	2	NA	106	26.5
SS18L2	Region1435	rs73066381	2	0	NA	4	1
VIPR1	Region1435	rs73066381	5	3	NA	2	0.5
ZBTB47	Region1435	rs73066381	3	3	NA	4	1
NKX2-2	Region1437	rs13041756	0	5	NA	-8	-2
PAX1	Region1437	rs13041756	0	5	NA	-8	-2
HMCN1	Region1438	chr1_185367420	0	1	NA	-1	-0.25
LOC100288079	Region1438	chr1_185367420	0	1	NA	-1	-0.25
LINC00290	Region1444	rs12499305	0	1	NA	-1	-0.25
MGC45800	Region1444	rs12499305	0	1	NA	-1	-0.25
AGBL4	Region1445	chr1_50113791	0	3	NA	-5	-1.25
ELAVL4	Region1445	chr1_50113791	0	8	NA	-10	-2.5
FREM2	Region1446	rs4341646	0	24	NA	-32	-8
LINC00366	Region1446	rs4341646	0	21	NA	-29	-7.25
STOML3	Region1446	rs4341646	0	3	NA	-3	-0.75
ARHGAP15	Region1449	rs62169918	0	4	NA	-7	-1.75
KYNU	Region1449	rs62169918	2	5	NA	-6	-1.5
GIMAP1	Region145	rs11762408	1	0	NA	1	0.25
GIMAP1-GIMAP5	Region145	rs11762408	1	0	NA	1	0.25
GIMAP2	Region145	rs11762408	1	0	NA	1	0.25
GIMAP6	Region145	rs11762408	1	0	NA	1	0.25
DMBT1	Region1451	rs7909454	4	9	NA	-17	-4.25
HTRA1	Region1451	rs7909454	4	9	NA	-17	-4.25
BSND	Region1452	rs72673569	1	6	NA	-17	-4.25
PCSK9	Region1452	rs72673569	1	6	NA	-17	-4.25
C8orf87	Region1454	rs13267383	1	1	NA	0	0
TRIQK	Region1454	rs13267383	1	1	NA	0	0
PDE4D	Region1455	chr5_58100847	3	2	NA	7	1.75
RAB3C	Region1455	chr5_58100847	0	2	NA	-2	-0.5
UBE2G1	Region1459	rs12937318	3	0	NA	10	2.5
ZZEF1	Region1459	rs12937318	1	0	NA	4	1
NACA2	Region1460	rs11655729	2	22	NA	-20	-5
TBX4	Region1460	rs11655729	2	22	NA	-20	-5
CCNH	Region1461	chr5_86486410	0	3	NA	-3	-0.75
TMEM161B	Region1461	chr5_86486410	0	3	NA	-3	-0.75
CNOT2	Region1465	rs17814434	21	0	NA	75	18.75
KCNMB4	Region1465	rs17814434	11	0	NA	14	3.5
KIAA1279	Region1467	rs2102	1	0	NA	1	0.25
SRGN	Region1467	rs2102	1	0	NA	1	0.25
MROH7-TTC4	Region1471	rs12759982	0	4	NA	-8	-2
MAML3	Region1473	chr4_141134093	21	0	NA	22	5.5
COLEC12	Region1478	rs11878153	10	12	NA	-9	-2.25
THOC1	Region1478	rs11878153	10	12	NA	-9	-2.25
PRPSAP2	Region148	rs2746023	105	6	NA	373	93.25
SLC5A10	Region148	rs2746023	1	6	NA	-11	-2.75
TVP23B	Region148	rs2746023	6	0	NA	10	2.5
AMPD1	Region1480	chr1_115992089	1	1	NA	-1	-0.25
CSDE1	Region1480	chr1_115992089	1	0	NA	4	1
NGF	Region1480	chr1_115992089	0	1	NA	-1	-0.25
NRAS	Region1480	chr1_115992089	1	1	NA	-1	-0.25
TSHB	Region1480	chr1_115992089	0	1	NA	-1	-0.25
TSPAN2	Region1480	chr1_115992089	0	2	NA	-2	-0.5
C14orf164	Region1484	rs73600427	0	11	NA	-22	-5.5
SLC7A8	Region1484	rs73600427	7	15	NA	-22	-5.5
C10orf129	Region1485	rs34442634	13	0	NA	24	6
CYP2C8	Region1485	rs34442634	5	0	NA	10	2.5
PDLIM1	Region1485	rs34442634	25	0	NA	60	15
ARHGAP15	Region149	rs72855540	3	2	NA	2	0.5
GTDC1	Region149	rs72855540	2	0	NA	4	1
ZEB2	Region149	rs72855540	1	0	NA	4	1
MMP16	Region1491	chr8_89060852	1	0	NA	1	0.25
GPC6	Region1495	chr13_94952662	1	0	NA	1	0.25
EDNRA	Region1497	chr4_147408528	1	0	NA	1	0.25
TTC29	Region1497	chr4_147408528	1	0	NA	1	0.25
FOXO3	Region1499	rs1268155	3	0	NA	8	2
LINC00222	Region1499	rs1268155	1	0	NA	4	1
AGBL1	Region150	rs11629690	0	4	NA	-8	-2
AKAP13	Region150	rs11629690	144	0	NA	435	108.75
KLHL25	Region150	rs11629690	37	4	NA	92	23
ABHD6	Region1503	rs11714574	3	6	NA	-11	-2.75
PXK	Region1503	rs11714574	23	0	NA	66	16.5
RPP14	Region1503	rs11714574	26	7	NA	67	16.75
TF	Region1504	chr3_133402367	2	8	NA	-15	-3.75
TOPBP1	Region1504	chr3_133402367	15	8	NA	37	9.25
PRKD3	Region1509	chr2_37545328	1	0	NA	4	1
SULT6B1	Region1509	chr2_37545328	0	1	NA	-4	-1
ADAMTSL4	Region151	rs12755416	1	0	NA	4	1
ADAMTSL4-AS1	Region151	rs12755416	2	0	NA	4	1
ARNT	Region151	rs12755416	1	0	NA	3	0.75
CTSS	Region151	rs12755416	1	1	NA	0	0
ENSA	Region151	rs12755416	4	0	NA	10	2.5
GOLPH3L	Region151	rs12755416	1	0	NA	4	1
MCL1	Region151	rs12755416	4	0	NA	10	2.5
RPRD2	Region151	rs12755416	2	0	NA	5	1.25
SETDB1	Region151	rs12755416	2	0	NA	7	1.75
TARS2	Region151	rs12755416	1	0	NA	2	0.5
FLJ22447	Region1512	rs34314571	2	0	NA	3	0.75
PRKCH	Region1512	rs34314571	8	2	NA	18	4.5
GLIS3	Region1523	rs10973270	2	0	NA	3	0.75
CDKAL1	Region1528	chr6_20926795	2	0	NA	2	0.5
FOXK2	Region1533	rs9910991	54	0	NA	140	35
FRMD5	Region1535	chr15_44250671	4	3	NA	3	0.75
CD180	Region1536	rs4312837	2	0	NA	2	0.5
PIK3R1	Region1536	rs4312837	2	0	NA	2	0.5
PALM2	Region1537	rs1752343	26	12	NA	39	9.75
PALM2-AKAP2	Region1537	rs1752343	18	6	NA	31	7.75
TMC2	Region1539	chr20_2542644	0	1	NA	-4	-1
ARHGAP26	Region154	rs33384	15	0	NA	30	7.5
NR3C1	Region154	rs33384	12	0	NA	22	5.5
MAP3K9	Region1549	rs12892541	21	0	NA	43	10.75
PCNX	Region1549	rs12892541	206	0	NA	582	145.5
SNORD56B	Region1549	rs12892541	27	0	NA	35	8.75
TPBGL	Region155	rs1540211	1	1	NA	1	0.25
TRPC6	Region1550	rs72976152	1	0	NA	3	0.75
EEPD1	Region1554	chr7_36092831	2	13	NA	-23	-5.75
43350	Region1554	chr7_36092831	2	13	NA	-23	-5.75
LRIG3	Region1556	chr12_59158770	80	3	NA	168	42
XRCC6BP1	Region1556	chr12_59158770	20	3	NA	18	4.5
R3HCC1L	Region156	chr10_99157843	4	0	NA	14	3.5
BDNF-AS	Region1571	chr11_27408514	0	1	NA	-1	-0.25
LRFN5	Region1574	rs12436462	4	3	NA	1	0.25
NONE	Region1574	rs12436462	4	3	NA	1	0.25
DDX51	Region1577	chr12_132560114	1	0	NA	4	1
EP400	Region1577	chr12_132560114	9	0	NA	27	6.75
PUS1	Region1577	chr12_132560114	3	0	NA	8	2
ULK1	Region1577	chr12_132560114	2	0	NA	8	2
ITGA6	Region1579	rs13415174	10	12	NA	0	0
NONE	Region1579	rs13415174	47	5	NA	86	21.5
PDK1	Region1579	rs13415174	83	12	NA	229	57.25
RAPGEF4-AS1	Region1579	rs13415174	16	5	NA	23	5.75
FAM149A	Region158	rs6821894	2	6	NA	-5	-1.25
SORBS2	Region158	rs6821894	1	2	NA	-2	-0.5
TLR3	Region158	rs6821894	3	7	NA	-4	-1
OBFC1	Region1585	rs2488002	34	2	NA	81	20.25
SLK	Region1585	rs2488002	1	2	NA	1	0.25
IFRD2	Region1586	chr3_50326883	1	0	NA	4	1
DPPA4	Region1588	rs9812947	0	2	NA	-3	-0.75
FLJ25363	Region1588	rs9812947	0	1	NA	-1	-0.25
FAM174A	Region1596	rs2120914	10	0	NA	13	3.25
SLCO4C1	Region1596	rs2120914	1	1	NA	0	0
ST8SIA4	Region1596	rs2120914	79	3	NA	92	23
DLG2	Region160	rs10898270	0	2	NA	-2	-0.5
FAT1	Region1600	rs6839642	7	0	NA	11	2.75
LOC339975	Region1600	rs6839642	7	0	NA	11	2.75
KDM3A	Region1602	chr2_86690190	1	0	NA	4	1
ANKRD42	Region1604	chr11_82854998	2	0	NA	8	2
PCF11	Region1604	chr11_82854998	2	1	NA	7	1.75
RAB30-AS1	Region1604	chr11_82854998	0	1	NA	-1	-0.25
EYA4	Region1609	rs9402548	3	0	NA	4	1
MGC34034	Region1609	rs9402548	3	0	NA	4	1
ARSJ	Region1610	rs1441638	0	4	NA	-8	-2
UGT8	Region1610	rs1441638	0	4	NA	-8	-2
SHANK2	Region1611	rs7114347	1	1	NA	1	0.25
ART3	Region1613	rs4318674	25	207	NA	-350	-87.5
CXCL10	Region1613	rs4318674	2	7	NA	-5	-1.25
CXCL11	Region1613	rs4318674	1	14	NA	-26	-6.5
CXCL9	Region1613	rs4318674	0	3	NA	-7	-1.75
NAAA	Region1613	rs4318674	9	0	NA	26	6.5
SDAD1	Region1613	rs4318674	17	3	NA	56	14
MARCKS	Region162	rs750377	14	0	NA	19	4.75
RFPL4B	Region162	rs750377	13	0	NA	15	3.75
CT49	Region1626	chr5_13459173	0	4	NA	-4	-1
DNAH5	Region1626	chr5_13459173	0	4	NA	-4	-1
NONE	Region1627	chr7_114039218	2	0	NA	1	0.25
CDH4	Region1629	rs73307506	0	9	NA	-10	-2.5
MIR4533	Region1629	rs73307506	0	9	NA	-10	-2.5
APOA1	Region163	chr11_116530198	5	1	NA	12	3
APOA4	Region163	chr11_116530198	0	2	NA	-4	-1
APOA5	Region163	chr11_116530198	0	1	NA	-2	-0.5
APOC3	Region163	chr11_116530198	3	3	NA	0	0
BUD13	Region163	chr11_116530198	5	4	NA	9	2.25
LINC00900	Region163	chr11_116530198	2	4	NA	-3	-0.75
PAFAH1B2	Region163	chr11_116530198	2	0	NA	4	1
SIDT2	Region163	chr11_116530198	4	0	NA	8	2
SIK3	Region163	chr11_116530198	136	0	NA	330	82.5
ZNF259	Region163	chr11_116530198	2	0	NA	8	2
ATP8B4	Region1630	rs74014938	5	8	NA	-4	-1
SLC27A2	Region1630	rs74014938	5	12	NA	-21	-5.25
PCDHA1	Region1631	chr5_140511966	0	1	NA	-1	-0.25
PCDHA10	Region1631	chr5_140511966	0	1	NA	-1	-0.25
PCDHA11	Region1631	chr5_140511966	0	1	NA	-1	-0.25
PCDHA12	Region1631	chr5_140511966	0	1	NA	-1	-0.25
PCDHA13	Region1631	chr5_140511966	0	1	NA	-1	-0.25
PCDHA2	Region1631	chr5_140511966	0	1	NA	-1	-0.25
PCDHA3	Region1631	chr5_140511966	0	1	NA	-1	-0.25
PCDHA4	Region1631	chr5_140511966	0	1	NA	-1	-0.25
PCDHA5	Region1631	chr5_140511966	0	1	NA	-1	-0.25
PCDHA6	Region1631	chr5_140511966	0	1	NA	-1	-0.25
PCDHA7	Region1631	chr5_140511966	0	1	NA	-1	-0.25
PCDHA8	Region1631	chr5_140511966	0	1	NA	-1	-0.25
PCDHA9	Region1631	chr5_140511966	0	1	NA	-1	-0.25
PCDHAC1	Region1631	chr5_140511966	0	1	NA	-1	-0.25
NONE	Region1634	chr5_474814	0	20	NA	-63	-15.75
PLEKHG4B	Region1634	chr5_474814	0	20	NA	-63	-15.75
C1orf68	Region1640	rs4845320	11	8	NA	4	1
KPRP	Region1640	rs4845320	11	6	NA	6	1.5
LCE2C	Region1640	rs4845320	0	1	NA	-2	-0.5
LCE2D	Region1640	rs4845320	1	2	NA	-1	-0.25
LCE3A	Region1640	rs4845320	1	2	NA	-1	-0.25
DAB2IP	Region1641	chr9_124375278	2	2	NA	-4	-1
TTLL11	Region1641	chr9_124375278	6	6	NA	-4	-1
NIPBL	Region1643	rs73067751	3	0	NA	6	1.5
RYBP	Region1644	rs13070902	0	3	NA	-6	-1.5
SHQ1	Region1644	rs13070902	0	3	NA	-6	-1.5
CCDC102B	Region1647	chr18_66326052	1	0	NA	2	0.5
LOC643542	Region1647	chr18_66326052	3	0	NA	7	1.75
TMX3	Region1647	chr18_66326052	77	0	NA	271	67.75
BCL2L14	Region165	rs73060045	11	39	NA	-55	-13.75
RNU6-19P	Region165	rs73060045	34	50	NA	-9	-2.25
SIM2	Region1650	chr21_38076011	0	2	NA	-8	-2
ACSS2	Region1651	rs34502964	1	0	NA	4	1
ITCH	Region1651	rs34502964	1	0	NA	4	1
NCOA6	Region1651	rs34502964	1	0	NA	4	1
PIGU	Region1651	rs34502964	1	0	NA	4	1
ENTPD3-AS1	Region1653	rs35407169	1	0	NA	1	0.25
LINC00707	Region1654	rs2497469	0	1	NA	-2	-0.5
SFMBT2	Region1654	rs2497469	0	1	NA	-2	-0.5
KRT33A	Region1655	rs12949621	1	2	NA	-1	-0.25
KRTAP1-1	Region1655	rs12949621	0	2	NA	-2	-0.5
KRTAP1-5	Region1655	rs12949621	0	1	NA	-1	-0.25
KRTAP16-1	Region1655	rs12949621	0	1	NA	-3	-0.75
KRTAP17-1	Region1655	rs12949621	1	2	NA	-1	-0.25
KRTAP2-1	Region1655	rs12949621	0	1	NA	-1	-0.25
KRTAP2-3	Region1655	rs12949621	1	1	NA	1	0.25
KRTAP29-1	Region1655	rs12949621	0	3	NA	-6	-1.5
KRTAP3-1	Region1655	rs12949621	0	2	NA	-2	-0.5
KRTAP3-2	Region1655	rs12949621	0	1	NA	-1	-0.25
KRTAP9-1	Region1655	rs12949621	0	1	NA	-3	-0.75
KRTAP9-2	Region1655	rs12949621	0	1	NA	-3	-0.75
KRTAP9-4	Region1655	rs12949621	0	1	NA	-4	-1
KRTAP9-6	Region1655	rs12949621	0	1	NA	-3	-0.75
KRTAP9-7	Region1655	rs12949621	0	2	NA	-3	-0.75
KRTAP9-9	Region1655	rs12949621	0	1	NA	-3	-0.75
ITPK1	Region1658	rs58654265	3	2	NA	2	0.5
SEL1L	Region1666	rs7143860	0	1	NA	-3	-0.75
STON2	Region1666	rs7143860	0	1	NA	-3	-0.75
KIAA1468	Region167	rs7230221	2	0	NA	5	1.25
PIGN	Region167	rs7230221	3	0	NA	5	1.25
TNFRSF11A	Region167	rs7230221	0	2	NA	-5	-1.25
ZCCHC2	Region167	rs7230221	0	1	NA	-2	-0.5
ANKRD7	Region1670	rs11770369	1	0	NA	2	0.5
KCND2	Region1670	rs11770369	1	0	NA	2	0.5
IER5L	Region1671	chr9_131885984	1	0	NA	4	1
LRRC8A	Region1671	chr9_131885984	2	0	NA	4	1
PHYHD1	Region1671	chr9_131885984	1	0	NA	3	0.75
PPP2R4	Region1671	chr9_131885984	2	0	NA	8	2
SH3GLB2	Region1671	chr9_131885984	1	0	NA	4	1
C11orf86	Region1672	chr11_67181165	1	3	NA	-3	-0.75
KDM2A	Region1672	chr11_67181165	1	2	NA	2	0.5
LOC100130987	Region1672	chr11_67181165	2	0	NA	4	1
PC	Region1672	chr11_67181165	2	0	NA	6	1.5
RHOD	Region1672	chr11_67181165	2	2	NA	2	0.5
SSH3	Region1672	chr11_67181165	1	0	NA	4	1
SYT12	Region1672	chr11_67181165	0	3	NA	-5	-1.25
TBC1D10C	Region1672	chr11_67181165	1	1	NA	-2	-0.5
TAMM41	Region1673	rs35925402	3	12	NA	-19	-4.75
VGLL4	Region1673	rs35925402	3	12	NA	-19	-4.75
BBS10	Region1674	rs11117185	2	1	NA	1	0.25
NAP1L1	Region1674	rs11117185	2	1	NA	1	0.25
EMX1	Region1675	rs12473812	1	8	NA	-29	-7.25
SPR	Region1675	rs12473812	0	6	NA	-24	-6
PXDNL	Region1679	chr8_52164037	8	1	NA	7	1.75
ABCC2	Region168	rs11190283	5	1	NA	11	2.75
CUTC	Region168	rs11190283	4	0	NA	11	2.75
DNMBP	Region168	rs11190283	5	0	NA	16	4
GOT1	Region168	rs11190283	0	3	NA	-9	-2.25
NKX2-3	Region168	rs11190283	0	3	NA	-9	-2.25
CACNB2	Region1680	rs7904976	0	12	NA	-16	-4
SLC39A12	Region1680	rs7904976	0	12	NA	-16	-4
ADIRF	Region1681	rs1240374	7	0	NA	24	6
AGAP11	Region1681	rs1240374	4	1	NA	7	1.75
FAM25A	Region1681	rs1240374	0	1	NA	-1	-0.25
GLUD1	Region1681	rs1240374	0	1	NA	-1	-0.25
SNCG	Region1681	rs1240374	3	0	NA	10	2.5
SYT6	Region1682	chr1_114684310	1	1	NA	-1	-0.25
TRIM33	Region1682	chr1_114684310	1	1	NA	-1	-0.25
C1orf185	Region1685	rs474668	0	5	NA	-10	-2.5
CDKN2C	Region1685	rs474668	2	3	NA	-3	-0.75
FAF1	Region1685	rs474668	8	0	NA	12	3
RNF11	Region1685	rs474668	7	2	NA	14	3.5
TTC39A	Region1685	rs474668	6	0	NA	12	3
CNTN1	Region1686	rs7132171	0	1	NA	-1	-0.25
LRRK2	Region1686	rs7132171	6	0	NA	6	1.5
AP1S3	Region1691	chr2_224539059	12	30	NA	-34	-8.5
SCG2	Region1691	chr2_224539059	12	30	NA	-34	-8.5
PID1	Region1695	rs13401099	3	0	NA	4	1
SCLT1	Region1696	rs2034497	1	0	NA	3	0.75
MARCKS	Region170	rs2016660	3	0	NA	3	0.75
RFPL4B	Region170	rs2016660	3	0	NA	3	0.75
ARHGAP22	Region1702	rs11591884	23	4	NA	37	9.25
ABCB4	Region1719	rs802054	3	0	NA	3	0.75
CROT	Region1719	rs802054	22	0	NA	80	20
CRB1	Region1723	rs12144897	1	25	NA	-27	-6.75
DENND1B	Region1723	rs12144897	11	0	NA	17	4.25
C1orf220	Region1725	chr1_178277930	1	0	NA	4	1
MIR4424	Region1725	chr1_178277930	1	1	NA	0	0
RALGPS2	Region1725	chr1_178277930	1	1	NA	0	0
RASAL2	Region1725	chr1_178277930	5	0	NA	9	2.25
CREB1	Region1732	chr2_208065842	11	0	NA	17	4.25
KLF7	Region1732	chr2_208065842	22	0	NA	45	11.25
CSF3R	Region1737	chr1_36976649	0	2	NA	-4	-1
GRIK3	Region1737	chr1_36976649	0	2	NA	-4	-1
CHD6	Region174	rs3795131	0	1	NA	-2	-0.5
EMILIN3	Region174	rs3795131	0	1	NA	-2	-0.5
LPIN3	Region174	rs3795131	5	0	NA	15	3.75
MAFB	Region174	rs3795131	12	0	NA	27	6.75
PLCG1	Region174	rs3795131	4	0	NA	12	3
TOP1	Region174	rs3795131	16	0	NA	43	10.75
ZHX3	Region174	rs3795131	6	0	NA	15	3.75
GLI2	Region1741	rs7604784	21	4	NA	38	9.5
LINC01101	Region1741	rs7604784	21	4	NA	38	9.5
SPIDR	Region1745	chr8_47841284	1	0	NA	2	0.5
ALAS1	Region1746	rs353547	1	0	NA	4	1
ARMET	Region1746	rs353547	0	0	1	0	0
DNAH1	Region1746	rs353547	6	1	NA	15	3.75
GLYCTK	Region1746	rs353547	9	1	NA	23	5.75
NT5DC2	Region1746	rs353547	1	0	NA	4	1
PBRM1	Region1746	rs353547	2	0	NA	8	2
PHF7	Region1746	rs353547	2	1	NA	4	1
PPM1M	Region1746	rs353547	3	0	NA	12	3
SEMA3G	Region1746	rs353547	1	1	NA	0	0
STAB1	Region1746	rs353547	3	2	NA	0	0
TLR9	Region1746	rs353547	2	0	NA	8	2
TWF2	Region1746	rs353547	4	0	NA	16	4
WDR82	Region1746	rs353547	11	0	NA	28	7
RASEF	Region1750	rs4604527	1	0	NA	1	0.25
SPATA31D1	Region1750	rs4604527	1	0	NA	1	0.25
BTBD11	Region1751	rs56216358	9	13	NA	-12	-3
PWP1	Region1751	rs56216358	0	3	NA	-10	-2.5
NONE	Region1754	rs10457481	2	0	NA	2	0.5
RSPO3	Region1754	rs10457481	2	0	NA	2	0.5
ADAM12	Region1755	rs2004287	2	0	NA	4	1
FBXO45	Region176	rs1684468	3	1	NA	4	1
NRROS	Region176	rs1684468	5	3	NA	1	0.25
DCUN1D4	Region1760	rs61794765	1	0	NA	4	1
GPR33	Region1765	chr14_32006120	0	1	NA	-2	-0.5
NUBPL	Region1765	chr14_32006120	0	1	NA	-2	-0.5
43352	Region177	rs8067186	11	0	NA	32	8
COL6A4P2	Region1774	rs1391062	11	27	NA	-13	-3.25
COL6A5	Region1774	rs1391062	0	1	NA	-1	-0.25
CLIC5	Region1777	rs9395107	0	1	NA	-1	-0.25
RUNX2	Region1777	rs9395107	0	1	NA	-1	-0.25
C16orf97	Region1778	rs6499762	0	4	NA	-9	-2.25
SALL1	Region1778	rs6499762	0	4	NA	-9	-2.25
FLJ13197	Region178	rs2045769	0	2	NA	-4	-1
KLF3	Region178	rs2045769	7	19	NA	-16	-4
TBC1D1	Region178	rs2045769	0	2	NA	-4	-1
TLR10	Region178	rs2045769	6	19	NA	-18	-4.5
ASB3	Region1783	rs73934311	8	8	NA	2	0.5
NONE	Region1783	rs73934311	8	8	NA	2	0.5
AAR2	Region1786	chr20_34849151	2	13	NA	-36	-9
DLGAP4	Region1786	chr20_34849151	1	13	NA	-40	-10
EPB41L1	Region1786	chr20_34849151	1	0	NA	4	1
HEATR4	Region1789	rs9805921	1	0	NA	1	0.25
NUMB	Region1789	rs9805921	3	0	NA	9	2.25
PAPLN	Region1789	rs9805921	1	1	NA	0	0
PSEN1	Region1789	rs9805921	2	0	NA	4	1
PLCE1	Region1791	chr10_95983468	11	3	NA	15	3.75
AKR1B1	Region1792	rs3800743	1	1	NA	0	0
AKR1B10	Region1792	rs3800743	1	1	NA	0	0
LOC340113	Region1795	rs73759167	2	0	NA	2	0.5
TARS	Region1795	rs73759167	2	0	NA	2	0.5
FUT8	Region1796	chr14_66550976	2	2	NA	0	0
LINC00238	Region1796	chr14_66550976	2	2	NA	0	0
CADM1	Region180	rs1048932	14	8	NA	2	0.5
LINC00900	Region180	rs1048932	1	5	NA	-13	-3.25
RGMB	Region1803	chr5_97313447	4	0	NA	6	1.5
RIOK2	Region1803	chr5_97313447	4	0	NA	6	1.5
TTC39B	Region1808	rs2761132	1	0	NA	3	0.75
KCNS1	Region1809	rs2868218	3	1	NA	2	0.5
STK4	Region1809	rs2868218	3	0	NA	6	1.5
IL23R	Region181	rs592980	0	30	NA	-60	-15
FST	Region1811	chr5_52438131	2	0	NA	3	0.75
ITGA2	Region1811	chr5_52438131	2	0	NA	3	0.75
LOC257396	Region1811	chr5_52438131	2	0	NA	3	0.75
KLHL29	Region1824	chr2_22621387	1	0	NA	1	0.25
LOC645949	Region1824	chr2_22621387	1	0	NA	1	0.25
LOC643723	Region1826	rs61823391	9	0	NA	15	3.75
TGFB2	Region1826	rs61823391	9	0	NA	15	3.75
HIC1	Region183	rs35280661	2	0	NA	4	1
SGSM2	Region183	rs35280661	47	0	NA	136	34
SMG6	Region183	rs35280661	7	0	NA	20	5
LINC00309	Region1837	chr2_64472218	1	2	NA	-1	-0.25
PELI1	Region1837	chr2_64472218	2	1	NA	2	0.5
AAED1	Region1839	rs2769083	2	6	NA	-3	-0.75
CTSV	Region1839	rs2769083	0	6	NA	-8	-2
HIATL2	Region1839	rs2769083	2	5	NA	1	0.25
LOC100132781	Region1839	rs2769083	22	13	NA	14	3.5
LOC441454	Region1839	rs2769083	18	4	NA	24	6
LOC441455	Region1839	rs2769083	16	17	NA	0	0
ZNF510	Region1839	rs2769083	74	0	NA	122	30.5
ZNF782	Region1839	rs2769083	73	8	NA	100	25
MGAT5	Region184	chr2_135367262	62	0	NA	186	46.5
DNAAF2	Region1840	rs12890247	13	0	NA	48	12
KLHDC1	Region1840	rs12890247	2	0	NA	4	1
LRR1	Region1840	rs12890247	31	0	NA	112	28
POLE2	Region1840	rs12890247	71	0	NA	261	65.25
RPL36AL	Region1840	rs12890247	15	0	NA	40	10
MIR124-1	Region1845	chr8_9793885	0	1	NA	-2	-0.5
MSRA	Region1845	chr8_9793885	0	1	NA	-2	-0.5
NT5E	Region1846	rs9353323	23	1	NA	48	12
SNX14	Region1846	rs9353323	7	0	NA	21	5.25
TBX18	Region1846	rs9353323	1	1	NA	0	0
C15orf59	Region1849	rs2045930	1	41	NA	-108	-27
TBC1D21	Region1849	rs2045930	1	41	NA	-108	-27
FAM160A1	Region1855	rs4696258	2	6	NA	-7	-1.75
PET112	Region1855	rs4696258	5	0	NA	16	4
PRSS48	Region1855	rs4696258	0	4	NA	-5	-1.25
ZNF823	Region1857	chr19_11696949	6	1	NA	16	4
ZNF833P	Region1857	chr19_11696949	0	1	NA	-1	-0.25
LINC00492	Region1859	chr5_101869296	0	1	NA	-1	-0.25
CDC42SE2	Region186	rs62391418	1	0	NA	4	1
FNIP1	Region186	rs62391418	3	0	NA	12	3
RAPGEF6	Region186	rs62391418	6	0	NA	19	4.75
INO80C	Region1860	chr18_33160989	1	0	NA	4	1
MIR3975	Region1860	chr18_33160989	1	0	NA	4	1
LINC00662	Region1868	rs13313725	1	0	NA	1	0.25
NONE	Region1868	rs13313725	1	0	NA	1	0.25
LOC644145	Region1870	chr4_56647778	0	4	NA	-8	-2
NMU	Region1870	chr4_56647778	0	3	NA	-5	-1.25
HPSE2	Region1874	rs72838931	2	3	NA	-4	-1
CDK19	Region1878	chr6_111055727	9	0	NA	18	4.5
PITPNM3	Region1883	chr17_6468672	4	5	NA	-6	-1.5
BCKDHB	Region1889	chr6_81070637	2	0	NA	2	0.5
FAM46A	Region1889	chr6_81070637	1	0	NA	1	0.25
NCOR2	Region189	rs4765569	33	0	NA	114	28.5
NPHP3-ACAD11	Region1891	rs12495862	4	0	NA	16	4
FAT3	Region1893	rs10765568	24	3	NA	32	8
EXT1	Region1903	rs16889881	1	0	NA	1	0.25
MED30	Region1903	rs16889881	1	0	NA	1	0.25
GJA1	Region1904	chr6_121943894	18	0	NA	20	5
HSF2	Region1904	chr6_121943894	18	0	NA	20	5
TEX26	Region1907	rs61947602	0	24	NA	-53	-13.25
TEX26-AS1	Region1907	rs61947602	3	7	NA	-11	-2.75
CARD8	Region1908	chr19_48724246	1	0	NA	4	1
LOC100505812	Region1908	chr19_48724246	8	28	NA	-39	-9.75
ZNF114	Region1908	chr19_48724246	4	28	NA	-47	-11.75
GNA14	Region1909	chr9_80265724	1	2	NA	-1	-0.25
GNAQ	Region1909	chr9_80265724	4	1	NA	14	3.5
EPHA3	Region1914	chr3_90496914	1	0	NA	1	0.25
NONE	Region1914	chr3_90496914	1	0	NA	1	0.25
TMPRSS11A	Region1919	rs1440743	2	6	NA	-2	-0.5
TMPRSS11D	Region1919	rs1440743	5	0	NA	9	2.25
COL3A1	Region1927	rs16830823	1	0	NA	3	0.75
COL5A2	Region1927	rs16830823	1	0	NA	3	0.75
DENND1B	Region1928	rs12144001	1	0	NA	1	0.25
SETBP1	Region1929	rs2137138	0	6	NA	-8	-2
SYT4	Region1929	rs2137138	0	6	NA	-8	-2
CEP170	Region1933	chr1_243383636	46	0	NA	137	34.25
SDCCAG8	Region1933	chr1_243383636	68	0	NA	225	56.25
PDE8B	Region1935	rs13174807	0	7	NA	-11	-2.75
ESCO1	Region1939	chr18_19278739	2	0	NA	6	1.5
GREB1L	Region1939	chr18_19278739	1	2	NA	-4	-1
AHR	Region194	rs641173	10	0	NA	14	3.5
SNX13	Region194	rs641173	10	0	NA	14	3.5
FOCAD	Region1942	rs10811447	20	0	NA	54	13.5
PDZRN4	Region1943	chr12_41817989	6	97	NA	-121	-30.25
C10orf107	Region1951	rs61850643	8	2	NA	7	1.75
TMEM26	Region1951	rs61850643	14	2	NA	17	4.25
EPHA1-AS1	Region1952	chr7_143211110	0	1	NA	-3	-0.75
CPED1	Region1962	rs73431835	23	0	NA	45	11.25
ING3	Region1962	rs73431835	6	1	NA	19	4.75
TSPAN12	Region1962	rs73431835	0	1	NA	-1	-0.25
CA8	Region198	chr8_60229952	0	1	NA	-1	-0.25
TOX	Region198	chr8_60229952	11	1	NA	12	3
ATP8B5P	Region200	rs2295799	2	3	NA	-3	-0.75
FAM221B	Region200	rs2295799	0	2	NA	-3	-0.75
HINT2	Region200	rs2295799	1	0	NA	4	1
LINC00950	Region200	rs2295799	3	4	NA	-7	-1.75
MSMP	Region200	rs2295799	3	3	NA	-4	-1
NPR2	Region200	rs2295799	8	3	NA	8	2
OR13J1	Region200	rs2295799	0	1	NA	-3	-0.75
RUSC2	Region200	rs2295799	2	0	NA	3	0.75
TMEM8B	Region200	rs2295799	11	1	NA	28	7
CD19	Region202	rs4788115	0	1	NA	-2	-0.5
LAT	Region202	rs4788115	1	0	NA	2	0.5
CLMN	Region203	chr14_95041020	0	1	NA	-1	-0.25
LINC00341	Region203	chr14_95041020	0	1	NA	-1	-0.25
GXYLT1	Region206	rs3747562	4	0	NA	8	2
PPHLN1	Region206	rs3747562	75	0	NA	265	66.25
PRICKLE1	Region206	rs3747562	27	0	NA	96	24
YAF2	Region206	rs3747562	37	5	NA	100	25
ZCRB1	Region206	rs3747562	7	5	NA	18	4.5
CCDC134	Region207	rs6002673	1	0	NA	3	0.75
PHF5A	Region207	rs6002673	1	0	NA	4	1
POLR3H	Region207	rs6002673	1	0	NA	4	1
SREBF2	Region207	rs6002673	25	0	NA	86	21.5
TEF	Region207	rs6002673	4	0	NA	6	1.5
TNFRSF13C	Region207	rs6002673	0	1	NA	-2	-0.5
TOB2	Region207	rs6002673	5	0	NA	10	2.5
XRCC6	Region207	rs6002673	1	0	NA	4	1
ZC3H7B	Region207	rs6002673	1	0	NA	4	1
FAT2	Region209	rs61735377	0	1	NA	-2	-0.5
GRIA1	Region209	rs61735377	0	1	NA	-1	-0.25
NMUR2	Region209	rs61735377	0	1	NA	-1	-0.25
SPARC	Region209	rs61735377	0	1	NA	-2	-0.5
ARID2	Region215	rs7134559	30	0	NA	93	23.25
SCAF11	Region215	rs7134559	19	30	NA	33	8.25
SLC38A1	Region215	rs7134559	0	30	NA	-35	-8.75
ADCK4	Region219	chr19_41146423	1	0	NA	4	1
AXL	Region219	chr19_41146423	6	0	NA	22	5.5
C19orf54	Region219	chr19_41146423	1	0	NA	4	1
CCDC97	Region219	chr19_41146423	29	0	NA	96	24
CYP2A6	Region219	chr19_41146423	5	0	NA	16	4
EGLN2	Region219	chr19_41146423	2	0	NA	4	1
HNRNPUL1	Region219	chr19_41146423	39	0	NA	144	36
ITPKC	Region219	chr19_41146423	1	0	NA	4	1
LTBP4	Region219	chr19_41146423	7	0	NA	15	3.75
MIA	Region219	chr19_41146423	2	0	NA	8	2
MIA-RAB4B	Region219	chr19_41146423	13	0	NA	39	9.75
NUMBL	Region219	chr19_41146423	12	0	NA	39	9.75
RAB4B-EGLN2	Region219	chr19_41146423	20	0	NA	59	14.75
SNRPA	Region219	chr19_41146423	2	0	NA	8	2
TGFB1	Region219	chr19_41146423	2	0	NA	8	2
ATXN3	Region221	rs72705373	1	0	NA	4	1
FBLN5	Region221	rs72705373	15	7	NA	27	6.75
RIN3	Region221	rs72705373	9	0	NA	23	5.75
TRIP11	Region221	rs72705373	13	7	NA	23	5.75
CLK2P	Region223	rs10950950	0	8	NA	-15	-3.75
IGF2BP3	Region223	rs10950950	37	32	NA	17	4.25
IL6	Region223	rs10950950	10	0	NA	17	4.25
LOC100506178	Region223	rs10950950	1	0	NA	1	0.25
MPP6	Region223	rs10950950	0	3	NA	-3	-0.75
NPY	Region223	rs10950950	0	5	NA	-10	-2.5
RPS2P32	Region223	rs10950950	1	10	NA	-15	-3.75
STK31	Region223	rs10950950	0	2	NA	-7	-1.75
TOMM7	Region223	rs10950950	2	0	NA	4	1
TRA2A	Region223	rs10950950	0	8	NA	-15	-3.75
ST6GAL1	Region224	rs6788635	3	1	NA	4	1
B3GALNT2	Region230	rs12758637	7	0	NA	28	7
TBCE	Region230	rs12758637	56	0	NA	170	42.5
OASL	Region233	rs57717256	3	3	NA	-2	-0.5
P2RX7	Region233	rs57717256	1	2	NA	-2	-0.5
CYP27C1	Region235	rs1967425	1	0	NA	2	0.5
ERCC3	Region235	rs1967425	1	0	NA	2	0.5
IWS1	Region235	rs1967425	41	16	NA	78	19.5
MAP3K2	Region235	rs1967425	3	0	NA	4	1
MYO7B	Region235	rs1967425	0	1	NA	-3	-0.75
PROC	Region235	rs1967425	32	23	NA	10	2.5
FLJ38122	Region238	rs2273215	10	5	NA	8	2
LOC154449	Region238	rs2273215	4	1	NA	5	1.25
THBS2	Region238	rs2273215	3	0	NA	6	1.5
CR1	Region239	rs7525478	0	11	NA	-13	-3.25
CR1L	Region239	rs7525478	2	83	NA	-207	-51.75
LPCAT1	Region242	chr5_1519833	5	3	NA	2	0.5
SDHAP3	Region242	chr5_1519833	1	3	NA	-6	-1.5
SLC12A7	Region242	chr5_1519833	62	7	NA	154	38.5
SLC6A19	Region242	chr5_1519833	1	7	NA	-19	-4.75
IKZF2	Region243	rs62189580	4	1	NA	8	2
LOC100130451	Region243	rs62189580	3	1	NA	4	1
KIF26B	Region244	chr1_246511379	4	3	NA	2	0.5
AP1AR	Region246	rs7685904	30	1	NA	87	21.75
C4orf32	Region246	rs7685904	28	70	NA	-51	-12.75
hCT1970789	Region246	rs7685904	0	0	1	0	0
PITX2	Region246	rs7685904	2	62	NA	-71	-17.75
TIFA	Region246	rs7685904	36	0	NA	122	30.5
C9orf53	Region250	rs2811711	0	2	NA	-4	-1
CDKN2A	Region250	rs2811711	4	6	NA	-9	-2.25
CDKN2B-AS1	Region250	rs2811711	8	10	NA	-2	-0.5
DMRTA1	Region250	rs2811711	1	8	NA	-7	-1.75
MTAP	Region250	rs2811711	0	2	NA	-4	-1
RORA	Region257	rs12909611	0	4	NA	-4	-1
ALDH1L1	Region258	rs57679974	7	65	NA	-132	-33
ALS2CL	Region260	chr3_47005668	1	1	NA	1	0.25
CCDC12	Region260	chr3_47005668	36	0	NA	96	24
CSPG5	Region260	chr3_47005668	6	8	NA	-6	-1.5
ELP6	Region260	chr3_47005668	20	8	NA	47	11.75
KIF9	Region260	chr3_47005668	23	9	NA	16	4
KIF9-AS1	Region260	chr3_47005668	28	0	NA	53	13.25
KLHL18	Region260	chr3_47005668	34	3	NA	91	22.75
NBEAL2	Region260	chr3_47005668	28	0	NA	58	14.5
PRSS50	Region260	chr3_47005668	1	1	NA	-1	-0.25
PTPN23	Region260	chr3_47005668	35	3	NA	91	22.75
SCAP	Region260	chr3_47005668	35	0	NA	101	25.25
SETD2	Region260	chr3_47005668	92	0	NA	274	68.5
C5orf56	Region263	rs10066308	54	0	NA	136	34
BRMS1L	Region264	chr14_36379604	1	0	NA	3	0.75
FAM177A1	Region264	chr14_36379604	2	0	NA	6	1.5
IGBP1P1	Region264	chr14_36379604	26	0	NA	88	22
LINC00609	Region264	chr14_36379604	1	0	NA	3	0.75
SRP54	Region264	chr14_36379604	61	0	NA	214	53.5
CTNNBIP1	Region265	rs2179072	3	1	NA	4	1
LZIC	Region265	rs2179072	10	1	NA	32	8
NMNAT1	Region265	rs2179072	14	0	NA	40	10
RBP7	Region265	rs2179072	4	2	NA	-1	-0.25
UBE4B	Region265	rs2179072	17	0	NA	59	14.75
GPR12	Region267	rs9507847	2	10	NA	-14	-3.5
USP12	Region267	rs9507847	2	10	NA	-14	-3.5
CCND2	Region270	rs7137714	0	3	NA	-4	-1
PARP11	Region270	rs7137714	0	3	NA	-4	-1
KLF6	Region272	rs10904115	36	0	NA	55	13.75
LINC00704	Region272	rs10904115	36	0	NA	55	13.75
IFNAR1	Region274	rs71314176	9	27	NA	-24	-6
IL10RB	Region274	rs71314176	8	27	NA	-28	-7
FOXP1	Region275	rs17006722	1	49	NA	-51	-12.75
MITF	Region275	rs17006722	1	49	NA	-51	-12.75
KIAA0040	Region278	rs7548041	9	2	NA	7	1.75
ERBB2IP	Region280	chr5_64524291	13	21	NA	-6	-1.5
NLN	Region280	chr5_64524291	13	21	NA	-6	-1.5
CCNG2	Region281	chr4_77990596	0	2	NA	-2	-0.5
CXCL13	Region281	chr4_77990596	2	7	NA	-6	-1.5
C6orf223	Region284	rs73426620	14	0	NA	30	7.5
MRPL14	Region284	rs73426620	14	0	NA	30	7.5
ACSF3	Region285	rs55733613	7	42	NA	-118	-29.5
CBFA2T3	Region285	rs55733613	6	42	NA	-122	-30.5
CPNE7	Region285	rs55733613	15	7	NA	19	4.75
DPEP1	Region285	rs55733613	10	7	NA	9	2.25
PIEZO1	Region285	rs55733613	29	0	NA	64	16
BZRAP1	Region286	rs2333227	8	41	NA	-100	-25
MPO	Region286	rs2333227	0	35	NA	-112	-28
ATP6V1G3	Region288	chr1_198573373	1	0	NA	1	0.25
MIR181A1HG	Region288	chr1_198573373	3	0	NA	3	0.75
PTPRC	Region288	chr1_198573373	31	14	NA	16	4
HNRNPA1L2	Region292	chr13_53970021	0	1	NA	-1	-0.25
LECT1	Region292	chr13_53970021	0	1	NA	-1	-0.25
TPTE2P3	Region292	chr13_53970021	0	1	NA	-1	-0.25
GAD1	Region297	rs3806562	0	1	NA	-3	-0.75
SP5	Region297	rs3806562	0	1	NA	-3	-0.75
CRISPLD2	Region305	rs380010	6	3	NA	7	1.75
ZDHHC7	Region305	rs380010	19	3	NA	35	8.75
CERKL	Region307	rs6433892	0	2	NA	-3	-0.75
LINC00913	Region307	rs6433892	0	5	NA	-5	-1.25
MIR4437	Region307	rs6433892	14	0	NA	19	4.75
UBE2E3	Region307	rs6433892	34	6	NA	49	12.25
FAM107A	Region308	chr3_59444042	6	4	NA	7	1.75
FAM3D	Region308	chr3_59444042	18	32	NA	-34	-8.5
PRDM1	Region310	rs17066362	16	10	NA	17	4.25
PREP	Region310	rs17066362	16	10	NA	17	4.25
CSGALNACT2	Region313	rs2505509	10	0	NA	28	7
RASGEF1A	Region313	rs2505509	2	8	NA	-6	-1.5
RET	Region313	rs2505509	2	2	NA	-1	-0.25
PRR5	Region318	rs60712961	1	1	NA	2	0.5
PRR5-ARHGAP8	Region318	rs60712961	8	8	NA	5	1.25
FAM132A	Region321	rs2298209	3	1	NA	4	1
SDF4	Region321	rs2298209	1	0	NA	4	1
UBE2J2	Region321	rs2298209	2	0	NA	4	1
LINC00924	Region323	rs16975040	28	1	NA	42	10.5
NR2F2-AS1	Region323	rs16975040	28	1	NA	42	10.5
PNRC1	Region324	rs205221	4	15	NA	-7	-1.75
RNGTT	Region324	rs205221	4	15	NA	-7	-1.75
FBXO31	Region325	rs13330348	3	0	NA	8	2
JPH3	Region325	rs13330348	1	0	NA	4	1
MAP1LC3B	Region325	rs13330348	3	0	NA	12	3
ZCCHC14	Region325	rs13330348	63	0	NA	166	41.5
PEX5L	Region326	chr3_179169160	0	1	NA	-1	-0.25
ALDH1A2	Region330	chr15_59300616	0	2	NA	-2	-0.5
AQP9	Region330	chr15_59300616	0	2	NA	-2	-0.5
GTF2E2	Region333	rs2938203	1	0	NA	4	1
RBPMS	Region333	rs2938203	7	0	NA	16	4
KCNN2	Region334	rs9326923	1	0	NA	1	0.25
YTHDC2	Region334	rs9326923	1	0	NA	1	0.25
FLJ36777	Region336	rs73075877	0	2	NA	-5	-1.25
GRPEL1	Region336	rs73075877	0	2	NA	-5	-1.25
TBC1D14	Region336	rs73075877	3	0	NA	7	1.75
IFNGR1	Region343	rs9601418	1	0	NA	4	1
NONE	Region343	rs9601418	3	3	NA	0	0
SPRY2	Region343	rs9601418	3	3	NA	0	0
IQSEC1	Region346	rs73021628	3	2	NA	0	0
CDH1	Region347	chr16_68694818	19	66	NA	-127	-31.75
CDH3	Region347	chr16_68694818	2	54	NA	-113	-28.25
CHAC1	Region348	rs6492971	2	0	NA	8	2
DLL4	Region348	rs6492971	15	11	NA	2	0.5
ITPKA	Region348	rs6492971	1	0	NA	4	1
LTK	Region348	rs6492971	1	1	NA	-2	-0.5
RPAP1	Region348	rs6492971	1	0	NA	4	1
VPS18	Region348	rs6492971	7	7	NA	-10	-2.5
FLJ40194	Region354	rs2960172	2	12	NA	-20	-5
PHB	Region354	rs2960172	2	0	NA	2	0.5
PHOSPHO1	Region354	rs2960172	0	1	NA	-2	-0.5
ZNF652	Region354	rs2960172	42	8	NA	96	24
APCDD1	Region355	rs2840354	0	1	NA	-2	-0.5
PPP4R1	Region355	rs2840354	1	0	NA	4	1
SOGA2	Region355	rs2840354	6	0	NA	11	2.75
TWSG1	Region355	rs2840354	1	0	NA	4	1
VAPA	Region355	rs2840354	0	1	NA	-2	-0.5
SNAR-F	Region356	rs55919517	0	1	NA	-2	-0.5
SYT3	Region356	rs55919517	0	2	NA	-5	-1.25
CNTN5	Region358	rs12789951	4	0	NA	6	1.5
SALL4	Region360	rs856339	0	1	NA	-1	-0.25
ZFP64	Region360	rs856339	0	1	NA	-1	-0.25
CCDC144CP	Region361	rs12451696	1	0	NA	1	0.25
SPECC1	Region361	rs12451696	39	41	NA	-27	-6.75
SLA	Region362	rs2741190	11	7	NA	2	0.5
TG	Region362	rs2741190	11	7	NA	2	0.5
ARL8B	Region363	rs313661	2	0	NA	4	1
BHLHE40	Region363	rs313661	2	0	NA	4	1
BHLHE40-AS1	Region363	rs313661	4	4	NA	3	0.75
ITPR1	Region363	rs313661	85	45	NA	75	18.75
SUMF1	Region363	rs313661	31	41	NA	-32	-8
GNG7	Region364	chr19_3283346	3	1	NA	2	0.5
ALS2CR12	Region367	rs10931933	2	0	NA	8	2
CASP10	Region367	rs10931933	1	1	NA	1	0.25
CASP8	Region367	rs10931933	10	0	NA	28	7
TRAK2	Region367	rs10931933	2	0	NA	8	2
ARHGEF19	Region370	rs4920621	0	1	NA	-3	-0.75
ATP13A2	Region370	rs4920621	8	0	NA	28	7
FBXO42	Region370	rs4920621	1	0	NA	4	1
PADI2	Region370	rs4920621	2	1	NA	1	0.25
RSG1	Region370	rs4920621	0	1	NA	-3	-0.75
SDHB	Region370	rs4920621	15	1	NA	49	12.25
SPATA21	Region370	rs4920621	0	1	NA	-3	-0.75
AUTS2	Region371	rs12530934	0	11	NA	-11	-2.75
STAG3L4	Region371	rs12530934	0	11	NA	-11	-2.75
ARHGAP20	Region372	rs10789825	5	0	NA	14	3.5
BTG4	Region372	rs10789825	1	4	NA	-7	-1.75
COLCA2	Region372	rs10789825	10	11	NA	0	0
FDX1	Region372	rs10789825	22	17	NA	43	10.75
LOC100132078	Region372	rs10789825	5	23	NA	-39	-9.75
MIR4491	Region372	rs10789825	10	12	NA	-2	-0.5
POU2AF1	Region372	rs10789825	17	60	NA	-122	-30.5
RDX	Region372	rs10789825	5	17	NA	-11	-2.75
CHRNE	Region374	rs72827621	7	3	NA	2	0.5
ENO3	Region374	rs72827621	2	0	NA	4	1
GP1BA	Region374	rs72827621	8	3	NA	3	0.75
MINK1	Region374	rs72827621	29	0	NA	96	24
PFN1	Region374	rs72827621	1	0	NA	4	1
PLD2	Region374	rs72827621	2	0	NA	8	2
CHST1	Region376	rs72895275	6	16	NA	-25	-6.25
SYT13	Region376	rs72895275	6	16	NA	-25	-6.25
MPHOSPH8	Region380	chr13_20460539	2	0	NA	7	1.75
PSPC1	Region380	chr13_20460539	2	0	NA	6	1.5
ZMYM5	Region380	chr13_20460539	1	0	NA	2	0.5
NREP	Region381	chr5_111109243	5	0	NA	9	2.25
STARD4-AS1	Region381	chr5_111109243	2	1	NA	3	0.75
KLHL29	Region383	rs12713000	13	12	NA	7	1.75
AATK-AS1	Region385	rs12103616	1	25	NA	-54	-13.5
AZI1	Region385	rs12103616	0	1	NA	-3	-0.75
ACAA2	Region388	rs1567526	2	12	NA	-22	-5.5
CCDC11	Region388	rs1567526	0	2	NA	-6	-1.5
DYM	Region388	rs1567526	7	0	NA	19	4.75
LIPG	Region388	rs1567526	11	23	NA	-34	-8.5
MYO5B	Region388	rs1567526	7	36	NA	-94	-23.5
RPL17-C18orf32	Region388	rs1567526	0	1	NA	-1	-0.25
C1orf95	Region389	rs1433574	1	18	NA	-33	-8.25
ITPKB	Region389	rs1433574	10	10	NA	3	0.75
LIN9	Region389	rs1433574	12	0	NA	32	8
PARP1	Region389	rs1433574	40	19	NA	97	24.25
PSEN2	Region389	rs1433574	1	9	NA	-17	-4.25
EGFR	Region391	rs10244020	6	0	NA	16	4
ABCA7	Region393	chr19_866857	1	1	NA	0	0
EIF2AK3	Region395	rs335123	6	6	NA	10	2.5
RPIA	Region395	rs335123	2	6	NA	-5	-1.25
CHD7	Region398	chr8_62147250	2	16	NA	-44	-11
LOC100130298	Region398	chr8_62147250	2	16	NA	-44	-11
LRRTM2	Region399	chr5_137788111	1	0	NA	4	1
CCDC7	Region401	rs17296017	0	1	NA	-1	-0.25
EPC1	Region401	rs17296017	0	2	NA	-3	-0.75
ITGB1	Region401	rs17296017	15	0	NA	20	5
KIF5B	Region401	rs17296017	0	1	NA	-2	-0.5
NRP1	Region401	rs17296017	15	0	NA	20	5
MBP	Region402	chr18_74764108	5	0	NA	14	3.5
DAOA-AS1	Region403	rs9558551	2	0	NA	3	0.75
NONE	Region403	rs9558551	2	0	NA	3	0.75
ASNA1	Region404	chr19_12875807	6	1	NA	17	4.25
BEST2	Region404	chr19_12875807	2	2	NA	-2	-0.5
C19orf43	Region404	chr19_12875807	1	0	NA	4	1
DHPS	Region404	chr19_12875807	10	0	NA	36	9
FBXW9	Region404	chr19_12875807	32	0	NA	120	30
HOOK2	Region404	chr19_12875807	7	0	NA	20	5
JUNB	Region404	chr19_12875807	7	0	NA	20	5
MAN2B1	Region404	chr19_12875807	15	0	NA	41	10.25
MAST1	Region404	chr19_12875807	2	9	NA	-10	-2.5
PRDX2	Region404	chr19_12875807	18	0	NA	64	16
RNASEH2A	Region404	chr19_12875807	38	0	NA	146	36.5
RTBDN	Region404	chr19_12875807	9	4	NA	18	4.5
TNPO2	Region404	chr19_12875807	49	0	NA	180	45
WDR83	Region404	chr19_12875807	3	0	NA	12	3
WDR83OS	Region404	chr19_12875807	2	0	NA	4	1
ZNF490	Region404	chr19_12875807	8	0	NA	32	8
ZNF791	Region404	chr19_12875807	28	0	NA	68	17
MACROD2	Region405	rs11697103	5	6	NA	-1	-0.25
SERP1	Region407	rs9874403	3	0	NA	3	0.75
TSC22D2	Region407	rs9874403	3	0	NA	3	0.75
LOC100506023	Region408	rs12736195	4	6	NA	-2	-0.5
GLIS2	Region414	rs2939953	9	0	NA	25	6.25
TFAP4	Region414	rs2939953	21	0	NA	69	17.25
VPS13A	Region415	rs11144986	6	0	NA	19	4.75
AHCTF1P1	Region416	rs2052401	1	0	NA	1	0.25
DPP4	Region416	rs2052401	39	0	NA	73	18.25
GCG	Region416	rs2052401	39	0	NA	73	18.25
PSMD14	Region416	rs2052401	5	1	NA	15	3.75
TANK	Region416	rs2052401	2	1	NA	7	1.75
EMX2OS	Region417	rs28444818	0	2	NA	-5	-1.25
MCTP1	Region422	rs162479	3	0	NA	3	0.75
FAM69B	Region424	rs2811727	2	1	NA	0	0
LCN10	Region424	rs2811727	1	0	NA	4	1
LCN6	Region424	rs2811727	0	1	NA	-3	-0.75
LOC100128593	Region424	rs2811727	1	1	NA	-1	-0.25
SNHG7	Region424	rs2811727	7	0	NA	20	5
FOLH1	Region425	chr11_49744405	60	0	NA	60	15
LOC440040	Region425	chr11_49744405	0	7	NA	-7	-1.75
ATG16L1	Region427	rs10199551	44	31	NA	117	29.25
INPP5D	Region427	rs10199551	0	31	NA	-47	-11.75
SAG	Region427	rs10199551	11	6	NA	17	4.25
SCARNA5	Region427	rs10199551	1	0	NA	4	1
ANKRD10	Region435	chr13_110928864	3	5	NA	-3	-0.75
ARHGEF7	Region435	chr13_110928864	3	5	NA	-3	-0.75
MIR4472-1	Region436	chr8_142662392	0	1	NA	-1	-0.25
MROH5	Region436	chr8_142662392	0	5	NA	-9	-2.25
CNPY1	Region439	rs62481733	0	5	NA	-13	-3.25
HTR5A	Region439	rs62481733	0	9	NA	-9	-2.25
INSIG1	Region439	rs62481733	0	9	NA	-9	-2.25
RBM33	Region439	rs62481733	0	5	NA	-13	-3.25
SH3BP2	Region440	rs6853599	4	20	NA	-13	-3.25
TNIP2	Region440	rs6853599	3	20	NA	-17	-4.25
CSRNP1	Region443	rs6599009	11	0	NA	28	7
GORASP1	Region443	rs6599009	5	0	NA	12	3
SCN11A	Region443	rs6599009	8	57	NA	-73	-18.25
TTC21A	Region443	rs6599009	27	0	NA	67	16.75
WDR48	Region443	rs6599009	21	34	NA	7	1.75
LCP2	Region444	chr5_169692237	2	1	NA	0	0
C8orf12	Region447	rs7834869	2	4	NA	-3	-0.75
FAM167A	Region447	rs7834869	11	12	NA	-3	-0.75
SCAF8	Region448	rs12209958	1	0	NA	2	0.5
TIAM2	Region448	rs12209958	1	0	NA	2	0.5
RBMS1	Region449	chr2_161350638	11	0	NA	32	8
UCK2	Region454	rs10918297	34	0	NA	81	20.25
CACNA1C	Region455	rs11062093	25	48	NA	-83	-20.75
DCP1B	Region455	rs11062093	1	25	NA	-86	-21.5
AP1B1	Region456	rs9614040	3	6	NA	-4	-1
CABP7	Region456	rs9614040	0	1	NA	-3	-0.75
RFPL1S	Region456	rs9614040	1	6	NA	-12	-3
FCRLA	Region457	chr1_161696873	0	1	NA	-4	-1
RPL31P11	Region457	chr1_161696873	0	2	NA	-7	-1.75
DMRT1	Region458	rs2804262	0	27	NA	-71	-17.75
KANK1	Region458	rs2804262	71	46	NA	122	30.5
XM_212560	Region458	rs2804262	0	0	1	0	0
LOC157273	Region462	chr8_8733723	0	3	NA	-3	-0.75
TNKS	Region462	chr8_8733723	2	3	NA	2	0.5
CRSP8P	Region466	rs12515731	0	1	NA	-2	-0.5
ZFYVE16	Region466	rs12515731	0	1	NA	-2	-0.5
SBF2	Region467	rs12294344	6	0	NA	16	4
BNC2	Region468	chr9_17682865	5	0	NA	7	1.75
CNTLN	Region468	chr9_17682865	5	0	NA	5	1.25
CDH13	Region469	chr16_83049280	0	6	NA	-6	-1.5
MPHOSPH6	Region469	chr16_83049280	0	6	NA	-6	-1.5
CCDC15	Region471	chr11_124770079	4	0	NA	5	1.25
CHEK1	Region471	chr11_124770079	2	0	NA	6	1.5
FEZ1	Region471	chr11_124770079	1	0	NA	3	0.75
HEPACAM	Region471	chr11_124770079	1	1	NA	2	0.5
ROBO4	Region471	chr11_124770079	3	1	NA	5	1.25
SLC37A2	Region471	chr11_124770079	0	1	NA	-2	-0.5
STT3A	Region471	chr11_124770079	1	0	NA	4	1
GPR78	Region472	rs12511007	7	11	NA	-3	-0.75
TRMT44	Region472	rs12511007	7	11	NA	-3	-0.75
EXO1	Region476	rs10754755	17	18	NA	2	0.5
WDR64	Region476	rs10754755	18	19	NA	2	0.5
MTDH	Region477	chr8_99292987	0	3	NA	-6	-1.5
NIPAL2	Region477	chr8_99292987	0	1	NA	-1	-0.25
TSPYL5	Region477	chr8_99292987	0	3	NA	-6	-1.5
DPYD	Region478	rs326655	24	0	NA	48	12
DPYD-AS1	Region478	rs326655	5	0	NA	12	3
FLJ31662	Region478	rs326655	20	6	NA	20	5
PTBP2	Region478	rs326655	26	6	NA	26	6.5
EPAS1	Region485	chr2_46473292	2	0	NA	2	0.5
LOC101805491	Region485	chr2_46473292	2	0	NA	2	0.5
LGI3	Region488	rs12679383	0	12	NA	-40	-10
REEP4	Region488	rs12679383	3	0	NA	8	2
CD320	Region495	rs6603074	8	4	NA	14	3.5
CERS4	Region495	rs6603074	8	4	NA	14	3.5
ANKRD30BP3	Region497	rs7087908	0	2	NA	-2	-0.5
OR13A1	Region497	rs7087908	0	2	NA	-2	-0.5
CHRM1	Region499	chr11_62664996	0	1	NA	-2	-0.5
POLR2G	Region499	chr11_62664996	2	0	NA	4	1
SLC3A2	Region499	chr11_62664996	0	1	NA	-2	-0.5
TAF6L	Region499	chr11_62664996	3	0	NA	8	2
TMEM179B	Region499	chr11_62664996	2	0	NA	4	1
LMO1	Region501	rs2272383	0	34	NA	-115	-28.75
RIC3	Region501	rs2272383	5	75	NA	-182	-45.5
TUB	Region501	rs2272383	6	0	NA	20	5
AKAP11	Region504	chr13_43043913	1	1	NA	-1	-0.25
TNFSF11	Region504	chr13_43043913	1	1	NA	-1	-0.25
C11orf74	Region507	chr11_38162251	7	0	NA	7	1.75
NONE	Region507	chr11_38162251	7	0	NA	7	1.75
CEBPA	Region511	rs10414065	0	2	NA	-6	-1.5
RHPN2	Region511	rs10414065	2	0	NA	5	1.25
SLC7A10	Region511	rs10414065	0	2	NA	-6	-1.5
KCNK13	Region513	rs1152430	0	5	NA	-7	-1.75
NRDE2	Region513	rs1152430	2	0	NA	6	1.5
PSMC1	Region513	rs1152430	1	5	NA	-3	-0.75
RPS6KA5	Region513	rs1152430	42	16	NA	40	10
TTC7B	Region513	rs1152430	31	9	NA	27	6.75
MIR4471	Region514	rs56356271	1	18	NA	-35	-8.75
POLR2K	Region514	rs56356271	3	0	NA	12	3
RNF19A	Region514	rs56356271	6	21	NA	-30	-7.5
SPAG1	Region514	rs56356271	26	35	NA	6	1.5
CAMP	Region517	rs58853735	0	1	NA	-2	-0.5
CDC25A	Region517	rs58853735	3	1	NA	6	1.5
MAP4	Region517	rs58853735	1	0	NA	2	0.5
MIR4443	Region517	rs58853735	0	1	NA	-2	-0.5
NME6	Region517	rs58853735	1	0	NA	2	0.5
ZNF589	Region517	rs58853735	1	1	NA	0	0
DOK6	Region520	rs7243084	13	0	NA	13	3.25
FAM65C	Region526	rs6021282	3	0	NA	3	0.75
NEDD9	Region527	rs210920	1	1	NA	2	0.5
SSH2	Region529	chr17_27335948	4	0	NA	13	3.25
TAOK1	Region529	chr17_27335948	4	0	NA	8	2
BLNK	Region530	rs6584062	2	17	NA	-31	-7.75
DNTT	Region530	rs6584062	1	9	NA	-17	-4.25
OPALIN	Region530	rs6584062	0	1	NA	-2	-0.5
ABI3BP	Region537	chr3_100656795	2	2	NA	0	0
PHYH	Region543	rs12573449	2	24	NA	-29	-7.25
UCMA	Region543	rs12573449	2	24	NA	-29	-7.25
AIM2	Region545	rs4990110	5	4	NA	8	2
CADM3	Region545	rs4990110	2	3	NA	0	0
IFI16	Region545	rs4990110	97	0	NA	345	86.25
LINC00351	Region550	rs7335461	9	0	NA	9	2.25
MEIS1	Region555	chr2_66748083	2	0	NA	4	1
BEST4	Region559	rs12138281	6	0	NA	15	3.75
BTBD19	Region559	rs12138281	3	0	NA	8	2
C1orf228	Region559	rs12138281	14	4	NA	22	5.5
EIF2B3	Region559	rs12138281	25	0	NA	85	21.25
KIF2C	Region559	rs12138281	22	0	NA	72	18
PLK3	Region559	rs12138281	3	0	NA	3	0.75
PTCH2	Region559	rs12138281	20	0	NA	48	12
RPS8	Region559	rs12138281	6	0	NA	24	6
SNORD38B	Region559	rs12138281	1	0	NA	4	1
SNORD55	Region559	rs12138281	1	0	NA	4	1
ADORA3	Region562	rs1890548	1	1	NA	1	0.25
CTTNBP2NL	Region562	rs1890548	0	2	NA	-6	-1.5
KCND3	Region562	rs1890548	0	1	NA	-3	-0.75
LOC100129269	Region562	rs1890548	1	1	NA	1	0.25
LOC643355	Region562	rs1890548	0	2	NA	-6	-1.5
ANKRD33B	Region567	rs4701873	31	13	NA	58	14.5
VAV3	Region568	chr1_107587566	11	30	NA	-23	-5.75
VAV3-AS1	Region568	chr1_107587566	1	19	NA	-31	-7.75
BCL2	Region572	rs2187163	37	33	NA	25	6.25
DIAPH3	Region576	chr13_61126738	49	70	NA	-60	-15
DIAPH3-AS1	Region576	chr13_61126738	9	0	NA	9	2.25
DIAPH3-AS2	Region576	chr13_61126738	3	0	NA	6	1.5
TDRD3	Region576	chr13_61126738	4	70	NA	-123	-30.75
CRYBA4	Region577	rs12159895	0	1	NA	-2	-0.5
MYO18B	Region577	rs12159895	0	5	NA	-6	-1.5
SEZ6L	Region577	rs12159895	0	5	NA	-6	-1.5
LPL	Region578	rs2597426	26	96	NA	-87	-21.75
SLC18A1	Region578	rs2597426	10	84	NA	-99	-24.75
CHIT1	Region582	rs4543864	34	44	NA	-38	-9.5
LOC730227	Region582	rs4543864	35	45	NA	-40	-10
ANXA13	Region586	rs66538719	3	0	NA	5	1.25
KLHL38	Region586	rs66538719	3	0	NA	5	1.25
ATP6V1C1	Region587	chr8_103511127	3	3	NA	0	0
AZIN1	Region587	chr8_103511127	17	12	NA	11	2.75
C8orf56	Region587	chr8_103511127	3	3	NA	0	0
KLF10	Region587	chr8_103511127	17	12	NA	11	2.75
PTEN	Region590	rs1819577	11	0	NA	28	7
RNLS	Region590	rs1819577	11	0	NA	28	7
FRMD4A	Region591	rs2031608	10	1	NA	22	5.5
LOC643542	Region595	rs62091199	5	0	NA	7	1.75
AGBL1	Region596	rs28561584	0	2	NA	-2	-0.5
LINC00052	Region596	rs28561584	0	2	NA	-2	-0.5
DOCK1	Region604	rs7912288	1	0	NA	2	0.5
FAM196A	Region604	rs7912288	1	0	NA	4	1
MGMT	Region604	rs7912288	0	1	NA	-3	-0.75
MKI67	Region604	rs7912288	0	1	NA	-3	-0.75
TCF7L2	Region605	chr10_114746251	32	0	NA	98	24.5
CNOT1	Region607	chr16_58607804	3	1	NA	11	2.75
NDRG4	Region607	chr16_58607804	1	1	NA	0	0
SLC38A7	Region607	chr16_58607804	0	1	NA	-1	-0.25
DSCR4	Region616	rs9976030	0	1	NA	-3	-0.75
KCNJ6	Region616	rs9976030	0	1	NA	-3	-0.75
ASPG	Region620	chr14_104841717	1	18	NA	-24	-6
BRF1	Region620	chr14_104841717	59	13	NA	155	38.75
KIF26A	Region620	chr14_104841717	20	22	NA	-5	-1.25
MIR203	Region620	chr14_104841717	0	9	NA	-19	-4.75
MIR3545	Region620	chr14_104841717	0	1	NA	-3	-0.75
NUDT14	Region620	chr14_104841717	21	13	NA	22	5.5
TDRD9	Region620	chr14_104841717	0	1	NA	-2	-0.5
LRRC41	Region627	chr1_46752487	1	0	NA	4	1
C11orf91	Region628	rs831636	2	0	NA	4	1
CD59	Region628	rs831636	12	0	NA	44	11
FBXO3	Region628	rs831636	18	10	NA	37	9.25
LMO2	Region628	rs831636	0	10	NA	-35	-8.75
TMPRSS3	Region629	rs3814899	2	2	NA	2	0.5
ANTXR2	Region631	rs3796594	3	8	NA	-4	-1
LINC00989	Region631	rs3796594	0	1	NA	-1	-0.25
PCAT4	Region631	rs3796594	5	13	NA	-7	-1.75
C4orf32	Region637	rs11934129	0	1	NA	-1	-0.25
PITX2	Region637	rs11934129	0	1	NA	-1	-0.25
GRID2	Region641	chr4_93795655	0	1	NA	-1	-0.25
SOX5	Region646	chr12_24437389	4	0	NA	4	1
NALCN	Region647	chr13_101402051	1	1	NA	-2	-0.5
DPP10	Region649	rs72611916	0	1	NA	-1	-0.25
IL1F10	Region649	rs72611916	8	52	NA	-104	-26
IL1RN	Region649	rs72611916	0	45	NA	-98	-24.5
IL36A	Region649	rs72611916	0	1	NA	-3	-0.75
IL36B	Region649	rs72611916	0	4	NA	-10	-2.5
IL36RN	Region649	rs72611916	0	2	NA	-4	-1
LOC440900	Region649	rs72611916	0	1	NA	-1	-0.25
SLC35F5	Region649	rs72611916	1	0	NA	4	1
FDX1	Region650	rs2724416	1	0	NA	1	0.25
RDX	Region650	rs2724416	1	0	NA	1	0.25
BOD1	Region651	rs4867694	14	9	NA	4	1
CPEB4	Region651	rs4867694	14	9	NA	4	1
ERGIC1	Region651	rs4867694	6	0	NA	16	4
ANKRD18B	Region655	rs7851404	13	44	NA	-81	-20.25
ANXA2P2	Region655	rs7851404	13	44	NA	-81	-20.25
ARID3C	Region655	rs7851404	1	5	NA	-17	-4.25
C9orf24	Region655	rs7851404	0	1	NA	-1	-0.25
CNTFR	Region655	rs7851404	8	17	NA	-32	-8
CNTFR-AS1	Region655	rs7851404	2	5	NA	-12	-3
DCTN3	Region655	rs7851404	1	0	NA	4	1
DNAI1	Region655	rs7851404	11	20	NA	-44	-11
ENHO	Region655	rs7851404	1	2	NA	-4	-1
FAM219A	Region655	rs7851404	18	0	NA	43	10.75
GALT	Region655	rs7851404	4	0	NA	4	1
IL11RA	Region655	rs7851404	2	0	NA	7	1.75
RPP25L	Region655	rs7851404	3	6	NA	-14	-3.5
SIGMAR1	Region655	rs7851404	7	1	NA	6	1.5
DYRK2	Region664	rs55934813	3	21	NA	-26	-6.5
IFNG	Region664	rs55934813	0	2	NA	-2	-0.5
IFNG-AS1	Region664	rs55934813	3	25	NA	-32	-8
EXOC2	Region665	rs71545193	2	0	NA	7	1.75
HMGN2	Region666	rs14071	0	1	NA	-3	-0.75
RPS6KA1	Region666	rs14071	0	1	NA	-3	-0.75
BBS4	Region672	rs11637927	1	0	NA	4	1
IL33	Region674	rs2031198	1	1	NA	0	0
RANBP6	Region674	rs2031198	1	1	NA	0	0
TPD52L3	Region674	rs2031198	0	2	NA	-3	-0.75
UHRF2	Region674	rs2031198	0	1	NA	-1	-0.25
PIK3R1	Region675	rs6898903	0	12	NA	-22	-5.5
SLC30A5	Region675	rs6898903	0	12	NA	-22	-5.5
ELOVL5	Region677	rs62399860	3	11	NA	-16	-4
GCLC	Region677	rs62399860	3	11	NA	-16	-4
E2F7	Region682	rs11104944	0	3	NA	-3	-0.75
NAV3	Region682	rs11104944	0	3	NA	-3	-0.75
AP1G1	Region685	chr16_71878831	21	0	NA	69	17.25
ATXN1L	Region685	chr16_71878831	4	0	NA	9	2.25
CHST4	Region685	chr16_71878831	0	1	NA	-1	-0.25
DHODH	Region685	chr16_71878831	0	1	NA	-3	-0.75
IST1	Region685	chr16_71878831	1	0	NA	4	1
LOC100132529	Region685	chr16_71878831	0	1	NA	-1	-0.25
MARVELD3	Region685	chr16_71878831	0	8	NA	-21	-5.25
PHLPP2	Region685	chr16_71878831	11	0	NA	44	11
PKD1L3	Region685	chr16_71878831	0	3	NA	-7	-1.75
TAT	Region685	chr16_71878831	0	11	NA	-30	-7.5
ZNF821	Region685	chr16_71878831	1	0	NA	4	1
ATF1	Region687	rs7295386	36	0	NA	113	28.25
DAZAP2	Region687	rs7295386	5	0	NA	12	3
DIP2B	Region687	rs7295386	66	0	NA	190	47.5
FAIM2	Region687	rs7295386	0	1	NA	-3	-0.75
LIMA1	Region687	rs7295386	1	0	NA	4	1
METTL7A	Region687	rs7295386	4	7	NA	-8	-2
NONE	Region687	rs7295386	10	0	NA	32	8
POU6F1	Region687	rs7295386	7	0	NA	28	7
TMPRSS12	Region687	rs7295386	8	10	NA	-4	-1
ALG10	Region688	chr12_34455052	0	2	NA	-2	-0.5
NONE	Region688	chr12_34455052	0	2	NA	-2	-0.5
SYT10	Region688	chr12_34455052	0	1	NA	-4	-1
EBF2	Region689	rs4872388	12	19	NA	-37	-9.25
PPP2R2A	Region689	rs4872388	1	14	NA	-41	-10.25
COMMD3	Region690	rs11591811	0	1	NA	-3	-0.75
DNAJC1	Region690	rs11591811	13	12	NA	4	1
EBLN1	Region690	rs11591811	14	19	NA	-5	-1.25
LOC100130992	Region690	rs11591811	5	8	NA	-5	-1.25
MLLT10	Region690	rs11591811	10	0	NA	31	7.75
TAB2	Region691	rs4897111	0	39	NA	-74	-18.5
UST	Region691	rs4897111	0	39	NA	-74	-18.5
BCL2L13	Region692	rs9618043	27	0	NA	80	20
ARID4A	Region694	rs1959653	5	0	NA	19	4.75
FLJ31306	Region694	rs1959653	4	0	NA	12	3
PSMA3	Region694	rs1959653	1	0	NA	4	1
TOMM20L	Region694	rs1959653	1	0	NA	3	0.75
A3GALT2	Region695	rs4652875	8	7	NA	-6	-1.5
PHC2	Region695	rs4652875	88	3	NA	209	52.25
ZSCAN20	Region695	rs4652875	53	3	NA	109	27.25
C1orf140	Region698	chr1_221690347	51	12	NA	54	13.5
DDHD1	Region698	chr1_221690347	0	1	NA	-2	-0.5
HLX	Region698	chr1_221690347	51	12	NA	54	13.5
MIR5580	Region698	chr1_221690347	0	1	NA	-2	-0.5
VAV2	Region700	rs9721620	6	0	NA	12	3
HES1	Region701	rs6792072	3	9	NA	-16	-4
LOC647323	Region701	rs6792072	3	9	NA	-16	-4
GC	Region704	rs12507467	5	114	NA	-131	-32.75
SLC4A4	Region704	rs12507467	5	114	NA	-131	-32.75
OR11H4	Region706	rs10143407	2	0	NA	5	1.25
PARP2	Region706	rs10143407	2	0	NA	8	2
RPPH1	Region706	rs10143407	1	0	NA	4	1
TEP1	Region706	rs10143407	1	0	NA	4	1
TTC5	Region706	rs10143407	5	0	NA	17	4.25
COL18A1	Region708	rs11910672	0	7	NA	-21	-5.25
LINC00316	Region708	rs11910672	0	7	NA	-21	-5.25
DTX4	Region712	chr11_58994145	4	0	NA	16	4
MPEG1	Region712	chr11_58994145	10	12	NA	-10	-2.5
OR5AN1	Region712	chr11_58994145	9	11	NA	-10	-2.5
CERS3	Region716	rs6598459	1	1	NA	0	0
CTNNA2	Region720	rs56737526	2	0	NA	2	0.5
LOC1720	Region720	rs56737526	2	0	NA	2	0.5
CHAT	Region722	rs11591558	0	4	NA	-8	-2
ERCC6	Region722	rs11591558	1	0	NA	4	1
ERCC6-PGBD3	Region722	rs11591558	1	4	NA	-4	-1
EN1	Region727	chr2_120202238	0	2	NA	-6	-1.5
INSIG2	Region727	chr2_120202238	0	2	NA	-6	-1.5
SCTR	Region727	chr2_120202238	1	1	NA	-1	-0.25
LINC00494	Region73	rs3935549	2	22	NA	-51	-12.75
PREX1	Region73	rs3935549	56	64	NA	-32	-8
C12orf73	Region730	chr12_104618355	4	0	NA	16	4
GLT8D2	Region730	chr12_104618355	5	0	NA	13	3.25
GNN	Region730	chr12_104618355	8	10	NA	-3	-0.75
HSP90B1	Region730	chr12_104618355	1	0	NA	4	1
TDG	Region730	chr12_104618355	9	0	NA	36	9
B4GALT5	Region731	rs61109982	5	4	NA	5	1.25
LOC284751	Region731	rs61109982	24	0	NA	41	10.25
PTPN1	Region731	rs61109982	24	0	NA	41	10.25
SLC9A8	Region731	rs61109982	1	4	NA	-4	-1
ANKRD30A	Region734	rs11592658	20	0	NA	20	5
FZD8	Region734	rs11592658	20	0	NA	20	5
ST3GAL4	Region735	chr11_126255669	1	0	NA	3	0.75
DDHD1	Region736	rs2251171	42	75	NA	-43	-10.75
MIR5580	Region736	rs2251171	42	75	NA	-43	-10.75
CCDC79	Region739	chr16_65966379	0	2	NA	-3	-0.75
CMTM4	Region739	chr16_65966379	1	0	NA	2	0.5
TK2	Region739	chr16_65966379	3	0	NA	8	2
DIO2	Region740	chr14_80872543	0	1	NA	-1	-0.25
NRXN3	Region740	chr14_80872543	0	1	NA	-1	-0.25
NRG1	Region741	chr8_31489923	1	2	NA	0	0
USP48	Region742	rs10917109	20	0	NA	76	19
MIR548G	Region743	rs531955	10	0	NA	20	5
ALDH7A1	Region744	chr5_125897221	2	0	NA	8	2
C2CD4B	Region747	rs7164695	1	1	NA	2	0.5
MGC15885	Region747	rs7164695	1	1	NA	2	0.5
CHRNA2	Region753	rs1381114	6	9	NA	-10	-2.5
EPHX2	Region753	rs1381114	0	1	NA	-2	-0.5
KRR1	Region754	rs2471653	0	1	NA	-1	-0.25
NAP1L1	Region754	rs2471653	1	0	NA	4	1
PHLDA1	Region754	rs2471653	0	1	NA	-1	-0.25
KANK4	Region755	chr1_62804545	1	0	NA	1	0.25
NFIA	Region755	chr1_62804545	4	1	NA	6	1.5
USP1	Region755	chr1_62804545	1	0	NA	1	0.25
CHD2	Region757	rs17541330	66	0	NA	211	52.75
MCTP2	Region757	rs17541330	2	0	NA	2	0.5
RGMA	Region757	rs17541330	2	0	NA	2	0.5
CTDP1	Region759	rs3786206	1	0	NA	4	1
NFATC1	Region759	rs3786206	53	0	NA	102	25.5
LOC654841	Region765	chr2_228642619	2	1	NA	1	0.25
MFF	Region765	chr2_228642619	1	0	NA	4	1
LINC00461	Region770	rs1158464	0	1	NA	-3	-0.75
MEF2C	Region770	rs1158464	4	2	NA	3	0.75
MEF2C-AS1	Region770	rs1158464	6	3	NA	3	0.75
MIR3660	Region770	rs1158464	6	3	NA	3	0.75
PAX7	Region773	chr1_19630524	0	6	NA	-21	-5.25
ANAPC4	Region776	rs2123743	92	9	NA	300	75
PI4K2B	Region776	rs2123743	15	12	NA	22	5.5
SLC34A2	Region776	rs2123743	10	9	NA	8	2
ZCCHC4	Region776	rs2123743	56	12	NA	166	41.5
SLC8A1	Region778	chr2_40293944	53	0	NA	83	20.75
CCR9	Region781	chr3_45732859	1	5	NA	-8	-2
CXCR6	Region781	chr3_45732859	2	0	NA	4	1
FYCO1	Region781	chr3_45732859	38	0	NA	111	27.75
LZTFL1	Region781	chr3_45732859	19	22	NA	12	3
SLC6A20	Region781	chr3_45732859	3	2	NA	4	1
PSMA8	Region782	chr18_23780291	0	1	NA	-1	-0.25
SS18	Region782	chr18_23780291	0	1	NA	-1	-0.25
NOVA1	Region783	rs11625358	0	2	NA	-2	-0.5
STXBP6	Region783	rs11625358	0	2	NA	-2	-0.5
NPAS3	Region791	rs60142735	2	0	NA	2	0.5
ATAD5	Region797	chr17_29157158	1	0	NA	2	0.5
CRLF3	Region797	chr17_29157158	8	0	NA	26	6.5
LRRC37BP1	Region797	chr17_29157158	3	8	NA	-16	-4
SUZ12P1	Region797	chr17_29157158	21	8	NA	30	7.5
TXN	Region800	rs2008729	3	2	NA	5	1.25
TXNDC8	Region800	rs2008729	2	2	NA	1	0.25
CAPRIN2	Region802	rs10492242	1	0	NA	4	1
IPO8	Region802	rs10492242	1	0	NA	4	1
CORO1C	Region805	rs11114028	58	3	NA	125	31.25
DAO	Region805	rs11114028	1	0	NA	1	0.25
SELPLG	Region805	rs11114028	5	0	NA	12	3
SSH1	Region805	rs11114028	8	3	NA	15	3.75
DOCK1	Region806	chr10_128945288	2	0	NA	8	2
FAM196A	Region806	chr10_128945288	1	0	NA	4	1
NPAS3	Region809	rs13379162	0	14	NA	-24	-6
CD247	Region810	rs7523907	20	42	NA	-85	-21.25
ARF1	Region811	rs1551621	17	4	NA	24	6
C1orf145	Region811	rs1551621	2	0	NA	2	0.5
C1orf35	Region811	rs1551621	4	0	NA	8	2
GJC2	Region811	rs1551621	15	4	NA	28	7
GUK1	Region811	rs1551621	8	7	NA	3	0.75
IBA57	Region811	rs1551621	12	0	NA	25	6.25
IBA57-AS1	Region811	rs1551621	5	1	NA	10	2.5
MIR3620	Region811	rs1551621	2	0	NA	4	1
MRPL55	Region811	rs1551621	2	7	NA	-9	-2.25
OBSCN	Region811	rs1551621	6	1	NA	12	3
WNT3A	Region811	rs1551621	1	4	NA	-8	-2
GGT5	Region815	rs62233189	16	0	NA	51	12.75
KIAA1671	Region815	rs62233189	44	13	NA	24	6
LOC100128531	Region815	rs62233189	1	1	NA	-1	-0.25
SUSD2	Region815	rs62233189	4	0	NA	12	3
ABCA6	Region816	rs8081118	5	0	NA	5	1.25
ABCA8	Region816	rs8081118	1	0	NA	1	0.25
ABCA9	Region816	rs8081118	44	0	NA	50	12.5
IQGAP2	Region821	rs875543	2	12	NA	-14	-3.5
SV2C	Region821	rs875543	0	2	NA	-6	-1.5
DDI2	Region822	rs7513439	2	0	NA	4	1
DNAJC16	Region822	rs7513439	4	0	NA	12	3
FBLIM1	Region822	rs7513439	2	0	NA	4	1
PLEKHM2	Region822	rs7513439	3	0	NA	6	1.5
RSC1A1	Region822	rs7513439	3	0	NA	6	1.5
UQCRHL	Region822	rs7513439	2	0	NA	4	1
B3GNT2	Region826	rs13011372	0	25	NA	-44	-11
TMEM17	Region826	rs13011372	0	25	NA	-44	-11
FAM71B	Region828	rs72807038	1	31	NA	-67	-16.75
ITK	Region828	rs72807038	0	34	NA	-93	-23.25
MED7	Region828	rs72807038	3	15	NA	-29	-7.25
FTMT	Region829	rs2909919	0	8	NA	-8	-2
PRR16	Region829	rs2909919	0	8	NA	-8	-2
CA12	Region830	rs8034751	4	0	NA	7	1.75
USP3	Region830	rs8034751	4	0	NA	7	1.75
PSAT1	Region833	rs11138052	1	0	NA	2	0.5
TLE4	Region833	rs11138052	1	0	NA	2	0.5
LRIG1	Region836	rs940040	4	0	NA	12	3
GRIK1	Region837	rs73186477	0	4	NA	-12	-3
ARPC2	Region838	chr2_218314258	0	1	NA	-2	-0.5
CXCR1	Region838	chr2_218314258	0	1	NA	-2	-0.5
DIRC3	Region838	chr2_218314258	0	4	NA	-7	-1.75
IGFBP2	Region838	chr2_218314258	1	1	NA	-1	-0.25
IGFBP5	Region838	chr2_218314258	2	0	NA	4	1
NONE	Region838	chr2_218314258	3	0	NA	8	2
RPL37A	Region838	chr2_218314258	1	1	NA	-1	-0.25
TNS1	Region838	chr2_218314258	4	0	NA	12	3
EYA1	Region839	chr8_72534883	2	0	NA	2	0.5
MSC	Region839	chr8_72534883	2	0	NA	2	0.5
FKBP1A-SDCBP2	Region840	rs6041689	1	0	NA	4	1
LOC100289473	Region840	rs6041689	0	1	NA	-4	-1
SDCBP2-AS1	Region840	rs6041689	1	0	NA	4	1
SIRPG	Region840	rs6041689	0	2	NA	-7	-1.75
SRXN1	Region840	rs6041689	0	1	NA	-3	-0.75
TCF15	Region840	rs6041689	0	3	NA	-11	-2.75
ALG2	Region845	rs10819654	0	2	NA	-4	-1
TGFBR1	Region845	rs10819654	0	2	NA	-4	-1
ARMC8	Region849	rs185244	1	0	NA	4	1
ESYT3	Region849	rs185244	1	1	NA	1	0.25
MRAS	Region849	rs185244	31	2	NA	86	21.5
NME9	Region849	rs185244	1	1	NA	2	0.5
CSF1	Region85	rs61787370	5	0	NA	16	4
EPS8L3	Region85	rs61787370	5	0	NA	16	4
AK001918	Region851	rs6495124	0	0	1	0	0
COX5A	Region851	rs6495124	8	5	NA	18	4.5
CPLX3	Region851	rs6495124	0	1	NA	-4	-1
CSK	Region851	rs6495124	17	2	NA	41	10.25
CYP1A2	Region851	rs6495124	5	3	NA	3	0.75
FAM219B	Region851	rs6495124	7	0	NA	20	5
LMAN1L	Region851	rs6495124	4	7	NA	-8	-2
MPI	Region851	rs6495124	4	1	NA	9	2.25
RPP25	Region851	rs6495124	0	5	NA	-10	-2.5
SCAMP2	Region851	rs6495124	10	1	NA	33	8.25
ULK3	Region851	rs6495124	9	0	NA	32	8
URI1	Region852	rs16963956	0	5	NA	-10	-2.5
ZNF536	Region852	rs16963956	0	5	NA	-10	-2.5
FAM102A	Region854	rs10819319	2	1	NA	3	0.75
NAIF1	Region854	rs10819319	0	1	NA	-1	-0.25
ST6GALNAC4	Region854	rs10819319	2	0	NA	8	2
ST6GALNAC6	Region854	rs10819319	1	0	NA	4	1
COL13A1	Region859	rs56158935	9	0	NA	29	7.25
LRRC20	Region859	rs56158935	4	1	NA	8	2
NPFFR1	Region859	rs56158935	1	1	NA	0	0
LIFR-AS1	Region866	rs581668	2	0	NA	6	1.5
OSMR	Region866	rs581668	2	0	NA	6	1.5
GULP1	Region868	chr2_188732904	14	38	NA	-27	-6.75
TFPI	Region868	chr2_188732904	14	38	NA	-27	-6.75
SGMS1	Region869	rs2574949	2	0	NA	4	1
DSE	Region870	chr6_116731672	1	0	NA	3	0.75
FRK	Region870	chr6_116731672	4	2	NA	3	0.75
HS3ST5	Region870	chr6_116731672	0	2	NA	-2	-0.5
NT5DC1	Region870	chr6_116731672	1	0	NA	1	0.25
CCDC122	Region872	rs61961434	1	0	NA	2	0.5
ENOX1	Region872	rs61961434	1	1	NA	1	0.25
LINC00284	Region872	rs61961434	2	1	NA	0	0
SMIM2-AS1	Region872	rs61961434	3	1	NA	2	0.5
C16orf47	Region878	rs6499618	3	3	NA	0	0
LOC100506172	Region878	rs6499618	3	3	NA	0	0
NHSL1	Region881	rs72986816	1	0	NA	3	0.75
EFCAB11	Region883	chr14_90261784	1	0	NA	2	0.5
CASC17	Region888	rs12937299	27	9	NA	18	4.5
KCNJ2	Region888	rs12937299	27	9	NA	18	4.5
CCT6A	Region89	rs2242508	2	0	NA	4	1
CHCHD2	Region89	rs2242508	10	5	NA	22	5.5
LOC650226	Region89	rs2242508	0	2	NA	-4	-1
NUPR1L	Region89	rs2242508	0	12	NA	-33	-8.25
PHKG1	Region89	rs2242508	14	0	NA	48	12
PSPH	Region89	rs2242508	3	0	NA	12	3
SUMF2	Region89	rs2242508	4	0	NA	12	3
ZNF713	Region89	rs2242508	0	0	1	0	0
CNEP1R1	Region895	rs34957005	0	1	NA	-1	-0.25
ZNF423	Region895	rs34957005	0	1	NA	-1	-0.25
ITIH4	Region901	rs3774532	1	2	NA	-3	-0.75
PRKCD	Region901	rs3774532	21	0	NA	57	14.25
RFT1	Region901	rs3774532	123	11	NA	356	89
SFMBT1	Region901	rs3774532	51	11	NA	49	12.25
TMEM110	Region901	rs3774532	1	0	NA	4	1
TMEM110-MUSTN1	Region901	rs3774532	1	0	NA	4	1
KLHL22	Region902	chr22_20853868	2	0	NA	7	1.75
MED15	Region902	chr22_20853868	6	0	NA	15	3.75
SCARF2	Region902	chr22_20853868	1	0	NA	4	1
ZNF74	Region902	chr22_20853868	1	0	NA	4	1
STXBP5L	Region908	rs12491742	0	1	NA	-2	-0.5
B4GALNT3	Region910	chr12_630402	0	1	NA	-3	-0.75
IQSEC3	Region910	chr12_630402	0	1	NA	-3	-0.75
NINJ2	Region910	chr12_630402	8	8	NA	-8	-2
SLC6A12	Region910	chr12_630402	3	2	NA	-2	-0.5
MYT1L	Region911	chr2_2204837	0	3	NA	-4	-1
EDIL3	Region912	rs4354014	3	0	NA	3	0.75
NONE	Region912	rs4354014	0	1	NA	-3	-0.75
PLEKHG4B	Region912	rs4354014	0	1	NA	-3	-0.75
PPARG	Region918	chr3_12865609	3	2	NA	4	1
SYN2	Region918	chr3_12865609	23	70	NA	-119	-29.75
TAMM41	Region918	chr3_12865609	0	12	NA	-40	-10
TIMP4	Region918	chr3_12865609	2	2	NA	-3	-0.75
DEPTOR	Region919	rs13263296	64	118	NA	-103	-25.75
DSCC1	Region919	rs13263296	8	0	NA	16	4
AGPAT4	Region92	rs10455892	2	0	NA	4	1
IL18R1	Region920	chr2_103091028	10	8	NA	1	0.25
IL18RAP	Region920	chr2_103091028	1	11	NA	-21	-5.25
IL1RL1	Region920	chr2_103091028	11	12	NA	-11	-2.75
IL1RL2	Region920	chr2_103091028	1	5	NA	-9	-2.25
SLC9A2	Region920	chr2_103091028	0	1	NA	-1	-0.25
SLC9A4	Region920	chr2_103091028	0	31	NA	-59	-14.75
LOC100505768	Region923	rs1889231	10	0	NA	10	2.5
PKN2	Region923	rs1889231	10	0	NA	10	2.5
LINC00882	Region924	rs73208320	0	1	NA	-1	-0.25
IL2	Region927	rs2137497	0	3	NA	-6	-1.5
IL21	Region927	rs2137497	0	4	NA	-8	-2
IL21-AS1	Region927	rs2137497	0	4	NA	-8	-2
ATRNL1	Region928	rs2484265	3	10	NA	-9	-2.25
TRUB1	Region928	rs2484265	0	1	NA	-2	-0.5
LOC100132735	Region93	rs72976934	2	0	NA	2	0.5
LOC645434	Region93	rs72976934	1	0	NA	1	0.25
MIR3668	Region93	rs72976934	1	0	NA	1	0.25
EPC2	Region931	rs1032034	59	19	NA	96	24
KIF5C	Region931	rs1032034	3	2	NA	5	1.25
MBD5	Region931	rs1032034	8	17	NA	-26	-6.5
PTPN11	Region932	rs11066320	1	0	NA	4	1
CSNK1G3	Region939	rs9327336	21	16	NA	11	2.75
ZNF608	Region939	rs9327336	34	16	NA	47	11.75
THSD7A	Region941	rs62435662	2	3	NA	-3	-0.75
TMEM106B	Region941	rs62435662	4	3	NA	0	0
CNTNAP5	Region942	rs12468403	1	0	NA	1	0.25
TSN	Region942	rs12468403	1	0	NA	1	0.25
ATL1	Region944	rs72681677	20	0	NA	36	9
MAP4K5	Region944	rs72681677	1	0	NA	3	0.75
NIN	Region944	rs72681677	4	1	NA	8	2
SAV1	Region944	rs72681677	0	1	NA	-1	-0.25
NONE	Region945	rs62116194	0	15	NA	-22	-5.5
OR7A17	Region945	rs62116194	0	1	NA	-2	-0.5
OR7C2	Region945	rs62116194	0	1	NA	-2	-0.5
SLC1A6	Region945	rs62116194	0	18	NA	-31	-7.75
HIP1	Region947	rs11760901	1	0	NA	4	1
POR	Region947	rs11760901	2	0	NA	4	1
AKAP11	Region95	rs3783196	0	1	NA	-3	-0.75
MRPS31	Region95	rs3783196	2	0	NA	8	2
RGCC	Region95	rs3783196	35	9	NA	62	15.5
TNFSF11	Region95	rs3783196	0	1	NA	-3	-0.75
VWA8	Region95	rs3783196	82	9	NA	200	50
LINC00469	Region950	rs12937393	2	4	NA	-5	-1.25
OTUD4	Region952	rs7668650	0	1	NA	-1	-0.25
SMAD1	Region952	rs7668650	0	1	NA	-1	-0.25
CEP120	Region953	rs10044676	0	3	NA	-4	-1
CSNK1G3	Region953	rs10044676	2	1	NA	4	1
PRDM6	Region953	rs10044676	0	2	NA	-2	-0.5
PIEZO2	Region954	rs7231758	19	7	NA	11	2.75
SLC35G4	Region954	rs7231758	10	7	NA	-1	-0.25
OPCML	Region955	chr11_132820278	0	6	NA	-10	-2.5
ELOVL6	Region958	chr4_111112897	2	0	NA	3	0.75
COL26A1	Region960	rs13235582	0	2	NA	-6	-1.5
CUX1	Region960	rs13235582	56	0	NA	208	52
GEMIN2	Region961	rs12897220	2	0	NA	8	2
LINC00639	Region961	rs12897220	0	2	NA	-2	-0.5
SEC23A	Region961	rs12897220	1	2	NA	2	0.5
TRAPPC6B	Region961	rs12897220	1	0	NA	4	1
C2orf40	Region966	rs3769504	3	11	NA	-8	-2
NCK2	Region966	rs3769504	37	11	NA	76	19
ANXA8	Region969	rs11204208	0	1	NA	-2	-0.5
ZNF488	Region969	rs11204208	1	2	NA	-3	-0.75
ASTN2	Region977	rs11795285	0	1	NA	-2	-0.5
BMPER	Region981	chr7_34084039	4	0	NA	10	2.5
LOC284801	Region983	chr20_26163326	0	1	NA	-1	-0.25
ANKRD20A19P	Region984	rs1969883	0	3	NA	-6	-1.5
SPATA13	Region984	rs1969883	0	3	NA	-6	-1.5
MIR4458HG	Region987	chr5_9388735	1	0	NA	2	0.5
SEMA5A	Region987	chr5_9388735	1	0	NA	2	0.5
MB	Region999	chr22_36196757	0	4	NA	-8	-2
RASD2	Region999	chr22_36196757	0	4	NA	-8	-2
Key
Target	target gene for computation
Region	association region
LeadSNP	lead SNP associated with MS
PEX	number of experiments relating the SNP in question with promoter, enhancer or transcriptional activation functions
R	number of experiments relating the SNP in question with repression functions
eQTL	known expression quantitative trait locus
sumOfWeights	arithmetic sum of positive (PEX) minus negative (R) effects normalized for each cell type
sumOfWeightedWeights (PRE)	normalized SumOfWeights by total number of experiments reported
