# Supplementary material for: A systems biology approach uncovers cell-specific gene regulatory effects of genetic associations in multiple sclerosis
Source: Nat Commun. 2019 May 20;10:2236. doi: 10.1038/s41467-019-09773-y (PMC6527683; doi:10.1038/s41467-019-09773-y)
Supplement: Supplementary file 17 — Supplementary data 14 [file 41467_2019_9773_MOESM17_ESM.xlsx]

## Sheet: Supplementary Dataset 14
Supplementary Dataset 14. Predicted regulatory effects of genes (SR_ Monocytes_r2>0.5)
Target	Region	LeadSNP	PEX	R	eQTL	sumOfWeights	sumOfWeightedWeights (PRE)
ACAN	Region100	rs11629628	0	1	NA	-4	-0.444444
ISG20	Region100	rs11629628	0	1	NA	-4	-0.444444
LOC100131496	Region1001	rs6066390	2	0	NA	9	1
NCOA3	Region1001	rs6066390	19	0	NA	77	8.55556
ZMYND8	Region1001	rs6066390	5	0	NA	10	1.11111
C21orf33	Region1003	rs9983276	4	1	NA	10	1.11111
ICOSLG	Region1003	rs9983276	13	1	NA	79	8.77778
ACOXL	Region1005	rs11676457	1	1	NA	-2	-0.222222
STARD13	Region1007	rs797229	9	1	NA	19	2.11111
ZDHHC14	Region1008	rs240641	69	31	NA	226	25.1111
KIF20B	Region1009	chr10_90886583	8	2	NA	35	3.88889
LINC00865	Region1009	chr10_90886583	4	2	NA	-1	-0.111111
PANK1	Region1009	chr10_90886583	3	2	NA	0	0
SLC16A12	Region1009	chr10_90886583	3	19	NA	-36	-4
RBMS3	Region1012	rs12496095	3	1	NA	9	1
TGFBR2	Region1012	rs12496095	3	1	NA	9	1
C14orf177	Region1015	rs8022888	5	6	NA	-11	-1.22222
C14orf64	Region1015	rs8022888	5	6	NA	-11	-1.22222
CS	Region1017	chr12_56620797	1	0	NA	9	1
GLS2	Region1017	chr12_56620797	1	1	NA	-2	-0.222222
NABP2	Region1017	chr12_56620797	1	0	NA	9	1
RBMS2	Region1017	chr12_56620797	1	1	NA	-2	-0.222222
RNF41	Region1017	chr12_56620797	1	0	NA	9	1
SPRYD4	Region1017	chr12_56620797	0	0	1	0	0
NEK1	Region1021	rs6814498	128	0	NA	757	84.1111
PALLD	Region1021	rs6814498	0	5	NA	-5	-0.555556
BLOC1S6	Region1023	rs28664009	1	1	NA	1	0.111111
HMGN2P46	Region1023	rs28664009	0	1	NA	-8	-0.888889
SLC30A4	Region1023	rs28664009	1	0	NA	1	0.111111
IL5RA	Region1025	rs4322988	1	0	NA	3	0.333333
RAN	Region1026	chr12_131162924	0	2	NA	-7	-0.777778
RIMBP2	Region1026	chr12_131162924	0	1	NA	-2	-0.222222
STX2	Region1026	chr12_131162924	3	3	NA	6	0.666667
COL11A1	Region1033	chr1_104025337	0	13	NA	-51	-5.66667
RNPC3	Region1033	chr1_104025337	0	2	NA	-10	-1.11111
LINC00861	Region1035	rs71516800	5	5	NA	10	1.11111
TRIB1	Region1035	rs71516800	5	5	NA	10	1.11111
ATRN	Region1039	rs17709848	51	3	NA	363	40.3333
C20orf194	Region1039	rs17709848	7	3	NA	17	1.88889
SLC4A11	Region1039	rs17709848	0	1	NA	-9	-1
CLUHP3	Region104	rs34550882	0	1	NA	-1	-0.111111
ITGAM	Region104	rs34550882	81	1	NA	355	39.4444
ITGAX	Region104	rs34550882	16	0	NA	73	8.11111
TRIM72	Region104	rs34550882	2	0	NA	9	1
YBX3P1	Region104	rs34550882	0	1	NA	-1	-0.111111
PRPSAP1	Region1040	rs7207108	5	3	NA	22	2.44444
SEC14L1	Region1040	rs7207108	8	0	NA	29	3.22222
SPHK1	Region1040	rs7207108	6	3	NA	31	3.44444
UBE2O	Region1040	rs7207108	31	0	NA	193	21.4444
OR2L13	Region1041	rs4925686	6	0	NA	15	1.66667
EMID1	Region105	rs134490	2	0	NA	7	0.777778
KREMEN1	Region105	rs134490	1	1	NA	1	0.111111
TTC28	Region105	rs134490	1	4	NA	-4	-0.444444
MACF1	Region1052	chr1_40367846	0	1	NA	-9	-1
NDUFS5	Region1052	chr1_40367846	0	1	NA	-9	-1
CYTH3	Region1053	chr7_6119592	2	0	NA	8	0.888889
EIF2AK1	Region1053	chr7_6119592	1	0	NA	5	0.555556
RNF216	Region1053	chr7_6119592	4	0	NA	27	3
USP42	Region1053	chr7_6119592	2	0	NA	14	1.55556
MIR548H3	Region1057	chr6_98164584	0	1	NA	-5	-0.555556
ARAP1	Region106	rs3862794	1	0	NA	9	1
ATG16L2	Region106	rs3862794	2	0	NA	9	1
FCHSD2	Region106	rs3862794	1	0	NA	9	1
STARD10	Region106	rs3862794	2	0	NA	9	1
DOCK10	Region1061	rs1857996	12	0	NA	63	7
DSCAM	Region1065	rs2837621	0	2	NA	-2	-0.222222
ATP11B	Region1069	rs2686431	1	0	NA	9	1
GOLGA2P5	Region1073	rs12825841	5	0	NA	14	1.55556
MIR1827	Region1073	rs12825841	2	0	NA	6	0.666667
SCYL2	Region1073	rs12825841	1	0	NA	8	0.888889
UHRF1BP1L	Region1073	rs12825841	3	0	NA	7	0.777778
LOC730101	Region1074	rs72931134	17	5	NA	62	6.88889
TRAM2	Region1074	rs72931134	0	0	9	0	0
TRAM2-AS1	Region1074	rs72931134	19	5	NA	74	8.22222
ARNT2	Region1076	rs12439449	1	1	NA	2	0.222222
JAG1	Region1079	chr20_10623652	2	0	NA	9	1
SLX4IP	Region1079	chr20_10623652	8	0	NA	33	3.66667
INSL4	Region108	rs10758669	0	1	NA	-1	-0.111111
INSL6	Region108	rs10758669	0	1	NA	-1	-0.111111
JAK2	Region108	rs10758669	17	0	NA	58	6.44444
RCL1	Region108	rs10758669	3	0	NA	5	0.555556
NCOA2	Region109	rs7830997	9	1	NA	16	1.77778
TRAM1	Region109	rs7830997	9	1	NA	16	1.77778
CLEC18A	Region1093	chr16_69854156	1	0	NA	7	0.777778
NFAT5	Region1093	chr16_69854156	1	0	NA	9	1
NOB1	Region1093	chr16_69854156	3	1	NA	18	2
NQO1	Region1093	chr16_69854156	1	0	NA	8	0.888889
WWP2	Region1093	chr16_69854156	6	1	NA	35	3.88889
TAF4	Region1096	rs35912134	1	0	NA	9	1
FOXC1	Region1098	chr6_1908597	0	5	NA	-26	-2.88889
FOXF2	Region1098	chr6_1908597	0	5	NA	-26	-2.88889
DPP10-AS1	Region1100	chr2_115932979	0	9	NA	-26	-2.88889
DAB1	Region1107	rs12034857	2	1	NA	1	0.111111
OMA1	Region1107	rs12034857	2	1	NA	1	0.111111
MIR548AE2	Region1109	chr16_48431095	0	1	NA	-1	-0.111111
N4BP1	Region1109	chr16_48431095	0	1	NA	-1	-0.111111
ABHD17B	Region1110	chr9_74645450	1	0	NA	2	0.222222
TMEM2	Region1110	chr9_74645450	1	0	NA	2	0.222222
CNGA3	Region1112	rs11674825	0	1	NA	-9	-1
COA5	Region1112	rs11674825	1	0	NA	6	0.666667
INPP4A	Region1112	rs11674825	2	0	NA	15	1.66667
LIPT1	Region1112	rs11674825	0	0	2	0	0
MGAT4A	Region1112	rs11674825	1	0	NA	9	1
TSGA10	Region1112	rs11674825	0	0	2	0	0
VWA3B	Region1112	rs11674825	0	1	NA	-9	-1
EGFEM1P	Region1113	chr3_168253266	2	0	NA	3	0.333333
BCAR1	Region1116	chr16_75341209	0	1	NA	-8	-0.888889
CFDP1	Region1116	chr16_75341209	1	2	NA	-11	-1.22222
CPSF6	Region1117	rs12815967	2	0	NA	9	1
PPM1K	Region1118	rs35310312	2	0	NA	4	0.444444
HGSNAT	Region1119	chr8_43777245	2	0	NA	9	1
RYR3	Region1120	rs345827	25	31	NA	11	1.22222
KCNE3	Region1121	chr11_73700504	16	10	NA	39	4.33333
LIPT2	Region1121	chr11_73700504	35	10	NA	108	12
MGC12965	Region1121	chr11_73700504	0	0	6	0	0
POLD3	Region1121	chr11_73700504	6	0	NA	9	1
ARHGAP33	Region1127	rs8107142	4	0	NA	27	3
C19orf55	Region1127	rs8107142	6	0	NA	54	6
COX6B1	Region1127	rs8107142	3	0	NA	27	3
HSPB6	Region1127	rs8107142	1	0	NA	9	1
IGFLR1	Region1127	rs8107142	1	0	NA	9	1
KMT2B	Region1127	rs8107142	2	0	NA	18	2
LIN37	Region1127	rs8107142	5	0	NA	27	3
LOC644050	Region1127	rs8107142	1	1	NA	5	0.555556
PSENEN	Region1127	rs8107142	1	0	NA	9	1
U2AF1L4	Region1127	rs8107142	0	0	3	0	0
UPK1A	Region1127	rs8107142	5	7	NA	-2	-0.222222
UPK1A-AS1	Region1127	rs8107142	0	1	NA	-9	-1
ZBTB32	Region1127	rs8107142	4	6	NA	-14	-1.55556
LOC100506371	Region1131	rs9906762	1	1	NA	-3	-0.333333
RPH3AL	Region1131	rs9906762	2	2	NA	-5	-0.555556
ATF7	Region1136	chr12_53236808	4	0	NA	27	3
PCBP2	Region1136	chr12_53236808	1	0	NA	9	1
AUH	Region114	rs290260	14	7	NA	39	4.33333
DIRAS2	Region114	rs290260	9	0	NA	15	1.66667
LOC100129316	Region114	rs290260	7	5	NA	19	2.11111
NFIL3	Region114	rs290260	2	2	NA	0	0
SYK	Region114	rs290260	33	0	NA	97	10.7778
ATP6AP1L	Region1148	rs224949	10	3	NA	35	3.88889
MIR3977	Region1148	rs224949	10	3	NA	35	3.88889
RPS23	Region1148	rs224949	0	0	5	0	0
ABCB5	Region115	rs57532281	4	2	NA	8	0.888889
ITGB8	Region115	rs57532281	4	2	NA	8	0.888889
LRRC30	Region1150	chr18_6959267	0	1	NA	-1	-0.111111
PTPRM	Region1150	chr18_6959267	4	2	NA	3	0.333333
HNRNPA3	Region1152	chr2_177608778	5	24	NA	-81	-9
LINC01116	Region1152	chr2_177608778	5	24	NA	-81	-9
ROBO1	Region1157	rs73122682	0	2	NA	-3	-0.333333
KIAA0319L	Region1162	rs1203148	1	0	NA	9	1
GPC1	Region1165	chr2_241399490	0	1	NA	-2	-0.222222
OTOS	Region1165	chr2_241399490	0	1	NA	-2	-0.222222
CD47	Region1169	rs1580173	53	0	NA	208	23.1111
HHLA2	Region1169	rs1580173	32	1	NA	114	12.6667
IFT57	Region1169	rs1580173	102	0	NA	434	48.2222
CHURC1	Region1175	chr14_65362411	15	9	NA	36	4
CHURC1-FNTB	Region1175	chr14_65362411	13	0	NA	80	8.88889
RAB15	Region1175	chr14_65362411	6	0	NA	26	2.88889
SPTB	Region1175	chr14_65362411	3	9	NA	-45	-5
ATP10A	Region1183	rs7178018	15	0	NA	67	7.44444
ETHE1	Region1185	chr19_43863269	1	0	NA	9	1
IRGQ	Region1185	chr19_43863269	1	0	NA	9	1
XRCC1	Region1185	chr19_43863269	1	0	NA	9	1
MYO1D	Region1186	rs3025293	1	0	NA	1	0.111111
TMEM98	Region1186	rs3025293	1	1	NA	-5	-0.555556
CPOX	Region1190	chr3_98276565	2	0	NA	4	0.444444
GPR15	Region1190	chr3_98276565	2	0	NA	4	0.444444
DIP2A	Region1193	rs4818845	1	0	NA	9	1
GPRIN3	Region1194	rs356218	6	0	NA	6	0.666667
LOC644248	Region1194	rs356218	7	10	NA	9	1
MMRN1	Region1194	rs356218	43	1	NA	121	13.4444
SNCA	Region1194	rs356218	105	24	NA	438	48.6667
PHACTR1	Region1196	rs4715000	37	51	NA	-28	-3.11111
LRRC4	Region1209	rs34981624	0	0	2	0	0
SND1	Region1209	rs34981624	4	0	NA	24	2.66667
COG6	Region121	chr13_40788848	60	4	NA	400	44.4444
MIR4305	Region121	chr13_40788848	1	0	NA	9	1
PKP4	Region1213	chr2_158338536	0	0	1	0	0
UPP2	Region1213	chr2_158338536	3	2	NA	5	0.555556
STK39	Region1216	rs1400641	189	154	NA	881	97.8889
CCDC146	Region1218	rs11761838	11	0	NA	45	5
GSAP	Region1218	rs11761838	37	0	NA	242	26.8889
PPP3CA	Region1225	rs2695208	6	0	NA	30	3.33333
FLRT2	Region1226	rs4620897	5	0	NA	9	1
LOC283585	Region1226	rs4620897	5	0	NA	9	1
EDN2	Region1229	chr1_41992662	15	29	NA	-61	-6.77778
HIVEP3	Region1229	chr1_41992662	5	1	NA	22	2.44444
SCMH1	Region1229	chr1_41992662	15	29	NA	-61	-6.77778
HS6ST3	Region1231	rs1764418	1	0	NA	2	0.222222
UGCGL2	Region1231	rs1764418	0	0	2	0	0
NRXN3	Region1233	rs17108218	3	9	NA	-6	-0.666667
LRRC63	Region1234	chr13_46800992	1	0	NA	1	0.111111
DENND4B	Region1236	rs7515767	4	0	NA	18	2
GATAD2B	Region1236	rs7515767	40	0	NA	234	26
JTB	Region1236	rs7515767	1	0	NA	9	1
NUP210L	Region1236	rs7515767	3	0	NA	11	1.22222
RAB13	Region1236	rs7515767	1	0	NA	9	1
SLC39A1	Region1236	rs7515767	1	0	NA	9	1
FAM181B	Region1237	rs11232928	0	11	NA	-11	-1.22222
MIR4300	Region1237	rs11232928	1	13	NA	-19	-2.11111
NONE	Region1237	rs11232928	1	1	NA	-6	-0.666667
HTR3A	Region1239	rs1150229	3	13	NA	-67	-7.44444
HTR3B	Region1239	rs1150229	5	8	NA	-15	-1.66667
USP28	Region1239	rs1150229	21	4	NA	114	12.6667
ZBTB16	Region1239	rs1150229	0	1	NA	-9	-1
GAB2	Region1241	chr11_77812787	10	0	NA	40	4.44444
KCTD14	Region1241	chr11_77812787	1	0	NA	1	0.111111
KCTD21	Region1241	chr11_77812787	1	0	NA	9	1
NARS2	Region1241	chr11_77812787	2	0	NA	9	1
NDUFC2-KCTD14	Region1241	chr11_77812787	1	0	NA	1	0.111111
RNU6-83P	Region1241	chr11_77812787	2	0	NA	9	1
SLC44A3	Region1242	chr1_95469075	0	1	NA	-3	-0.333333
ADAM7	Region1243	rs4367551	0	2	NA	-8	-0.888889
NEFM	Region1243	rs4367551	0	2	NA	-8	-0.888889
ARL14EP	Region1245	rs683054	13	16	NA	10	1.11111
FSHB	Region1245	rs683054	5	13	NA	-29	-3.22222
KCNA4	Region1245	rs683054	1	0	NA	1	0.111111
MPPED2	Region1245	rs683054	3	3	NA	4	0.444444
CDH10	Region1246	chr5_24601554	0	1	NA	-1	-0.111111
DACH1	Region125	rs9599826	3	0	NA	8	0.888889
LCORL	Region1250	rs16896796	1	2	NA	-1	-0.111111
NONE	Region1250	rs16896796	1	2	NA	-1	-0.111111
KCNB2	Region1252	rs17189884	0	1	NA	-4	-0.444444
STAU2	Region1252	rs17189884	7	0	NA	19	2.11111
UBE2W	Region1252	rs17189884	12	0	NA	81	9
ACAD11	Region1256	rs6439313	14	0	NA	79	8.77778
ACPP	Region1256	rs6439313	0	1	NA	-1	-0.111111
DNAJC13	Region1256	rs6439313	35	1	NA	244	27.1111
NPHP3-ACAD11	Region1256	rs6439313	38	0	NA	270	30
RABGAP1L	Region1260	chr1_174315442	34	0	NA	49	5.44444
CCR6	Region1262	chr6_167705204	134	0	NA	413	45.8889
FGFR1OP	Region1262	chr6_167705204	90	0	NA	303	33.6667
RNASET2	Region1262	chr6_167705204	0	0	25	0	0
RPS6KA2	Region1262	chr6_167705204	0	0	22	0	0
TFPI2	Region1264	chr7_93517868	0	1	NA	-8	-0.888889
PLCL2	Region127	rs1992382	145	0	NA	635	70.5556
DPT	Region1273	rs1412334	0	6	NA	-10	-1.11111
XCL1	Region1273	rs1412334	0	6	NA	-10	-1.11111
RBBP8	Region1274	rs299247	0	0	1	0	0
HFM1	Region1276	rs347001	0	4	NA	-6	-0.666667
ZNF644	Region1276	rs347001	0	4	NA	-6	-0.666667
FLJ35024	Region1280	chr9_2515373	0	12	NA	-16	-1.77778
ANKDD1A	Region1282	rs585152	39	5	NA	157	17.4444
LOC348094	Region1282	rs585152	0	0	1	0	0
PLEKHO2	Region1282	rs585152	39	5	NA	157	17.4444
L3MBTL3	Region129	rs6921288	8	1	NA	40	4.44444
TMEM244	Region129	rs6921288	3	0	NA	8	0.888889
IL17B	Region1290	chr5_148705660	0	3	NA	-3	-0.333333
MIR143HG	Region1290	chr5_148705660	0	3	NA	-3	-0.333333
LINC00669	Region1292	chr18_35558554	0	1	NA	-1	-0.111111
MIR4318	Region1292	chr18_35558554	0	1	NA	-1	-0.111111
CYP19A1	Region1294	rs62020093	1	3	NA	-18	-2
TNFAIP8L3	Region1294	rs62020093	0	1	NA	-8	-0.888889
STEAP4	Region1296	chr7_89057658	0	6	NA	-7	-0.777778
ZNF804B	Region1296	chr7_89057658	0	6	NA	-7	-0.777778
EYS	Region1298	rs62416460	3	0	NA	10	1.11111
BAZ2B	Region1300	rs10489999	21	0	NA	180	20
COMMD7	Region1304	rs6119947	13	0	NA	37	4.11111
DNMT3B	Region1304	rs6119947	18	1	NA	45	5
MAPRE1	Region1304	rs6119947	27	0	NA	140	15.5556
SUN5	Region1304	rs6119947	10	0	NA	38	4.22222
KIAA1462	Region1314	rs1247093	0	1	NA	-1	-0.111111
MTPAP	Region1314	rs1247093	0	1	NA	-1	-0.111111
KCNJ3	Region1321	chr2_154712068	0	2	NA	-2	-0.222222
C1orf85	Region1322	rs1052053	0	0	10	0	0
EST1B	Region1322	rs1052053	0	0	3	0	0
PMF1	Region1322	rs1052053	61	4	NA	334	37.1111
PMF1-BGLAP	Region1322	rs1052053	61	4	NA	334	37.1111
RP11-54H19.8	Region1322	rs1052053	0	0	65	0	0
SEMA4A	Region1322	rs1052053	17	0	NA	75	8.33333
SLC25A44	Region1322	rs1052053	45	0	NA	219	24.3333
SMG5	Region1322	rs1052053	0	0	5	0	0
TMEM178B	Region1323	rs12703318	0	4	NA	-10	-1.11111
SAMD5	Region1330	rs592374	0	2	NA	-2	-0.222222
STXBP5	Region1330	rs592374	0	2	NA	-2	-0.222222
NOXRED1	Region1331	chr14_77845790	8	0	NA	17	1.88889
SAMD15	Region1331	chr14_77845790	1	0	NA	3	0.333333
VIPAS39	Region1331	chr14_77845790	34	0	NA	297	33
KIF17	Region1333	chr1_21014912	0	2	NA	-2	-0.222222
LOC339505	Region1333	chr1_21014912	0	5	NA	-44	-4.88889
VWA5B1	Region1333	chr1_21014912	0	4	NA	-29	-3.22222
AS3MT	Region1342	chr10_104640757	0	0	1	0	0
CALHM1	Region1342	chr10_104640757	1	1	NA	2	0.222222
CALHM3	Region1342	chr10_104640757	1	1	NA	2	0.222222
GBF1	Region1342	chr10_104640757	2	1	NA	3	0.333333
INA	Region1342	chr10_104640757	1	3	NA	-18	-2
LOC100505761	Region1342	chr10_104640757	1	0	NA	3	0.333333
LOC729020	Region1342	chr10_104640757	0	1	NA	-9	-1
MIR146B	Region1342	chr10_104640757	1	0	NA	3	0.333333
NFKB2	Region1342	chr10_104640757	1	1	NA	-6	-0.666667
NT5C2	Region1342	chr10_104640757	4	0	NA	27	3
PCGF6	Region1342	chr10_104640757	2	1	NA	9	1
PDCD11	Region1342	chr10_104640757	2	0	NA	18	2
WBP1L	Region1342	chr10_104640757	1	0	NA	9	1
CNOT7	Region1349	chr8_16801412	12	0	NA	92	10.2222
MTMR7	Region1349	chr8_16801412	7	3	NA	51	5.66667
VPS37A	Region1349	chr8_16801412	29	0	NA	197	21.8889
ZDHHC2	Region1349	chr8_16801412	8	0	NA	63	7
C2orf47	Region135	rs59218738	1	1	NA	1	0.111111
C2orf69	Region135	rs59218738	0	1	NA	-2	-0.222222
FTCDNL1	Region135	rs59218738	0	1	NA	-2	-0.222222
SPATS2L	Region135	rs59218738	1	1	NA	1	0.111111
C12orf23	Region1352	rs10861637	0	0	1	0	0
LOC100287944	Region1352	rs10861637	2	45	NA	-266	-29.5556
SCN1A	Region1357	rs1374588	3	6	NA	6	0.666667
TTC21B	Region1357	rs1374588	16	2	NA	114	12.6667
TTC21B-AS1	Region1357	rs1374588	8	0	NA	72	8
ALDH1A1	Region1358	chr9_75800711	0	0	1	0	0
ANXA1	Region1358	chr9_75800711	0	4	NA	-4	-0.444444
RORB	Region1358	chr9_75800711	0	4	NA	-4	-0.444444
AGO2	Region1359	chr8_140712753	2	0	NA	9	1
IARS	Region1362	rs72748370	0	1	NA	-1	-0.111111
LINC00475	Region1362	rs72748370	4	8	NA	-19	-2.11111
LOC100128076	Region1362	rs72748370	9	17	NA	-90	-10
SPTLC1	Region1362	rs72748370	2	7	NA	-35	-3.88889
C12orf71	Region137	chr12_26689660	43	0	NA	100	11.1111
MED21	Region137	chr12_26689660	28	0	NA	93	10.3333
STK38L	Region137	chr12_26689660	45	0	NA	166	18.4444
TM7SF3	Region137	chr12_26689660	4	0	NA	16	1.77778
ADAMTSL3	Region1370	chr15_84497185	0	1	NA	-1	-0.111111
ASCL1	Region1373	chr12_103513412	1	0	NA	1	0.111111
IGF1	Region1373	chr12_103513412	0	7	NA	-11	-1.22222
LINC00485	Region1373	chr12_103513412	0	7	NA	-11	-1.22222
NONE	Region1373	chr12_103513412	1	0	NA	1	0.111111
MON2	Region1377	chr12_62782053	2	0	NA	9	1
PPM1H	Region1377	chr12_62782053	1	0	NA	4	0.444444
USP15	Region1377	chr12_62782053	1	0	NA	9	1
PDE4B	Region1379	rs566267	72	1	NA	253	28.1111
FOXK1	Region1388	rs13223018	0	1	NA	-1	-0.111111
SDK1	Region1388	rs13223018	11	12	NA	-5	-0.555556
GATAD2A	Region1389	rs4808928	4	0	NA	25	2.77778
GMIP	Region1389	rs4808928	2	0	NA	9	1
NCAN	Region1389	rs4808928	0	1	NA	-8	-0.888889
PBX4	Region1389	rs4808928	1	0	NA	4	0.444444
HS6ST3	Region1390	rs4772030	0	3	NA	-3	-0.333333
LINC00359	Region1390	rs4772030	1	17	NA	-18	-2
OXGR1	Region1390	rs4772030	0	2	NA	-16	-1.77778
WDR62	Region1391	chr19_36584820	2	0	NA	9	1
ZNF850	Region1391	chr19_36584820	2	0	NA	4	0.444444
MEIS2	Region1392	chr15_37431047	3	8	NA	-28	-3.11111
TMCO5A	Region1392	chr15_37431047	0	4	NA	-18	-2
SPOCK1	Region1394	chr5_136737170	0	8	NA	-33	-3.66667
CLDN7	Region1397	rs9901675	1	1	NA	4	0.444444
CTDNEP1	Region1397	rs9901675	1	0	NA	9	1
DLG4	Region1397	rs9901675	1	0	NA	7	0.777778
PHF23	Region1397	rs9901675	1	0	NA	9	1
SAT2	Region1397	rs9901675	2	0	NA	9	1
SENP3-EIF4A1	Region1397	rs9901675	4	0	NA	18	2
SHBG	Region1397	rs9901675	1	0	NA	4	0.444444
SLC2A4	Region1397	rs9901675	0	1	NA	-5	-0.555556
ACOT11	Region1398	rs941128	11	5	NA	44	4.88889
SSBP3	Region1398	rs941128	11	5	NA	44	4.88889
ARHGEF3	Region140	rs9844930	33	1	NA	112	12.4444
GNB5	Region140	rs9844930	0	0	1	0	0
C20orf26	Region1402	chr20_20255259	3	3	NA	-5	-0.555556
SHISA9	Region1403	chr16_13435047	0	37	NA	-40	-4.44444
LINC00520	Region1406	rs8004899	0	1	NA	-1	-0.111111
PELI2	Region1406	rs8004899	0	1	NA	-1	-0.111111
C2orf66	Region1407	rs16857304	0	3	NA	-6	-0.666667
CCDC150	Region1407	rs16857304	15	8	NA	44	4.88889
GTF3C3	Region1407	rs16857304	9	1	NA	59	6.55556
HECW2	Region1407	rs16857304	1	32	NA	-123	-13.6667
LOC100130452	Region1407	rs16857304	1	0	NA	1	0.111111
PGAP1	Region1407	rs16857304	74	3	NA	352	39.1111
MARK1	Region1411	chr1_220083020	0	46	NA	-198	-22
RAB3GAP2	Region1411	chr1_220083020	0	46	NA	-198	-22
RNU5F-1	Region1411	chr1_220083020	0	3	NA	-11	-1.22222
CD44	Region1413	rs3794105	16	0	NA	90	10
NONE	Region1416	rs6745113	19	2	NA	35	3.88889
SLC39A10	Region1416	rs6745113	19	2	NA	35	3.88889
FARS2	Region1418	rs6920893	1	0	NA	5	0.555556
ANKRD20A8P	Region1419	chr2_95875339	0	3	NA	-10	-1.11111
LOC442028	Region1419	chr2_95875339	0	6	NA	-26	-2.88889
MAL	Region1419	chr2_95875339	3	6	NA	-10	-1.11111
MRPS5	Region1419	chr2_95875339	2	3	NA	2	0.222222
GADD45G	Region142	rs10797121	22	26	NA	-23	-2.55556
SEMA4D	Region142	rs10797121	71	23	NA	237	26.3333
UNQ6494	Region142	rs10797121	1	3	NA	-11	-1.22222
RBFOX1	Region1422	rs56249491	0	15	NA	-18	-2
ABHD5	Region1427	chr3_44214569	1	1	NA	-6	-0.666667
MIR138-1	Region1427	chr3_44214569	1	2	NA	-9	-1
TCAIM	Region1427	chr3_44214569	3	0	NA	12	1.33333
TOPAZ1	Region1427	chr3_44214569	0	2	NA	-5	-0.555556
ZKSCAN7	Region1427	chr3_44214569	0	1	NA	-8	-0.888889
ZNF197	Region1427	chr3_44214569	1	0	NA	1	0.111111
ZNF35	Region1427	chr3_44214569	1	0	NA	2	0.222222
ZNF445	Region1427	chr3_44214569	1	1	NA	-4	-0.444444
ZNF502	Region1427	chr3_44214569	1	0	NA	2	0.222222
ABRA	Region1428	chr8_107277049	4	5	NA	20	2.22222
OXR1	Region1428	chr8_107277049	67	12	NA	342	38
AKIRIN2	Region143	rs4707386	17	0	NA	76	8.44444
C6orf162	Region143	rs4707386	0	0	9	0	0
C6orf163	Region143	rs4707386	1	0	NA	4	0.444444
C6orf164	Region143	rs4707386	0	2	NA	-4	-0.444444
C6orf165	Region143	rs4707386	1	41	NA	-239	-26.5556
ORC3	Region143	rs4707386	24	0	NA	162	18
RARS2	Region143	rs4707386	39	0	NA	292	32.4444
SLC35A1	Region143	rs4707386	48	0	NA	324	36
SMIM8	Region143	rs4707386	1	0	NA	7	0.777778
SPACA1	Region143	rs4707386	4	0	NA	5	0.555556
MIR181A1HG	Region1430	rs12049427	8	13	NA	15	1.66667
NR5A2	Region1430	rs12049427	8	13	NA	15	1.66667
EXOC5	Region1434	rs1189815	0	1	NA	-4	-0.444444
OTX2-AS1	Region1434	rs1189815	0	1	NA	-4	-0.444444
KLHL40	Region1435	rs73066381	0	4	NA	-28	-3.11111
NKTR	Region1435	rs73066381	16	0	NA	108	12
SEC22C	Region1435	rs73066381	30	0	NA	231	25.6667
SS18L2	Region1435	rs73066381	2	0	NA	9	1
VIPR1	Region1435	rs73066381	5	0	NA	17	1.88889
ZBTB47	Region1435	rs73066381	1	3	NA	-16	-1.77778
NKX2-2	Region1437	rs13041756	0	5	NA	-43	-4.77778
PAX1	Region1437	rs13041756	0	5	NA	-43	-4.77778
HMCN1	Region1438	chr1_185367420	1	0	NA	1	0.111111
LOC100288079	Region1438	chr1_185367420	1	0	NA	1	0.111111
LINC00290	Region1444	rs12499305	0	1	NA	-2	-0.222222
MGC45800	Region1444	rs12499305	0	1	NA	-2	-0.222222
AGBL4	Region1445	chr1_50113791	0	17	NA	-52	-5.77778
ELAVL4	Region1445	chr1_50113791	0	11	NA	-52	-5.77778
FREM2	Region1446	rs4341646	0	43	NA	-103	-11.4444
LINC00366	Region1446	rs4341646	0	17	NA	-41	-4.55556
STOML3	Region1446	rs4341646	0	26	NA	-62	-6.88889
SPRED1	Region1447	chr15_38533711	1	0	NA	1	0.111111
TMCO5A	Region1447	chr15_38533711	1	0	NA	1	0.111111
RIMS2	Region1448	chr8_105108136	0	2	NA	-3	-0.333333
ARHGAP15	Region1449	rs62169918	11	0	NA	38	4.22222
KYNU	Region1449	rs62169918	21	1	NA	68	7.55556
GIMAP1	Region145	rs11762408	1	0	NA	9	1
GIMAP1-GIMAP5	Region145	rs11762408	1	0	NA	9	1
GIMAP2	Region145	rs11762408	1	0	NA	8	0.888889
GIMAP6	Region145	rs11762408	1	0	NA	8	0.888889
DMBT1	Region1451	rs7909454	0	9	NA	-61	-6.77778
HTRA1	Region1451	rs7909454	0	9	NA	-61	-6.77778
BSND	Region1452	rs72673569	3	6	NA	-15	-1.66667
PCSK9	Region1452	rs72673569	3	6	NA	-15	-1.66667
PDE4D	Region1455	chr5_58100847	3	2	NA	15	1.66667
RAB3C	Region1455	chr5_58100847	0	1	NA	-2	-0.222222
UBE2G1	Region1459	rs12937318	6	0	NA	21	2.33333
ZZEF1	Region1459	rs12937318	1	0	NA	9	1
NACA2	Region1460	rs11655729	0	28	NA	-144	-16
TBX4	Region1460	rs11655729	0	28	NA	-144	-16
CCNH	Region1461	chr5_86486410	0	7	NA	-33	-3.66667
COX7C	Region1461	chr5_86486410	0	2	NA	-2	-0.222222
MIR4280	Region1461	chr5_86486410	1	2	NA	-1	-0.111111
RASA1	Region1461	chr5_86486410	1	0	NA	1	0.111111
TMEM161B	Region1461	chr5_86486410	0	7	NA	-33	-3.66667
GPR149	Region1463	rs7635887	2	0	NA	3	0.333333
MME	Region1463	rs7635887	2	0	NA	3	0.333333
CNOT2	Region1465	rs17814434	22	0	NA	158	17.5556
KCNMB4	Region1465	rs17814434	7	2	NA	-1	-0.111111
KIAA1279	Region1467	rs2102	3	0	NA	8	0.888889
SRGN	Region1467	rs2102	3	0	NA	8	0.888889
MROH7-TTC4	Region1471	rs12759982	3	0	NA	4	0.444444
MAML3	Region1473	chr4_141134093	24	18	NA	104	11.5556
COLEC12	Region1478	rs11878153	0	12	NA	-25	-2.77778
THOC1	Region1478	rs11878153	0	12	NA	-25	-2.77778
PRPSAP2	Region148	rs2746023	114	2	NA	852	94.6667
SLC5A10	Region148	rs2746023	1	2	NA	-2	-0.222222
TVP23B	Region148	rs2746023	6	0	NA	15	1.66667
AMPD1	Region1480	chr1_115992089	0	1	NA	-3	-0.333333
CSDE1	Region1480	chr1_115992089	2	0	NA	9	1
NGF	Region1480	chr1_115992089	2	1	NA	4	0.444444
NRAS	Region1480	chr1_115992089	0	1	NA	-3	-0.333333
TSHB	Region1480	chr1_115992089	1	0	NA	5	0.555556
TSPAN2	Region1480	chr1_115992089	3	1	NA	9	1
C14orf164	Region1484	rs73600427	0	11	NA	-19	-2.11111
SLC7A8	Region1484	rs73600427	5	15	NA	-25	-2.77778
C10orf129	Region1485	rs34442634	10	2	NA	28	3.11111
CYP2C8	Region1485	rs34442634	3	1	NA	7	0.777778
PDLIM1	Region1485	rs34442634	23	0	NA	81	9
ARHGAP15	Region149	rs72855540	6	1	NA	30	3.33333
GTDC1	Region149	rs72855540	1	1	NA	2	0.222222
ZEB2	Region149	rs72855540	1	0	NA	8	0.888889
PLCL1	Region1492	chr2_199244551	0	1	NA	-6	-0.666667
SATB2	Region1492	chr2_199244551	0	1	NA	-6	-0.666667
EDNRA	Region1497	chr4_147408528	0	2	NA	-9	-1
TTC29	Region1497	chr4_147408528	0	2	NA	-9	-1
FOXO3	Region1499	rs1268155	3	1	NA	11	1.22222
LINC00222	Region1499	rs1268155	1	1	NA	2	0.222222
AGBL1	Region150	rs11629690	1	4	NA	-15	-1.66667
AKAP13	Region150	rs11629690	177	0	NA	1022	113.556
KLHL25	Region150	rs11629690	34	8	NA	61	6.77778
ABHD6	Region1503	rs11714574	3	5	NA	-5	-0.555556
C21orf66	Region1503	rs11714574	0	0	2	0	0
PXK	Region1503	rs11714574	21	0	NA	144	16
RPP14	Region1503	rs11714574	26	7	NA	168	18.6667
TF	Region1504	chr3_133402367	3	9	NA	-31	-3.44444
TOPBP1	Region1504	chr3_133402367	17	9	NA	86	9.55556
EDNRB-AS1	Region1506	rs9601024	1	1	NA	0	0
SLAIN1	Region1506	rs9601024	0	1	NA	-1	-0.111111
PRKD3	Region1509	chr2_37545328	1	0	NA	9	1
SULT6B1	Region1509	chr2_37545328	1	1	NA	1	0.111111
ADAMTSL4	Region151	rs12755416	1	0	NA	8	0.888889
ADAMTSL4-AS1	Region151	rs12755416	2	0	NA	9	1
ARNT	Region151	rs12755416	3	0	NA	5	0.555556
CTSK	Region151	rs12755416	0	0	7	0	0
CTSS	Region151	rs12755416	5	0	NA	19	2.11111
ENSA	Region151	rs12755416	4	0	NA	20	2.22222
GOLPH3L	Region151	rs12755416	1	0	NA	9	1
HORMAD1	Region151	rs12755416	1	0	NA	2	0.222222
MCL1	Region151	rs12755416	4	0	NA	20	2.22222
RPRD2	Region151	rs12755416	2	0	NA	15	1.66667
SETDB1	Region151	rs12755416	4	0	NA	14	1.55556
TARS2	Region151	rs12755416	1	0	NA	6	0.666667
FLJ22447	Region1512	rs34314571	1	0	NA	3	0.333333
PRKCH	Region1512	rs34314571	7	0	NA	54	6
ISPD	Region1516	rs12669858	1	0	NA	1	0.111111
FAM189A1	Region1519	chr15_30186639	0	1	NA	-1	-0.111111
GLIS3	Region1523	rs10973270	0	1	NA	-4	-0.444444
CDKAL1	Region1528	chr6_20926795	1	0	NA	1	0.111111
FOXK2	Region1533	rs9910991	54	0	NA	320	35.5556
FRMD5	Region1535	chr15_44250671	2	4	NA	-16	-1.77778
PALM2	Region1537	rs1752343	0	21	NA	-178	-19.7778
PALM2-AKAP2	Region1537	rs1752343	0	12	NA	-100	-11.1111
TMC2	Region1539	chr20_2542644	0	1	NA	-9	-1
ARHGAP26	Region154	rs33384	11	0	NA	24	2.66667
NR3C1	Region154	rs33384	7	0	NA	7	0.777778
MAP3K9	Region1549	rs12892541	27	0	NA	85	9.44444
PCNX	Region1549	rs12892541	224	0	NA	1271	141.222
SNORD56B	Region1549	rs12892541	29	0	NA	111	12.3333
TPBGL	Region155	rs1540211	1	1	NA	-1	-0.111111
TRPC6	Region1550	rs72976152	0	2	NA	-2	-0.222222
EEPD1	Region1554	chr7_36092831	0	6	NA	-14	-1.55556
43350	Region1554	chr7_36092831	0	6	NA	-14	-1.55556
LRIG3	Region1556	chr12_59158770	17	37	NA	-63	-7
R3HCC1L	Region156	chr10_99157843	4	0	NA	34	3.77778
CALN1	Region1566	chr7_71712385	7	0	NA	15	1.66667
LRFN5	Region1574	rs12436462	1	0	NA	3	0.333333
NONE	Region1574	rs12436462	1	0	NA	3	0.333333
DDX51	Region1577	chr12_132560114	1	0	NA	9	1
EP400	Region1577	chr12_132560114	7	0	NA	63	7
PUS1	Region1577	chr12_132560114	3	0	NA	18	2
ULK1	Region1577	chr12_132560114	3	0	NA	18	2
ITGA6	Region1579	rs13415174	12	2	NA	27	3
NONE	Region1579	rs13415174	34	44	NA	64	7.11111
PDK1	Region1579	rs13415174	86	38	NA	387	43
RAPGEF4-AS1	Region1579	rs13415174	6	16	NA	-16	-1.77778
FAM149A	Region158	rs6821894	0	2	NA	-3	-0.333333
SORBS2	Region158	rs6821894	0	2	NA	-7	-0.777778
TLR3	Region158	rs6821894	1	3	NA	-1	-0.111111
OBFC1	Region1585	rs2488002	28	1	NA	184	20.4444
SLK	Region1585	rs2488002	2	1	NA	7	0.777778
IFRD2	Region1586	chr3_50326883	1	0	NA	9	1
DPPA4	Region1588	rs9812947	2	0	NA	4	0.444444
FLJ25363	Region1588	rs9812947	1	0	NA	1	0.111111
FAM174A	Region1596	rs2120914	29	0	NA	82	9.11111
SLCO4C1	Region1596	rs2120914	4	0	NA	12	1.33333
ST8SIA4	Region1596	rs2120914	148	0	NA	797	88.5556
UNQ1912	Region1596	rs2120914	0	0	7	0	0
KDM3A	Region1602	chr2_86690190	1	0	NA	9	1
ANKRD42	Region1604	chr11_82854998	2	0	NA	17	1.88889
PCF11	Region1604	chr11_82854998	2	1	NA	17	1.88889
RAB30-AS1	Region1604	chr11_82854998	0	1	NA	-1	-0.111111
EYA4	Region1609	rs9402548	0	3	NA	-11	-1.22222
MGC34034	Region1609	rs9402548	0	3	NA	-11	-1.22222
ARSJ	Region1610	rs1441638	0	4	NA	-6	-0.666667
UGT8	Region1610	rs1441638	0	4	NA	-6	-0.666667
SHANK2	Region1611	rs7114347	0	1	NA	-6	-0.666667
ART3	Region1613	rs4318674	126	181	NA	105	11.6667
ASAHL	Region1613	rs4318674	0	0	15	0	0
CXCL10	Region1613	rs4318674	12	1	NA	23	2.55556
CXCL11	Region1613	rs4318674	17	9	NA	16	1.77778
CXCL9	Region1613	rs4318674	0	3	NA	-8	-0.888889
NAAA	Region1613	rs4318674	12	3	NA	60	6.66667
SDAD1	Region1613	rs4318674	17	3	NA	118	13.1111
SLC6A20	Region1613	rs4318674	0	0	13	0	0
NDFIP2-AS1	Region1614	chr13_80003553	1	0	NA	1	0.111111
RBM26-AS1	Region1614	chr13_80003553	1	0	NA	1	0.111111
MARCKS	Region162	rs750377	28	1	NA	71	7.88889
RFPL4B	Region162	rs750377	27	1	NA	64	7.11111
CT49	Region1626	chr5_13459173	1	1	NA	1	0.111111
DNAH5	Region1626	chr5_13459173	1	1	NA	1	0.111111
NONE	Region1627	chr7_114039218	0	2	NA	-1	-0.111111
CDH4	Region1629	rs73307506	0	10	NA	-24	-2.66667
MIR4533	Region1629	rs73307506	0	10	NA	-24	-2.66667
APOA1	Region163	chr11_116530198	5	1	NA	28	3.11111
APOC3	Region163	chr11_116530198	4	3	NA	4	0.444444
BUD13	Region163	chr11_116530198	5	15	NA	-74	-8.22222
LINC00900	Region163	chr11_116530198	0	15	NA	-101	-11.2222
PAFAH1B2	Region163	chr11_116530198	1	0	NA	4	0.444444
SIDT2	Region163	chr11_116530198	4	0	NA	18	2
SIK3	Region163	chr11_116530198	173	0	NA	877	97.4444
TAGLN	Region163	chr11_116530198	0	0	47	0	0
ZNF259	Region163	chr11_116530198	4	0	NA	18	2
ATP8B4	Region1630	rs74014938	55	15	NA	172	19.1111
SLC27A2	Region1630	rs74014938	34	6	NA	99	11
APBB3	Region1631	chr5_140511966	0	0	3	0	0
PCDHB3	Region1631	chr5_140511966	0	1	NA	-2	-0.222222
PCDHB4	Region1631	chr5_140511966	0	1	NA	-2	-0.222222
NONE	Region1634	chr5_474814	0	20	NA	-111	-12.3333
PLEKHG4B	Region1634	chr5_474814	0	20	NA	-111	-12.3333
C1orf68	Region1640	rs4845320	0	22	NA	-143	-15.8889
KPRP	Region1640	rs4845320	0	18	NA	-127	-14.1111
LCE1E	Region1640	rs4845320	0	1	NA	-6	-0.666667
LCE1F	Region1640	rs4845320	0	4	NA	-20	-2.22222
LCE2C	Region1640	rs4845320	0	1	NA	-7	-0.777778
LCE2D	Region1640	rs4845320	0	3	NA	-12	-1.33333
LCE3A	Region1640	rs4845320	0	3	NA	-12	-1.33333
LCE3D	Region1640	rs4845320	0	2	NA	-12	-1.33333
LCE3E	Region1640	rs4845320	0	2	NA	-12	-1.33333
LCE4A	Region1640	rs4845320	0	8	NA	-38	-4.22222
DAB2IP	Region1641	chr9_124375278	1	2	NA	-1	-0.111111
TTLL11	Region1641	chr9_124375278	5	4	NA	1	0.111111
NIPBL	Region1643	rs73067751	3	0	NA	14	1.55556
RYBP	Region1644	rs13070902	0	2	NA	-2	-0.222222
SHQ1	Region1644	rs13070902	0	2	NA	-2	-0.222222
CCDC102B	Region1647	chr18_66326052	2	0	NA	8	0.888889
LOC643542	Region1647	chr18_66326052	6	4	NA	5	0.555556
TMX3	Region1647	chr18_66326052	76	4	NA	593	65.8889
BCL2L14	Region165	rs73060045	43	0	NA	169	18.7778
RNU6-19P	Region165	rs73060045	78	0	NA	312	34.6667
SIM2	Region1650	chr21_38076011	0	2	NA	-16	-1.77778
ACSS2	Region1651	rs34502964	1	0	NA	8	0.888889
ITCH	Region1651	rs34502964	2	0	NA	9	1
NCOA6	Region1651	rs34502964	1	0	NA	9	1
PIGU	Region1651	rs34502964	1	0	NA	8	0.888889
EIF1B	Region1653	rs35407169	0	2	NA	-3	-0.333333
ENTPD3	Region1653	rs35407169	0	2	NA	-3	-0.333333
ENTPD3-AS1	Region1653	rs35407169	0	1	NA	-1	-0.111111
RPL14	Region1653	rs35407169	0	0	1	0	0
KRT33A	Region1655	rs12949621	3	1	NA	4	0.444444
KRTAP1-1	Region1655	rs12949621	0	2	NA	-8	-0.888889
KRTAP1-5	Region1655	rs12949621	2	2	NA	-3	-0.333333
KRTAP16-1	Region1655	rs12949621	2	1	NA	4	0.444444
KRTAP17-1	Region1655	rs12949621	3	1	NA	4	0.444444
KRTAP2-1	Region1655	rs12949621	0	1	NA	-4	-0.444444
KRTAP2-3	Region1655	rs12949621	0	1	NA	-9	-1
KRTAP29-1	Region1655	rs12949621	2	2	NA	-2	-0.222222
KRTAP3-1	Region1655	rs12949621	2	3	NA	-8	-0.888889
KRTAP3-2	Region1655	rs12949621	0	1	NA	-5	-0.555556
KRTAP4-5	Region1655	rs12949621	0	1	NA	-1	-0.111111
KRTAP9-1	Region1655	rs12949621	0	1	NA	-4	-0.444444
KRTAP9-2	Region1655	rs12949621	0	1	NA	-4	-0.444444
KRTAP9-4	Region1655	rs12949621	0	1	NA	-7	-0.777778
KRTAP9-6	Region1655	rs12949621	0	1	NA	-8	-0.888889
KRTAP9-7	Region1655	rs12949621	0	1	NA	-6	-0.666667
KRTAP9-9	Region1655	rs12949621	0	1	NA	-8	-0.888889
ITPK1	Region1658	rs58654265	2	0	NA	18	2
LPPR4	Region1660	chr1_100098020	0	1	NA	-2	-0.222222
PALMD	Region1660	chr1_100098020	0	1	NA	-2	-0.222222
NONE	Region1666	rs7143860	1	1	NA	0	0
SEL1L	Region1666	rs7143860	3	3	NA	-6	-0.666667
STON2	Region1666	rs7143860	2	2	NA	-6	-0.666667
KIAA1468	Region167	rs7230221	2	0	NA	9	1
PIGN	Region167	rs7230221	3	1	NA	12	1.33333
RNF152	Region167	rs7230221	1	1	NA	0	0
TNFRSF11A	Region167	rs7230221	1	0	NA	2	0.222222
IER5L	Region1671	chr9_131885984	2	1	NA	-3	-0.333333
LRRC8A	Region1671	chr9_131885984	1	0	NA	9	1
PHYHD1	Region1671	chr9_131885984	1	0	NA	1	0.111111
PPP2R4	Region1671	chr9_131885984	3	1	NA	6	0.666667
SH3GLB2	Region1671	chr9_131885984	1	0	NA	9	1
C11orf86	Region1672	chr11_67181165	1	4	NA	-22	-2.44444
KDM2A	Region1672	chr11_67181165	1	0	NA	9	1
LOC100130987	Region1672	chr11_67181165	2	1	NA	7	0.777778
PC	Region1672	chr11_67181165	1	2	NA	-4	-0.444444
RHOD	Region1672	chr11_67181165	0	2	NA	-16	-1.77778
SSH3	Region1672	chr11_67181165	2	0	NA	8	0.888889
SYT12	Region1672	chr11_67181165	0	3	NA	-19	-2.11111
TBC1D10C	Region1672	chr11_67181165	2	0	NA	9	1
TAMM41	Region1673	rs35925402	4	10	NA	0	0
VGLL4	Region1673	rs35925402	4	10	NA	0	0
BBS10	Region1674	rs11117185	1	6	NA	-7	-0.777778
NAP1L1	Region1674	rs11117185	1	6	NA	-7	-0.777778
EMX1	Region1675	rs12473812	1	8	NA	-63	-7
SPR	Region1675	rs12473812	0	6	NA	-54	-6
PXDNL	Region1679	chr8_52164037	1	9	NA	-12	-1.33333
ABCC2	Region168	rs11190283	4	0	NA	21	2.33333
CUTC	Region168	rs11190283	4	0	NA	21	2.33333
DNMBP	Region168	rs11190283	4	1	NA	31	3.44444
ENTPD7	Region168	rs11190283	0	0	7	0	0
GOT1	Region168	rs11190283	1	3	NA	-4	-0.444444
NKX2-3	Region168	rs11190283	1	3	NA	-4	-0.444444
SLC25A28	Region168	rs11190283	0	0	1	0	0
CACNB2	Region1680	rs7904976	0	5	NA	-9	-1
SLC39A12	Region1680	rs7904976	0	5	NA	-9	-1
ADIRF	Region1681	rs1240374	8	7	NA	-39	-4.33333
AGAP11	Region1681	rs1240374	1	3	NA	-1	-0.111111
SNCG	Region1681	rs1240374	5	3	NA	-12	-1.33333
SYT6	Region1682	chr1_114684310	0	1	NA	-8	-0.888889
TRIM33	Region1682	chr1_114684310	0	1	NA	-8	-0.888889
C1orf185	Region1685	rs474668	1	2	NA	-4	-0.444444
CDKN2C	Region1685	rs474668	2	3	NA	-3	-0.333333
FAF1	Region1685	rs474668	9	0	NA	45	5
RNF11	Region1685	rs474668	9	0	NA	39	4.33333
TTC39A	Region1685	rs474668	6	0	NA	20	2.22222
CNTN1	Region1686	rs7132171	0	1	NA	-9	-1
LRRK2	Region1686	rs7132171	7	0	NA	25	2.77778
AP1S3	Region1691	chr2_224539059	20	73	NA	-214	-23.7778
SCG2	Region1691	chr2_224539059	20	73	NA	-214	-23.7778
LPHN3	Region1693	chr4_63051598	3	0	NA	3	0.333333
TECRL	Region1693	chr4_63051598	3	0	NA	3	0.333333
PID1	Region1695	rs13401099	1	0	NA	1	0.111111
SCLT1	Region1696	rs2034497	4	0	NA	17	1.88889
MARCKS	Region170	rs2016660	2	0	NA	2	0.222222
RFPL4B	Region170	rs2016660	2	0	NA	2	0.222222
ARHGAP22	Region1702	rs11591884	15	4	NA	28	3.11111
CTNNA3	Region1703	rs72793404	0	2	NA	-2	-0.222222
SYT1	Region1706	rs10778479	1	0	NA	1	0.111111
ABCB4	Region1719	rs802054	4	0	NA	5	0.555556
CROT	Region1719	rs802054	21	0	NA	135	15
NONE	Region1720	rs1413574	1	0	NA	1	0.111111
PCDH9	Region1720	rs1413574	1	0	NA	1	0.111111
LINC00693	Region1722	chr3_29152360	0	1	NA	-2	-0.222222
RBMS3	Region1722	chr3_29152360	0	1	NA	-2	-0.222222
CRB1	Region1723	rs12144897	4	0	NA	7	0.777778
DENND1B	Region1723	rs12144897	11	0	NA	65	7.22222
C1orf220	Region1725	chr1_178277930	1	0	NA	6	0.666667
RASAL2	Region1725	chr1_178277930	2	1	NA	-1	-0.111111
CREB1	Region1732	chr2_208065842	9	10	NA	27	3
KLF7	Region1732	chr2_208065842	23	10	NA	90	10
CSF3R	Region1737	chr1_36976649	1	2	NA	0	0
GRIK3	Region1737	chr1_36976649	1	2	NA	0	0
CHD6	Region174	rs3795131	0	1	NA	-8	-0.888889
EMILIN3	Region174	rs3795131	0	1	NA	-8	-0.888889
LPIN3	Region174	rs3795131	4	3	NA	10	1.11111
MAFB	Region174	rs3795131	11	4	NA	40	4.44444
PLCG1	Region174	rs3795131	5	3	NA	-4	-0.444444
TOP1	Region174	rs3795131	18	4	NA	74	8.22222
ZHX3	Region174	rs3795131	7	3	NA	20	2.22222
GLI2	Region1741	rs7604784	8	14	NA	-15	-1.66667
LINC01101	Region1741	rs7604784	8	14	NA	-15	-1.66667
LINC00293	Region1745	chr8_47841284	0	1	NA	-1	-0.111111
LOC100287846	Region1745	chr8_47841284	0	1	NA	-1	-0.111111
SPIDR	Region1745	chr8_47841284	1	0	NA	5	0.555556
ALAS1	Region1746	rs353547	1	0	NA	9	1
DNAH1	Region1746	rs353547	9	0	NA	40	4.44444
FLJ12442	Region1746	rs353547	0	0	1	0	0
GLYCTK	Region1746	rs353547	10	0	NA	58	6.44444
ITIH4	Region1746	rs353547	0	0	32	0	0
NT5DC2	Region1746	rs353547	1	1	NA	5	0.555556
PBRM1	Region1746	rs353547	2	0	NA	18	2
PHF7	Region1746	rs353547	3	0	NA	16	1.77778
PPM1M	Region1746	rs353547	5	0	NA	27	3
SEMA3G	Region1746	rs353547	2	1	NA	1	0.111111
STAB1	Region1746	rs353547	3	2	NA	8	0.888889
TLR9	Region1746	rs353547	4	0	NA	18	2
TWF2	Region1746	rs353547	7	0	NA	36	4
WDR82	Region1746	rs353547	14	0	NA	63	7
BTBD11	Region1751	rs56216358	11	3	NA	30	3.33333
PWP1	Region1751	rs56216358	0	3	NA	-26	-2.88889
CENPW	Region1754	rs10457481	1	0	NA	3	0.333333
NONE	Region1754	rs10457481	2	3	NA	-3	-0.333333
RSPO3	Region1754	rs10457481	1	3	NA	-6	-0.666667
ADAM12	Region1755	rs2004287	1	1	NA	5	0.555556
FBXO45	Region176	rs1684468	2	0	NA	18	2
NRROS	Region176	rs1684468	4	0	NA	36	4
DCUN1D4	Region1760	rs61794765	1	0	NA	8	0.888889
SGCB	Region1760	rs61794765	0	0	1	0	0
GPR33	Region1765	chr14_32006120	0	1	NA	-7	-0.777778
NUBPL	Region1765	chr14_32006120	0	1	NA	-7	-0.777778
GAS1	Region1766	rs11141497	0	1	NA	-3	-0.333333
ZCCHC6	Region1766	rs11141497	0	1	NA	-3	-0.333333
43352	Region177	rs8067186	15	0	NA	67	7.44444
COL6A4P2	Region1774	rs1391062	0	34	NA	-101	-11.2222
COL6A5	Region1774	rs1391062	0	45	NA	-129	-14.3333
COL6A6	Region1774	rs1391062	0	10	NA	-43	-4.77778
CLIC5	Region1777	rs9395107	0	1	NA	-1	-0.111111
RUNX2	Region1777	rs9395107	0	1	NA	-1	-0.111111
FLJ13197	Region178	rs2045769	2	0	NA	5	0.555556
KLF3	Region178	rs2045769	16	0	NA	32	3.55556
TBC1D1	Region178	rs2045769	2	0	NA	5	0.555556
TLR1	Region178	rs2045769	0	0	1	0	0
TLR10	Region178	rs2045769	15	0	NA	24	2.66667
ASB3	Region1783	rs73934311	0	5	NA	-9	-1
NONE	Region1783	rs73934311	0	5	NA	-9	-1
AAR2	Region1786	chr20_34849151	2	14	NA	-87	-9.66667
DLGAP4	Region1786	chr20_34849151	1	14	NA	-96	-10.6667
EPB41L1	Region1786	chr20_34849151	0	1	NA	-3	-0.333333
HEATR4	Region1789	rs9805921	1	0	NA	4	0.444444
NUMB	Region1789	rs9805921	4	0	NA	22	2.44444
PAPLN	Region1789	rs9805921	0	1	NA	-2	-0.222222
PSEN1	Region1789	rs9805921	1	0	NA	9	1
PLCE1	Region1791	chr10_95983468	2	6	NA	-11	-1.22222
AKR1B1	Region1792	rs3800743	0	2	NA	-3	-0.333333
AKR1B10	Region1792	rs3800743	0	2	NA	-3	-0.333333
FUT8	Region1796	chr14_66550976	3	9	NA	-4	-0.444444
LINC00238	Region1796	chr14_66550976	3	9	NA	-4	-0.444444
CADM1	Region180	rs1048932	1	33	NA	-208	-23.1111
LINC00900	Region180	rs1048932	0	5	NA	-45	-5
TTC39B	Region1808	rs2761132	1	0	NA	4	0.444444
KCNS1	Region1809	rs2868218	3	1	NA	10	1.11111
STK4	Region1809	rs2868218	3	0	NA	16	1.77778
IL23R	Region181	rs592980	1	20	NA	-58	-6.44444
FST	Region1811	chr5_52438131	0	1	NA	-2	-0.222222
ITGA1	Region1811	chr5_52438131	0	1	NA	-1	-0.111111
ITGA2	Region1811	chr5_52438131	1	2	NA	-3	-0.333333
LOC257396	Region1811	chr5_52438131	0	1	NA	-2	-0.222222
C12orf50	Region1815	chr12_88303002	0	1	NA	-1	-0.111111
MKRN9P	Region1815	chr12_88303002	0	1	NA	-1	-0.111111
HIC1	Region183	rs35280661	1	0	NA	8	0.888889
SGSM2	Region183	rs35280661	52	0	NA	360	40
SMG6	Region183	rs35280661	9	0	NA	45	5
LOC100289656	Region1834	chr15_29004873	1	0	NA	1	0.111111
WHAMMP2	Region1834	chr15_29004873	1	0	NA	1	0.111111
LINC00309	Region1837	chr2_64472218	1	0	NA	4	0.444444
PELI1	Region1837	chr2_64472218	2	0	NA	8	0.888889
AAED1	Region1839	rs2769083	2	5	NA	-7	-0.777778
CTSV	Region1839	rs2769083	0	8	NA	-27	-3
HIATL2	Region1839	rs2769083	19	7	NA	31	3.44444
LOC100132781	Region1839	rs2769083	23	15	NA	79	8.77778
LOC441454	Region1839	rs2769083	23	6	NA	103	11.4444
LOC441455	Region1839	rs2769083	13	5	NA	11	1.22222
LOC642921	Region1839	rs2769083	0	0	12	0	0
ZNF510	Region1839	rs2769083	36	0	NA	174	19.3333
ZNF782	Region1839	rs2769083	32	8	NA	88	9.77778
MGAT5	Region184	chr2_135367262	77	0	NA	411	45.6667
DNAAF2	Region1840	rs12890247	16	0	NA	97	10.7778
KLHDC1	Region1840	rs12890247	3	0	NA	8	0.888889
LRR1	Region1840	rs12890247	28	0	NA	252	28
POLE2	Region1840	rs12890247	73	0	NA	584	64.8889
RPL36AL	Region1840	rs12890247	12	0	NA	90	10
MIR124-1	Region1845	chr8_9793885	0	1	NA	-6	-0.666667
MSRA	Region1845	chr8_9793885	0	1	NA	-6	-0.666667
C6orf160	Region1846	rs9353323	0	0	1	0	0
NT5E	Region1846	rs9353323	13	18	NA	-37	-4.11111
SNX14	Region1846	rs9353323	6	3	NA	34	3.77778
TBX18	Region1846	rs9353323	0	2	NA	-7	-0.777778
C15orf59	Region1849	rs2045930	0	41	NA	-245	-27.2222
TBC1D21	Region1849	rs2045930	0	41	NA	-245	-27.2222
FAM160A1	Region1855	rs4696258	0	5	NA	-18	-2
PET112	Region1855	rs4696258	4	0	NA	34	3.77778
PET112L	Region1855	rs4696258	0	0	2	0	0
PRSS48	Region1855	rs4696258	0	3	NA	-9	-1
NEGR1	Region1856	rs17091576	1	0	NA	4	0.444444
NEGR1-IT1	Region1856	rs17091576	1	0	NA	1	0.111111
ZNF441	Region1857	chr19_11696949	0	1	NA	-3	-0.333333
ZNF823	Region1857	chr19_11696949	2	1	NA	14	1.55556
LINC00492	Region1859	chr5_101869296	0	2	NA	-2	-0.222222
SLCO4C1	Region1859	chr5_101869296	1	0	NA	5	0.555556
SLCO6A1	Region1859	chr5_101869296	0	2	NA	-2	-0.222222
CDC42SE2	Region186	rs62391418	1	0	NA	9	1
FNIP1	Region186	rs62391418	4	0	NA	26	2.88889
RAPGEF6	Region186	rs62391418	6	0	NA	44	4.88889
INO80C	Region1860	chr18_33160989	1	0	NA	9	1
MIR3975	Region1860	chr18_33160989	1	0	NA	9	1
KIF13A	Region1867	chr6_17755504	1	0	NA	1	0.111111
NUP153	Region1867	chr6_17755504	1	0	NA	1	0.111111
LOC644145	Region1870	chr4_56647778	0	3	NA	-11	-1.22222
NMU	Region1870	chr4_56647778	0	2	NA	-3	-0.333333
HPSE2	Region1874	rs72838931	3	5	NA	-18	-2
CDK19	Region1878	chr6_111055727	12	0	NA	77	8.55556
PITPNM3	Region1883	chr17_6468672	0	5	NA	-7	-0.777778
BCKDHB	Region1889	chr6_81070637	2	0	NA	3	0.333333
FAM46A	Region1889	chr6_81070637	1	0	NA	1	0.111111
NCOR2	Region189	rs4765569	33	0	NA	245	27.2222
NPHP3-ACAD11	Region1891	rs12495862	4	0	NA	36	4
FAT3	Region1893	rs10765568	1	1	NA	1	0.111111
TREM1	Region1896	rs9394779	2	0	NA	2	0.222222
TREML5P	Region1896	rs9394779	2	0	NA	2	0.222222
EXT1	Region1903	rs16889881	0	2	NA	-2	-0.222222
MED30	Region1903	rs16889881	0	2	NA	-2	-0.222222
GJA1	Region1904	chr6_121943894	1	16	NA	-18	-2
HSF2	Region1904	chr6_121943894	1	16	NA	-18	-2
TEX26	Region1907	rs61947602	0	24	NA	-161	-17.8889
TEX26-AS1	Region1907	rs61947602	2	7	NA	-56	-6.22222
CARD8	Region1908	chr19_48724246	1	0	NA	9	1
EMP3	Region1908	chr19_48724246	0	0	14	0	0
LOC100505812	Region1908	chr19_48724246	39	28	NA	108	12
PLA2G4C	Region1908	chr19_48724246	0	0	2	0	0
ZNF114	Region1908	chr19_48724246	34	28	NA	72	8
GNA14	Region1909	chr9_80265724	0	1	NA	-7	-0.777778
GNAQ	Region1909	chr9_80265724	4	1	NA	24	2.66667
EMBP1	Region1916	rs12562475	1	0	NA	4	0.444444
TMPRSS11A	Region1919	rs1440743	15	0	NA	30	3.33333
TMPRSS11D	Region1919	rs1440743	17	0	NA	32	3.55556
LINC00907	Region1924	rs3763494	0	16	NA	-17	-1.88889
DENND1B	Region1928	rs12144001	1	0	NA	4	0.444444
SETBP1	Region1929	rs2137138	10	8	NA	17	1.88889
SYT4	Region1929	rs2137138	10	8	NA	17	1.88889
CLINT1	Region1930	chr5_157707531	0	1	NA	-1	-0.111111
EBF1	Region1930	chr5_157707531	0	1	NA	-1	-0.111111
CEP170	Region1933	chr1_243383636	44	0	NA	274	30.4444
SDCCAG8	Region1933	chr1_243383636	75	0	NA	509	56.5556
ESCO1	Region1939	chr18_19278739	2	0	NA	15	1.66667
GREB1L	Region1939	chr18_19278739	1	1	NA	-1	-0.111111
AHR	Region194	rs641173	1	9	NA	-8	-0.888889
SNX13	Region194	rs641173	1	9	NA	-8	-0.888889
FOCAD	Region1942	rs10811447	21	0	NA	143	15.8889
PDZRN4	Region1943	chr12_41817989	21	0	NA	37	4.11111
C10orf107	Region1951	rs61850643	2	2	NA	0	0
NONE	Region1951	rs61850643	3	1	NA	8	0.888889
TMEM26	Region1951	rs61850643	6	4	NA	8	0.888889
EPHA1-AS1	Region1952	chr7_143211110	1	1	NA	1	0.111111
CPED1	Region1962	rs73431835	17	8	NA	30	3.33333
ING3	Region1962	rs73431835	5	1	NA	44	4.88889
TSPAN12	Region1962	rs73431835	0	1	NA	-1	-0.111111
TOX	Region198	chr8_60229952	26	2	NA	82	9.11111
ATP8B5P	Region200	rs2295799	0	3	NA	-12	-1.33333
FAM221B	Region200	rs2295799	2	2	NA	-4	-0.444444
GBA2	Region200	rs2295799	0	0	4	0	0
HINT2	Region200	rs2295799	1	0	NA	9	1
LINC00950	Region200	rs2295799	0	4	NA	-29	-3.22222
MSMP	Region200	rs2295799	3	3	NA	15	1.66667
NPR2	Region200	rs2295799	7	4	NA	31	3.44444
OR13J1	Region200	rs2295799	0	1	NA	-7	-0.777778
RUSC2	Region200	rs2295799	1	1	NA	1	0.111111
SPAG8	Region200	rs2295799	0	0	4	0	0
TMEM8B	Region200	rs2295799	11	8	NA	-27	-3
CCDC101	Region202	rs4788115	0	0	1	0	0
CD19	Region202	rs4788115	1	0	NA	2	0.222222
LAT	Region202	rs4788115	1	0	NA	2	0.222222
CLMN	Region203	chr14_95041020	0	1	NA	-1	-0.111111
LINC00341	Region203	chr14_95041020	0	1	NA	-1	-0.111111
GXYLT1	Region206	rs3747562	4	0	NA	28	3.11111
MADP-1	Region206	rs3747562	0	0	9	0	0
PPHLN1	Region206	rs3747562	87	0	NA	601	66.7778
PRICKLE1	Region206	rs3747562	27	10	NA	124	13.7778
YAF2	Region206	rs3747562	42	0	NA	302	33.5556
ZCRB1	Region206	rs3747562	12	0	NA	64	7.11111
C22orf32	Region207	rs6002673	0	0	1	0	0
CCDC134	Region207	rs6002673	2	0	NA	9	1
PHF5A	Region207	rs6002673	1	0	NA	9	1
POLR3H	Region207	rs6002673	1	0	NA	9	1
SREBF2	Region207	rs6002673	28	0	NA	199	22.1111
TEF	Region207	rs6002673	2	0	NA	12	1.33333
TNFRSF13C	Region207	rs6002673	1	1	NA	2	0.222222
TOB2	Region207	rs6002673	3	0	NA	21	2.33333
XRCC6	Region207	rs6002673	1	0	NA	9	1
ZC3H7B	Region207	rs6002673	1	0	NA	9	1
FAT2	Region209	rs61735377	0	1	NA	-1	-0.111111
GRIA1	Region209	rs61735377	0	1	NA	-1	-0.111111
NMUR2	Region209	rs61735377	0	1	NA	-1	-0.111111
SPARC	Region209	rs61735377	0	1	NA	-1	-0.111111
ARID2	Region215	rs7134559	32	0	NA	221	24.5556
SCAF11	Region215	rs7134559	20	0	NA	146	16.2222
ADCK4	Region219	chr19_41146423	1	0	NA	9	1
AXL	Region219	chr19_41146423	0	6	NA	-16	-1.77778
C19orf54	Region219	chr19_41146423	1	0	NA	9	1
CCDC97	Region219	chr19_41146423	33	0	NA	216	24
CYP2A6	Region219	chr19_41146423	6	3	NA	-3	-0.333333
EGLN2	Region219	chr19_41146423	2	0	NA	9	1
HNRNPUL1	Region219	chr19_41146423	51	0	NA	322	35.7778
ITPKC	Region219	chr19_41146423	1	0	NA	9	1
LTBP4	Region219	chr19_41146423	4	4	NA	3	0.333333
MIA	Region219	chr19_41146423	3	0	NA	17	1.88889
MIA-RAB4B	Region219	chr19_41146423	13	0	NA	89	9.88889
NUMBL	Region219	chr19_41146423	11	3	NA	51	5.66667
RAB4B-EGLN2	Region219	chr19_41146423	20	3	NA	96	10.6667
SNRPA	Region219	chr19_41146423	2	0	NA	18	2
TGFB1	Region219	chr19_41146423	3	0	NA	18	2
ATXN3	Region221	rs72705373	1	0	NA	9	1
FBLN5	Region221	rs72705373	8	7	NA	-15	-1.66667
NDUFB1	Region221	rs72705373	0	0	1	0	0
RIN3	Region221	rs72705373	10	0	NA	52	5.77778
RPS6KA5	Region221	rs72705373	1	0	NA	3	0.333333
TRIP11	Region221	rs72705373	9	1	NA	61	6.77778
CLK2P	Region223	rs10950950	4	1	NA	3	0.333333
IGF2BP3	Region223	rs10950950	51	44	NA	-51	-5.66667
IL6	Region223	rs10950950	2	21	NA	-83	-9.22222
LOC100506178	Region223	rs10950950	1	0	NA	6	0.666667
MPP6	Region223	rs10950950	1	15	NA	-47	-5.22222
NPY	Region223	rs10950950	1	20	NA	-82	-9.11111
RPS2P32	Region223	rs10950950	2	11	NA	-48	-5.33333
STK31	Region223	rs10950950	0	5	NA	-35	-3.88889
TOMM7	Region223	rs10950950	0	16	NA	-65	-7.22222
TRA2A	Region223	rs10950950	4	1	NA	3	0.333333
ST6GAL1	Region224	rs6788635	6	0	NA	24	2.66667
B3GALNT2	Region230	rs12758637	7	0	NA	59	6.55556
TBCE	Region230	rs12758637	51	0	NA	383	42.5556
OASL	Region233	rs57717256	4	2	NA	10	1.11111
P2RX7	Region233	rs57717256	2	0	NA	9	1
CYP27C1	Region235	rs1967425	1	0	NA	1	0.111111
ERCC3	Region235	rs1967425	1	0	NA	1	0.111111
IWS1	Region235	rs1967425	27	0	NA	179	19.8889
MAP3K2	Region235	rs1967425	2	0	NA	15	1.66667
MYO7B	Region235	rs1967425	0	1	NA	-3	-0.333333
PROC	Region235	rs1967425	14	5	NA	51	5.66667
FLJ38122	Region238	rs2273215	8	7	NA	3	0.333333
LOC154449	Region238	rs2273215	3	4	NA	-14	-1.55556
THBS2	Region238	rs2273215	0	2	NA	-4	-0.444444
CD55	Region239	rs7525478	0	0	1	0	0
CR1	Region239	rs7525478	11	8	NA	19	2.11111
CR1L	Region239	rs7525478	20	92	NA	-315	-35
LPCAT1	Region242	chr5_1519833	5	0	NA	29	3.22222
SDHAP3	Region242	chr5_1519833	2	0	NA	11	1.22222
SLC12A7	Region242	chr5_1519833	69	25	NA	290	32.2222
SLC6A19	Region242	chr5_1519833	6	7	NA	-6	-0.666667
TERT	Region242	chr5_1519833	5	0	NA	9	1
IKZF2	Region243	rs62189580	15	1	NA	19	2.11111
LOC100130451	Region243	rs62189580	14	1	NA	11	1.22222
KIF26B	Region244	chr1_246511379	4	0	NA	8	0.888889
ALPK1	Region246	rs7685904	0	0	53	0	0
AP1AR	Region246	rs7685904	45	0	NA	245	27.2222
C4orf32	Region246	rs7685904	71	48	NA	182	20.2222
PITX2	Region246	rs7685904	21	48	NA	-41	-4.55556
TIFA	Region246	rs7685904	56	0	NA	283	31.4444
C9orf53	Region250	rs2811711	1	1	NA	-7	-0.777778
CDKN2A	Region250	rs2811711	3	5	NA	-32	-3.55556
CDKN2B-AS1	Region250	rs2811711	5	15	NA	-110	-12.2222
DMRTA1	Region250	rs2811711	1	9	NA	-79	-8.77778
MTAP	Region250	rs2811711	1	1	NA	-7	-0.777778
NONE	Region256	chr7_112864348	2	0	NA	4	0.444444
PPP1R3A	Region256	chr7_112864348	2	0	NA	4	0.444444
RORA	Region257	rs12909611	4	0	NA	4	0.444444
ALDH1L1	Region258	rs57679974	6	65	NA	-282	-31.3333
SLC41A3	Region258	rs57679974	0	0	46	0	0
ALS2CL	Region260	chr3_47005668	1	1	NA	0	0
CCDC12	Region260	chr3_47005668	31	0	NA	216	24
CSPG5	Region260	chr3_47005668	8	0	NA	12	1.33333
ELP6	Region260	chr3_47005668	25	0	NA	129	14.3333
KIF9	Region260	chr3_47005668	27	0	NA	109	12.1111
KIF9-AS1	Region260	chr3_47005668	26	0	NA	115	12.7778
KLHL18	Region260	chr3_47005668	48	0	NA	241	26.7778
NBEAL2	Region260	chr3_47005668	35	0	NA	189	21
PRSS50	Region260	chr3_47005668	0	1	NA	-4	-0.444444
PTPN23	Region260	chr3_47005668	40	0	NA	242	26.8889
SCAP	Region260	chr3_47005668	39	0	NA	232	25.7778
SETD2	Region260	chr3_47005668	100	0	NA	641	71.2222
C5orf56	Region263	rs10066308	65	0	NA	315	35
SLC22A5	Region263	rs10066308	0	0	31	0	0
BRMS1L	Region264	chr14_36379604	2	1	NA	6	0.666667
C14orf24	Region264	chr14_36379604	0	0	2	0	0
FAM177A1	Region264	chr14_36379604	1	0	NA	9	1
IGBP1P1	Region264	chr14_36379604	27	0	NA	225	25
LINC00609	Region264	chr14_36379604	2	1	NA	6	0.666667
RP11-173D9.3	Region264	chr14_36379604	0	0	8	0	0
SRP54	Region264	chr14_36379604	64	0	NA	495	55
CTNNBIP1	Region265	rs2179072	3	0	NA	3	0.333333
LZIC	Region265	rs2179072	13	0	NA	66	7.33333
NMNAT1	Region265	rs2179072	17	1	NA	102	11.3333
PGD	Region265	rs2179072	0	0	1	0	0
RBP7	Region265	rs2179072	9	2	NA	30	3.33333
UBE4B	Region265	rs2179072	17	0	NA	141	15.6667
GPR12	Region267	rs9507847	0	12	NA	-49	-5.44444
USP12	Region267	rs9507847	0	12	NA	-49	-5.44444
MED13L	Region268	rs12313988	6	0	NA	25	2.77778
MIR4472-2	Region268	rs12313988	6	0	NA	25	2.77778
CCND2	Region270	rs7137714	3	1	NA	11	1.22222
PARP11	Region270	rs7137714	3	1	NA	11	1.22222
CASC15	Region271	rs60091295	3	0	NA	3	0.333333
PRL	Region271	rs60091295	3	0	NA	3	0.333333
KLF6	Region272	rs10904115	29	0	NA	93	10.3333
LINC00704	Region272	rs10904115	29	0	NA	93	10.3333
IFNAR1	Region274	rs71314176	41	0	NA	135	15
IL10RB	Region274	rs71314176	39	0	NA	126	14
FOXP1	Region275	rs17006722	2	82	NA	-226	-25.1111
MITF	Region275	rs17006722	2	82	NA	-226	-25.1111
KIAA0040	Region278	rs7548041	10	0	NA	72	8
ERBB2IP	Region280	chr5_64524291	0	10	NA	-10	-1.11111
NLN	Region280	chr5_64524291	0	10	NA	-10	-1.11111
CCNG2	Region281	chr4_77990596	0	1	NA	-1	-0.111111
CXCL13	Region281	chr4_77990596	2	2	NA	0	0
C6orf223	Region284	rs73426620	10	6	NA	20	2.22222
MRPL14	Region284	rs73426620	10	6	NA	20	2.22222
ACSF3	Region285	rs55733613	20	26	NA	15	1.66667
CBFA2T3	Region285	rs55733613	18	26	NA	6	0.666667
CPNE7	Region285	rs55733613	1	8	NA	-17	-1.88889
DPEP1	Region285	rs55733613	1	8	NA	-17	-1.88889
PIEZO1	Region285	rs55733613	28	0	NA	144	16
BZRAP1	Region286	rs2333227	59	29	NA	190	21.1111
MPO	Region286	rs2333227	49	28	NA	165	18.3333
ATP6V1G3	Region288	chr1_198573373	91	0	NA	342	38
MIR181A1HG	Region288	chr1_198573373	12	0	NA	64	7.11111
PTPRC	Region288	chr1_198573373	207	0	NA	1138	126.444
NUDT12	Region291	rs1442118	1	0	NA	1	0.111111
RAB9BP1	Region291	rs1442118	1	0	NA	1	0.111111
CKAP2	Region292	chr13_53970021	0	0	1	0	0
HNRNPA1L2	Region292	chr13_53970021	2	2	NA	-1	-0.111111
LECT1	Region292	chr13_53970021	1	1	NA	-1	-0.111111
TPTE2P3	Region292	chr13_53970021	2	2	NA	-1	-0.111111
GAD1	Region297	rs3806562	0	1	NA	-8	-0.888889
SP5	Region297	rs3806562	0	1	NA	-8	-0.888889
PDE1C	Region300	chr7_31769791	0	1	NA	-3	-0.333333
PPP1R17	Region300	chr7_31769791	0	1	NA	-3	-0.333333
CRISPLD2	Region305	rs380010	5	3	NA	4	0.444444
ZDHHC7	Region305	rs380010	15	3	NA	67	7.44444
CERKL	Region307	rs6433892	0	1	NA	-1	-0.111111
LINC00913	Region307	rs6433892	0	3	NA	-7	-0.777778
MIR4437	Region307	rs6433892	37	29	NA	36	4
UBE2E3	Region307	rs6433892	60	33	NA	116	12.8889
FAM107A	Region308	chr3_59444042	1	8	NA	-32	-3.55556
FAM3D	Region308	chr3_59444042	8	20	NA	-36	-4
PRDM1	Region310	rs17066362	26	18	NA	61	6.77778
PREP	Region310	rs17066362	26	18	NA	61	6.77778
CSGALNACT2	Region313	rs2505509	11	0	NA	61	6.77778
RASGEF1A	Region313	rs2505509	6	5	NA	18	2
RET	Region313	rs2505509	4	0	NA	17	1.88889
PRR5	Region318	rs60712961	1	1	NA	3	0.333333
PRR5-ARHGAP8	Region318	rs60712961	1	6	NA	-8	-0.888889
ISX	Region319	chr22_34377726	0	1	NA	-1	-0.111111
LARGE	Region319	chr22_34377726	0	1	NA	-1	-0.111111
FAM132A	Region321	rs2298209	2	1	NA	1	0.111111
SDF4	Region321	rs2298209	1	0	NA	9	1
UBE2J2	Region321	rs2298209	2	0	NA	9	1
LINC00924	Region323	rs16975040	5	23	NA	-89	-9.88889
NR2F2-AS1	Region323	rs16975040	5	23	NA	-89	-9.88889
PNRC1	Region324	rs205221	19	10	NA	36	4
RNGTT	Region324	rs205221	19	10	NA	36	4
FBXO31	Region325	rs13330348	3	0	NA	16	1.77778
JPH3	Region325	rs13330348	1	0	NA	7	0.777778
MAP1LC3B	Region325	rs13330348	3	0	NA	27	3
ZCCHC14	Region325	rs13330348	53	25	NA	274	30.4444
PEX5L	Region326	chr3_179169160	0	1	NA	-6	-0.666667
SAMD12-AS1	Region327	rs4615608	0	1	NA	-1	-0.111111
TNFRSF11B	Region327	rs4615608	0	1	NA	-1	-0.111111
ALDH1A2	Region330	chr15_59300616	0	2	NA	-4	-0.444444
AQP9	Region330	chr15_59300616	0	3	NA	-5	-0.555556
LIPC	Region330	chr15_59300616	0	1	NA	-1	-0.111111
GTF2E2	Region333	rs2938203	1	0	NA	4	0.444444
RBPMS	Region333	rs2938203	4	1	NA	22	2.44444
KCNN2	Region334	rs9326923	0	6	NA	-15	-1.66667
YTHDC2	Region334	rs9326923	0	6	NA	-15	-1.66667
FLJ36777	Region336	rs73075877	0	2	NA	-17	-1.88889
GRPEL1	Region336	rs73075877	0	2	NA	-17	-1.88889
TBC1D14	Region336	rs73075877	2	0	NA	16	1.77778
IFNGR1	Region343	rs9601418	1	0	NA	9	1
NONE	Region343	rs9601418	31	6	NA	84	9.33333
SPRY2	Region343	rs9601418	31	6	NA	84	9.33333
IQSEC1	Region346	rs73021628	4	2	NA	12	1.33333
CDH1	Region347	chr16_68694818	38	51	NA	-92	-10.2222
CDH3	Region347	chr16_68694818	8	50	NA	-151	-16.7778
CHAC1	Region348	rs6492971	2	0	NA	18	2
DLL4	Region348	rs6492971	7	9	NA	-8	-0.888889
ITPKA	Region348	rs6492971	1	0	NA	3	0.333333
LTK	Region348	rs6492971	0	1	NA	-9	-1
NUSAP1	Region348	rs6492971	0	0	1	0	0
RPAP1	Region348	rs6492971	1	0	NA	9	1
VPS18	Region348	rs6492971	0	5	NA	-23	-2.55556
FLJ40194	Region354	rs2960172	12	7	NA	21	2.33333
PHB	Region354	rs2960172	5	0	NA	23	2.55556
ZNF652	Region354	rs2960172	60	4	NA	318	35.3333
APCDD1	Region355	rs2840354	0	1	NA	-3	-0.333333
PPP4R1	Region355	rs2840354	1	0	NA	9	1
SOGA2	Region355	rs2840354	1	3	NA	-3	-0.333333
TWSG1	Region355	rs2840354	1	0	NA	6	0.666667
VAPA	Region355	rs2840354	0	1	NA	-3	-0.333333
SNAR-F	Region356	rs55919517	0	1	NA	-7	-0.777778
SYT3	Region356	rs55919517	0	2	NA	-4	-0.444444
AKAP10	Region361	rs12451696	0	0	4	0	0
CCDC144CP	Region361	rs12451696	1	0	NA	7	0.777778
SPECC1	Region361	rs12451696	83	0	NA	375	41.6667
SLA	Region362	rs2741190	10	6	NA	60	6.66667
TG	Region362	rs2741190	10	6	NA	60	6.66667
ARL8B	Region363	rs313661	4	0	NA	8	0.888889
BHLHE40	Region363	rs313661	4	0	NA	8	0.888889
BHLHE40-AS1	Region363	rs313661	77	0	NA	197	21.8889
ITPR1	Region363	rs313661	207	31	NA	736	81.7778
SUMF1	Region363	rs313661	70	31	NA	315	35
GNG7	Region364	chr19_3283346	3	0	NA	4	0.444444
ALS2CR12	Region367	rs10931933	2	0	NA	10	1.11111
CASP10	Region367	rs10931933	2	1	NA	7	0.777778
CASP8	Region367	rs10931933	17	0	NA	98	10.8889
PPIL3	Region367	rs10931933	0	0	1	0	0
TRAK2	Region367	rs10931933	2	0	NA	13	1.44444
ARHGEF19	Region370	rs4920621	0	1	NA	-8	-0.888889
ATP13A2	Region370	rs4920621	8	0	NA	61	6.77778
FBXO42	Region370	rs4920621	1	0	NA	9	1
PADI2	Region370	rs4920621	1	0	NA	8	0.888889
RSG1	Region370	rs4920621	0	1	NA	-8	-0.888889
SDHB	Region370	rs4920621	14	0	NA	116	12.8889
SPATA21	Region370	rs4920621	1	0	NA	1	0.111111
ARHGAP20	Region372	rs10789825	8	3	NA	21	2.33333
BTG4	Region372	rs10789825	4	4	NA	1	0.111111
COLCA2	Region372	rs10789825	2	11	NA	-24	-2.66667
FDX1	Region372	rs10789825	22	6	NA	93	10.3333
LOC100132078	Region372	rs10789825	24	7	NA	45	5
MIR4491	Region372	rs10789825	3	12	NA	-26	-2.88889
POU2AF1	Region372	rs10789825	57	46	NA	-38	-4.22222
RDX	Region372	rs10789825	3	3	NA	2	0.222222
CHRNE	Region374	rs72827621	9	1	NA	35	3.88889
ENO3	Region374	rs72827621	1	0	NA	9	1
GP1BA	Region374	rs72827621	11	1	NA	44	4.88889
MINK1	Region374	rs72827621	31	4	NA	195	21.6667
PFN1	Region374	rs72827621	1	0	NA	9	1
PLD2	Region374	rs72827621	2	2	NA	-5	-0.555556
RNF167	Region374	rs72827621	0	0	3	0	0
RGS6	Region375	rs17768925	0	1	NA	-1	-0.111111
CHST1	Region376	rs72895275	2	16	NA	-133	-14.7778
SYT13	Region376	rs72895275	2	16	NA	-133	-14.7778
MPHOSPH8	Region380	chr13_20460539	2	0	NA	18	2
PSPC1	Region380	chr13_20460539	2	0	NA	13	1.44444
ZMYM5	Region380	chr13_20460539	1	0	NA	4	0.444444
NREP	Region381	chr5_111109243	5	0	NA	19	2.11111
STARD4-AS1	Region381	chr5_111109243	2	0	NA	8	0.888889
KLHL29	Region383	rs12713000	4	18	NA	-83	-9.22222
AATK-AS1	Region385	rs12103616	0	25	NA	-96	-10.6667
AZI1	Region385	rs12103616	0	1	NA	-8	-0.888889
ACAA2	Region388	rs1567526	1	12	NA	-71	-7.88889
CCDC11	Region388	rs1567526	0	2	NA	-18	-2
DYM	Region388	rs1567526	6	0	NA	50	5.55556
LIPG	Region388	rs1567526	1	23	NA	-144	-16
MYO5B	Region388	rs1567526	11	40	NA	-280	-31.1111
RPL17-C18orf32	Region388	rs1567526	0	1	NA	-6	-0.666667
C1orf95	Region389	rs1433574	13	18	NA	13	1.44444
ITPKB	Region389	rs1433574	18	4	NA	62	6.88889
LIN9	Region389	rs1433574	14	0	NA	82	9.11111
PARP1	Region389	rs1433574	55	19	NA	320	35.5556
PSEN2	Region389	rs1433574	7	4	NA	8	0.888889
EGFR	Region391	rs10244020	0	4	NA	-8	-0.888889
ABCA7	Region393	chr19_866857	2	0	NA	7	0.777778
EIF2AK3	Region395	rs335123	8	2	NA	44	4.88889
RPIA	Region395	rs335123	3	2	NA	12	1.33333
CHD7	Region398	chr8_62147250	23	1	NA	129	14.3333
LOC100130298	Region398	chr8_62147250	23	1	NA	129	14.3333
LRRTM2	Region399	chr5_137788111	1	0	NA	7	0.777778
C10orf68	Region401	rs17296017	1	0	NA	1	0.111111
ITGB1	Region401	rs17296017	2	1	NA	1	0.111111
NRP1	Region401	rs17296017	2	1	NA	1	0.111111
MBP	Region402	chr18_74764108	6	0	NA	36	4
DAOA-AS1	Region403	rs9558551	5	0	NA	9	1
NONE	Region403	rs9558551	5	0	NA	9	1
ASNA1	Region404	chr19_12875807	5	1	NA	28	3.11111
BEST2	Region404	chr19_12875807	1	2	NA	-12	-1.33333
C19orf43	Region404	chr19_12875807	1	0	NA	9	1
DHPS	Region404	chr19_12875807	11	0	NA	67	7.44444
FBXW9	Region404	chr19_12875807	44	0	NA	236	26.2222
HOOK2	Region404	chr19_12875807	7	0	NA	44	4.88889
JUNB	Region404	chr19_12875807	8	0	NA	45	5
MAN2B1	Region404	chr19_12875807	15	0	NA	116	12.8889
MAST1	Region404	chr19_12875807	2	9	NA	-33	-3.66667
PRDX2	Region404	chr19_12875807	20	12	NA	64	7.11111
RNASEH2A	Region404	chr19_12875807	41	6	NA	310	34.4444
RTBDN	Region404	chr19_12875807	12	5	NA	61	6.77778
TNPO2	Region404	chr19_12875807	51	0	NA	405	45
WDR83	Region404	chr19_12875807	3	0	NA	27	3
WDR83OS	Region404	chr19_12875807	2	0	NA	9	1
ZNF490	Region404	chr19_12875807	10	0	NA	72	8
ZNF791	Region404	chr19_12875807	28	0	NA	178	19.7778
MACROD2	Region405	rs11697103	5	3	NA	2	0.222222
LOC100506023	Region408	rs12736195	27	0	NA	37	4.11111
FAM49A	Region409	rs71447234	3	10	NA	-7	-0.777778
MYCN	Region409	rs71447234	3	10	NA	-7	-0.777778
DCUN1D5	Region412	rs11225496	0	1	NA	-3	-0.333333
MMP13	Region412	rs11225496	0	1	NA	-3	-0.333333
GLIS2	Region414	rs2939953	9	7	NA	22	2.44444
TFAP4	Region414	rs2939953	21	7	NA	121	13.4444
VPS13A	Region415	rs11144986	6	0	NA	39	4.33333
AHCTF1P1	Region416	rs2052401	1	0	NA	8	0.888889
DPP4	Region416	rs2052401	34	5	NA	73	8.11111
GCG	Region416	rs2052401	34	5	NA	73	8.11111
PSMD14	Region416	rs2052401	5	0	NA	35	3.88889
SLC4A10	Region416	rs2052401	0	3	NA	-3	-0.333333
TANK	Region416	rs2052401	2	0	NA	18	2
EMX2OS	Region417	rs28444818	0	2	NA	-16	-1.77778
MCTP1	Region422	rs162479	6	0	NA	53	5.88889
FAM69B	Region424	rs2811727	2	0	NA	9	1
LCN10	Region424	rs2811727	1	1	NA	3	0.333333
LCN6	Region424	rs2811727	2	1	NA	-1	-0.111111
LOC100128593	Region424	rs2811727	1	1	NA	-1	-0.111111
SNHG7	Region424	rs2811727	7	1	NA	39	4.33333
FOLH1	Region425	chr11_49744405	0	5	NA	-11	-1.22222
LOC440040	Region425	chr11_49744405	0	5	NA	-23	-2.55556
ATG16L1	Region427	rs10199551	93	0	NA	532	59.1111
INPP5D	Region427	rs10199551	44	0	NA	170	18.8889
SAG	Region427	rs10199551	7	0	NA	48	5.33333
SCARNA5	Region427	rs10199551	1	0	NA	9	1
ANKRD10	Region435	chr13_110928864	4	8	NA	-18	-2
ARHGEF7	Region435	chr13_110928864	4	8	NA	-18	-2
MIR4472-1	Region436	chr8_142662392	0	1	NA	-4	-0.444444
MROH5	Region436	chr8_142662392	0	5	NA	-40	-4.44444
CNPY1	Region439	rs62481733	7	5	NA	0	-8.88178e-16
HTR5A	Region439	rs62481733	0	9	NA	-45	-5
INSIG1	Region439	rs62481733	0	9	NA	-45	-5
RBM33	Region439	rs62481733	7	5	NA	0	-8.88178e-16
SH3BP2	Region440	rs6853599	10	0	NA	42	4.66667
TNIP2	Region440	rs6853599	9	0	NA	33	3.66667
CSRNP1	Region443	rs6599009	11	0	NA	63	7
GORASP1	Region443	rs6599009	5	0	NA	27	3
SCN11A	Region443	rs6599009	9	32	NA	-55	-6.11111
TTC21A	Region443	rs6599009	24	0	NA	113	12.5556
WDR48	Region443	rs6599009	23	16	NA	87	9.66667
LCP2	Region444	chr5_169692237	2	0	NA	9	1
C8orf12	Region447	rs7834869	2	8	NA	-8	-0.888889
FAM167A	Region447	rs7834869	18	10	NA	26	2.88889
SCAF8	Region448	rs12209958	0	1	NA	-1	-0.111111
TIAM2	Region448	rs12209958	0	1	NA	-1	-0.111111
RBMS1	Region449	chr2_161350638	13	3	NA	58	6.44444
UCK2	Region454	rs10918297	32	0	NA	192	21.3333
CACNA1C	Region455	rs11062093	29	52	NA	-236	-26.2222
DCP1B	Region455	rs11062093	1	24	NA	-211	-23.4444
AP1B1	Region456	rs9614040	8	0	NA	39	4.33333
CABP7	Region456	rs9614040	0	1	NA	-9	-1
RFPL1S	Region456	rs9614040	5	0	NA	21	2.33333
FCRLA	Region457	chr1_161696873	0	1	NA	-6	-0.666667
RPL31P11	Region457	chr1_161696873	1	2	NA	-11	-1.22222
DMRT1	Region458	rs2804262	17	27	NA	-171	-19
KANK1	Region458	rs2804262	60	82	NA	100	11.1111
LOC157273	Region462	chr8_8733723	0	6	NA	-11	-1.22222
TNKS	Region462	chr8_8733723	2	6	NA	4	0.444444
CMYA5	Region466	rs12515731	0	1	NA	-1	-0.111111
CRSP8P	Region466	rs12515731	1	0	NA	4	0.444444
ZFYVE16	Region466	rs12515731	1	0	NA	4	0.444444
SBF2	Region467	rs12294344	5	0	NA	20	2.22222
BNC2	Region468	chr9_17682865	0	3	NA	-4	-0.444444
CNTLN	Region468	chr9_17682865	5	0	NA	33	3.66667
CDH13	Region469	chr16_83049280	0	6	NA	-33	-3.66667
MPHOSPH6	Region469	chr16_83049280	0	6	NA	-33	-3.66667
CCDC15	Region471	chr11_124770079	4	0	NA	16	1.77778
CHEK1	Region471	chr11_124770079	2	0	NA	17	1.88889
FEZ1	Region471	chr11_124770079	0	1	NA	-8	-0.888889
HEPACAM	Region471	chr11_124770079	0	1	NA	-5	-0.555556
ROBO4	Region471	chr11_124770079	1	2	NA	-4	-0.444444
SLC37A2	Region471	chr11_124770079	1	1	NA	-3	-0.333333
STT3A	Region471	chr11_124770079	1	0	NA	9	1
GPR78	Region472	rs12511007	2	18	NA	-100	-11.1111
TRMT44	Region472	rs12511007	2	18	NA	-100	-11.1111
EXO1	Region476	rs10754755	15	23	NA	-53	-5.88889
WDR64	Region476	rs10754755	15	24	NA	-58	-6.44444
MTDH	Region477	chr8_99292987	0	2	NA	-2	-0.222222
NIPAL2	Region477	chr8_99292987	1	0	NA	2	0.222222
TSPYL5	Region477	chr8_99292987	0	2	NA	-2	-0.222222
DPYD	Region478	rs326655	24	12	NA	106	11.7778
DPYD-AS1	Region478	rs326655	9	0	NA	53	5.88889
PTBP2	Region478	rs326655	6	12	NA	-6	-0.666667
CPS1	Region483	rs12694208	0	10	NA	-17	-1.88889
ERBB4	Region483	rs12694208	0	10	NA	-17	-1.88889
TP63	Region487	chr3_189237988	13	18	NA	-25	-2.77778
TPRG1	Region487	chr3_189237988	13	18	NA	-25	-2.77778
LGI3	Region488	rs12679383	0	12	NA	-79	-8.77778
REEP4	Region488	rs12679383	4	0	NA	18	2
CD320	Region495	rs6603074	10	17	NA	-14	-1.55556
CERS4	Region495	rs6603074	10	17	NA	-14	-1.55556
CCDC171	Region496	rs950359	1	0	NA	2	0.222222
CHRM1	Region499	chr11_62664996	1	1	NA	-4	-0.444444
POLR2G	Region499	chr11_62664996	2	0	NA	9	1
SLC3A2	Region499	chr11_62664996	1	1	NA	-4	-0.444444
TAF6L	Region499	chr11_62664996	4	0	NA	18	2
TMEM179B	Region499	chr11_62664996	2	0	NA	9	1
LMO1	Region501	rs2272383	0	34	NA	-238	-26.4444
RIC3	Region501	rs2272383	23	47	NA	-230	-25.5556
TUB	Region501	rs2272383	5	2	NA	12	1.33333
AKAP11	Region504	chr13_43043913	1	0	NA	1	0.111111
TNFSF11	Region504	chr13_43043913	1	0	NA	1	0.111111
CEBPA	Region511	rs10414065	1	2	NA	-6	-0.666667
RHPN2	Region511	rs10414065	0	2	NA	-6	-0.666667
SLC7A10	Region511	rs10414065	1	2	NA	-6	-0.666667
DLX6-AS1	Region512	rs12666617	1	7	NA	-9	-1
SHFM1	Region512	rs12666617	1	7	NA	-9	-1
KCNK13	Region513	rs1152430	0	5	NA	-22	-2.44444
NRDE2	Region513	rs1152430	2	0	NA	18	2
PSMC1	Region513	rs1152430	2	5	NA	-13	-1.44444
RPS6KA5	Region513	rs1152430	49	0	NA	213	23.6667
TTC7B	Region513	rs1152430	32	0	NA	106	11.7778
FBXO43	Region514	rs56356271	1	0	NA	1	0.111111
MIR4471	Region514	rs56356271	9	0	NA	16	1.77778
POLR2K	Region514	rs56356271	5	2	NA	23	2.55556
RNF19A	Region514	rs56356271	14	0	NA	39	4.33333
SPAG1	Region514	rs56356271	41	1	NA	98	10.8889
CAMP	Region517	rs58853735	2	0	NA	7	0.777778
CDC25A	Region517	rs58853735	4	0	NA	25	2.77778
MAP4	Region517	rs58853735	1	0	NA	1	0.111111
MIR4443	Region517	rs58853735	1	0	NA	6	0.666667
NCKIPSD	Region517	rs58853735	0	0	1	0	0
NICN1	Region517	rs58853735	0	0	1	0	0
NME6	Region517	rs58853735	1	0	NA	4	0.444444
TMA7	Region517	rs58853735	0	0	4	0	0
WDR6	Region517	rs58853735	0	0	1	0	0
ZNF589	Region517	rs58853735	3	0	NA	11	1.22222
FAM65C	Region526	rs6021282	5	0	NA	8	0.888889
NEDD9	Region527	rs210920	1	0	NA	7	0.777778
SSH2	Region529	chr17_27335948	5	0	NA	33	3.66667
TAOK1	Region529	chr17_27335948	2	0	NA	18	2
BLNK	Region530	rs6584062	25	7	NA	58	6.44444
DNTT	Region530	rs6584062	17	7	NA	41	4.55556
OPALIN	Region530	rs6584062	0	1	NA	-3	-0.333333
RNU6-53P	Region531	rs55723334	0	21	NA	-30	-3.33333
SORCS1	Region531	rs55723334	0	21	NA	-30	-3.33333
FAM46C	Region534	chr1_118878000	0	2	NA	-3	-0.333333
GDAP2	Region534	chr1_118878000	0	2	NA	-3	-0.333333
ABI3BP	Region537	chr3_100656795	0	1	NA	-1	-0.111111
PHYH	Region543	rs12573449	1	0	NA	1	0.111111
UCMA	Region543	rs12573449	1	0	NA	1	0.111111
AIM2	Region545	rs4990110	19	3	NA	74	8.22222
CADM3	Region545	rs4990110	8	3	NA	23	2.55556
IFI16	Region545	rs4990110	110	0	NA	759	84.3333
MEIS1	Region555	chr2_66748083	2	0	NA	4	0.444444
BEST4	Region559	rs12138281	5	0	NA	27	3
BTBD19	Region559	rs12138281	2	0	NA	18	2
C1orf228	Region559	rs12138281	18	2	NA	89	9.88889
EIF2B3	Region559	rs12138281	22	2	NA	153	17
KIF2C	Region559	rs12138281	24	0	NA	187	20.7778
PTCH2	Region559	rs12138281	20	6	NA	77	8.55556
RPS8	Region559	rs12138281	6	0	NA	54	6
SNORD38B	Region559	rs12138281	1	0	NA	9	1
SNORD55	Region559	rs12138281	1	0	NA	9	1
UROD	Region559	rs12138281	0	0	1	0	0
ADORA3	Region562	rs1890548	2	0	NA	3	0.333333
CTTNBP2NL	Region562	rs1890548	0	2	NA	-11	-1.22222
KCND3	Region562	rs1890548	0	1	NA	-9	-1
LOC100129269	Region562	rs1890548	2	0	NA	3	0.333333
LOC643355	Region562	rs1890548	0	2	NA	-11	-1.22222
ANKRD33B	Region567	rs4701873	45	2	NA	183	20.3333
VAV3	Region568	chr1_107587566	124	27	NA	472	52.4444
VAV3-AS1	Region568	chr1_107587566	14	19	NA	4	0.444444
CYP26B1	Region571	rs6725708	0	1	NA	-3	-0.333333
EXOC6B	Region571	rs6725708	0	1	NA	-3	-0.333333
BCL2	Region572	rs2187163	52	0	NA	227	25.2222
DIAPH3	Region576	chr13_61126738	61	48	NA	1	0.111111
DIAPH3-AS1	Region576	chr13_61126738	14	0	NA	28	3.11111
DIAPH3-AS2	Region576	chr13_61126738	3	0	NA	13	1.44444
TDRD3	Region576	chr13_61126738	1	48	NA	-126	-14
CRYBA4	Region577	rs12159895	2	0	NA	4	0.444444
MYO18B	Region577	rs12159895	0	8	NA	-31	-3.44444
SEZ6L	Region577	rs12159895	0	8	NA	-31	-3.44444
LPL	Region578	rs2597426	27	74	NA	-88	-9.77778
SLC18A1	Region578	rs2597426	14	73	NA	-111	-12.3333
CHIT1	Region582	rs4543864	48	21	NA	156	17.3333
LOC730227	Region582	rs4543864	50	21	NA	164	18.2222
ANXA13	Region586	rs66538719	0	3	NA	-18	-2
KLHL38	Region586	rs66538719	0	3	NA	-18	-2
ATP6V1C1	Region587	chr8_103511127	0	3	NA	-9	-1
AZIN1	Region587	chr8_103511127	4	0	NA	8	0.888889
C8orf56	Region587	chr8_103511127	0	3	NA	-9	-1
KLF10	Region587	chr8_103511127	4	0	NA	8	0.888889
PTEN	Region590	rs1819577	12	0	NA	68	7.55556
RNLS	Region590	rs1819577	12	0	NA	68	7.55556
FRMD4A	Region591	rs2031608	6	6	NA	-17	-1.88889
LOC643542	Region595	rs62091199	0	4	NA	-8	-0.888889
AGBL1	Region596	rs28561584	0	1	NA	-1	-0.111111
LINC00052	Region596	rs28561584	0	1	NA	-1	-0.111111
DOCK1	Region604	rs7912288	1	0	NA	1	0.111111
FAM196A	Region604	rs7912288	1	0	NA	3	0.333333
MGMT	Region604	rs7912288	0	1	NA	-7	-0.777778
MKI67	Region604	rs7912288	0	1	NA	-7	-0.777778
TCF7L2	Region605	chr10_114746251	31	25	NA	90	10
CNOT1	Region607	chr16_58607804	3	1	NA	24	2.66667
GOT2	Region607	chr16_58607804	0	0	1	0	0
NDRG4	Region607	chr16_58607804	0	1	NA	-7	-0.777778
SLC38A7	Region607	chr16_58607804	0	1	NA	-3	-0.333333
DSCR4	Region616	rs9976030	0	1	NA	-6	-0.666667
KCNJ6	Region616	rs9976030	0	1	NA	-6	-0.666667
CTSC	Region619	rs7125747	1	0	NA	1	0.111111
RAB38	Region619	rs7125747	1	2	NA	-3	-0.333333
TMEM135	Region619	rs7125747	0	2	NA	-4	-0.444444
ASPG	Region620	chr14_104841717	0	18	NA	-80	-8.88889
BRF1	Region620	chr14_104841717	61	6	NA	396	44
KIF26A	Region620	chr14_104841717	8	20	NA	-91	-10.1111
MIR203	Region620	chr14_104841717	1	9	NA	-52	-5.77778
MIR3545	Region620	chr14_104841717	0	1	NA	-9	-1
NUDT14	Region620	chr14_104841717	27	6	NA	106	11.7778
TDRD9	Region620	chr14_104841717	0	1	NA	-8	-0.888889
LRRC41	Region627	chr1_46752487	2	0	NA	9	1
LURAP1	Region627	chr1_46752487	1	0	NA	2	0.222222
RAD54L	Region627	chr1_46752487	1	0	NA	2	0.222222
C11orf91	Region628	rs831636	2	0	NA	9	1
CD59	Region628	rs831636	14	1	NA	88	9.77778
FBXO3	Region628	rs831636	20	10	NA	65	7.22222
LMO2	Region628	rs831636	0	10	NA	-85	-9.44444
TMPRSS3	Region629	rs3814899	2	2	NA	12	1.33333
ANTXR2	Region631	rs3796594	1	0	NA	8	0.888889
PCAT4	Region631	rs3796594	1	0	NA	2	0.222222
C4orf32	Region637	rs11934129	0	2	NA	-4	-0.444444
PITX2	Region637	rs11934129	0	2	NA	-4	-0.444444
GRID2	Region641	chr4_93795655	0	1	NA	-3	-0.333333
SOX5	Region646	chr12_24437389	0	1	NA	-1	-0.111111
NALCN	Region647	chr13_101402051	0	2	NA	-7	-0.777778
NALCN-AS1	Region647	chr13_101402051	0	3	NA	-5	-0.555556
DPP10	Region649	rs72611916	0	1	NA	-3	-0.333333
IL1F10	Region649	rs72611916	17	40	NA	-42	-4.66667
IL1RN	Region649	rs72611916	17	33	NA	-21	-2.33333
IL36A	Region649	rs72611916	0	1	NA	-3	-0.333333
IL36B	Region649	rs72611916	0	11	NA	-29	-3.22222
IL36RN	Region649	rs72611916	0	2	NA	-6	-0.666667
LOC440900	Region649	rs72611916	0	1	NA	-3	-0.333333
SLC35F5	Region649	rs72611916	1	0	NA	9	1
FDX1	Region650	rs2724416	3	1	NA	3	0.333333
RDX	Region650	rs2724416	3	1	NA	3	0.333333
BOD1	Region651	rs4867694	17	0	NA	75	8.33333
CPEB4	Region651	rs4867694	17	0	NA	75	8.33333
ERGIC1	Region651	rs4867694	7	2	NA	30	3.33333
ANKRD18B	Region655	rs7851404	1	32	NA	-58	-6.44444
ANXA2P2	Region655	rs7851404	1	32	NA	-58	-6.44444
ARID3C	Region655	rs7851404	1	5	NA	-38	-4.22222
C9orf24	Region655	rs7851404	1	1	NA	-5	-0.555556
CNTFR	Region655	rs7851404	0	16	NA	-133	-14.7778
CNTFR-AS1	Region655	rs7851404	0	5	NA	-45	-5
DCTN3	Region655	rs7851404	1	0	NA	9	1
DNAI1	Region655	rs7851404	0	20	NA	-132	-14.6667
ENHO	Region655	rs7851404	0	2	NA	-18	-2
FAM219A	Region655	rs7851404	16	16	NA	24	2.66667
GALT	Region655	rs7851404	4	0	NA	16	1.77778
IL11RA	Region655	rs7851404	3	0	NA	12	1.33333
NUDT2	Region655	rs7851404	0	0	7	0	0
RPP25L	Region655	rs7851404	0	5	NA	-34	-3.77778
SIGMAR1	Region655	rs7851404	7	2	NA	17	1.88889
DYRK2	Region664	rs55934813	0	16	NA	-24	-2.66667
IFNG	Region664	rs55934813	2	0	NA	2	0.222222
IFNG-AS1	Region664	rs55934813	2	16	NA	-22	-2.44444
EXOC2	Region665	rs71545193	2	0	NA	13	1.44444
HMGN2	Region666	rs14071	1	1	NA	-1	-0.111111
RPS6KA1	Region666	rs14071	1	1	NA	-1	-0.111111
BBS4	Region672	rs11637927	1	0	NA	9	1
IL33	Region674	rs2031198	1	1	NA	-5	-0.555556
RANBP6	Region674	rs2031198	1	1	NA	-5	-0.555556
TPD52L3	Region674	rs2031198	0	2	NA	-7	-0.777778
UHRF2	Region674	rs2031198	0	1	NA	-6	-0.666667
PIK3R1	Region675	rs6898903	3	8	NA	-8	-0.888889
SLC30A5	Region675	rs6898903	3	8	NA	-8	-0.888889
ELOVL5	Region677	rs62399860	6	6	NA	19	2.11111
GCLC	Region677	rs62399860	6	6	NA	19	2.11111
E2F7	Region682	rs11104944	0	4	NA	-4	-0.444444
NAV3	Region682	rs11104944	0	4	NA	-4	-0.444444
AP1G1	Region685	chr16_71878831	24	2	NA	139	15.4444
ATXN1L	Region685	chr16_71878831	8	0	NA	22	2.44444
CHST4	Region685	chr16_71878831	0	1	NA	-6	-0.666667
DHODH	Region685	chr16_71878831	2	1	NA	1	0.111111
IST1	Region685	chr16_71878831	1	0	NA	9	1
LOC100132529	Region685	chr16_71878831	0	1	NA	-6	-0.666667
MARVELD3	Region685	chr16_71878831	2	8	NA	-56	-6.22222
PHLPP2	Region685	chr16_71878831	11	2	NA	68	7.55556
PKD1L3	Region685	chr16_71878831	2	3	NA	-8	-0.888889
TAT	Region685	chr16_71878831	2	11	NA	-82	-9.11111
ZNF821	Region685	chr16_71878831	2	0	NA	9	1
ATF1	Region687	rs7295386	33	0	NA	269	29.8889
DAZAP2	Region687	rs7295386	4	0	NA	25	2.77778
DIP2B	Region687	rs7295386	74	0	NA	492	54.6667
EPLIN	Region687	rs7295386	0	0	7	0	0
FAIM2	Region687	rs7295386	0	1	NA	-9	-1
KIAA1463	Region687	rs7295386	0	0	9	0	0
LASS5	Region687	rs7295386	0	0	7	0	0
METTL7A	Region687	rs7295386	3	0	NA	3	0.333333
NONE	Region687	rs7295386	11	1	NA	38	4.22222
POU6F1	Region687	rs7295386	9	1	NA	17	1.88889
SMAGP	Region687	rs7295386	0	0	6	0	0
TMPRSS12	Region687	rs7295386	6	0	NA	24	2.66667
ALG10	Region688	chr12_34455052	1	7	NA	-16	-1.77778
NONE	Region688	chr12_34455052	0	7	NA	-18	-2
SYT10	Region688	chr12_34455052	1	3	NA	-9	-1
EBF2	Region689	rs4872388	0	27	NA	-121	-13.4444
PPP2R2A	Region689	rs4872388	0	15	NA	-87	-9.66667
COMMD3	Region690	rs11591811	0	1	NA	-3	-0.333333
DNAJC1	Region690	rs11591811	16	64	NA	-26	-2.88889
EBLN1	Region690	rs11591811	18	93	NA	-82	-9.11111
LOC100130992	Region690	rs11591811	6	24	NA	-27	-3
MLLT10	Region690	rs11591811	11	0	NA	71	7.88889
TAB2	Region691	rs4897111	45	0	NA	154	17.1111
UST	Region691	rs4897111	45	0	NA	154	17.1111
ATP6V1E1	Region692	rs9618043	0	0	12	0	0
BCL2L13	Region692	rs9618043	29	0	NA	189	21
BID	Region692	rs9618043	0	0	1	0	0
ARID4A	Region694	rs1959653	7	0	NA	45	5
FLJ31306	Region694	rs1959653	4	0	NA	27	3
PSMA3	Region694	rs1959653	1	0	NA	9	1
TOMM20L	Region694	rs1959653	1	0	NA	9	1
A3GALT2	Region695	rs4652875	2	7	NA	-20	-2.22222
PHC2	Region695	rs4652875	75	39	NA	234	26
ZNF362	Region695	rs4652875	0	0	10	0	0
ZSCAN20	Region695	rs4652875	38	32	NA	44	4.88889
C1orf140	Region698	chr1_221690347	81	39	NA	233	25.8889
HLX	Region698	chr1_221690347	81	39	NA	233	25.8889
VAV2	Region700	rs9721620	6	0	NA	23	2.55556
HES1	Region701	rs6792072	2	9	NA	-30	-3.33333
LOC647323	Region701	rs6792072	2	9	NA	-30	-3.33333
GC	Region704	rs12507467	2	74	NA	-115	-12.7778
SLC4A4	Region704	rs12507467	2	74	NA	-115	-12.7778
OR11H4	Region706	rs10143407	2	0	NA	6	0.666667
PARP2	Region706	rs10143407	2	0	NA	18	2
RPPH1	Region706	rs10143407	1	0	NA	9	1
TEP1	Region706	rs10143407	1	0	NA	9	1
TTC5	Region706	rs10143407	6	0	NA	33	3.66667
COL18A1	Region708	rs11910672	0	7	NA	-63	-7
LINC00316	Region708	rs11910672	0	7	NA	-63	-7
DTX4	Region712	chr11_58994145	5	0	NA	24	2.66667
MPEG1	Region712	chr11_58994145	16	0	NA	38	4.22222
OR5AN1	Region712	chr11_58994145	14	0	NA	30	3.33333
CERS3	Region716	rs6598459	2	5	NA	-9	-1
SPATA41	Region716	rs6598459	1	1	NA	0	0
CETN3	Region717	rs2972947	0	2	NA	-2	-0.222222
MIR3660	Region717	rs2972947	0	2	NA	-2	-0.222222
CHAT	Region722	rs11591558	0	4	NA	-26	-2.88889
ERCC6	Region722	rs11591558	1	0	NA	9	1
ERCC6-PGBD3	Region722	rs11591558	1	4	NA	-17	-1.88889
EN1	Region727	chr2_120202238	0	2	NA	-16	-1.77778
INSIG2	Region727	chr2_120202238	0	2	NA	-16	-1.77778
SCTR	Region727	chr2_120202238	0	1	NA	-4	-0.444444
LINC00494	Region73	rs3935549	10	21	NA	-95	-10.5556
PREX1	Region73	rs3935549	79	21	NA	346	38.4444
C12orf73	Region730	chr12_104618355	5	0	NA	29	3.22222
GLT8D2	Region730	chr12_104618355	3	2	NA	20	2.22222
GNN	Region730	chr12_104618355	15	5	NA	18	2
HSP90B1	Region730	chr12_104618355	1	0	NA	9	1
TDG	Region730	chr12_104618355	9	0	NA	74	8.22222
B4GALT5	Region731	rs61109982	11	2	NA	26	2.88889
LOC284751	Region731	rs61109982	28	4	NA	85	9.44444
PTPN1	Region731	rs61109982	28	4	NA	85	9.44444
SLC9A8	Region731	rs61109982	5	2	NA	3	0.333333
FAM118B	Region735	chr11_126255669	0	0	1	0	0
ST3GAL4	Region735	chr11_126255669	2	0	NA	7	0.777778
DDHD1	Region736	rs2251171	13	9	NA	40	4.44444
MIR5580	Region736	rs2251171	13	9	NA	40	4.44444
CCDC79	Region739	chr16_65966379	0	1	NA	-4	-0.444444
CMTM4	Region739	chr16_65966379	1	1	NA	1	0.111111
TK2	Region739	chr16_65966379	2	0	NA	15	1.66667
NRG1	Region741	chr8_31489923	1	2	NA	-10	-1.11111
USP48	Region742	rs10917109	21	0	NA	171	19
C3orf26	Region743	rs531955	0	0	3	0	0
MIR548G	Region743	rs531955	0	10	NA	-22	-2.44444
ALDH7A1	Region744	chr5_125897221	2	0	NA	7	0.777778
C2CD4B	Region747	rs7164695	0	1	NA	-1	-0.111111
MGC15885	Region747	rs7164695	0	1	NA	-1	-0.111111
CHRNA2	Region753	rs1381114	4	9	NA	-12	-1.33333
EPHX2	Region753	rs1381114	0	1	NA	-6	-0.666667
KRR1	Region754	rs2471653	0	1	NA	-1	-0.111111
NAP1L1	Region754	rs2471653	1	0	NA	9	1
PHLDA1	Region754	rs2471653	0	1	NA	-1	-0.111111
NFIA	Region755	chr1_62804545	3	0	NA	12	1.33333
CHD2	Region757	rs17541330	69	0	NA	445	49.4444
MCTP2	Region757	rs17541330	0	12	NA	-49	-5.44444
RGMA	Region757	rs17541330	0	12	NA	-49	-5.44444
CTDP1	Region759	rs3786206	1	0	NA	9	1
NFATC1	Region759	rs3786206	42	0	NA	254	28.2222
MFF	Region765	chr2_228642619	1	0	NA	9	1
LINC00461	Region770	rs1158464	1	2	NA	-2	-0.222222
MEF2C	Region770	rs1158464	9	2	NA	33	3.66667
MEF2C-AS1	Region770	rs1158464	27	0	NA	48	5.33333
MIR3660	Region770	rs1158464	27	0	NA	48	5.33333
PAX7	Region773	chr1_19630524	0	6	NA	-53	-5.88889
ANAPC4	Region776	rs2123743	95	0	NA	689	76.5556
PI4K2B	Region776	rs2123743	19	11	NA	77	8.55556
SLC34A2	Region776	rs2123743	12	0	NA	36	4
ZCCHC4	Region776	rs2123743	59	11	NA	374	41.5556
SLC8A1	Region778	chr2_40293944	51	1	NA	122	13.5556
CCR9	Region781	chr3_45732859	7	5	NA	3	0.333333
CXCR6	Region781	chr3_45732859	2	1	NA	7	0.777778
FYCO1	Region781	chr3_45732859	39	6	NA	240	26.6667
LZTFL1	Region781	chr3_45732859	38	17	NA	113	12.5556
SLC6A20	Region781	chr3_45732859	3	0	NA	12	1.33333
NOVA1	Region783	rs11625358	0	7	NA	-7	-0.777778
STXBP6	Region783	rs11625358	0	7	NA	-7	-0.777778
NPAS3	Region791	rs60142735	0	1	NA	-1	-0.111111
ATAD5	Region797	chr17_29157158	1	0	NA	9	1
CRLF3	Region797	chr17_29157158	7	0	NA	63	7
LRRC37BP1	Region797	chr17_29157158	12	8	NA	14	1.55556
SUZ12P1	Region797	chr17_29157158	33	8	NA	137	15.2222
TXN	Region800	rs2008729	2	0	NA	12	1.33333
TXNDC8	Region800	rs2008729	1	0	NA	3	0.333333
CAPRIN2	Region802	rs10492242	1	1	NA	4	0.444444
IPO8	Region802	rs10492242	1	0	NA	9	1
LINC00941	Region802	rs10492242	0	1	NA	-4	-0.444444
CORO1C	Region805	rs11114028	60	1	NA	298	33.1111
DAO	Region805	rs11114028	4	0	NA	13	1.44444
SELPLG	Region805	rs11114028	5	0	NA	27	3
SSH1	Region805	rs11114028	13	1	NA	52	5.77778
DOCK1	Region806	chr10_128945288	2	1	NA	5	0.555556
FAM196A	Region806	chr10_128945288	1	1	NA	1	0.111111
NPAS3	Region809	rs13379162	0	7	NA	-10	-1.11111
CD247	Region810	rs7523907	61	26	NA	67	7.44444
ARF1	Region811	rs1551621	18	5	NA	41	4.55556
C1orf145	Region811	rs1551621	1	0	NA	1	0.111111
C1orf35	Region811	rs1551621	3	0	NA	18	2
GJC2	Region811	rs1551621	16	7	NA	50	5.55556
GUK1	Region811	rs1551621	10	7	NA	21	2.33333
IBA57	Region811	rs1551621	13	0	NA	39	4.33333
IBA57-AS1	Region811	rs1551621	6	3	NA	10	1.11111
MIR3620	Region811	rs1551621	1	0	NA	9	1
MRPL55	Region811	rs1551621	7	7	NA	-6	-0.666667
OBSCN	Region811	rs1551621	6	3	NA	1	0.111111
WNT3A	Region811	rs1551621	3	5	NA	-30	-3.33333
GRM7	Region813	chr3_5497204	2	0	NA	12	1.33333
MIR4790	Region813	chr3_5497204	2	0	NA	12	1.33333
LINC00700	Region814	rs12411602	0	1	NA	-2	-0.222222
LINC00701	Region814	rs12411602	0	1	NA	-2	-0.222222
GGT5	Region815	rs62233189	14	0	NA	14	1.55556
KIAA1671	Region815	rs62233189	22	31	NA	-43	-4.77778
LOC100128531	Region815	rs62233189	1	3	NA	-5	-0.555556
SUSD2	Region815	rs62233189	4	0	NA	4	0.444444
ABCA6	Region816	rs8081118	10	0	NA	32	3.55556
ABCA8	Region816	rs8081118	1	1	NA	4	0.444444
ABCA9	Region816	rs8081118	20	0	NA	64	7.11111
FAM20A	Region816	rs8081118	0	1	NA	-1	-0.111111
ANXA2P3	Region818	chr10_65462195	1	0	NA	2	0.222222
REEP3	Region818	chr10_65462195	1	0	NA	2	0.222222
IQGAP2	Region821	rs875543	20	0	NA	77	8.55556
SV2C	Region821	rs875543	3	0	NA	12	1.33333
DDI2	Region822	rs7513439	1	0	NA	9	1
DNAJC16	Region822	rs7513439	3	0	NA	27	3
FBLIM1	Region822	rs7513439	0	1	NA	-2	-0.222222
PLEKHM2	Region822	rs7513439	3	1	NA	9	1
RSC1A1	Region822	rs7513439	3	1	NA	9	1
UQCRHL	Region822	rs7513439	0	1	NA	-2	-0.222222
B3GNT2	Region826	rs13011372	17	0	NA	18	2
TMEM17	Region826	rs13011372	17	0	NA	18	2
FAM71B	Region828	rs72807038	19	0	NA	26	2.88889
HAVCR1	Region828	rs72807038	0	0	2	0	0
HAVCR2	Region828	rs72807038	2	0	NA	8	0.888889
ITK	Region828	rs72807038	31	3	NA	26	2.88889
MED7	Region828	rs72807038	12	0	NA	33	3.66667
CA12	Region830	rs8034751	4	0	NA	18	2
USP3	Region830	rs8034751	4	0	NA	18	2
LRIG1	Region836	rs940040	5	0	NA	23	2.55556
ARPC2	Region838	chr2_218314258	1	0	NA	5	0.555556
CXCR1	Region838	chr2_218314258	1	0	NA	5	0.555556
DIRC3	Region838	chr2_218314258	0	3	NA	-12	-1.33333
IGFBP2	Region838	chr2_218314258	0	1	NA	-4	-0.444444
IGFBP5	Region838	chr2_218314258	0	1	NA	-6	-0.666667
NONE	Region838	chr2_218314258	2	0	NA	7	0.777778
RPL37A	Region838	chr2_218314258	0	1	NA	-4	-0.444444
TNS1	Region838	chr2_218314258	3	0	NA	13	1.44444
EYA1	Region839	chr8_72534883	1	3	NA	-8	-0.888889
MSC	Region839	chr8_72534883	1	3	NA	-8	-0.888889
FKBP1A-SDCBP2	Region840	rs6041689	2	0	NA	9	1
LOC100289473	Region840	rs6041689	1	1	NA	1	0.111111
SDCBP2-AS1	Region840	rs6041689	2	0	NA	9	1
SIRPG	Region840	rs6041689	3	2	NA	3	0.333333
SRXN1	Region840	rs6041689	1	1	NA	0	0
TCF15	Region840	rs6041689	4	3	NA	-3	-0.333333
ERRFI1	Region842	chr1_8217961	30	36	NA	-184	-20.4444
SLC45A1	Region842	chr1_8217961	30	36	NA	-184	-20.4444
ALG2	Region845	rs10819654	2	0	NA	2	0.222222
TGFBR1	Region845	rs10819654	2	0	NA	2	0.222222
ARMC8	Region849	rs185244	1	0	NA	9	1
ESYT3	Region849	rs185244	1	1	NA	-3	-0.333333
MRAS	Region849	rs185244	8	26	NA	-82	-9.11111
NME9	Region849	rs185244	1	1	NA	3	0.333333
CSF1	Region85	rs61787370	4	0	NA	20	2.22222
EPS8L3	Region85	rs61787370	4	0	NA	20	2.22222
COX5A	Region851	rs6495124	8	5	NA	58	6.44444
CPLX3	Region851	rs6495124	0	1	NA	-9	-1
CSK	Region851	rs6495124	20	1	NA	110	12.2222
CYP1A2	Region851	rs6495124	5	2	NA	28	3.11111
FAM219B	Region851	rs6495124	6	0	NA	45	5
LMAN1L	Region851	rs6495124	5	4	NA	-16	-1.77778
MPI	Region851	rs6495124	6	0	NA	33	3.66667
RPP25	Region851	rs6495124	0	5	NA	-5	-0.555556
SCAMP2	Region851	rs6495124	16	0	NA	87	9.66667
ULK3	Region851	rs6495124	9	0	NA	72	8
URI1	Region852	rs16963956	0	5	NA	-41	-4.55556
ZNF536	Region852	rs16963956	0	5	NA	-41	-4.55556
FAM102A	Region854	rs10819319	2	1	NA	6	0.666667
ST6GALNAC4	Region854	rs10819319	3	0	NA	18	2
ST6GALNAC6	Region854	rs10819319	2	0	NA	9	1
RNU6-53P	Region856	chr10_110041247	1	0	NA	4	0.444444
SORCS1	Region856	chr10_110041247	1	0	NA	4	0.444444
COL13A1	Region859	rs56158935	0	8	NA	-24	-2.66667
LRRC20	Region859	rs56158935	4	3	NA	-5	-0.555556
NPFFR1	Region859	rs56158935	3	1	NA	4	0.444444
EPHB1	Region863	chr3_135505101	1	3	NA	-2	-0.222222
PPP2R3A	Region863	chr3_135505101	0	3	NA	-3	-0.333333
LIFR-AS1	Region866	rs581668	0	2	NA	-14	-1.55556
OSMR	Region866	rs581668	0	2	NA	-14	-1.55556
GULP1	Region868	chr2_188732904	0	2	NA	-3	-0.333333
TFPI	Region868	chr2_188732904	0	2	NA	-3	-0.333333
SGMS1	Region869	rs2574949	1	0	NA	5	0.555556
DSE	Region870	chr6_116731672	2	0	NA	5	0.555556
FRK	Region870	chr6_116731672	2	4	NA	-5	-0.555556
HS3ST5	Region870	chr6_116731672	0	2	NA	-3	-0.333333
NT5DC1	Region870	chr6_116731672	0	1	NA	-2	-0.222222
ENOX1	Region872	rs61961434	0	1	NA	-1	-0.111111
SMIM2-AS1	Region872	rs61961434	0	1	NA	-1	-0.111111
C16orf47	Region878	rs6499618	0	5	NA	-6	-0.666667
LOC100506172	Region878	rs6499618	0	5	NA	-6	-0.666667
NHSL1	Region881	rs72986816	1	0	NA	1	0.111111
EFCAB11	Region883	chr14_90261784	2	0	NA	2	0.222222
FOXN3	Region883	chr14_90261784	1	0	NA	1	0.111111
CASC17	Region888	rs12937299	67	8	NA	107	11.8889
KCNJ2	Region888	rs12937299	67	8	NA	107	11.8889
CCT6A	Region89	rs2242508	2	0	NA	9	1
CHCHD2	Region89	rs2242508	12	4	NA	77	8.55556
LOC650226	Region89	rs2242508	0	2	NA	-15	-1.66667
NUPR1L	Region89	rs2242508	3	12	NA	-61	-6.77778
PHKG1	Region89	rs2242508	12	0	NA	108	12
PSPH	Region89	rs2242508	3	0	NA	19	2.11111
SUMF2	Region89	rs2242508	4	0	NA	27	3
CNEP1R1	Region895	rs34957005	0	1	NA	-5	-0.555556
ZNF423	Region895	rs34957005	0	1	NA	-5	-0.555556
ITIH4	Region901	rs3774532	2	0	NA	9	1
PRKCD	Region901	rs3774532	30	0	NA	117	13
RFT1	Region901	rs3774532	156	11	NA	873	97
SFMBT1	Region901	rs3774532	57	32	NA	179	19.8889
TMEM110	Region901	rs3774532	2	0	NA	9	1
TMEM110-MUSTN1	Region901	rs3774532	2	0	NA	9	1
KLHL22	Region902	chr22_20853868	2	0	NA	17	1.88889
MED15	Region902	chr22_20853868	4	0	NA	35	3.88889
SCARF2	Region902	chr22_20853868	1	0	NA	8	0.888889
ZNF74	Region902	chr22_20853868	1	0	NA	8	0.888889
GTF2E1	Region908	rs12491742	0	3	NA	-7	-0.777778
STXBP5L	Region908	rs12491742	0	4	NA	-10	-1.11111
B4GALNT3	Region910	chr12_630402	1	1	NA	-6	-0.666667
IQSEC3	Region910	chr12_630402	0	1	NA	-4	-0.444444
NINJ2	Region910	chr12_630402	10	0	NA	72	8
SLC6A12	Region910	chr12_630402	0	2	NA	-16	-1.77778
MYT1L	Region911	chr2_2204837	0	4	NA	-5	-0.555556
NONE	Region912	rs4354014	0	1	NA	-5	-0.555556
PLEKHG4B	Region912	rs4354014	0	1	NA	-5	-0.555556
PPARG	Region918	chr3_12865609	3	3	NA	-5	-0.555556
SYN2	Region918	chr3_12865609	14	82	NA	-374	-41.5556
TAMM41	Region918	chr3_12865609	0	12	NA	-107	-11.8889
TIMP4	Region918	chr3_12865609	0	2	NA	-15	-1.66667
DEPTOR	Region919	rs13263296	167	10	NA	512	56.8889
DSCC1	Region919	rs13263296	8	0	NA	24	2.66667
AGPAT4	Region92	rs10455892	2	0	NA	8	0.888889
IL18R1	Region920	chr2_103091028	14	2	NA	25	2.77778
IL18RAP	Region920	chr2_103091028	13	1	NA	37	4.11111
IL1RL1	Region920	chr2_103091028	23	16	NA	-5	-0.555556
IL1RL2	Region920	chr2_103091028	6	5	NA	3	0.333333
SLC9A2	Region920	chr2_103091028	0	13	NA	-27	-3
SLC9A4	Region920	chr2_103091028	8	41	NA	-104	-11.5556
LOC100505768	Region921	rs10873830	1	6	NA	-5	-0.555556
PKN2	Region921	rs10873830	1	6	NA	-5	-0.555556
LOC100505768	Region923	rs1889231	0	7	NA	-9	-1
PKN2	Region923	rs1889231	0	7	NA	-9	-1
IL2	Region927	rs2137497	0	3	NA	-24	-2.66667
IL21	Region927	rs2137497	0	4	NA	-29	-3.22222
IL21-AS1	Region927	rs2137497	3	4	NA	-16	-1.77778
ATRNL1	Region928	rs2484265	4	84	NA	-165	-18.3333
TRUB1	Region928	rs2484265	0	1	NA	-8	-0.888889
LOC100132735	Region93	rs72976934	3	0	NA	3	0.333333
LOC645434	Region93	rs72976934	2	0	NA	2	0.222222
MIR3668	Region93	rs72976934	1	0	NA	1	0.111111
EPC2	Region931	rs1032034	50	18	NA	224	24.8889
KIF5C	Region931	rs1032034	2	2	NA	1	0.111111
MBD5	Region931	rs1032034	5	16	NA	-6	-0.666667
PTPN11	Region932	rs11066320	1	4	NA	-14	-1.55556
RPH3A	Region932	rs11066320	0	4	NA	-23	-2.55556
CSNK1G3	Region939	rs9327336	7	3	NA	-8	-0.888889
ZNF608	Region939	rs9327336	20	12	NA	-20	-2.22222
THSD7A	Region941	rs62435662	0	14	NA	-22	-2.44444
TMEM106B	Region941	rs62435662	3	14	NA	2	0.222222
CNTNAP5	Region942	rs12468403	0	1	NA	-1	-0.111111
TSN	Region942	rs12468403	0	1	NA	-1	-0.111111
ATL1	Region944	rs72681677	20	3	NA	55	6.11111
MAP4K5	Region944	rs72681677	1	0	NA	7	0.777778
NIN	Region944	rs72681677	4	0	NA	28	3.11111
SAV1	Region944	rs72681677	1	0	NA	3	0.333333
NONE	Region945	rs62116194	0	15	NA	-99	-11
OR7A17	Region945	rs62116194	0	6	NA	-16	-1.77778
OR7C2	Region945	rs62116194	0	6	NA	-16	-1.77778
SLC1A6	Region945	rs62116194	15	27	NA	-120	-13.3333
HIP1	Region947	rs11760901	1	0	NA	9	1
POR	Region947	rs11760901	1	0	NA	9	1
AKAP11	Region95	rs3783196	1	1	NA	0	0
FOXO1	Region95	rs3783196	1	0	NA	1	0.111111
MIR320D1	Region95	rs3783196	1	0	NA	1	0.111111
MRPS31	Region95	rs3783196	3	0	NA	18	2
RGCC	Region95	rs3783196	42	0	NA	103	11.4444
TNFSF11	Region95	rs3783196	1	1	NA	0	0
VWA8	Region95	rs3783196	90	0	NA	356	39.5556
LINC00469	Region950	rs12937393	0	6	NA	-31	-3.44444
OTUD4	Region952	rs7668650	0	1	NA	-1	-0.111111
SMAD1	Region952	rs7668650	0	1	NA	-1	-0.111111
CEP120	Region953	rs10044676	0	2	NA	-4	-0.444444
CSNK1G3	Region953	rs10044676	2	1	NA	14	1.55556
PRDM6	Region953	rs10044676	0	1	NA	-1	-0.111111
PIEZO2	Region954	rs7231758	5	19	NA	-14	-1.55556
SLC35G4	Region954	rs7231758	1	19	NA	-22	-2.44444
OPCML	Region955	chr11_132820278	0	6	NA	-35	-3.88889
ELOVL6	Region958	chr4_111112897	2	0	NA	8	0.888889
COL26A1	Region960	rs13235582	0	2	NA	-2	-0.222222
CUX1	Region960	rs13235582	60	0	NA	468	52
GEMIN2	Region961	rs12897220	2	0	NA	17	1.88889
LINC00639	Region961	rs12897220	1	0	NA	2	0.222222
SEC23A	Region961	rs12897220	2	0	NA	11	1.22222
TRAPPC6B	Region961	rs12897220	1	0	NA	9	1
C2orf40	Region966	rs3769504	7	0	NA	7	0.777778
NCK2	Region966	rs3769504	44	3	NA	197	21.8889
ANXA8	Region969	rs11204208	0	1	NA	-2	-0.222222
ZNF488	Region969	rs11204208	0	2	NA	-4	-0.444444
NONE	Region972	rs12048590	3	0	NA	8	0.888889
PLA2G4A	Region972	rs12048590	3	0	NA	8	0.888889
BMPER	Region981	chr7_34084039	0	2	NA	-2	-0.222222
LOC284801	Region983	chr20_26163326	0	7	NA	-7	-0.777778
NCOR1P1	Region983	chr20_26163326	0	7	NA	-7	-0.777778
ANKRD20A19P	Region984	rs1969883	0	3	NA	-7	-0.777778
SPATA13	Region984	rs1969883	0	3	NA	-7	-0.777778
MIR4458HG	Region987	chr5_9388735	0	1	NA	-1	-0.111111
SEMA5A	Region987	chr5_9388735	0	1	NA	-1	-0.111111
MB	Region999	chr22_36196757	0	4	NA	-10	-1.11111
RASD2	Region999	chr22_36196757	0	4	NA	-10	-1.11111
Key
Target	target gene for computation
Region	association region
LeadSNP	lead SNP associated with MS
PEX	number of experiments relating the SNP in question with promoter, enhancer or transcriptional activation functions
R	number of experiments relating the SNP in question with repression functions
eQTL	known expression quantitative trait locus
sumOfWeights	arithmetic sum of positive (PEX) minus negative (R) effects normalized for each cell type
sumOfWeightedWeights (PRE)	normalized SumOfWeights by total number of experiments reported
