# Supplementary material for: A systems biology approach uncovers cell-specific gene regulatory effects of genetic associations in multiple sclerosis
Source: Nat Commun. 2019 May 20;10:2236. doi: 10.1038/s41467-019-09773-y (PMC6527683; doi:10.1038/s41467-019-09773-y)
Supplement: Supplementary file 18 — Supplementary data 15 [file 41467_2019_9773_MOESM18_ESM.xlsx]

## Sheet: Supplementary Dataset 15
Supplementary Dataset 15. Predicted regulatory effects of genes (SR_ T cells_r2>0.5)
Target	Region	LeadSNP	PEX	R	eQTL	sumOfWeights	sumOfWeightedWeights (PRE)
ACAN	Region100	rs11629628	0	1	NA	-6	-0.666667
ISG20	Region100	rs11629628	0	1	NA	-6	-0.666667
LOC100131496	Region1001	rs6066390	1	0	NA	10	1.11111
NCOA3	Region1001	rs6066390	18	1	NA	95	10.5556
ZMYND8	Region1001	rs6066390	3	0	NA	7	0.777778
C21orf33	Region1003	rs9983276	4	0	NA	12	1.33333
ICOSLG	Region1003	rs9983276	13	6	NA	59	6.55556
ACOXL	Region1005	rs11676457	0	3	NA	-3	-0.333333
STARD13	Region1007	rs797229	0	112	NA	-245	-27.2222
ZDHHC14	Region1008	rs240641	44	20	NA	70	7.77778
FLJ37201	Region1009	chr10_90886583	0	1	NA	-3	-0.333333
KIF20B	Region1009	chr10_90886583	4	3	NA	30	3.33333
LINC00865	Region1009	chr10_90886583	0	3	NA	-7	-0.777778
PANK1	Region1009	chr10_90886583	2	3	NA	-12	-1.33333
SLC16A12	Region1009	chr10_90886583	0	19	NA	-64	-7.11111
RBMS3	Region1012	rs12496095	0	1	NA	-1	-0.111111
TGFBR2	Region1012	rs12496095	0	1	NA	-1	-0.111111
ARID1B	Region1014	chr6_156807187	0	1	NA	-1	-0.111111
NOX3	Region1014	chr6_156807187	0	1	NA	-1	-0.111111
C14orf177	Region1015	rs8022888	10	0	NA	56	6.22222
C14orf64	Region1015	rs8022888	10	0	NA	56	6.22222
CS	Region1017	chr12_56620797	1	0	NA	10	1.11111
GLS2	Region1017	chr12_56620797	1	1	NA	2	0.222222
NABP2	Region1017	chr12_56620797	1	0	NA	8	0.888889
RBMS2	Region1017	chr12_56620797	1	1	NA	2	0.222222
RNF41	Region1017	chr12_56620797	1	0	NA	10	1.11111
NEK1	Region1021	rs6814498	125	3	NA	932	103.556
PALLD	Region1021	rs6814498	0	26	NA	-78	-8.66667
SH3RF1	Region1021	rs6814498	0	3	NA	-3	-0.333333
BLOC1S6	Region1023	rs28664009	1	1	NA	3	0.333333
HMGN2P46	Region1023	rs28664009	0	1	NA	-7	-0.777778
SLC30A4	Region1023	rs28664009	1	0	NA	6	0.666667
IL5RA	Region1025	rs4322988	0	5	NA	-5	-0.555556
RAN	Region1026	chr12_131162924	0	2	NA	-6	-0.666667
RIMBP2	Region1026	chr12_131162924	0	1	NA	-4	-0.444444
STX2	Region1026	chr12_131162924	2	3	NA	7	0.777778
LOC729950	Region1032	chr18_22537069	0	1	NA	-1	-0.111111
ZNF521	Region1032	chr18_22537069	0	1	NA	-1	-0.111111
COL11A1	Region1033	chr1_104025337	0	8	NA	-43	-4.77778
RNPC3	Region1033	chr1_104025337	0	1	NA	-6	-0.666667
LINC00861	Region1035	rs71516800	1	5	NA	-4	-0.444444
TRIB1	Region1035	rs71516800	1	5	NA	-4	-0.444444
ATRN	Region1039	rs17709848	44	3	NA	408	45.3333
C20orf194	Region1039	rs17709848	4	4	NA	18	2
SLC4A11	Region1039	rs17709848	0	1	NA	-10	-1.11111
CLUHP3	Region104	rs34550882	0	1	NA	-3	-0.333333
ITGAM	Region104	rs34550882	75	41	NA	105	11.6667
ITGAX	Region104	rs34550882	17	5	NA	26	2.88889
TRIM72	Region104	rs34550882	2	1	NA	3	0.333333
YBX3P1	Region104	rs34550882	0	1	NA	-3	-0.333333
AANAT	Region1040	rs7207108	0	1	NA	-1	-0.111111
PRPSAP1	Region1040	rs7207108	1	4	NA	-3	-0.333333
SEC14L1	Region1040	rs7207108	7	1	NA	20	2.22222
SPHK1	Region1040	rs7207108	2	5	NA	5	0.555556
UBE2O	Region1040	rs7207108	33	0	NA	196	21.7778
OR2AK2	Region1041	rs4925686	0	0	2	0	0
OR2L2	Region1041	rs4925686	0	0	2	0	0
OR2L5	Region1041	rs4925686	0	0	2	0	0
OR2L8	Region1041	rs4925686	0	0	2	0	0
EMID1	Region105	rs134490	0	1	NA	-1	-0.111111
KREMEN1	Region105	rs134490	0	1	NA	-7	-0.777778
TTC28	Region105	rs134490	0	6	NA	-18	-2
XBP1	Region105	rs134490	0	0	4	0	0
MACF1	Region1052	chr1_40367846	2	1	NA	-8	-0.888889
NDUFS5	Region1052	chr1_40367846	2	1	NA	-8	-0.888889
CYTH3	Region1053	chr7_6119592	1	0	NA	5	0.555556
RNF216	Region1053	chr7_6119592	3	0	NA	30	3.33333
USP42	Region1053	chr7_6119592	1	0	NA	10	1.11111
MIR548H3	Region1057	chr6_98164584	0	1	NA	-7	-0.777778
ARAP1	Region106	rs3862794	2	0	NA	10	1.11111
ATG16L2	Region106	rs3862794	1	0	NA	10	1.11111
FCHSD2	Region106	rs3862794	1	0	NA	10	1.11111
STARD10	Region106	rs3862794	1	0	NA	10	1.11111
DOCK10	Region1061	rs1857996	13	0	NA	80	8.88889
ATP11B	Region1069	rs2686431	1	0	NA	10	1.11111
GOLGA2P5	Region1073	rs12825841	4	0	NA	19	2.11111
MIR1827	Region1073	rs12825841	1	0	NA	9	1
SCYL2	Region1073	rs12825841	1	0	NA	10	1.11111
UHRF1BP1L	Region1073	rs12825841	3	0	NA	13	1.44444
LOC730101	Region1074	rs72931134	9	27	NA	-62	-6.88889
TRAM2-AS1	Region1074	rs72931134	11	27	NA	-58	-6.44444
ARNT2	Region1076	rs12439449	0	4	NA	-5	-0.555556
JAG1	Region1079	chr20_10623652	1	0	NA	2	0.222222
SLX4IP	Region1079	chr20_10623652	8	0	NA	24	2.66667
INSL4	Region108	rs10758669	0	1	NA	-2	-0.222222
INSL6	Region108	rs10758669	0	1	NA	-2	-0.222222
JAK2	Region108	rs10758669	10	0	NA	64	7.11111
RCL1	Region108	rs10758669	1	0	NA	1	0.111111
NCOA2	Region109	rs7830997	1	27	NA	-42	-4.66667
TRAM1	Region109	rs7830997	1	27	NA	-42	-4.66667
CLEC18A	Region1093	chr16_69854156	1	0	NA	6	0.666667
NFAT5	Region1093	chr16_69854156	1	0	NA	10	1.11111
NOB1	Region1093	chr16_69854156	3	0	NA	22	2.44444
NQO1	Region1093	chr16_69854156	1	0	NA	10	1.11111
WWP2	Region1093	chr16_69854156	5	0	NA	38	4.22222
TAF4	Region1096	rs35912134	1	0	NA	10	1.11111
FOXC1	Region1098	chr6_1908597	1	4	NA	-23	-2.55556
FOXF2	Region1098	chr6_1908597	1	4	NA	-23	-2.55556
DPP10-AS1	Region1100	chr2_115932979	0	7	NA	-17	-1.88889
DAB1	Region1107	rs12034857	8	0	NA	9	1
OMA1	Region1107	rs12034857	8	0	NA	9	1
MIR548AE2	Region1109	chr16_48431095	0	1	NA	-1	-0.111111
N4BP1	Region1109	chr16_48431095	0	1	NA	-1	-0.111111
ABHD17B	Region1110	chr9_74645450	1	0	NA	10	1.11111
TMEM2	Region1110	chr9_74645450	1	0	NA	10	1.11111
C2orf15	Region1112	rs11674825	0	0	1	0	0
CNGA3	Region1112	rs11674825	0	1	NA	-6	-0.666667
COA5	Region1112	rs11674825	1	0	NA	8	0.888889
INPP4A	Region1112	rs11674825	2	0	NA	18	2
LIPT1	Region1112	rs11674825	0	0	1	0	0
MGAT4A	Region1112	rs11674825	2	0	NA	10	1.11111
TSGA10	Region1112	rs11674825	0	1	NA	-1	-0.111111
VWA3B	Region1112	rs11674825	0	2	NA	-10	-1.11111
BCAR1	Region1116	chr16_75341209	0	1	NA	-7	-0.777778
CFDP1	Region1116	chr16_75341209	1	1	NA	1	0.111111
CPSF6	Region1117	rs12815967	2	0	NA	10	1.11111
PPM1K	Region1118	rs35310312	2	0	NA	10	1.11111
HGSNAT	Region1119	chr8_43777245	1	0	NA	8	0.888889
RYR3	Region1120	rs345827	0	33	NA	-83	-9.22222
KCNE3	Region1121	chr11_73700504	13	1	NA	18	2
LIPT2	Region1121	chr11_73700504	31	1	NA	87	9.66667
POLD3	Region1121	chr11_73700504	8	0	NA	12	1.33333
ARHGAP33	Region1127	rs8107142	4	0	NA	30	3.33333
C19orf55	Region1127	rs8107142	6	0	NA	60	6.66667
COX6B1	Region1127	rs8107142	3	0	NA	30	3.33333
HSPB6	Region1127	rs8107142	1	0	NA	10	1.11111
IGFLR1	Region1127	rs8107142	2	0	NA	10	1.11111
KMT2B	Region1127	rs8107142	3	0	NA	20	2.22222
LIN37	Region1127	rs8107142	5	0	NA	30	3.33333
LOC644050	Region1127	rs8107142	0	1	NA	-1	-0.111111
PSENEN	Region1127	rs8107142	2	0	NA	10	1.11111
U2AF1L4	Region1127	rs8107142	0	0	8	0	0
UPK1A	Region1127	rs8107142	6	6	NA	11	1.22222
UPK1A-AS1	Region1127	rs8107142	0	1	NA	-10	-1.11111
ZBTB32	Region1127	rs8107142	6	5	NA	10	1.11111
EPM2A	Region1130	rs6913685	0	2	NA	-2	-0.222222
UTRN	Region1130	rs6913685	0	2	NA	-2	-0.222222
LOC100506371	Region1131	rs9906762	0	1	NA	-4	-0.444444
RPH3AL	Region1131	rs9906762	0	2	NA	-5	-0.555556
ATF7	Region1136	chr12_53236808	3	0	NA	30	3.33333
PCBP2	Region1136	chr12_53236808	1	0	NA	10	1.11111
AUH	Region114	rs290260	11	3	NA	50	5.55556
DIRAS2	Region114	rs290260	2	7	NA	-35	-3.88889
LOC100129316	Region114	rs290260	6	0	NA	26	2.88889
NFIL3	Region114	rs290260	0	2	NA	-2	-0.222222
SYK	Region114	rs290260	15	20	NA	-61	-6.77778
ATP6AP1L	Region1148	rs224949	5	9	NA	7	0.777778
MIR3977	Region1148	rs224949	5	9	NA	7	0.777778
RPS23	Region1148	rs224949	0	0	11	0	0
LRRC30	Region1150	chr18_6959267	0	1	NA	-4	-0.444444
PTPRM	Region1150	chr18_6959267	1	9	NA	-14	-1.55556
HNRNPA3	Region1152	chr2_177608778	0	24	NA	-130	-14.4444
LINC01116	Region1152	chr2_177608778	0	24	NA	-130	-14.4444
KIAA0319L	Region1162	rs1203148	1	0	NA	10	1.11111
GPC1	Region1165	chr2_241399490	0	1	NA	-2	-0.222222
OTOS	Region1165	chr2_241399490	0	1	NA	-2	-0.222222
CD47	Region1169	rs1580173	62	0	NA	266	29.5556
HHLA2	Region1169	rs1580173	17	4	NA	90	10
IFT57	Region1169	rs1580173	97	3	NA	531	59
ESRRG	Region1174	rs10863310	0	1	NA	-1	-0.111111
GPATCH2	Region1174	rs10863310	0	1	NA	-1	-0.111111
CHURC1	Region1175	chr14_65362411	17	9	NA	46	5.11111
CHURC1-FNTB	Region1175	chr14_65362411	16	0	NA	88	9.77778
RAB15	Region1175	chr14_65362411	4	0	NA	28	3.11111
SPTB	Region1175	chr14_65362411	0	9	NA	-43	-4.77778
ATP10A	Region1183	rs7178018	15	0	NA	149	16.5556
ETHE1	Region1185	chr19_43863269	2	0	NA	10	1.11111
IRGQ	Region1185	chr19_43863269	1	0	NA	10	1.11111
XRCC1	Region1185	chr19_43863269	1	0	NA	10	1.11111
MYO1D	Region1186	rs3025293	1	0	NA	6	0.666667
TMEM98	Region1186	rs3025293	0	1	NA	-10	-1.11111
CPOX	Region1190	chr3_98276565	2	0	NA	9	1
GPR15	Region1190	chr3_98276565	2	0	NA	9	1
DIP2A	Region1193	rs4818845	1	0	NA	10	1.11111
GPRIN3	Region1194	rs356218	2	6	NA	-4	-0.444444
LOC644248	Region1194	rs356218	4	19	NA	-71	-7.88889
MMRN1	Region1194	rs356218	2	36	NA	-55	-6.11111
SNCA	Region1194	rs356218	38	50	NA	-163	-18.1111
PHACTR1	Region1196	rs4715000	0	57	NA	-233	-25.8889
FSCN3	Region1209	rs34981624	1	1	NA	0	0
SND1	Region1209	rs34981624	4	0	NA	26	2.88889
COG6	Region121	chr13_40788848	90	47	NA	355	39.4444
LHFP	Region121	chr13_40788848	0	43	NA	-164	-18.2222
MIR4305	Region121	chr13_40788848	1	0	NA	10	1.11111
UPP2	Region1213	chr2_158338536	0	4	NA	-10	-1.11111
STK39	Region1216	rs1400641	198	0	NA	1463	162.556
CCDC146	Region1218	rs11761838	9	0	NA	60	6.66667
GSAP	Region1218	rs11761838	37	0	NA	252	28
PPP3CA	Region1225	rs2695208	12	0	NA	42	4.66667
EDN2	Region1229	chr1_41992662	6	29	NA	-61	-6.77778
HIVEP3	Region1229	chr1_41992662	4	0	NA	25	2.77778
SCMH1	Region1229	chr1_41992662	6	29	NA	-61	-6.77778
NRXN3	Region1233	rs17108218	0	15	NA	-16	-1.77778
LRRC63	Region1234	chr13_46800992	0	1	NA	-1	-0.111111
DENND4B	Region1236	rs7515767	2	0	NA	20	2.22222
GATAD2B	Region1236	rs7515767	43	0	NA	260	28.8889
JTB	Region1236	rs7515767	1	0	NA	1	0.111111
NUP210L	Region1236	rs7515767	2	0	NA	10	1.11111
RAB13	Region1236	rs7515767	1	0	NA	1	0.111111
SLC39A1	Region1236	rs7515767	1	0	NA	9	1
FAM181B	Region1237	rs11232928	0	10	NA	-10	-1.11111
MIR4300	Region1237	rs11232928	2	11	NA	-2	-0.222222
NONE	Region1237	rs11232928	2	0	NA	9	1
HTR3A	Region1239	rs1150229	1	13	NA	-72	-8
HTR3B	Region1239	rs1150229	2	13	NA	-25	-2.77778
USP28	Region1239	rs1150229	21	8	NA	131	14.5556
ZBTB16	Region1239	rs1150229	0	1	NA	-8	-0.888889
GAB2	Region1241	chr11_77812787	4	2	NA	6	0.666667
KCTD14	Region1241	chr11_77812787	0	1	NA	-1	-0.111111
KCTD21	Region1241	chr11_77812787	1	0	NA	8	0.888889
NARS2	Region1241	chr11_77812787	1	1	NA	3	0.333333
NDUFC2-KCTD14	Region1241	chr11_77812787	0	1	NA	-1	-0.111111
RNU6-83P	Region1241	chr11_77812787	2	0	NA	12	1.33333
SLC44A3	Region1242	chr1_95469075	0	1	NA	-2	-0.222222
ADAM7	Region1243	rs4367551	0	2	NA	-2	-0.222222
NEFM	Region1243	rs4367551	0	2	NA	-2	-0.222222
ARL14EP	Region1245	rs683054	9	20	NA	15	1.66667
C11orf46	Region1245	rs683054	0	0	63	0	0
FSHB	Region1245	rs683054	1	52	NA	-78	-8.66667
KCNA4	Region1245	rs683054	0	27	NA	-42	-4.66667
MPPED2	Region1245	rs683054	2	4	NA	2	0.222222
LCORL	Region1250	rs16896796	0	3	NA	-6	-0.666667
NONE	Region1250	rs16896796	0	3	NA	-6	-0.666667
KCNB2	Region1252	rs17189884	0	1	NA	-8	-0.888889
STAU2	Region1252	rs17189884	7	0	NA	23	2.55556
UBE2W	Region1252	rs17189884	10	0	NA	81	9
ACAD11	Region1256	rs6439313	13	0	NA	91	10.1111
ACPP	Region1256	rs6439313	0	1	NA	-3	-0.333333
DNAJC13	Region1256	rs6439313	32	1	NA	274	30.4444
NPHP3-ACAD11	Region1256	rs6439313	37	0	NA	296	32.8889
PRDX6	Region1260	chr1_174315442	0	0	2	0	0
RABGAP1L	Region1260	chr1_174315442	33	0	NA	92	10.2222
CCR6	Region1262	chr6_167705204	142	26	NA	601	66.7778
FGFR1OP	Region1262	chr6_167705204	95	17	NA	399	44.3333
RNASET2	Region1262	chr6_167705204	0	0	123	0	0
TFPI2	Region1264	chr7_93517868	0	1	NA	-8	-0.888889
PLCL2	Region127	rs1992382	152	0	NA	888	98.6667
CSMD1	Region1270	chr8_2864155	0	11	NA	-11	-1.22222
DPT	Region1273	rs1412334	0	13	NA	-42	-4.66667
XCL1	Region1273	rs1412334	0	13	NA	-42	-4.66667
CTAGE1	Region1274	rs299247	0	2	NA	-7	-0.777778
RBBP8	Region1274	rs299247	0	2	NA	-7	-0.777778
HFM1	Region1276	rs347001	0	4	NA	-11	-1.22222
ZNF644	Region1276	rs347001	0	4	NA	-11	-1.22222
FLJ35024	Region1280	chr9_2515373	0	19	NA	-24	-2.66667
SMARCA2	Region1280	chr9_2515373	0	4	NA	-8	-0.888889
ANKDD1A	Region1282	rs585152	34	5	NA	183	20.3333
PLEKHO2	Region1282	rs585152	34	5	NA	183	20.3333
L3MBTL3	Region129	rs6921288	7	5	NA	37	4.11111
TMEM244	Region129	rs6921288	1	5	NA	-3	-0.333333
IL17B	Region1290	chr5_148705660	0	3	NA	-3	-0.333333
MIR143HG	Region1290	chr5_148705660	0	3	NA	-3	-0.333333
CYP19A1	Region1294	rs62020093	0	3	NA	-14	-1.55556
TNFAIP8L3	Region1294	rs62020093	0	1	NA	-7	-0.777778
DPY19L2P4	Region1296	chr7_89057658	1	0	NA	1	0.111111
STEAP4	Region1296	chr7_89057658	0	1	NA	-1	-0.111111
ZNF804B	Region1296	chr7_89057658	1	1	NA	0	0
BAZ2B	Region1300	rs10489999	20	0	NA	182	20.2222
COMMD7	Region1304	rs6119947	6	7	NA	15	1.66667
DNMT3B	Region1304	rs6119947	3	7	NA	1	0.111111
MAPRE1	Region1304	rs6119947	22	0	NA	153	17
SUN5	Region1304	rs6119947	8	0	NA	53	5.88889
KIAA1462	Region1314	rs1247093	0	1	NA	-4	-0.444444
MTPAP	Region1314	rs1247093	0	1	NA	-4	-0.444444
PMF1	Region1322	rs1052053	56	0	NA	379	42.1111
PMF1-BGLAP	Region1322	rs1052053	56	0	NA	379	42.1111
RP11-54H19.8	Region1322	rs1052053	0	0	71	0	0
SLC25A44	Region1322	rs1052053	20	0	NA	160	17.7778
RAB19	Region1323	rs12703318	0	0	2	0	0
TMEM178B	Region1323	rs12703318	0	4	NA	-12	-1.33333
SAMD5	Region1330	rs592374	0	5	NA	-6	-0.666667
STXBP5	Region1330	rs592374	0	5	NA	-6	-0.666667
NOXRED1	Region1331	chr14_77845790	1	0	NA	9	1
SAMD15	Region1331	chr14_77845790	0	6	NA	-6	-0.666667
VIPAS39	Region1331	chr14_77845790	34	0	NA	330	36.6667
KIF17	Region1333	chr1_21014912	0	2	NA	-2	-0.222222
LOC339505	Region1333	chr1_21014912	0	5	NA	-36	-4
VWA5B1	Region1333	chr1_21014912	0	4	NA	-15	-1.66667
AS3MT	Region1342	chr10_104640757	0	0	2	0	0
C10orf32-ASMT	Region1342	chr10_104640757	1	0	NA	3	0.333333
CALHM1	Region1342	chr10_104640757	1	1	NA	0	0
CALHM3	Region1342	chr10_104640757	1	1	NA	0	0
CNNM2	Region1342	chr10_104640757	1	0	NA	3	0.333333
ELOVL3	Region1342	chr10_104640757	0	1	NA	-2	-0.222222
GBF1	Region1342	chr10_104640757	2	1	NA	18	2
INA	Region1342	chr10_104640757	1	2	NA	-16	-1.77778
LOC100505761	Region1342	chr10_104640757	1	0	NA	1	0.111111
LOC729020	Region1342	chr10_104640757	0	1	NA	-9	-1
MIR146B	Region1342	chr10_104640757	1	0	NA	1	0.111111
NFKB2	Region1342	chr10_104640757	1	1	NA	8	0.888889
NOLC1	Region1342	chr10_104640757	0	1	NA	-2	-0.222222
NT5C2	Region1342	chr10_104640757	4	0	NA	27	3
PCGF6	Region1342	chr10_104640757	2	0	NA	13	1.44444
PDCD11	Region1342	chr10_104640757	3	0	NA	20	2.22222
WBP1L	Region1342	chr10_104640757	1	0	NA	10	1.11111
CNOT7	Region1349	chr8_16801412	13	0	NA	107	11.8889
MTMR7	Region1349	chr8_16801412	6	0	NA	60	6.66667
VPS37A	Region1349	chr8_16801412	27	0	NA	217	24.1111
ZDHHC2	Region1349	chr8_16801412	7	0	NA	70	7.77778
C2orf47	Region135	rs59218738	0	2	NA	-3	-0.333333
C2orf69	Region135	rs59218738	0	1	NA	-8	-0.888889
FTCDNL1	Region135	rs59218738	0	1	NA	-8	-0.888889
SPATS2L	Region135	rs59218738	0	2	NA	-3	-0.333333
LOC100287944	Region1352	rs10861637	4	44	NA	-95	-10.5556
SCN1A	Region1357	rs1374588	1	36	NA	-105	-11.6667
TTC21B	Region1357	rs1374588	15	6	NA	95	10.5556
TTC21B-AS1	Region1357	rs1374588	8	0	NA	80	8.88889
ANXA1	Region1358	chr9_75800711	0	12	NA	-13	-1.44444
RORB	Region1358	chr9_75800711	0	12	NA	-13	-1.44444
AGO2	Region1359	chr8_140712753	2	0	NA	10	1.11111
SHISA6	Region1361	rs11655516	0	5	NA	-5	-0.555556
IARS	Region1362	rs72748370	0	1	NA	-3	-0.333333
LINC00475	Region1362	rs72748370	0	8	NA	-43	-4.77778
LOC100128076	Region1362	rs72748370	12	17	NA	-68	-7.55556
SPTLC1	Region1362	rs72748370	2	7	NA	-13	-1.44444
PLCXD3	Region1364	rs318067	0	2	NA	-2	-0.222222
C12orf71	Region137	chr12_26689660	12	3	NA	38	4.22222
MED21	Region137	chr12_26689660	15	0	NA	78	8.66667
STK38L	Region137	chr12_26689660	20	3	NA	73	8.11111
TM7SF3	Region137	chr12_26689660	2	0	NA	8	0.888889
ADAMTSL3	Region1370	chr15_84497185	0	4	NA	-7	-0.777778
IGF1	Region1373	chr12_103513412	0	4	NA	-11	-1.22222
LINC00485	Region1373	chr12_103513412	0	4	NA	-11	-1.22222
MON2	Region1377	chr12_62782053	1	1	NA	9	1
PPM1H	Region1377	chr12_62782053	0	1	NA	-1	-0.111111
USP15	Region1377	chr12_62782053	1	1	NA	9	1
PDE4B	Region1379	rs566267	46	0	NA	192	21.3333
FOXK1	Region1388	rs13223018	0	3	NA	-4	-0.444444
SDK1	Region1388	rs13223018	0	29	NA	-43	-4.77778
GATAD2A	Region1389	rs4808928	4	0	NA	30	3.33333
GMIP	Region1389	rs4808928	2	0	NA	10	1.11111
NCAN	Region1389	rs4808928	0	1	NA	-9	-1
PBX4	Region1389	rs4808928	2	0	NA	9	1
LINC00359	Region1390	rs4772030	0	9	NA	-28	-3.11111
OXGR1	Region1390	rs4772030	0	2	NA	-10	-1.11111
WDR62	Region1391	chr19_36584820	2	0	NA	5	0.555556
ZNF850	Region1391	chr19_36584820	1	0	NA	6	0.666667
MEIS2	Region1392	chr15_37431047	0	4	NA	-18	-2
TMCO5A	Region1392	chr15_37431047	0	2	NA	-11	-1.22222
SPOCK1	Region1394	chr5_136737170	0	7	NA	-15	-1.66667
CLDN7	Region1397	rs9901675	1	1	NA	7	0.777778
CTDNEP1	Region1397	rs9901675	2	0	NA	10	1.11111
DLG4	Region1397	rs9901675	1	0	NA	6	0.666667
PHF23	Region1397	rs9901675	1	0	NA	10	1.11111
SAT2	Region1397	rs9901675	1	0	NA	5	0.555556
SENP3-EIF4A1	Region1397	rs9901675	4	0	NA	20	2.22222
SHBG	Region1397	rs9901675	0	1	NA	-1	-0.111111
SLC2A4	Region1397	rs9901675	0	1	NA	-3	-0.333333
ACOT11	Region1398	rs941128	8	0	NA	64	7.11111
SSBP3	Region1398	rs941128	8	0	NA	64	7.11111
ARHGEF3	Region140	rs9844930	37	0	NA	205	22.7778
C20orf26	Region1402	chr20_20255259	0	4	NA	-17	-1.88889
SHISA9	Region1403	chr16_13435047	0	38	NA	-61	-6.77778
LINC00520	Region1406	rs8004899	0	2	NA	-2	-0.222222
PELI2	Region1406	rs8004899	0	1	NA	-1	-0.111111
ANKRD44	Region1407	rs16857304	3	2	NA	11	1.22222
C2orf66	Region1407	rs16857304	2	3	NA	-14	-1.55556
CCDC150	Region1407	rs16857304	1	8	NA	-25	-2.77778
GTF3C3	Region1407	rs16857304	9	1	NA	62	6.88889
HECW2	Region1407	rs16857304	0	32	NA	-148	-16.4444
PGAP1	Region1407	rs16857304	82	5	NA	436	48.4444
MARK1	Region1411	chr1_220083020	0	51	NA	-233	-25.8889
RAB3GAP2	Region1411	chr1_220083020	0	51	NA	-233	-25.8889
RNU5F-1	Region1411	chr1_220083020	0	3	NA	-9	-1
CD44	Region1413	rs3794105	19	0	NA	100	11.1111
NONE	Region1416	rs6745113	18	49	NA	27	3
SLC39A10	Region1416	rs6745113	18	49	NA	27	3
FARS2	Region1418	rs6920893	1	0	NA	4	0.444444
ANKRD20A8P	Region1419	chr2_95875339	0	3	NA	-10	-1.11111
LOC442028	Region1419	chr2_95875339	1	6	NA	-32	-3.55556
MAL	Region1419	chr2_95875339	6	3	NA	18	2
MRPS5	Region1419	chr2_95875339	4	0	NA	21	2.33333
GADD45G	Region142	rs10797121	9	26	NA	-80	-8.88889
SEMA4D	Region142	rs10797121	50	23	NA	189	21
UNQ6494	Region142	rs10797121	0	3	NA	-4	-0.444444
RBFOX1	Region1422	rs56249491	0	1	NA	-2	-0.222222
ABHD5	Region1427	chr3_44214569	0	1	NA	-6	-0.666667
MIR138-1	Region1427	chr3_44214569	0	2	NA	-14	-1.55556
TCAIM	Region1427	chr3_44214569	1	0	NA	6	0.666667
TOPAZ1	Region1427	chr3_44214569	0	3	NA	-16	-1.77778
ZKSCAN7	Region1427	chr3_44214569	0	1	NA	-9	-1
ZNF197	Region1427	chr3_44214569	1	0	NA	5	0.555556
ZNF35	Region1427	chr3_44214569	1	0	NA	2	0.222222
ZNF445	Region1427	chr3_44214569	0	1	NA	-9	-1
ZNF502	Region1427	chr3_44214569	1	0	NA	2	0.222222
ABRA	Region1428	chr8_107277049	6	6	NA	29	3.22222
ANGPT1	Region1428	chr8_107277049	0	1	NA	-1	-0.111111
OXR1	Region1428	chr8_107277049	52	24	NA	328	36.4444
AKIRIN2	Region143	rs4707386	13	0	NA	80	8.88889
C6orf162	Region143	rs4707386	0	0	3	0	0
C6orf163	Region143	rs4707386	14	0	NA	14	1.55556
C6orf164	Region143	rs4707386	14	1	NA	13	1.44444
C6orf165	Region143	rs4707386	1	41	NA	-295	-32.7778
ORC3	Region143	rs4707386	22	0	NA	177	19.6667
RARS2	Region143	rs4707386	38	0	NA	337	37.4444
SLC35A1	Region143	rs4707386	40	0	NA	342	38
SMIM8	Region143	rs4707386	1	0	NA	4	0.444444
MIR181A1HG	Region1430	rs12049427	1	33	NA	-69	-7.66667
NR5A2	Region1430	rs12049427	1	33	NA	-69	-7.66667
EXOC5	Region1434	rs1189815	0	1	NA	-2	-0.222222
OTX2-AS1	Region1434	rs1189815	0	1	NA	-2	-0.222222
KLHL40	Region1435	rs73066381	0	4	NA	-18	-2
NKTR	Region1435	rs73066381	19	0	NA	120	13.3333
SEC22C	Region1435	rs73066381	35	0	NA	276	30.6667
SS18L2	Region1435	rs73066381	2	0	NA	10	1.11111
VIPR1	Region1435	rs73066381	5	0	NA	36	4
ZBTB47	Region1435	rs73066381	0	4	NA	-14	-1.55556
NKX2-2	Region1437	rs13041756	3	4	NA	3	0.333333
PAX1	Region1437	rs13041756	3	4	NA	3	0.333333
HMCN1	Region1438	chr1_185367420	1	0	NA	2	0.222222
LOC100288079	Region1438	chr1_185367420	1	0	NA	2	0.222222
FUNDC2P2	Region1441	rs11674344	0	1	NA	-1	-0.111111
LOC1720	Region1441	rs11674344	0	1	NA	-1	-0.111111
LINC00290	Region1444	rs12499305	0	1	NA	-3	-0.333333
MGC45800	Region1444	rs12499305	0	1	NA	-3	-0.333333
AGBL4	Region1445	chr1_50113791	0	16	NA	-45	-5
ELAVL4	Region1445	chr1_50113791	0	10	NA	-53	-5.88889
FREM2	Region1446	rs4341646	0	62	NA	-176	-19.5556
LINC00366	Region1446	rs4341646	0	34	NA	-41	-4.55556
STOML3	Region1446	rs4341646	0	28	NA	-135	-15
SPRED1	Region1447	chr15_38533711	0	1	NA	-8	-0.888889
TMCO5A	Region1447	chr15_38533711	0	1	NA	-8	-0.888889
ARHGAP15	Region1449	rs62169918	9	1	NA	35	3.88889
KYNU	Region1449	rs62169918	11	9	NA	10	1.11111
GIMAP1	Region145	rs11762408	1	0	NA	10	1.11111
GIMAP1-GIMAP5	Region145	rs11762408	1	0	NA	10	1.11111
GIMAP2	Region145	rs11762408	2	0	NA	10	1.11111
GIMAP5	Region145	rs11762408	0	0	1	0	0
GIMAP6	Region145	rs11762408	2	0	NA	10	1.11111
DMBT1	Region1451	rs7909454	0	9	NA	-38	-4.22222
HTRA1	Region1451	rs7909454	0	9	NA	-38	-4.22222
BSND	Region1452	rs72673569	0	6	NA	-31	-3.44444
PCSK9	Region1452	rs72673569	0	6	NA	-31	-3.44444
C8orf87	Region1454	rs13267383	0	1	NA	-1	-0.111111
TRIQK	Region1454	rs13267383	0	1	NA	-1	-0.111111
PDE4D	Region1455	chr5_58100847	4	2	NA	29	3.22222
RAB3C	Region1455	chr5_58100847	1	2	NA	3	0.333333
UBE2G1	Region1459	rs12937318	4	0	NA	30	3.33333
ZZEF1	Region1459	rs12937318	2	0	NA	10	1.11111
NACA2	Region1460	rs11655729	0	29	NA	-169	-18.7778
TBX4	Region1460	rs11655729	0	29	NA	-169	-18.7778
CCNH	Region1461	chr5_86486410	0	8	NA	-48	-5.33333
COX7C	Region1461	chr5_86486410	0	4	NA	-13	-1.44444
MIR4280	Region1461	chr5_86486410	0	4	NA	-13	-1.44444
TMEM161B	Region1461	chr5_86486410	0	8	NA	-48	-5.33333
CNOT2	Region1465	rs17814434	31	0	NA	190	21.1111
KCNMB4	Region1465	rs17814434	11	2	NA	14	1.55556
MROH7-TTC4	Region1471	rs12759982	0	4	NA	-9	-1
MAML3	Region1473	chr4_141134093	6	18	NA	-48	-5.33333
COLEC12	Region1478	rs11878153	0	12	NA	-21	-2.33333
THOC1	Region1478	rs11878153	0	12	NA	-21	-2.33333
PRPSAP2	Region148	rs2746023	112	12	NA	923	102.556
SLC5A10	Region148	rs2746023	0	6	NA	-12	-1.33333
TVP23B	Region148	rs2746023	2	6	NA	-2	-0.222222
AMPD1	Region1480	chr1_115992089	0	1	NA	-4	-0.444444
CSDE1	Region1480	chr1_115992089	1	0	NA	10	1.11111
NGF	Region1480	chr1_115992089	1	0	NA	7	0.777778
NRAS	Region1480	chr1_115992089	0	1	NA	-4	-0.444444
TSHB	Region1480	chr1_115992089	1	0	NA	1	0.111111
TSPAN2	Region1480	chr1_115992089	2	0	NA	8	0.888889
C14orf164	Region1484	rs73600427	0	11	NA	-41	-4.55556
SLC7A8	Region1484	rs73600427	4	14	NA	-55	-6.11111
C10orf129	Region1485	rs34442634	9	3	NA	13	1.44444
CYP2C8	Region1485	rs34442634	2	1	NA	8	0.888889
PDLIM1	Region1485	rs34442634	15	15	NA	-3	-0.333333
ARHGAP15	Region149	rs72855540	6	1	NA	33	3.66667
GTDC1	Region149	rs72855540	3	1	NA	-2	-0.222222
ZEB2	Region149	rs72855540	1	0	NA	5	0.555556
PLCL1	Region1492	chr2_199244551	0	1	NA	-6	-0.666667
SATB2	Region1492	chr2_199244551	0	1	NA	-6	-0.666667
GPC6	Region1495	chr13_94952662	0	29	NA	-29	-3.22222
EDNRA	Region1497	chr4_147408528	0	2	NA	-10	-1.11111
TTC29	Region1497	chr4_147408528	0	2	NA	-10	-1.11111
FOXO3	Region1499	rs1268155	2	0	NA	11	1.22222
LACE1	Region1499	rs1268155	1	0	NA	1	0.111111
LINC00222	Region1499	rs1268155	1	0	NA	1	0.111111
AGBL1	Region150	rs11629690	1	4	NA	-6	-0.666667
AKAP13	Region150	rs11629690	149	0	NA	1100	122.222
KLHL25	Region150	rs11629690	37	4	NA	219	24.3333
ABHD6	Region1503	rs11714574	2	6	NA	-29	-3.22222
PXK	Region1503	rs11714574	21	0	NA	163	18.1111
RPP14	Region1503	rs11714574	26	7	NA	171	19
TF	Region1504	chr3_133402367	2	8	NA	-24	-2.66667
TOPBP1	Region1504	chr3_133402367	15	8	NA	104	11.5556
EDNRB-AS1	Region1506	rs9601024	0	1	NA	-1	-0.111111
SLAIN1	Region1506	rs9601024	0	1	NA	-1	-0.111111
PRKD3	Region1509	chr2_37545328	1	0	NA	10	1.11111
SULT6B1	Region1509	chr2_37545328	0	1	NA	-2	-0.222222
ADAMTSL4	Region151	rs12755416	1	2	NA	2	0.222222
ADAMTSL4-AS1	Region151	rs12755416	2	0	NA	10	1.11111
ARNT	Region151	rs12755416	1	0	NA	1	0.111111
CTSK	Region151	rs12755416	0	0	6	0	0
CTSS	Region151	rs12755416	3	0	NA	18	2
ENSA	Region151	rs12755416	4	0	NA	20	2.22222
GOLPH3L	Region151	rs12755416	1	0	NA	10	1.11111
LINC00568	Region151	rs12755416	0	2	NA	-2	-0.222222
MCL1	Region151	rs12755416	4	0	NA	20	2.22222
RPRD2	Region151	rs12755416	2	0	NA	12	1.33333
SETDB1	Region151	rs12755416	2	0	NA	11	1.22222
TARS2	Region151	rs12755416	1	0	NA	2	0.222222
FLJ22447	Region1512	rs34314571	1	0	NA	6	0.666667
PRKCH	Region1512	rs34314571	10	0	NA	65	7.22222
KIF2B	Region1513	chr17_52566978	0	3	NA	-5	-0.555556
TOM1L1	Region1513	chr17_52566978	0	3	NA	-5	-0.555556
FAM189A1	Region1519	chr15_30186639	0	2	NA	-5	-0.555556
GLIS3	Region1523	rs10973270	0	1	NA	-2	-0.222222
CDKAL1	Region1528	chr6_20926795	1	0	NA	1	0.111111
FOXK2	Region1533	rs9910991	56	0	NA	369	41
FRMD5	Region1535	chr15_44250671	0	5	NA	-13	-1.44444
CD180	Region1536	rs4312837	1	15	NA	-18	-2
PIK3R1	Region1536	rs4312837	1	15	NA	-18	-2
PALM2	Region1537	rs1752343	0	21	NA	-142	-15.7778
PALM2-AKAP2	Region1537	rs1752343	0	12	NA	-78	-8.66667
TMC2	Region1539	chr20_2542644	0	1	NA	-10	-1.11111
ARHGAP26	Region154	rs33384	3	0	NA	19	2.11111
MAP3K9	Region1549	rs12892541	21	6	NA	80	8.88889
PCNX	Region1549	rs12892541	246	12	NA	1436	159.556
SNORD56B	Region1549	rs12892541	23	6	NA	59	6.55556
TPBGL	Region155	rs1540211	1	1	NA	6	0.666667
EEPD1	Region1554	chr7_36092831	0	13	NA	-15	-1.66667
43350	Region1554	chr7_36092831	0	13	NA	-15	-1.66667
LRIG3	Region1556	chr12_59158770	0	13	NA	-20	-2.22222
XRCC6BP1	Region1556	chr12_59158770	0	2	NA	-2	-0.222222
R3HCC1L	Region156	chr10_99157843	4	0	NA	38	4.22222
DDX51	Region1577	chr12_132560114	1	0	NA	10	1.11111
EP400	Region1577	chr12_132560114	7	0	NA	68	7.55556
PUS1	Region1577	chr12_132560114	3	0	NA	20	2.22222
ULK1	Region1577	chr12_132560114	2	0	NA	20	2.22222
ITGA6	Region1579	rs13415174	31	6	NA	52	5.77778
NONE	Region1579	rs13415174	40	13	NA	221	24.5556
PDK1	Region1579	rs13415174	116	6	NA	663	73.6667
RAPGEF4	Region1579	rs13415174	0	0	2	0	0
RAPGEF4-AS1	Region1579	rs13415174	12	13	NA	18	2
FAM149A	Region158	rs6821894	0	6	NA	-10	-1.11111
SORBS2	Region158	rs6821894	0	1	NA	-5	-0.555556
TLR3	Region158	rs6821894	1	6	NA	-9	-1
OBFC1	Region1585	rs2488002	31	2	NA	204	22.6667
SLK	Region1585	rs2488002	2	2	NA	6	0.666667
IFRD2	Region1586	chr3_50326883	1	0	NA	9	1
DPPA4	Region1588	rs9812947	1	2	NA	-2	-0.222222
FLJ25363	Region1588	rs9812947	0	1	NA	-1	-0.111111
FAM174A	Region1596	rs2120914	5	34	NA	-20	-2.22222
SLCO4C1	Region1596	rs2120914	1	0	NA	10	1.11111
ST8SIA4	Region1596	rs2120914	129	34	NA	767	85.2222
KDM3A	Region1602	chr2_86690190	1	0	NA	10	1.11111
ANKRD42	Region1604	chr11_82854998	2	0	NA	20	2.22222
PCF11	Region1604	chr11_82854998	2	0	NA	20	2.22222
EYA4	Region1609	rs9402548	0	3	NA	-5	-0.555556
MGC34034	Region1609	rs9402548	0	3	NA	-5	-0.555556
ARSJ	Region1610	rs1441638	3	4	NA	-7	-0.777778
UGT8	Region1610	rs1441638	3	4	NA	-7	-0.777778
SHANK2	Region1611	rs7114347	0	1	NA	-4	-0.444444
ART3	Region1613	rs4318674	33	68	NA	-11	-1.22222
CXCL10	Region1613	rs4318674	1	0	NA	2	0.222222
CXCL11	Region1613	rs4318674	0	14	NA	-26	-2.88889
CXCL9	Region1613	rs4318674	0	3	NA	-7	-0.777778
NAAA	Region1613	rs4318674	12	0	NA	80	8.88889
SDAD1	Region1613	rs4318674	18	3	NA	153	17
MARCKS	Region162	rs750377	1	10	NA	-32	-3.55556
RFPL4B	Region162	rs750377	0	10	NA	-33	-3.66667
CDH4	Region1629	rs73307506	0	14	NA	-20	-2.22222
MIR4533	Region1629	rs73307506	0	14	NA	-20	-2.22222
APOA1	Region163	chr11_116530198	4	0	NA	31	3.44444
APOA4	Region163	chr11_116530198	0	2	NA	-2	-0.222222
APOA5	Region163	chr11_116530198	0	1	NA	-1	-0.111111
APOC3	Region163	chr11_116530198	1	2	NA	-1	-0.111111
BUD13	Region163	chr11_116530198	3	15	NA	-17	-1.88889
LINC00900	Region163	chr11_116530198	0	15	NA	-47	-5.22222
PAFAH1B2	Region163	chr11_116530198	1	0	NA	2	0.222222
SIDT2	Region163	chr11_116530198	3	0	NA	20	2.22222
SIK3	Region163	chr11_116530198	174	1	NA	1026	114
ZNF259	Region163	chr11_116530198	3	0	NA	20	2.22222
ATP8B4	Region1630	rs74014938	22	15	NA	-10	-1.11111
SLC27A2	Region1630	rs74014938	1	13	NA	-30	-3.33333
PCDHA1	Region1631	chr5_140511966	0	3	NA	-13	-1.44444
PCDHA10	Region1631	chr5_140511966	0	3	NA	-13	-1.44444
PCDHA11	Region1631	chr5_140511966	0	3	NA	-13	-1.44444
PCDHA12	Region1631	chr5_140511966	0	3	NA	-13	-1.44444
PCDHA13	Region1631	chr5_140511966	0	3	NA	-13	-1.44444
PCDHA2	Region1631	chr5_140511966	0	3	NA	-13	-1.44444
PCDHA3	Region1631	chr5_140511966	0	3	NA	-13	-1.44444
PCDHA4	Region1631	chr5_140511966	0	3	NA	-13	-1.44444
PCDHA5	Region1631	chr5_140511966	0	3	NA	-13	-1.44444
PCDHA6	Region1631	chr5_140511966	0	3	NA	-13	-1.44444
PCDHA7	Region1631	chr5_140511966	0	3	NA	-13	-1.44444
PCDHA8	Region1631	chr5_140511966	0	3	NA	-13	-1.44444
PCDHA9	Region1631	chr5_140511966	0	3	NA	-13	-1.44444
PCDHAC1	Region1631	chr5_140511966	0	3	NA	-13	-1.44444
PCDHB3	Region1631	chr5_140511966	0	1	NA	-6	-0.666667
PCDHB4	Region1631	chr5_140511966	0	1	NA	-6	-0.666667
LOC100507377	Region1632	rs73165400	0	6	NA	-6	-0.666667
TRHDE	Region1632	rs73165400	0	6	NA	-6	-0.666667
NONE	Region1634	chr5_474814	0	20	NA	-155	-17.2222
PLEKHG4B	Region1634	chr5_474814	0	20	NA	-155	-17.2222
C1orf68	Region1640	rs4845320	0	22	NA	-149	-16.5556
KPRP	Region1640	rs4845320	0	18	NA	-127	-14.1111
LCE1E	Region1640	rs4845320	0	1	NA	-8	-0.888889
LCE1F	Region1640	rs4845320	0	4	NA	-30	-3.33333
LCE2C	Region1640	rs4845320	0	1	NA	-7	-0.777778
LCE2D	Region1640	rs4845320	0	3	NA	-20	-2.22222
LCE3A	Region1640	rs4845320	0	3	NA	-20	-2.22222
LCE3D	Region1640	rs4845320	0	2	NA	-16	-1.77778
LCE3E	Region1640	rs4845320	0	2	NA	-16	-1.77778
LCE4A	Region1640	rs4845320	0	8	NA	-58	-6.44444
DAB2IP	Region1641	chr9_124375278	0	2	NA	-2	-0.222222
TTLL11	Region1641	chr9_124375278	0	2	NA	-2	-0.222222
NIPBL	Region1643	rs73067751	3	0	NA	20	2.22222
RYBP	Region1644	rs13070902	0	3	NA	-3	-0.333333
SHQ1	Region1644	rs13070902	0	3	NA	-3	-0.333333
CCDC102B	Region1647	chr18_66326052	2	0	NA	6	0.666667
LOC643542	Region1647	chr18_66326052	2	4	NA	-5	-0.555556
TMX3	Region1647	chr18_66326052	83	4	NA	636	70.6667
BCL2L14	Region165	rs73060045	37	11	NA	175	19.4444
RNU6-19P	Region165	rs73060045	66	12	NA	352	39.1111
SIM2	Region1650	chr21_38076011	0	2	NA	-16	-1.77778
ACSS2	Region1651	rs34502964	1	0	NA	9	1
ITCH	Region1651	rs34502964	1	0	NA	10	1.11111
NCOA6	Region1651	rs34502964	1	0	NA	10	1.11111
PIGU	Region1651	rs34502964	1	0	NA	10	1.11111
EIF1B	Region1653	rs35407169	0	2	NA	-11	-1.22222
ENTPD3	Region1653	rs35407169	0	2	NA	-11	-1.22222
ENTPD3-AS1	Region1653	rs35407169	1	1	NA	0	0
RPL14	Region1653	rs35407169	0	0	3	0	0
LINC00707	Region1654	rs2497469	0	1	NA	-2	-0.222222
SFMBT2	Region1654	rs2497469	0	1	NA	-2	-0.222222
KRT33A	Region1655	rs12949621	2	0	NA	19	2.11111
KRTAP1-1	Region1655	rs12949621	0	2	NA	-10	-1.11111
KRTAP1-5	Region1655	rs12949621	0	2	NA	-13	-1.44444
KRTAP16-1	Region1655	rs12949621	1	1	NA	2	0.222222
KRTAP17-1	Region1655	rs12949621	2	0	NA	19	2.11111
KRTAP2-1	Region1655	rs12949621	0	1	NA	-5	-0.555556
KRTAP2-3	Region1655	rs12949621	0	1	NA	-10	-1.11111
KRTAP29-1	Region1655	rs12949621	1	3	NA	-2	-0.222222
KRTAP3-1	Region1655	rs12949621	0	3	NA	-21	-2.33333
KRTAP3-2	Region1655	rs12949621	0	1	NA	-8	-0.888889
KRTAP4-12	Region1655	rs12949621	1	1	NA	0	0
KRTAP4-5	Region1655	rs12949621	0	1	NA	-1	-0.111111
KRTAP4-6	Region1655	rs12949621	1	2	NA	-1	-0.111111
KRTAP9-1	Region1655	rs12949621	0	1	NA	-5	-0.555556
KRTAP9-2	Region1655	rs12949621	0	1	NA	-5	-0.555556
KRTAP9-4	Region1655	rs12949621	0	1	NA	-6	-0.666667
KRTAP9-6	Region1655	rs12949621	0	1	NA	-6	-0.666667
KRTAP9-7	Region1655	rs12949621	0	2	NA	-4	-0.444444
KRTAP9-9	Region1655	rs12949621	0	1	NA	-6	-0.666667
ITPK1	Region1658	rs58654265	3	0	NA	18	2
LPPR4	Region1660	chr1_100098020	0	1	NA	-1	-0.111111
PALMD	Region1660	chr1_100098020	0	1	NA	-1	-0.111111
CHSY3	Region1663	chr5_129264873	0	1	NA	-1	-0.111111
NONE	Region1666	rs7143860	0	1	NA	-3	-0.333333
SEL1L	Region1666	rs7143860	0	3	NA	-12	-1.33333
STON2	Region1666	rs7143860	0	2	NA	-9	-1
KIAA1468	Region167	rs7230221	3	0	NA	16	1.77778
PIGN	Region167	rs7230221	2	2	NA	6	0.666667
RNF152	Region167	rs7230221	0	2	NA	-2	-0.222222
TNFRSF11A	Region167	rs7230221	1	2	NA	-1	-0.111111
ZCCHC2	Region167	rs7230221	0	1	NA	-1	-0.111111
IER5L	Region1671	chr9_131885984	1	1	NA	-4	-0.444444
LRRC8A	Region1671	chr9_131885984	2	0	NA	10	1.11111
PHYHD1	Region1671	chr9_131885984	1	0	NA	9	1
PPP2R4	Region1671	chr9_131885984	2	1	NA	6	0.666667
SH3GLB2	Region1671	chr9_131885984	1	0	NA	10	1.11111
C11orf86	Region1672	chr11_67181165	0	4	NA	-11	-1.22222
KDM2A	Region1672	chr11_67181165	1	2	NA	7	0.777778
LOC100130987	Region1672	chr11_67181165	2	0	NA	9	1
PC	Region1672	chr11_67181165	1	1	NA	-2	-0.222222
RHOD	Region1672	chr11_67181165	0	4	NA	-9	-1
SSH3	Region1672	chr11_67181165	2	0	NA	9	1
SYT12	Region1672	chr11_67181165	0	3	NA	-8	-0.888889
TBC1D10C	Region1672	chr11_67181165	2	0	NA	10	1.11111
TAMM41	Region1673	rs35925402	4	9	NA	-1	-0.111111
VGLL4	Region1673	rs35925402	4	9	NA	-1	-0.111111
BBS10	Region1674	rs11117185	1	8	NA	-15	-1.66667
NAP1L1	Region1674	rs11117185	1	8	NA	-15	-1.66667
EMX1	Region1675	rs12473812	1	8	NA	-65	-7.22222
SPR	Region1675	rs12473812	0	6	NA	-60	-6.66667
PXDNL	Region1679	chr8_52164037	0	9	NA	-14	-1.55556
ABCC2	Region168	rs11190283	7	1	NA	30	3.33333
CUTC	Region168	rs11190283	3	1	NA	19	2.11111
DNMBP	Region168	rs11190283	4	1	NA	22	2.44444
GOT1	Region168	rs11190283	1	3	NA	-20	-2.22222
NKX2-3	Region168	rs11190283	1	3	NA	-20	-2.22222
CACNB2	Region1680	rs7904976	0	7	NA	-21	-2.33333
SLC39A12	Region1680	rs7904976	0	7	NA	-21	-2.33333
ADIRF	Region1681	rs1240374	13	1	NA	64	7.11111
AGAP11	Region1681	rs1240374	1	2	NA	3	0.333333
SNCG	Region1681	rs1240374	4	2	NA	18	2
SYT6	Region1682	chr1_114684310	0	1	NA	-4	-0.444444
TRIM33	Region1682	chr1_114684310	0	1	NA	-4	-0.444444
C1orf185	Region1685	rs474668	1	4	NA	-20	-2.22222
CDKN2C	Region1685	rs474668	1	3	NA	-21	-2.33333
FAF1	Region1685	rs474668	9	0	NA	39	4.33333
RNF11	Region1685	rs474668	7	2	NA	22	2.44444
TTC39A	Region1685	rs474668	3	1	NA	7	0.777778
CNTN1	Region1686	rs7132171	0	1	NA	-8	-0.888889
AP1S3	Region1691	chr2_224539059	0	85	NA	-332	-36.8889
SCG2	Region1691	chr2_224539059	0	85	NA	-332	-36.8889
SCLT1	Region1696	rs2034497	4	0	NA	9	1
ARHGAP22	Region1702	rs11591884	4	21	NA	-39	-4.33333
ABCB4	Region1719	rs802054	1	0	NA	1	0.111111
CROT	Region1719	rs802054	21	0	NA	173	19.2222
CRB1	Region1723	rs12144897	3	24	NA	-55	-6.11111
DENND1B	Region1723	rs12144897	11	4	NA	77	8.55556
C1orf220	Region1725	chr1_178277930	1	0	NA	1	0.111111
MIR4424	Region1725	chr1_178277930	0	1	NA	-7	-0.777778
RALGPS2	Region1725	chr1_178277930	0	1	NA	-7	-0.777778
RASAL2	Region1725	chr1_178277930	0	2	NA	-7	-0.777778
CREB1	Region1732	chr2_208065842	12	9	NA	13	1.44444
KLF7	Region1732	chr2_208065842	25	9	NA	83	9.22222
CSF3R	Region1737	chr1_36976649	0	2	NA	-5	-0.555556
GRIK3	Region1737	chr1_36976649	0	2	NA	-5	-0.555556
CHD6	Region174	rs3795131	0	1	NA	-2	-0.222222
EMILIN3	Region174	rs3795131	0	1	NA	-2	-0.222222
LPIN3	Region174	rs3795131	3	1	NA	11	1.22222
MAFB	Region174	rs3795131	12	5	NA	55	6.11111
PLCG1	Region174	rs3795131	4	0	NA	30	3.33333
TOP1	Region174	rs3795131	20	5	NA	95	10.5556
ZHX3	Region174	rs3795131	5	0	NA	14	1.55556
GLI2	Region1741	rs7604784	0	14	NA	-20	-2.22222
LINC01101	Region1741	rs7604784	0	14	NA	-20	-2.22222
ASB4	Region1743	rs62467734	0	1	NA	-1	-0.111111
PON2	Region1743	rs62467734	0	1	NA	-1	-0.111111
LINC00293	Region1745	chr8_47841284	0	4	NA	-6	-0.666667
LOC100287846	Region1745	chr8_47841284	0	4	NA	-6	-0.666667
SPIDR	Region1745	chr8_47841284	1	1	NA	-6	-0.666667
ALAS1	Region1746	rs353547	1	0	NA	10	1.11111
DNAH1	Region1746	rs353547	7	0	NA	46	5.11111
GLYCTK	Region1746	rs353547	10	0	NA	67	7.44444
ITIH4	Region1746	rs353547	0	0	15	0	0
NEK4	Region1746	rs353547	0	0	1	0	0
NT5DC2	Region1746	rs353547	1	0	NA	8	0.888889
PBRM1	Region1746	rs353547	2	0	NA	20	2.22222
PHF7	Region1746	rs353547	2	0	NA	12	1.33333
PPM1M	Region1746	rs353547	4	0	NA	30	3.33333
SEMA3G	Region1746	rs353547	0	1	NA	-1	-0.111111
SPCS1	Region1746	rs353547	0	0	2	0	0
STAB1	Region1746	rs353547	0	2	NA	-2	-0.222222
TLR9	Region1746	rs353547	2	0	NA	20	2.22222
TWF2	Region1746	rs353547	8	0	NA	40	4.44444
WDR82	Region1746	rs353547	11	0	NA	70	7.77778
BTBD11	Region1751	rs56216358	11	3	NA	83	9.22222
PWP1	Region1751	rs56216358	0	3	NA	-16	-1.77778
NONE	Region1754	rs10457481	0	1	NA	-1	-0.111111
RSPO3	Region1754	rs10457481	0	1	NA	-1	-0.111111
FBXO45	Region176	rs1684468	2	0	NA	20	2.22222
NRROS	Region176	rs1684468	4	0	NA	40	4.44444
DCUN1D4	Region1760	rs61794765	2	0	NA	8	0.888889
GPR33	Region1765	chr14_32006120	0	1	NA	-6	-0.666667
NUBPL	Region1765	chr14_32006120	0	1	NA	-6	-0.666667
GAS1	Region1766	rs11141497	0	1	NA	-4	-0.444444
ZCCHC6	Region1766	rs11141497	0	1	NA	-4	-0.444444
43352	Region177	rs8067186	9	7	NA	10	1.11111
COL6A4P2	Region1774	rs1391062	0	29	NA	-104	-11.5556
COL6A5	Region1774	rs1391062	0	55	NA	-225	-25
COL6A6	Region1774	rs1391062	0	10	NA	-71	-7.88889
FLJ13197	Region178	rs2045769	0	1	NA	-1	-0.111111
KLF3	Region178	rs2045769	10	0	NA	51	5.66667
TBC1D1	Region178	rs2045769	0	1	NA	-1	-0.111111
TLR10	Region178	rs2045769	9	0	NA	42	4.66667
ASB3	Region1783	rs73934311	0	18	NA	-19	-2.11111
NONE	Region1783	rs73934311	0	18	NA	-19	-2.11111
AAR2	Region1786	chr20_34849151	2	13	NA	-78	-8.66667
DLGAP4	Region1786	chr20_34849151	1	13	NA	-88	-9.77778
EPB41L1	Region1786	chr20_34849151	0	1	NA	-3	-0.333333
DCAF4	Region1789	rs9805921	0	0	1	0	0
NUMB	Region1789	rs9805921	2	0	NA	12	1.33333
PAPLN	Region1789	rs9805921	0	1	NA	-1	-0.111111
PSEN1	Region1789	rs9805921	1	0	NA	10	1.11111
PLCE1	Region1791	chr10_95983468	2	6	NA	-11	-1.22222
AKR1B1	Region1792	rs3800743	0	2	NA	-5	-0.555556
AKR1B10	Region1792	rs3800743	0	2	NA	-5	-0.555556
FUT8	Region1796	chr14_66550976	2	16	NA	-9	-1
LINC00238	Region1796	chr14_66550976	2	16	NA	-9	-1
CADM1	Region180	rs1048932	2	23	NA	-113	-12.5556
LINC00900	Region180	rs1048932	0	5	NA	-43	-4.77778
TTC39B	Region1808	rs2761132	1	0	NA	10	1.11111
KCNS1	Region1809	rs2868218	2	0	NA	18	2
STK4	Region1809	rs2868218	3	0	NA	19	2.11111
IL23R	Region181	rs592980	4	28	NA	-23	-2.55556
FST	Region1811	chr5_52438131	0	1	NA	-1	-0.111111
ITGA1	Region1811	chr5_52438131	0	1	NA	-1	-0.111111
ITGA2	Region1811	chr5_52438131	0	2	NA	-4	-0.444444
LOC257396	Region1811	chr5_52438131	0	1	NA	-1	-0.111111
HNRNPD	Region1812	chr4_83023593	0	1	NA	-1	-0.111111
RASGEF1B	Region1812	chr4_83023593	0	1	NA	-1	-0.111111
HIC1	Region183	rs35280661	2	1	NA	5	0.555556
SGSM2	Region183	rs35280661	45	0	NA	392	43.5556
SMG6	Region183	rs35280661	6	0	NA	50	5.55556
LOC100289656	Region1834	chr15_29004873	1	0	NA	1	0.111111
WHAMMP2	Region1834	chr15_29004873	1	0	NA	1	0.111111
LINC00309	Region1837	chr2_64472218	1	0	NA	1	0.111111
PELI1	Region1837	chr2_64472218	2	0	NA	9	1
AAED1	Region1839	rs2769083	1	11	NA	-29	-3.22222
CTSV	Region1839	rs2769083	0	8	NA	-29	-3.22222
HIATL2	Region1839	rs2769083	14	7	NA	43	4.77778
LOC100132781	Region1839	rs2769083	10	14	NA	23	2.55556
LOC441454	Region1839	rs2769083	10	5	NA	46	5.11111
LOC441455	Region1839	rs2769083	1	23	NA	-63	-7
ZNF510	Region1839	rs2769083	58	1	NA	231	25.6667
ZNF782	Region1839	rs2769083	61	8	NA	208	23.1111
MGAT5	Region184	chr2_135367262	85	3	NA	481	53.4444
DNAAF2	Region1840	rs12890247	19	0	NA	113	12.5556
KLHDC1	Region1840	rs12890247	2	0	NA	14	1.55556
LRR1	Region1840	rs12890247	31	0	NA	228	25.3333
POLE2	Region1840	rs12890247	76	0	NA	181	20.1111
RPL36AL	Region1840	rs12890247	15	0	NA	92	10.2222
MIR124-1	Region1845	chr8_9793885	0	1	NA	-8	-0.888889
MSRA	Region1845	chr8_9793885	0	1	NA	-8	-0.888889
NT5E	Region1846	rs9353323	18	10	NA	12	1.33333
SNX14	Region1846	rs9353323	7	0	NA	43	4.77778
TBX18	Region1846	rs9353323	0	2	NA	-6	-0.666667
C15orf59	Region1849	rs2045930	0	41	NA	-211	-23.4444
TBC1D21	Region1849	rs2045930	0	41	NA	-211	-23.4444
FAM160A1	Region1855	rs4696258	0	6	NA	-15	-1.66667
PET112	Region1855	rs4696258	4	0	NA	37	4.11111
PRSS48	Region1855	rs4696258	0	4	NA	-10	-1.11111
ZNF441	Region1857	chr19_11696949	0	1	NA	-4	-0.444444
ZNF823	Region1857	chr19_11696949	8	2	NA	30	3.33333
ZNF833P	Region1857	chr19_11696949	0	1	NA	-1	-0.111111
LINC00492	Region1859	chr5_101869296	0	2	NA	-2	-0.222222
SLCO4C1	Region1859	chr5_101869296	1	0	NA	2	0.222222
SLCO6A1	Region1859	chr5_101869296	0	1	NA	-1	-0.111111
CDC42SE2	Region186	rs62391418	1	0	NA	10	1.11111
FNIP1	Region186	rs62391418	3	0	NA	27	3
RAPGEF6	Region186	rs62391418	7	0	NA	50	5.55556
INO80C	Region1860	chr18_33160989	1	0	NA	10	1.11111
MIR3975	Region1860	chr18_33160989	1	0	NA	10	1.11111
ADRA2A	Region1864	chr10_113387509	0	1	NA	-1	-0.111111
GPAM	Region1864	chr10_113387509	0	1	NA	-1	-0.111111
KIF13A	Region1867	chr6_17755504	0	1	NA	-1	-0.111111
NUP153	Region1867	chr6_17755504	0	1	NA	-1	-0.111111
LOC644145	Region1870	chr4_56647778	0	4	NA	-18	-2
NMU	Region1870	chr4_56647778	0	3	NA	-10	-1.11111
HPSE2	Region1874	rs72838931	2	5	NA	-14	-1.55556
CDK19	Region1878	chr6_111055727	9	0	NA	28	3.11111
PITPNM3	Region1883	chr17_6468672	0	5	NA	-5	-0.555556
BCKDHB	Region1889	chr6_81070637	2	0	NA	4	0.444444
FAM46A	Region1889	chr6_81070637	1	0	NA	1	0.111111
NCOR2	Region189	rs4765569	36	0	NA	276	30.6667
NPHP3-ACAD11	Region1891	rs12495862	5	0	NA	40	4.44444
FAT3	Region1893	rs10765568	0	6	NA	-6	-0.666667
EXT1	Region1903	rs16889881	0	2	NA	-3	-0.333333
MED30	Region1903	rs16889881	0	2	NA	-3	-0.333333
GJA1	Region1904	chr6_121943894	0	4	NA	-6	-0.666667
HSF2	Region1904	chr6_121943894	0	4	NA	-6	-0.666667
TEX26	Region1907	rs61947602	0	24	NA	-171	-19
TEX26-AS1	Region1907	rs61947602	0	7	NA	-55	-6.11111
CARD8	Region1908	chr19_48724246	1	0	NA	10	1.11111
EMP3	Region1908	chr19_48724246	0	0	19	0	0
LOC100505812	Region1908	chr19_48724246	18	28	NA	-4	-0.444444
ZNF114	Region1908	chr19_48724246	14	28	NA	-44	-4.88889
GNA14	Region1909	chr9_80265724	0	2	NA	-7	-0.777778
GNAQ	Region1909	chr9_80265724	4	1	NA	22	2.44444
EPHA3	Region1914	chr3_90496914	1	1	NA	0	0
NONE	Region1914	chr3_90496914	1	1	NA	0	0
EMBP1	Region1916	rs12562475	5	0	NA	15	1.66667
NONE	Region1916	rs12562475	1	0	NA	7	0.777778
TMPRSS11A	Region1919	rs1440743	0	31	NA	-87	-9.66667
TMPRSS11D	Region1919	rs1440743	0	9	NA	-21	-2.33333
LINC00907	Region1924	rs3763494	0	10	NA	-10	-1.11111
COL3A1	Region1927	rs16830823	0	1	NA	-1	-0.111111
COL5A2	Region1927	rs16830823	0	1	NA	-1	-0.111111
DENND1B	Region1928	rs12144001	1	0	NA	7	0.777778
SETBP1	Region1929	rs2137138	0	1	NA	-1	-0.111111
SYT4	Region1929	rs2137138	0	1	NA	-1	-0.111111
CLINT1	Region1930	chr5_157707531	0	1	NA	-1	-0.111111
EBF1	Region1930	chr5_157707531	0	1	NA	-1	-0.111111
CEP170	Region1933	chr1_243383636	40	0	NA	243	27
SDCCAG8	Region1933	chr1_243383636	68	0	NA	516	57.3333
PDE8B	Region1935	rs13174807	0	7	NA	-8	-0.888889
ESCO1	Region1939	chr18_19278739	3	0	NA	20	2.22222
GREB1L	Region1939	chr18_19278739	1	1	NA	-1	-0.111111
AHR	Region194	rs641173	0	9	NA	-9	-1
SNX13	Region194	rs641173	0	9	NA	-9	-1
FOCAD	Region1942	rs10811447	18	0	NA	125	13.8889
PDZRN4	Region1943	chr12_41817989	0	3	NA	-3	-0.333333
C10orf107	Region1951	rs61850643	0	17	NA	-27	-3
NONE	Region1951	rs61850643	0	3	NA	-3	-0.333333
TMEM26	Region1951	rs61850643	0	24	NA	-38	-4.22222
EPHA1-AS1	Region1952	chr7_143211110	1	1	NA	2	0.222222
CPED1	Region1962	rs73431835	0	16	NA	-63	-7
ING3	Region1962	rs73431835	5	5	NA	30	3.33333
TSPAN12	Region1962	rs73431835	0	5	NA	-20	-2.22222
CA8	Region198	chr8_60229952	0	1	NA	-1	-0.111111
TOX	Region198	chr8_60229952	27	2	NA	80	8.88889
ATP8B5P	Region200	rs2295799	0	3	NA	-23	-2.55556
GBA2	Region200	rs2295799	0	0	16	0	0
HINT2	Region200	rs2295799	1	0	NA	9	1
LINC00950	Region200	rs2295799	0	4	NA	-9	-1
MSMP	Region200	rs2295799	3	0	NA	27	3
NPR2	Region200	rs2295799	6	0	NA	56	6.22222
OR13J1	Region200	rs2295799	0	1	NA	-3	-0.333333
RGP1	Region200	rs2295799	0	0	12	0	0
RUSC2	Region200	rs2295799	0	1	NA	-1	-0.111111
TMEM8B	Region200	rs2295799	9	8	NA	20	2.22222
CCDC101	Region202	rs4788115	0	0	1	0	0
CD19	Region202	rs4788115	0	1	NA	-1	-0.111111
LAT	Region202	rs4788115	2	0	NA	10	1.11111
CLMN	Region203	chr14_95041020	0	1	NA	-1	-0.111111
LINC00341	Region203	chr14_95041020	0	1	NA	-1	-0.111111
GXYLT1	Region206	rs3747562	4	0	NA	16	1.77778
PPHLN1	Region206	rs3747562	77	4	NA	651	72.3333
PRICKLE1	Region206	rs3747562	19	22	NA	-53	-5.88889
YAF2	Region206	rs3747562	41	6	NA	304	33.7778
ZCRB1	Region206	rs3747562	11	6	NA	66	7.33333
C22orf32	Region207	rs6002673	0	0	1	0	0
CCDC134	Region207	rs6002673	1	0	NA	10	1.11111
PHF5A	Region207	rs6002673	1	0	NA	10	1.11111
POLR3H	Region207	rs6002673	1	0	NA	10	1.11111
SREBF2	Region207	rs6002673	32	0	NA	217	24.1111
TEF	Region207	rs6002673	3	0	NA	17	1.88889
TNFRSF13C	Region207	rs6002673	2	0	NA	10	1.11111
TOB2	Region207	rs6002673	4	0	NA	27	3
XRCC6	Region207	rs6002673	2	0	NA	10	1.11111
ZC3H7B	Region207	rs6002673	1	0	NA	10	1.11111
FAT2	Region209	rs61735377	0	1	NA	-1	-0.111111
GRIA1	Region209	rs61735377	0	1	NA	-6	-0.666667
NMUR2	Region209	rs61735377	0	1	NA	-6	-0.666667
SPARC	Region209	rs61735377	0	1	NA	-1	-0.111111
ARID2	Region215	rs7134559	38	0	NA	282	31.3333
SCAF11	Region215	rs7134559	23	46	NA	120	13.3333
SLC38A1	Region215	rs7134559	0	46	NA	-48	-5.33333
ADCK4	Region219	chr19_41146423	1	0	NA	10	1.11111
AXL	Region219	chr19_41146423	0	5	NA	-11	-1.22222
C19orf54	Region219	chr19_41146423	1	0	NA	9	1
CCDC97	Region219	chr19_41146423	32	0	NA	240	26.6667
CYP2A6	Region219	chr19_41146423	5	0	NA	30	3.33333
EGLN2	Region219	chr19_41146423	2	0	NA	10	1.11111
HNRNPUL1	Region219	chr19_41146423	45	0	NA	358	39.7778
ITPKC	Region219	chr19_41146423	1	0	NA	10	1.11111
LTBP4	Region219	chr19_41146423	1	2	NA	0	0
MIA	Region219	chr19_41146423	2	0	NA	20	2.22222
MIA-RAB4B	Region219	chr19_41146423	12	0	NA	100	11.1111
NUMBL	Region219	chr19_41146423	9	2	NA	54	6
RAB4B-EGLN2	Region219	chr19_41146423	20	0	NA	140	15.5556
SNRPA	Region219	chr19_41146423	3	0	NA	20	2.22222
TGFB1	Region219	chr19_41146423	3	0	NA	20	2.22222
ATXN3	Region221	rs72705373	1	0	NA	10	1.11111
FBLN5	Region221	rs72705373	4	13	NA	-42	-4.66667
RIN3	Region221	rs72705373	12	0	NA	55	6.11111
RPS6KA5	Region221	rs72705373	1	0	NA	7	0.777778
TRIP11	Region221	rs72705373	11	7	NA	50	5.55556
CLK2P	Region223	rs10950950	3	6	NA	-10	-1.11111
IGF2BP3	Region223	rs10950950	36	44	NA	-284	-31.5556
IL6	Region223	rs10950950	4	22	NA	-130	-14.4444
LOC100506178	Region223	rs10950950	1	1	NA	0	0
MPP6	Region223	rs10950950	0	15	NA	-69	-7.66667
NPY	Region223	rs10950950	0	20	NA	-97	-10.7778
RPS2P32	Region223	rs10950950	1	11	NA	-80	-8.88889
STK31	Region223	rs10950950	0	5	NA	-28	-3.11111
TOMM7	Region223	rs10950950	0	16	NA	-103	-11.4444
TRA2A	Region223	rs10950950	3	6	NA	-10	-1.11111
ST6GAL1	Region224	rs6788635	3	0	NA	30	3.33333
B3GALNT2	Region230	rs12758637	7	0	NA	63	7
TBCE	Region230	rs12758637	49	0	NA	368	40.8889
OASL	Region233	rs57717256	3	1	NA	19	2.11111
P2RX7	Region233	rs57717256	1	1	NA	6	0.666667
CYP27C1	Region235	rs1967425	1	0	NA	3	0.333333
ERCC3	Region235	rs1967425	1	0	NA	3	0.333333
IWS1	Region235	rs1967425	33	30	NA	169	18.7778
MAP3K2	Region235	rs1967425	3	0	NA	17	1.88889
MYO7B	Region235	rs1967425	0	1	NA	-1	-0.111111
PROC	Region235	rs1967425	18	37	NA	1	0.111111
FLJ38122	Region238	rs2273215	7	7	NA	3	0.333333
LOC154449	Region238	rs2273215	0	4	NA	-18	-2
THBS2	Region238	rs2273215	0	3	NA	-5	-0.555556
C4BPA	Region239	rs7525478	0	1	NA	-2	-0.222222
CR1	Region239	rs7525478	0	11	NA	-76	-8.44444
CR1L	Region239	rs7525478	4	94	NA	-341	-37.8889
LPCAT1	Region242	chr5_1519833	6	1	NA	39	4.33333
SDHAP3	Region242	chr5_1519833	2	1	NA	19	2.11111
SLC12A7	Region242	chr5_1519833	60	7	NA	437	48.5556
SLC6A19	Region242	chr5_1519833	6	7	NA	-1	-0.111111
TERT	Region242	chr5_1519833	5	5	NA	0	0
IKZF2	Region243	rs62189580	13	7	NA	14	1.55556
LOC100130451	Region243	rs62189580	12	7	NA	5	0.555556
KIF26B	Region244	chr1_246511379	0	4	NA	-4	-0.444444
ALPK1	Region246	rs7685904	0	0	1	0	0
AP1AR	Region246	rs7685904	32	6	NA	192	21.3333
C4orf32	Region246	rs7685904	42	63	NA	24	2.66667
PITX2	Region246	rs7685904	4	55	NA	-148	-16.4444
TIFA	Region246	rs7685904	58	0	NA	295	32.7778
C9orf53	Region250	rs2811711	0	1	NA	-6	-0.666667
CDKN2A	Region250	rs2811711	1	5	NA	-44	-4.88889
CDKN2B-AS1	Region250	rs2811711	1	15	NA	-78	-8.66667
DMRTA1	Region250	rs2811711	0	9	NA	-46	-5.11111
MTAP	Region250	rs2811711	0	1	NA	-6	-0.666667
NONE	Region256	chr7_112864348	0	5	NA	-5	-0.555556
PPP1R3A	Region256	chr7_112864348	0	5	NA	-5	-0.555556
ALDH1L1	Region258	rs57679974	0	65	NA	-156	-17.3333
ALS2CL	Region260	chr3_47005668	1	1	NA	3	0.333333
CCDC12	Region260	chr3_47005668	31	0	NA	239	26.5556
CSPG5	Region260	chr3_47005668	0	9	NA	-9	-1
ELP6	Region260	chr3_47005668	15	9	NA	109	12.1111
KIF9	Region260	chr3_47005668	14	6	NA	8	0.888889
KIF9-AS1	Region260	chr3_47005668	18	0	NA	48	5.33333
KLHL18	Region260	chr3_47005668	30	11	NA	188	20.8889
NBEAL2	Region260	chr3_47005668	28	0	NA	210	23.3333
PRSS50	Region260	chr3_47005668	0	1	NA	-2	-0.222222
PTPN23	Region260	chr3_47005668	29	11	NA	194	21.5556
SCAP	Region260	chr3_47005668	36	0	NA	288	32
SETD2	Region260	chr3_47005668	105	0	NA	760	84.4444
C5orf56	Region263	rs10066308	61	0	NA	350	38.8889
SLC22A5	Region263	rs10066308	0	0	4	0	0
BRMS1L	Region264	chr14_36379604	0	2	NA	-2	-0.222222
FAM177A1	Region264	chr14_36379604	2	0	NA	12	1.33333
IGBP1P1	Region264	chr14_36379604	30	0	NA	245	27.2222
LINC00609	Region264	chr14_36379604	0	2	NA	-2	-0.222222
SRP54	Region264	chr14_36379604	67	0	NA	556	61.7778
CTNNBIP1	Region265	rs2179072	3	0	NA	15	1.66667
LZIC	Region265	rs2179072	11	0	NA	85	9.44444
NMNAT1	Region265	rs2179072	15	0	NA	87	9.66667
RBP7	Region265	rs2179072	4	5	NA	-5	-0.555556
UBE4B	Region265	rs2179072	18	1	NA	148	16.4444
GPR12	Region267	rs9507847	2	12	NA	-62	-6.88889
USP12	Region267	rs9507847	2	12	NA	-62	-6.88889
MED13L	Region268	rs12313988	1	0	NA	10	1.11111
MIR4472-2	Region268	rs12313988	1	0	NA	10	1.11111
CCND2	Region270	rs7137714	3	1	NA	20	2.22222
PARP11	Region270	rs7137714	3	1	NA	20	2.22222
KLF6	Region272	rs10904115	28	17	NA	107	11.8889
LINC00704	Region272	rs10904115	28	17	NA	107	11.8889
IFNAR1	Region274	rs71314176	13	12	NA	67	7.44444
IL10RB	Region274	rs71314176	12	12	NA	57	6.33333
FOXP1	Region275	rs17006722	0	85	NA	-266	-29.5556
MITF	Region275	rs17006722	0	85	NA	-266	-29.5556
KIAA0040	Region278	rs7548041	12	0	NA	80	8.88889
CENPK	Region280	chr5_64524291	0	0	2	0	0
ERBB2IP	Region280	chr5_64524291	0	1	NA	-1	-0.111111
NLN	Region280	chr5_64524291	0	1	NA	-1	-0.111111
CCNG2	Region281	chr4_77990596	0	1	NA	-1	-0.111111
CXCL13	Region281	chr4_77990596	0	14	NA	-24	-2.66667
C6orf223	Region284	rs73426620	5	8	NA	-4	-0.444444
MRPL14	Region284	rs73426620	5	8	NA	-4	-0.444444
ACSF3	Region285	rs55733613	14	41	NA	-16	-1.77778
CBFA2T3	Region285	rs55733613	12	41	NA	-26	-2.88889
CPNE7	Region285	rs55733613	18	0	NA	81	9
DPEP1	Region285	rs55733613	11	0	NA	51	5.66667
PIEZO1	Region285	rs55733613	26	0	NA	154	17.1111
BZRAP1	Region286	rs2333227	18	26	NA	-48	-5.33333
MPO	Region286	rs2333227	7	29	NA	-134	-14.8889
ATP6V1G3	Region288	chr1_198573373	90	0	NA	491	54.5556
MIR181A1HG	Region288	chr1_198573373	4	3	NA	5	0.555556
PTPRC	Region288	chr1_198573373	241	3	NA	1314	146
HNRNPA1L2	Region292	chr13_53970021	1	1	NA	7	0.777778
LECT1	Region292	chr13_53970021	0	1	NA	-5	-0.555556
TPTE2P3	Region292	chr13_53970021	1	1	NA	7	0.777778
GAD1	Region297	rs3806562	0	1	NA	-5	-0.555556
SP5	Region297	rs3806562	0	1	NA	-5	-0.555556
CRISPLD2	Region305	rs380010	2	2	NA	13	1.44444
KIAA0513	Region305	rs380010	0	0	10	0	0
ZDHHC7	Region305	rs380010	9	2	NA	83	9.22222
CERKL	Region307	rs6433892	0	2	NA	-5	-0.555556
LINC00913	Region307	rs6433892	0	5	NA	-19	-2.11111
MIR4437	Region307	rs6433892	81	0	NA	382	42.4444
UBE2E3	Region307	rs6433892	101	5	NA	429	47.6667
FAM107A	Region308	chr3_59444042	0	8	NA	-12	-1.33333
FAM3D	Region308	chr3_59444042	1	38	NA	-42	-4.66667
PRDM1	Region310	rs17066362	14	9	NA	11	1.22222
PREP	Region310	rs17066362	14	9	NA	11	1.22222
CSGALNACT2	Region313	rs2505509	13	0	NA	81	9
RASGEF1A	Region313	rs2505509	5	2	NA	16	1.77778
RET	Region313	rs2505509	2	2	NA	3	0.333333
PRR5	Region318	rs60712961	1	0	NA	5	0.555556
PRR5-ARHGAP8	Region318	rs60712961	6	7	NA	-6	-0.666667
FAM132A	Region321	rs2298209	2	1	NA	2	0.222222
SDF4	Region321	rs2298209	2	0	NA	10	1.11111
UBE2J2	Region321	rs2298209	1	0	NA	10	1.11111
LINC00924	Region323	rs16975040	0	23	NA	-74	-8.22222
NR2F2-AS1	Region323	rs16975040	0	23	NA	-74	-8.22222
PNRC1	Region324	rs205221	0	14	NA	-28	-3.11111
RNGTT	Region324	rs205221	0	14	NA	-28	-3.11111
FBXO31	Region325	rs13330348	3	0	NA	20	2.22222
JPH3	Region325	rs13330348	1	0	NA	10	1.11111
MAP1LC3B	Region325	rs13330348	4	0	NA	30	3.33333
ZCCHC14	Region325	rs13330348	45	0	NA	385	42.7778
PEX5L	Region326	chr3_179169160	0	1	NA	-2	-0.222222
ALDH1A2	Region330	chr15_59300616	0	2	NA	-11	-1.22222
AQP9	Region330	chr15_59300616	0	3	NA	-12	-1.33333
LIPC	Region330	chr15_59300616	0	1	NA	-1	-0.111111
GTF2E2	Region333	rs2938203	1	0	NA	10	1.11111
RBPMS	Region333	rs2938203	3	0	NA	14	1.55556
KCNN2	Region334	rs9326923	0	3	NA	-3	-0.333333
YTHDC2	Region334	rs9326923	0	3	NA	-3	-0.333333
FLJ36777	Region336	rs73075877	0	2	NA	-13	-1.44444
GRPEL1	Region336	rs73075877	0	2	NA	-13	-1.44444
TBC1D14	Region336	rs73075877	2	0	NA	20	2.22222
IFNGR1	Region343	rs9601418	1	0	NA	10	1.11111
NONE	Region343	rs9601418	26	6	NA	28	3.11111
SPRY2	Region343	rs9601418	26	6	NA	28	3.11111
IQSEC1	Region346	rs73021628	5	1	NA	14	1.55556
CDH1	Region347	chr16_68694818	22	63	NA	-201	-22.3333
CDH3	Region347	chr16_68694818	4	61	NA	-174	-19.3333
ZFP90	Region347	chr16_68694818	0	0	1	0	0
CHAC1	Region348	rs6492971	2	0	NA	18	2
DLL4	Region348	rs6492971	4	9	NA	-22	-2.44444
ITPKA	Region348	rs6492971	1	0	NA	9	1
LTK	Region348	rs6492971	0	1	NA	-7	-0.777778
RPAP1	Region348	rs6492971	1	0	NA	10	1.11111
VPS18	Region348	rs6492971	1	5	NA	-12	-1.33333
FLJ40194	Region354	rs2960172	1	16	NA	-22	-2.44444
PHB	Region354	rs2960172	4	0	NA	17	1.88889
PHOSPHO1	Region354	rs2960172	0	1	NA	-3	-0.333333
ZNF652	Region354	rs2960172	54	12	NA	320	35.5556
APCDD1	Region355	rs2840354	0	1	NA	-1	-0.111111
PPP4R1	Region355	rs2840354	1	0	NA	10	1.11111
SOGA2	Region355	rs2840354	1	3	NA	-8	-0.888889
TWSG1	Region355	rs2840354	1	0	NA	4	0.444444
VAPA	Region355	rs2840354	0	1	NA	-1	-0.111111
SNAR-F	Region356	rs55919517	0	1	NA	-10	-1.11111
SYT3	Region356	rs55919517	0	2	NA	-2	-0.222222
CCDC144CP	Region361	rs12451696	1	0	NA	2	0.222222
SPECC1	Region361	rs12451696	41	38	NA	68	7.55556
SLA	Region362	rs2741190	16	0	NA	80	8.88889
TG	Region362	rs2741190	16	0	NA	80	8.88889
ARL8B	Region363	rs313661	3	0	NA	6	0.666667
BHLHE40	Region363	rs313661	3	0	NA	6	0.666667
BHLHE40-AS1	Region363	rs313661	86	0	NA	330	36.6667
ITPR1	Region363	rs313661	180	41	NA	668	74.2222
SUMF1	Region363	rs313661	37	41	NA	10	1.11111
GNG7	Region364	chr19_3283346	1	2	NA	1	0.111111
ALS2CR12	Region367	rs10931933	3	0	NA	19	2.11111
CASP10	Region367	rs10931933	2	0	NA	10	1.11111
CASP8	Region367	rs10931933	16	0	NA	109	12.1111
TRAK2	Region367	rs10931933	3	0	NA	20	2.22222
ARHGEF19	Region370	rs4920621	0	1	NA	-9	-1
ATP13A2	Region370	rs4920621	7	0	NA	70	7.77778
FBXO42	Region370	rs4920621	1	0	NA	10	1.11111
PADI2	Region370	rs4920621	0	1	NA	-2	-0.222222
RSG1	Region370	rs4920621	0	1	NA	-9	-1
SDHB	Region370	rs4920621	12	1	NA	118	13.1111
SPATA21	Region370	rs4920621	1	0	NA	9	1
ARHGAP20	Region372	rs10789825	4	0	NA	8	0.888889
BTG4	Region372	rs10789825	1	3	NA	-1	-0.111111
COLCA2	Region372	rs10789825	0	11	NA	-13	-1.44444
FDX1	Region372	rs10789825	18	7	NA	103	11.4444
LOC100132078	Region372	rs10789825	15	16	NA	22	2.44444
MIR4491	Region372	rs10789825	0	12	NA	-14	-1.55556
POU2AF1	Region372	rs10789825	36	15	NA	96	10.6667
RDX	Region372	rs10789825	2	7	NA	-5	-0.555556
CHRNE	Region374	rs72827621	7	0	NA	25	2.77778
ENO3	Region374	rs72827621	1	0	NA	9	1
GP1BA	Region374	rs72827621	8	0	NA	32	3.55556
MINK1	Region374	rs72827621	30	1	NA	230	25.5556
PFN1	Region374	rs72827621	1	0	NA	10	1.11111
PLD2	Region374	rs72827621	2	2	NA	6	0.666667
RGS6	Region375	rs17768925	0	2	NA	-5	-0.555556
CHST1	Region376	rs72895275	0	16	NA	-118	-13.1111
SYT13	Region376	rs72895275	0	16	NA	-118	-13.1111
LINC00421	Region380	chr13_20460539	0	1	NA	-1	-0.111111
MPHOSPH8	Region380	chr13_20460539	2	0	NA	20	2.22222
PSPC1	Region380	chr13_20460539	2	0	NA	12	1.33333
TPTE2	Region380	chr13_20460539	0	1	NA	-1	-0.111111
ZMYM2	Region380	chr13_20460539	0	1	NA	-1	-0.111111
ZMYM5	Region380	chr13_20460539	1	1	NA	1	0.111111
NREP	Region381	chr5_111109243	1	3	NA	-3	-0.333333
STARD4-AS1	Region381	chr5_111109243	1	2	NA	-1	-0.111111
KLHL29	Region383	rs12713000	5	17	NA	-24	-2.66667
AATK-AS1	Region385	rs12103616	0	25	NA	-63	-7
AZI1	Region385	rs12103616	0	1	NA	-2	-0.222222
ACAA2	Region388	rs1567526	0	12	NA	-52	-5.77778
CCDC11	Region388	rs1567526	0	2	NA	-20	-2.22222
DYM	Region388	rs1567526	6	0	NA	57	6.33333
LIPG	Region388	rs1567526	0	23	NA	-103	-11.4444
MYO5B	Region388	rs1567526	3	40	NA	-317	-35.2222
RPL17-C18orf32	Region388	rs1567526	0	1	NA	-5	-0.555556
C1orf95	Region389	rs1433574	13	3	NA	74	8.22222
ITPKB	Region389	rs1433574	17	8	NA	84	9.33333
LIN9	Region389	rs1433574	8	2	NA	49	5.44444
PARP1	Region389	rs1433574	47	5	NA	372	41.3333
PSEN2	Region389	rs1433574	6	8	NA	24	2.66667
EGFR	Region391	rs10244020	0	4	NA	-22	-2.44444
ABCA7	Region393	chr19_866857	2	0	NA	9	1
EIF2AK3	Region395	rs335123	7	1	NA	48	5.33333
RPIA	Region395	rs335123	3	1	NA	15	1.66667
CHD7	Region398	chr8_62147250	16	0	NA	149	16.5556
LOC100130298	Region398	chr8_62147250	16	0	NA	149	16.5556
LRRTM2	Region399	chr5_137788111	0	1	NA	-3	-0.333333
C10orf68	Region401	rs17296017	4	0	NA	17	1.88889
EPC1	Region401	rs17296017	0	1	NA	-2	-0.222222
ITGB1	Region401	rs17296017	5	3	NA	4	0.444444
KIF5B	Region401	rs17296017	0	1	NA	-2	-0.222222
NRP1	Region401	rs17296017	5	3	NA	4	0.444444
MBP	Region402	chr18_74764108	5	0	NA	40	4.44444
ASNA1	Region404	chr19_12875807	6	1	NA	43	4.77778
BEST2	Region404	chr19_12875807	2	2	NA	-7	-0.777778
C19orf43	Region404	chr19_12875807	1	0	NA	10	1.11111
DHPS	Region404	chr19_12875807	10	0	NA	27	3
FBXW9	Region404	chr19_12875807	35	0	NA	101	11.2222
HOOK2	Region404	chr19_12875807	7	1	NA	44	4.88889
JUNB	Region404	chr19_12875807	7	0	NA	50	5.55556
MAN2B1	Region404	chr19_12875807	15	0	NA	129	14.3333
MAST1	Region404	chr19_12875807	1	10	NA	-27	-3
PRDX2	Region404	chr19_12875807	19	5	NA	145	16.1111
RNASEH2A	Region404	chr19_12875807	41	11	NA	276	30.6667
RTBDN	Region404	chr19_12875807	12	10	NA	21	2.33333
TNPO2	Region404	chr19_12875807	47	0	NA	450	50
WDR83	Region404	chr19_12875807	4	0	NA	30	3.33333
WDR83OS	Region404	chr19_12875807	2	0	NA	10	1.11111
ZNF490	Region404	chr19_12875807	10	0	NA	70	7.77778
ZNF791	Region404	chr19_12875807	25	0	NA	210	23.3333
LOC100506023	Region408	rs12736195	104	0	NA	194	21.5556
FAM49A	Region409	rs71447234	0	25	NA	-25	-2.77778
MYCN	Region409	rs71447234	0	25	NA	-25	-2.77778
DCUN1D5	Region412	rs11225496	0	1	NA	-5	-0.555556
MMP13	Region412	rs11225496	0	1	NA	-5	-0.555556
GLIS2	Region414	rs2939953	5	6	NA	9	1
TFAP4	Region414	rs2939953	20	6	NA	119	13.2222
VPS13A	Region415	rs11144986	6	0	NA	50	5.55556
AHCTF1P1	Region416	rs2052401	1	2	NA	1	0.111111
DPP4	Region416	rs2052401	4	18	NA	-58	-6.44444
GCG	Region416	rs2052401	4	18	NA	-58	-6.44444
PSMD14	Region416	rs2052401	5	1	NA	34	3.77778
SLC4A10	Region416	rs2052401	0	6	NA	-11	-1.22222
TANK	Region416	rs2052401	2	1	NA	18	2
EMX2OS	Region417	rs28444818	0	2	NA	-16	-1.77778
MCTP1	Region422	rs162479	6	5	NA	1	0.111111
FAM69B	Region424	rs2811727	2	0	NA	10	1.11111
LCN10	Region424	rs2811727	1	0	NA	5	0.555556
LCN6	Region424	rs2811727	0	1	NA	-5	-0.555556
LOC100128593	Region424	rs2811727	0	1	NA	-4	-0.444444
SNHG7	Region424	rs2811727	6	0	NA	45	5
FOLH1	Region425	chr11_49744405	0	11	NA	-21	-2.33333
LOC440040	Region425	chr11_49744405	0	5	NA	-9	-1
ATG16L1	Region427	rs10199551	100	0	NA	708	78.6667
INPP5D	Region427	rs10199551	43	0	NA	309	34.3333
SAG	Region427	rs10199551	11	6	NA	53	5.88889
SCARNA5	Region427	rs10199551	1	0	NA	10	1.11111
ANKRD10	Region435	chr13_110928864	0	8	NA	-21	-2.33333
ARHGEF7	Region435	chr13_110928864	0	8	NA	-21	-2.33333
MIR4472-1	Region436	chr8_142662392	0	1	NA	-2	-0.222222
MROH5	Region436	chr8_142662392	0	5	NA	-42	-4.66667
CNPY1	Region439	rs62481733	0	5	NA	-21	-2.33333
HTR5A	Region439	rs62481733	0	9	NA	-58	-6.44444
INSIG1	Region439	rs62481733	0	9	NA	-58	-6.44444
RBM33	Region439	rs62481733	0	5	NA	-21	-2.33333
SH3BP2	Region440	rs6853599	2	6	NA	6	0.666667
TNIP2	Region440	rs6853599	1	6	NA	-4	-0.444444
CSRNP1	Region443	rs6599009	13	0	NA	70	7.77778
GORASP1	Region443	rs6599009	6	0	NA	30	3.33333
SCN11A	Region443	rs6599009	3	57	NA	-142	-15.7778
TTC21A	Region443	rs6599009	21	4	NA	113	12.5556
WDR48	Region443	rs6599009	18	36	NA	30	3.33333
LCP2	Region444	chr5_169692237	2	0	NA	10	1.11111
C8orf12	Region447	rs7834869	2	8	NA	-7	-0.777778
FAM167A	Region447	rs7834869	11	6	NA	56	6.22222
MTMR9	Region447	rs7834869	0	0	1	0	0
RBMS1	Region449	chr2_161350638	12	0	NA	79	8.77778
UCK2	Region454	rs10918297	14	0	NA	40	4.44444
CACNA1C	Region455	rs11062093	1	52	NA	-286	-31.7778
DCP1B	Region455	rs11062093	1	24	NA	-200	-22.2222
AP1B1	Region456	rs9614040	5	3	NA	28	3.11111
CABP7	Region456	rs9614040	1	1	NA	-4	-0.444444
RFPL1S	Region456	rs9614040	3	3	NA	8	0.888889
FCRLA	Region457	chr1_161696873	0	1	NA	-9	-1
RPL31P11	Region457	chr1_161696873	0	2	NA	-13	-1.44444
DMRT1	Region458	rs2804262	0	27	NA	-189	-21
DOCK8	Region458	rs2804262	0	0	1	0	0
KANK1	Region458	rs2804262	64	60	NA	43	4.77778
LOC157273	Region462	chr8_8733723	0	7	NA	-28	-3.11111
TNKS	Region462	chr8_8733723	3	7	NA	-10	-1.11111
CMYA5	Region466	rs12515731	0	1	NA	-3	-0.333333
CRSP8P	Region466	rs12515731	0	2	NA	-3	-0.333333
ZFYVE16	Region466	rs12515731	0	2	NA	-3	-0.333333
SBF2	Region467	rs12294344	3	0	NA	4	0.444444
CDH13	Region469	chr16_83049280	0	6	NA	-24	-2.66667
MPHOSPH6	Region469	chr16_83049280	0	6	NA	-24	-2.66667
CCDC15	Region471	chr11_124770079	5	0	NA	7	0.777778
CHEK1	Region471	chr11_124770079	2	0	NA	3	0.333333
FEZ1	Region471	chr11_124770079	0	1	NA	-3	-0.333333
HEPACAM	Region471	chr11_124770079	0	1	NA	-5	-0.555556
ROBO4	Region471	chr11_124770079	0	2	NA	-8	-0.888889
SLC37A2	Region471	chr11_124770079	0	1	NA	-10	-1.11111
STT3A	Region471	chr11_124770079	1	0	NA	10	1.11111
GPR78	Region472	rs12511007	0	18	NA	-51	-5.66667
TRMT44	Region472	rs12511007	0	18	NA	-51	-5.66667
EXO1	Region476	rs10754755	0	23	NA	-66	-7.33333
WDR64	Region476	rs10754755	0	24	NA	-69	-7.66667
MTDH	Region477	chr8_99292987	0	3	NA	-6	-0.666667
TSPYL5	Region477	chr8_99292987	0	3	NA	-6	-0.666667
DPYD	Region478	rs326655	16	31	NA	64	7.11111
DPYD-AS1	Region478	rs326655	9	0	NA	57	6.33333
FLJ31662	Region478	rs326655	0	1	NA	-1	-0.111111
PTBP2	Region478	rs326655	0	32	NA	-47	-5.22222
EPAS1	Region485	chr2_46473292	0	1	NA	-1	-0.111111
LOC101805491	Region485	chr2_46473292	0	1	NA	-1	-0.111111
TP63	Region487	chr3_189237988	4	0	NA	4	0.444444
TPRG1	Region487	chr3_189237988	4	0	NA	4	0.444444
LGI3	Region488	rs12679383	0	12	NA	-91	-10.1111
REEP4	Region488	rs12679383	3	1	NA	17	1.88889
CD320	Region495	rs6603074	9	0	NA	70	7.77778
CERS4	Region495	rs6603074	9	0	NA	70	7.77778
CHRM1	Region499	chr11_62664996	0	1	NA	-4	-0.444444
POLR2G	Region499	chr11_62664996	2	0	NA	10	1.11111
SLC3A2	Region499	chr11_62664996	0	1	NA	-4	-0.444444
TAF6L	Region499	chr11_62664996	3	0	NA	20	2.22222
TMEM179B	Region499	chr11_62664996	2	0	NA	10	1.11111
LMO1	Region501	rs2272383	0	34	NA	-246	-27.3333
RIC3	Region501	rs2272383	43	42	NA	-107	-11.8889
TUB	Region501	rs2272383	5	0	NA	24	2.66667
CEBPA	Region511	rs10414065	1	2	NA	-11	-1.22222
RHPN2	Region511	rs10414065	1	0	NA	1	0.111111
SLC7A10	Region511	rs10414065	1	2	NA	-11	-1.22222
DLX6-AS1	Region512	rs12666617	1	7	NA	-25	-2.77778
SHFM1	Region512	rs12666617	1	7	NA	-25	-2.77778
KCNK13	Region513	rs1152430	0	5	NA	-37	-4.11111
NRDE2	Region513	rs1152430	2	0	NA	18	2
PSMC1	Region513	rs1152430	1	5	NA	-27	-3
RPS6KA5	Region513	rs1152430	44	3	NA	367	40.7778
TTC7B	Region513	rs1152430	28	3	NA	223	24.7778
MIR4471	Region514	rs56356271	6	2	NA	26	2.88889
POLR2K	Region514	rs56356271	3	0	NA	24	2.66667
RNF19A	Region514	rs56356271	10	2	NA	46	5.11111
SPAG1	Region514	rs56356271	10	1	NA	55	6.11111
CAMP	Region517	rs58853735	1	0	NA	3	0.333333
CDC25A	Region517	rs58853735	2	1	NA	2	0.222222
MIR4443	Region517	rs58853735	0	1	NA	-1	-0.111111
NME6	Region517	rs58853735	1	1	NA	1	0.111111
TMA7	Region517	rs58853735	0	0	6	0	0
ZNF589	Region517	rs58853735	2	1	NA	4	0.444444
DOK6	Region520	rs7243084	21	0	NA	29	3.22222
FAM65C	Region526	rs6021282	0	7	NA	-7	-0.777778
NEDD9	Region527	rs210920	1	0	NA	9	1
BLMH	Region529	chr17_27335948	0	0	1	0	0
GIT1	Region529	chr17_27335948	0	0	3	0	0
SSH2	Region529	chr17_27335948	6	0	NA	35	3.88889
TAOK1	Region529	chr17_27335948	2	0	NA	16	1.77778
BLNK	Region530	rs6584062	11	18	NA	-7	-0.777778
DNTT	Region530	rs6584062	12	10	NA	7	0.777778
OPALIN	Region530	rs6584062	0	1	NA	-4	-0.444444
FAM46C	Region534	chr1_118878000	0	2	NA	-9	-1
GDAP2	Region534	chr1_118878000	0	2	NA	-9	-1
ABI3BP	Region537	chr3_100656795	0	3	NA	-7	-0.777778
IMPG2	Region537	chr3_100656795	0	1	NA	-1	-0.111111
PHYH	Region543	rs12573449	0	24	NA	-30	-3.33333
UCMA	Region543	rs12573449	0	24	NA	-30	-3.33333
AIM2	Region545	rs4990110	9	5	NA	40	4.44444
CADM3	Region545	rs4990110	2	5	NA	-6	-0.666667
IFI16	Region545	rs4990110	141	0	NA	869	96.5556
BEST4	Region559	rs12138281	5	0	NA	30	3.33333
BTBD19	Region559	rs12138281	2	0	NA	20	2.22222
C1orf228	Region559	rs12138281	15	1	NA	93	10.3333
EIF2B3	Region559	rs12138281	22	2	NA	187	20.7778
KIF2C	Region559	rs12138281	23	0	NA	107	11.8889
PTCH2	Region559	rs12138281	15	9	NA	47	5.22222
RPS8	Region559	rs12138281	7	0	NA	36	4
SNORD38B	Region559	rs12138281	1	0	NA	10	1.11111
SNORD55	Region559	rs12138281	2	0	NA	10	1.11111
ADORA3	Region562	rs1890548	2	0	NA	6	0.666667
CTTNBP2NL	Region562	rs1890548	0	2	NA	-9	-1
KCND3	Region562	rs1890548	0	1	NA	-9	-1
LOC100129269	Region562	rs1890548	2	0	NA	6	0.666667
LOC643355	Region562	rs1890548	0	2	NA	-9	-1
ZNF37A	Region565	chr10_38401706	1	0	NA	1	0.111111
ANKRD33B	Region567	rs4701873	22	26	NA	10	1.11111
VAV3	Region568	chr1_107587566	99	0	NA	368	40.8889
VAV3-AS1	Region568	chr1_107587566	11	0	NA	20	2.22222
CYP26B1	Region571	rs6725708	0	1	NA	-3	-0.333333
EXOC6B	Region571	rs6725708	0	1	NA	-3	-0.333333
BCL2	Region572	rs2187163	61	0	NA	348	38.6667
DIAPH3	Region576	chr13_61126738	5	84	NA	-487	-54.1111
TDRD3	Region576	chr13_61126738	4	82	NA	-493	-54.7778
CRYBA4	Region577	rs12159895	2	0	NA	3	0.333333
MYO18B	Region577	rs12159895	0	8	NA	-18	-2
SEZ6L	Region577	rs12159895	0	8	NA	-18	-2
LPL	Region578	rs2597426	2	98	NA	-323	-35.8889
SLC18A1	Region578	rs2597426	2	86	NA	-278	-30.8889
C5orf46	Region579	rs4705049	0	3	NA	-3	-0.333333
SPINK5	Region579	rs4705049	0	3	NA	-3	-0.333333
CHIT1	Region582	rs4543864	42	22	NA	99	11
LOC730227	Region582	rs4543864	44	22	NA	107	11.8889
ANXA13	Region586	rs66538719	0	2	NA	-12	-1.33333
KLHL38	Region586	rs66538719	0	2	NA	-12	-1.33333
ATP6V1C1	Region587	chr8_103511127	0	3	NA	-15	-1.66667
AZIN1	Region587	chr8_103511127	1	7	NA	-6	-0.666667
C8orf56	Region587	chr8_103511127	0	3	NA	-15	-1.66667
KLF10	Region587	chr8_103511127	1	7	NA	-6	-0.666667
PTEN	Region590	rs1819577	11	1	NA	67	7.44444
RNLS	Region590	rs1819577	11	1	NA	67	7.44444
FRMD4A	Region591	rs2031608	9	0	NA	58	6.44444
AGBL1	Region596	rs28561584	0	18	NA	-30	-3.33333
LINC00052	Region596	rs28561584	0	18	NA	-30	-3.33333
DOCK1	Region604	rs7912288	0	1	NA	-2	-0.222222
FAM196A	Region604	rs7912288	0	1	NA	-2	-0.222222
MGMT	Region604	rs7912288	0	1	NA	-1	-0.111111
MKI67	Region604	rs7912288	0	1	NA	-1	-0.111111
TCF7L2	Region605	chr10_114746251	7	22	NA	-66	-7.33333
CNOT1	Region607	chr16_58607804	4	1	NA	28	3.11111
NDRG4	Region607	chr16_58607804	1	1	NA	-2	-0.222222
SLC38A7	Region607	chr16_58607804	0	1	NA	-2	-0.222222
DSCR4	Region616	rs9976030	0	1	NA	-5	-0.555556
KCNJ6	Region616	rs9976030	0	1	NA	-5	-0.555556
CTSC	Region619	rs7125747	0	1	NA	-1	-0.111111
RAB38	Region619	rs7125747	0	4	NA	-8	-0.888889
TMEM135	Region619	rs7125747	0	3	NA	-7	-0.777778
ASPG	Region620	chr14_104841717	0	18	NA	-56	-6.22222
BRF1	Region620	chr14_104841717	58	1	NA	436	48.4444
KIF26A	Region620	chr14_104841717	4	22	NA	-107	-11.8889
MIR203	Region620	chr14_104841717	1	9	NA	-63	-7
MIR3545	Region620	chr14_104841717	0	1	NA	-7	-0.777778
NUDT14	Region620	chr14_104841717	24	1	NA	118	13.1111
TDRD9	Region620	chr14_104841717	0	1	NA	-6	-0.666667
FAAH	Region627	chr1_46752487	0	0	2	0	0
LRRC41	Region627	chr1_46752487	2	0	NA	10	1.11111
LURAP1	Region627	chr1_46752487	0	1	NA	-1	-0.111111
RAD54L	Region627	chr1_46752487	0	1	NA	-1	-0.111111
C11orf91	Region628	rs831636	1	0	NA	9	1
CD59	Region628	rs831636	16	0	NA	109	12.1111
FBXO3	Region628	rs831636	20	10	NA	81	9
LMO2	Region628	rs831636	0	10	NA	-99	-11
TMPRSS3	Region629	rs3814899	4	0	NA	18	2
UBASH3A	Region629	rs3814899	0	0	2	0	0
ANTXR2	Region631	rs3796594	1	2	NA	1	0.111111
LINC00989	Region631	rs3796594	0	19	NA	-27	-3
PCAT4	Region631	rs3796594	0	27	NA	-35	-3.88889
NALCN	Region647	chr13_101402051	0	2	NA	-11	-1.22222
NALCN-AS1	Region647	chr13_101402051	0	4	NA	-14	-1.55556
ACTR3	Region649	rs72611916	1	0	NA	1	0.111111
DPP10	Region649	rs72611916	0	1	NA	-6	-0.666667
IL1F10	Region649	rs72611916	4	52	NA	-51	-5.66667
IL1RN	Region649	rs72611916	4	45	NA	-42	-4.66667
IL36A	Region649	rs72611916	1	1	NA	-1	-0.111111
IL36B	Region649	rs72611916	1	11	NA	-21	-2.33333
IL36RN	Region649	rs72611916	0	2	NA	-2	-0.222222
LOC440900	Region649	rs72611916	0	1	NA	-6	-0.666667
SLC35F5	Region649	rs72611916	2	0	NA	11	1.22222
C11orf87	Region650	rs2724416	0	4	NA	-4	-0.444444
FDX1	Region650	rs2724416	0	1	NA	-1	-0.111111
RDX	Region650	rs2724416	0	1	NA	-1	-0.111111
ZC3H12C	Region650	rs2724416	0	4	NA	-4	-0.444444
BOD1	Region651	rs4867694	6	8	NA	0	0
CPEB4	Region651	rs4867694	6	8	NA	0	0
ERGIC1	Region651	rs4867694	7	0	NA	32	3.55556
ANKRD18B	Region655	rs7851404	0	37	NA	-107	-11.8889
ANXA2P2	Region655	rs7851404	0	37	NA	-107	-11.8889
ARID3C	Region655	rs7851404	0	5	NA	-45	-5
C9orf24	Region655	rs7851404	1	1	NA	0	0
CNTFR	Region655	rs7851404	0	16	NA	-134	-14.8889
CNTFR-AS1	Region655	rs7851404	0	5	NA	-46	-5.11111
DCTN3	Region655	rs7851404	1	0	NA	10	1.11111
DNAI1	Region655	rs7851404	0	20	NA	-83	-9.22222
ENHO	Region655	rs7851404	0	2	NA	-17	-1.88889
FAM219A	Region655	rs7851404	16	0	NA	57	6.33333
GALT	Region655	rs7851404	4	0	NA	8	0.888889
IL11RA	Region655	rs7851404	2	0	NA	20	2.22222
RPP25L	Region655	rs7851404	0	5	NA	-32	-3.55556
SIGMAR1	Region655	rs7851404	5	1	NA	8	0.888889
DYRK2	Region664	rs55934813	0	1	NA	-1	-0.111111
IFNG	Region664	rs55934813	3	0	NA	10	1.11111
IFNG-AS1	Region664	rs55934813	5	1	NA	18	2
EXOC2	Region665	rs71545193	2	0	NA	19	2.11111
HMGN2	Region666	rs14071	0	1	NA	-2	-0.222222
RPS6KA1	Region666	rs14071	0	1	NA	-2	-0.222222
BBS4	Region672	rs11637927	2	0	NA	10	1.11111
IL33	Region674	rs2031198	0	1	NA	-5	-0.555556
RANBP6	Region674	rs2031198	0	1	NA	-5	-0.555556
TPD52L3	Region674	rs2031198	0	3	NA	-5	-0.555556
UHRF2	Region674	rs2031198	0	2	NA	-2	-0.222222
PIK3R1	Region675	rs6898903	2	7	NA	-18	-2
SLC30A5	Region675	rs6898903	2	7	NA	-18	-2
ELOVL5	Region677	rs62399860	2	7	NA	-10	-1.11111
GCLC	Region677	rs62399860	2	7	NA	-10	-1.11111
E2F7	Region682	rs11104944	0	5	NA	-5	-0.555556
NAV3	Region682	rs11104944	0	5	NA	-5	-0.555556
AP1G1	Region685	chr16_71878831	24	0	NA	175	19.4444
ATXN1L	Region685	chr16_71878831	7	0	NA	31	3.44444
CHST4	Region685	chr16_71878831	0	1	NA	-2	-0.222222
DHODH	Region685	chr16_71878831	0	1	NA	-3	-0.333333
IST1	Region685	chr16_71878831	2	0	NA	10	1.11111
LOC100132529	Region685	chr16_71878831	0	1	NA	-2	-0.222222
MARVELD3	Region685	chr16_71878831	1	8	NA	-50	-5.55556
PHLPP2	Region685	chr16_71878831	11	0	NA	99	11
PKD1L3	Region685	chr16_71878831	0	3	NA	-14	-1.55556
TAT	Region685	chr16_71878831	1	11	NA	-63	-7
ZNF821	Region685	chr16_71878831	1	0	NA	10	1.11111
ATF1	Region687	rs7295386	37	4	NA	283	31.4444
DAZAP2	Region687	rs7295386	7	0	NA	33	3.66667
DIP2B	Region687	rs7295386	69	0	NA	487	54.1111
FAIM2	Region687	rs7295386	0	1	NA	-2	-0.222222
METTL7A	Region687	rs7295386	0	7	NA	-7	-0.777778
NONE	Region687	rs7295386	12	0	NA	69	7.66667
POU6F1	Region687	rs7295386	7	0	NA	50	5.55556
TMPRSS12	Region687	rs7295386	3	18	NA	8	0.888889
ALG10	Region688	chr12_34455052	2	21	NA	-48	-5.33333
NONE	Region688	chr12_34455052	2	21	NA	-48	-5.33333
SYT10	Region688	chr12_34455052	0	2	NA	-7	-0.777778
EBF2	Region689	rs4872388	0	23	NA	-116	-12.8889
PPP2R2A	Region689	rs4872388	0	15	NA	-95	-10.5556
COMMD3	Region690	rs11591811	0	1	NA	-7	-0.777778
DNAJC1	Region690	rs11591811	11	112	NA	-395	-43.8889
EBLN1	Region690	rs11591811	14	141	NA	-550	-61.1111
LOC100130992	Region690	rs11591811	6	24	NA	-101	-11.2222
MLLT10	Region690	rs11591811	10	0	NA	73	8.11111
NUP43	Region691	rs4897111	0	0	1	0	0
TAB2	Region691	rs4897111	31	0	NA	183	20.3333
UST	Region691	rs4897111	31	0	NA	183	20.3333
BCL2L13	Region692	rs9618043	26	0	NA	166	18.4444
ARID4A	Region694	rs1959653	6	0	NA	50	5.55556
FLJ31306	Region694	rs1959653	5	0	NA	30	3.33333
PSMA3	Region694	rs1959653	1	0	NA	10	1.11111
TOMM20L	Region694	rs1959653	1	0	NA	10	1.11111
A3GALT2	Region695	rs4652875	2	7	NA	-7	-0.777778
PHC2	Region695	rs4652875	17	58	NA	-113	-12.5556
ZSCAN20	Region695	rs4652875	4	43	NA	-195	-21.6667
C1orf140	Region698	chr1_221690347	3	37	NA	-51	-5.66667
DDHD1	Region698	chr1_221690347	0	1	NA	-1	-0.111111
HLX	Region698	chr1_221690347	3	37	NA	-51	-5.66667
MIR5580	Region698	chr1_221690347	0	1	NA	-1	-0.111111
VAV2	Region700	rs9721620	3	2	NA	4	0.444444
HES1	Region701	rs6792072	3	9	NA	-29	-3.22222
LOC647323	Region701	rs6792072	3	9	NA	-29	-3.22222
GC	Region704	rs12507467	1	92	NA	-138	-15.3333
SLC4A4	Region704	rs12507467	1	92	NA	-138	-15.3333
OR11H4	Region706	rs10143407	2	0	NA	6	0.666667
PARP2	Region706	rs10143407	2	0	NA	20	2.22222
RPPH1	Region706	rs10143407	2	0	NA	9	1
TEP1	Region706	rs10143407	1	0	NA	10	1.11111
TTC5	Region706	rs10143407	5	0	NA	36	4
COL18A1	Region708	rs11910672	0	7	NA	-35	-3.88889
LINC00316	Region708	rs11910672	0	7	NA	-35	-3.88889
C5orf38	Region710	chr5_3192600	0	11	NA	-11	-1.22222
LINC01019	Region710	chr5_3192600	0	11	NA	-11	-1.22222
DTX4	Region712	chr11_58994145	0	4	NA	-4	-0.444444
MPEG1	Region712	chr11_58994145	3	13	NA	-9	-1
OR5AN1	Region712	chr11_58994145	1	12	NA	-11	-1.22222
CERS3	Region716	rs6598459	0	4	NA	-9	-1
SPATA41	Region716	rs6598459	0	1	NA	-1	-0.111111
CETN3	Region717	rs2972947	0	2	NA	-12	-1.33333
MIR3660	Region717	rs2972947	0	2	NA	-12	-1.33333
CHAT	Region722	rs11591558	2	4	NA	-18	-2
ERCC6	Region722	rs11591558	1	0	NA	10	1.11111
ERCC6-PGBD3	Region722	rs11591558	3	4	NA	-8	-0.888889
EN1	Region727	chr2_120202238	0	2	NA	-12	-1.33333
INSIG2	Region727	chr2_120202238	0	2	NA	-12	-1.33333
SCTR	Region727	chr2_120202238	0	1	NA	-5	-0.555556
FMO4	Region729	chr1_171439187	0	1	NA	-1	-0.111111
PRRC2C	Region729	chr1_171439187	0	1	NA	-1	-0.111111
LINC00494	Region73	rs3935549	3	21	NA	-15	-1.66667
PREX1	Region73	rs3935549	78	21	NA	464	51.5556
C12orf73	Region730	chr12_104618355	6	2	NA	22	2.44444
GLT8D2	Region730	chr12_104618355	3	2	NA	14	1.55556
GNN	Region730	chr12_104618355	12	4	NA	40	4.44444
HSP90B1	Region730	chr12_104618355	1	0	NA	10	1.11111
TDG	Region730	chr12_104618355	10	2	NA	71	7.88889
B4GALT5	Region731	rs61109982	10	3	NA	21	2.33333
LOC284751	Region731	rs61109982	6	5	NA	0	8.88178e-16
PTPN1	Region731	rs61109982	6	5	NA	0	8.88178e-16
SLC9A8	Region731	rs61109982	4	3	NA	-1	-0.111111
ST3GAL4	Region735	chr11_126255669	1	0	NA	1	0.111111
DDHD1	Region736	rs2251171	9	89	NA	-57	-6.33333
MIR5580	Region736	rs2251171	9	89	NA	-57	-6.33333
CCDC79	Region739	chr16_65966379	0	1	NA	-1	-0.111111
CMTM3	Region739	chr16_65966379	0	0	1	0	0
CMTM4	Region739	chr16_65966379	0	1	NA	-1	-0.111111
TK2	Region739	chr16_65966379	2	0	NA	6	0.666667
DIO2-AS1	Region740	chr14_80872543	0	1	NA	-1	-0.111111
NRG1	Region741	chr8_31489923	0	2	NA	-4	-0.444444
USP48	Region742	rs10917109	20	0	NA	190	21.1111
MIR548G	Region743	rs531955	0	10	NA	-21	-2.33333
C2CD4B	Region747	rs7164695	0	2	NA	-5	-0.555556
MGC15885	Region747	rs7164695	0	2	NA	-5	-0.555556
CHRNA2	Region753	rs1381114	5	5	NA	30	3.33333
EPHX2	Region753	rs1381114	0	1	NA	-2	-0.222222
KRR1	Region754	rs2471653	0	1	NA	-1	-0.111111
NAP1L1	Region754	rs2471653	1	0	NA	10	1.11111
PHLDA1	Region754	rs2471653	0	1	NA	-1	-0.111111
KANK4	Region755	chr1_62804545	0	1	NA	-1	-0.111111
NFIA	Region755	chr1_62804545	3	0	NA	4	0.444444
USP1	Region755	chr1_62804545	0	1	NA	-1	-0.111111
CHD2	Region757	rs17541330	78	0	NA	524	58.2222
MCTP2	Region757	rs17541330	0	12	NA	-38	-4.22222
RGMA	Region757	rs17541330	0	12	NA	-38	-4.22222
CTDP1	Region759	rs3786206	1	0	NA	10	1.11111
NFATC1	Region759	rs3786206	55	0	NA	380	42.2222
CCL20	Region765	chr2_228642619	0	36	NA	-36	-4
MFF	Region765	chr2_228642619	2	0	NA	10	1.11111
SLC19A3	Region765	chr2_228642619	0	36	NA	-36	-4
LINC00461	Region770	rs1158464	0	2	NA	-16	-1.77778
MEF2C	Region770	rs1158464	4	6	NA	-19	-2.11111
MEF2C-AS1	Region770	rs1158464	0	4	NA	-4	-0.444444
MIR3660	Region770	rs1158464	0	4	NA	-4	-0.444444
PAX7	Region773	chr1_19630524	0	6	NA	-55	-6.11111
ANAPC4	Region776	rs2123743	78	0	NA	750	83.3333
PI4K2B	Region776	rs2123743	12	12	NA	72	8
SLC34A2	Region776	rs2123743	5	0	NA	25	2.77778
ZCCHC4	Region776	rs2123743	49	12	NA	429	47.6667
SLC8A1	Region778	chr2_40293944	1	10	NA	-11	-1.22222
CCR9	Region781	chr3_45732859	7	5	NA	14	1.55556
CXCR6	Region781	chr3_45732859	1	0	NA	10	1.11111
FYCO1	Region781	chr3_45732859	47	0	NA	280	31.1111
LZTFL1	Region781	chr3_45732859	45	18	NA	165	18.3333
SLC6A20	Region781	chr3_45732859	3	2	NA	11	1.22222
NOVA1	Region783	rs11625358	0	9	NA	-27	-3
STXBP6	Region783	rs11625358	0	9	NA	-27	-3
ATAD5	Region797	chr17_29157158	1	0	NA	9	1
CRLF3	Region797	chr17_29157158	9	0	NA	69	7.66667
LRRC37BP1	Region797	chr17_29157158	5	7	NA	-15	-1.66667
SUZ12P1	Region797	chr17_29157158	22	10	NA	68	7.55556
TXN	Region800	rs2008729	1	4	NA	6	0.666667
TXNDC8	Region800	rs2008729	0	4	NA	-4	-0.444444
CAPRIN2	Region802	rs10492242	1	1	NA	3	0.333333
IPO8	Region802	rs10492242	1	1	NA	9	1
LINC00941	Region802	rs10492242	0	1	NA	-7	-0.777778
TMTC1	Region802	rs10492242	0	1	NA	-1	-0.111111
CORO1C	Region805	rs11114028	37	5	NA	156	17.3333
DAO	Region805	rs11114028	1	3	NA	-2	-0.222222
SELPLG	Region805	rs11114028	5	0	NA	22	2.44444
SSH1	Region805	rs11114028	6	8	NA	22	2.44444
DOCK1	Region806	chr10_128945288	0	2	NA	-2	-0.222222
FAM196A	Region806	chr10_128945288	0	1	NA	-1	-0.111111
NPAS3	Region809	rs13379162	0	2	NA	-2	-0.222222
CD247	Region810	rs7523907	75	0	NA	446	49.5556
ARF1	Region811	rs1551621	16	5	NA	70	7.77778
C1orf145	Region811	rs1551621	2	0	NA	9	1
C1orf35	Region811	rs1551621	2	0	NA	20	2.22222
GJC2	Region811	rs1551621	15	0	NA	97	10.7778
GUK1	Region811	rs1551621	12	7	NA	36	4
IBA57	Region811	rs1551621	13	0	NA	65	7.22222
IBA57-AS1	Region811	rs1551621	5	0	NA	29	3.22222
MIR3620	Region811	rs1551621	2	0	NA	10	1.11111
MRPL55	Region811	rs1551621	6	7	NA	5	0.555556
OBSCN	Region811	rs1551621	6	1	NA	39	4.33333
WNT3A	Region811	rs1551621	3	5	NA	-12	-1.33333
GRM7	Region813	chr3_5497204	2	0	NA	2	0.222222
MIR4790	Region813	chr3_5497204	2	0	NA	2	0.222222
LINC00700	Region814	rs12411602	0	1	NA	-2	-0.222222
LINC00701	Region814	rs12411602	0	1	NA	-2	-0.222222
GGT5	Region815	rs62233189	1	14	NA	-12	-1.33333
KIAA1671	Region815	rs62233189	52	9	NA	136	15.1111
LOC100128531	Region815	rs62233189	4	2	NA	8	0.888889
SUSD2	Region815	rs62233189	1	3	NA	-1	-0.111111
ABCA6	Region816	rs8081118	2	2	NA	0	0
ABCA8	Region816	rs8081118	0	2	NA	-8	-0.888889
ABCA9	Region816	rs8081118	3	22	NA	-22	-2.44444
FAM20A	Region816	rs8081118	0	1	NA	-6	-0.666667
IQGAP2	Region821	rs875543	18	0	NA	86	9.55556
SV2C	Region821	rs875543	2	0	NA	9	1
DDI2	Region822	rs7513439	1	0	NA	10	1.11111
DNAJC16	Region822	rs7513439	3	0	NA	30	3.33333
FBLIM1	Region822	rs7513439	0	1	NA	-1	-0.111111
PLEKHM2	Region822	rs7513439	1	0	NA	1	0.111111
RSC1A1	Region822	rs7513439	1	0	NA	1	0.111111
UQCRHL	Region822	rs7513439	0	1	NA	-1	-0.111111
B3GNT2	Region826	rs13011372	0	21	NA	-21	-2.33333
TMEM17	Region826	rs13011372	0	21	NA	-21	-2.33333
FAM71B	Region828	rs72807038	51	0	NA	276	30.6667
HAVCR2	Region828	rs72807038	5	1	NA	19	2.11111
ITK	Region828	rs72807038	64	0	NA	333	37
MED7	Region828	rs72807038	34	1	NA	165	18.3333
CA12	Region830	rs8034751	3	0	NA	20	2.22222
USP3	Region830	rs8034751	3	0	NA	20	2.22222
LRIG1	Region836	rs940040	3	0	NA	27	3
DIRC3	Region838	chr2_218314258	0	2	NA	-4	-0.444444
IGFBP2	Region838	chr2_218314258	0	1	NA	-5	-0.555556
IGFBP5	Region838	chr2_218314258	0	1	NA	-1	-0.111111
NONE	Region838	chr2_218314258	0	2	NA	-3	-0.333333
RPL37A	Region838	chr2_218314258	0	1	NA	-5	-0.555556
TNS1	Region838	chr2_218314258	0	3	NA	-4	-0.444444
EYA1	Region839	chr8_72534883	0	3	NA	-3	-0.333333
MSC	Region839	chr8_72534883	0	3	NA	-3	-0.333333
FKBP1A-SDCBP2	Region840	rs6041689	1	0	NA	10	1.11111
SDCBP2-AS1	Region840	rs6041689	1	0	NA	10	1.11111
SIRPG	Region840	rs6041689	1	0	NA	10	1.11111
SRXN1	Region840	rs6041689	0	1	NA	-8	-0.888889
TCF15	Region840	rs6041689	0	3	NA	-26	-2.88889
ERRFI1	Region842	chr1_8217961	0	36	NA	-88	-9.77778
SLC45A1	Region842	chr1_8217961	0	36	NA	-88	-9.77778
ALG2	Region845	rs10819654	0	2	NA	-2	-0.222222
TGFBR1	Region845	rs10819654	0	2	NA	-2	-0.222222
ARMC8	Region849	rs185244	1	0	NA	10	1.11111
ESYT3	Region849	rs185244	0	1	NA	-2	-0.222222
MRAS	Region849	rs185244	0	25	NA	-43	-4.77778
NME9	Region849	rs185244	1	0	NA	10	1.11111
CSF1	Region85	rs61787370	4	0	NA	37	4.11111
EPS8L3	Region85	rs61787370	4	0	NA	37	4.11111
COX5A	Region851	rs6495124	8	5	NA	65	7.22222
CPLX3	Region851	rs6495124	0	1	NA	-10	-1.11111
CSK	Region851	rs6495124	16	1	NA	116	12.8889
CYP1A2	Region851	rs6495124	4	2	NA	25	2.77778
FAM219B	Region851	rs6495124	6	0	NA	50	5.55556
LMAN1L	Region851	rs6495124	1	7	NA	-23	-2.55556
MPI	Region851	rs6495124	6	0	NA	31	3.44444
RPP25	Region851	rs6495124	0	5	NA	-5	-0.555556
SCAMP2	Region851	rs6495124	15	0	NA	91	10.1111
ULK3	Region851	rs6495124	8	0	NA	77	8.55556
URI1	Region852	rs16963956	0	5	NA	-33	-3.66667
ZNF536	Region852	rs16963956	0	5	NA	-33	-3.66667
AK1	Region854	rs10819319	0	0	2	0	0
FAM102A	Region854	rs10819319	3	0	NA	16	1.77778
NAIF1	Region854	rs10819319	1	0	NA	6	0.666667
ST6GALNAC4	Region854	rs10819319	2	0	NA	20	2.22222
ST6GALNAC6	Region854	rs10819319	1	0	NA	10	1.11111
COL13A1	Region859	rs56158935	0	8	NA	-16	-1.77778
LRRC20	Region859	rs56158935	5	2	NA	10	1.11111
NPFFR1	Region859	rs56158935	1	1	NA	-8	-0.888889
DDX18	Region860	chr2_118471311	0	1	NA	-1	-0.111111
DPP10	Region860	chr2_118471311	0	1	NA	-1	-0.111111
EPHB1	Region863	chr3_135505101	0	3	NA	-3	-0.333333
PPP2R3A	Region863	chr3_135505101	0	2	NA	-2	-0.222222
LIFR-AS1	Region866	rs581668	0	2	NA	-18	-2
OSMR	Region866	rs581668	0	2	NA	-18	-2
GULP1	Region868	chr2_188732904	0	2	NA	-2	-0.222222
TFPI	Region868	chr2_188732904	0	2	NA	-2	-0.222222
SGMS1	Region869	rs2574949	1	0	NA	10	1.11111
FRK	Region870	chr6_116731672	0	4	NA	-12	-1.33333
HS3ST5	Region870	chr6_116731672	0	1	NA	-1	-0.111111
NT5DC1	Region870	chr6_116731672	0	1	NA	-4	-0.444444
CCDC122	Region872	rs61961434	0	1	NA	-5	-0.555556
ENOX1	Region872	rs61961434	0	2	NA	-10	-1.11111
LINC00284	Region872	rs61961434	0	1	NA	-2	-0.222222
SMIM2-AS1	Region872	rs61961434	0	2	NA	-5	-0.555556
NHSL1	Region881	rs72986816	0	1	NA	-3	-0.333333
EFCAB11	Region883	chr14_90261784	2	1	NA	3	0.333333
FOXN3	Region883	chr14_90261784	2	1	NA	3	0.333333
CASC17	Region888	rs12937299	0	2	NA	-2	-0.222222
KCNJ2	Region888	rs12937299	0	2	NA	-2	-0.222222
CCT6A	Region89	rs2242508	1	0	NA	10	1.11111
CHCHD2	Region89	rs2242508	11	4	NA	79	8.77778
LOC650226	Region89	rs2242508	0	2	NA	-14	-1.55556
NUPR1L	Region89	rs2242508	2	12	NA	-60	-6.66667
PHKG1	Region89	rs2242508	12	0	NA	113	12.5556
PSPH	Region89	rs2242508	3	0	NA	9	1
SUMF2	Region89	rs2242508	4	0	NA	30	3.33333
CNEP1R1	Region895	rs34957005	0	1	NA	-5	-0.555556
ZNF423	Region895	rs34957005	0	1	NA	-5	-0.555556
ITIH4	Region901	rs3774532	2	0	NA	6	0.666667
PRKCD	Region901	rs3774532	20	0	NA	29	3.22222
RFT1	Region901	rs3774532	142	9	NA	916	101.778
SFMBT1	Region901	rs3774532	73	9	NA	455	50.5556
TMEM110	Region901	rs3774532	1	0	NA	10	1.11111
TMEM110-MUSTN1	Region901	rs3774532	1	0	NA	10	1.11111
KLHL22	Region902	chr22_20853868	2	0	NA	20	2.22222
MED15	Region902	chr22_20853868	6	0	NA	40	4.44444
SCARF2	Region902	chr22_20853868	1	0	NA	9	1
ZNF74	Region902	chr22_20853868	1	0	NA	9	1
KCNH5	Region903	rs4899099	0	2	NA	-2	-0.222222
GTF2E1	Region908	rs12491742	0	2	NA	-6	-0.666667
STXBP5L	Region908	rs12491742	0	3	NA	-9	-1
B4GALNT3	Region910	chr12_630402	0	1	NA	-5	-0.555556
IQSEC3	Region910	chr12_630402	0	1	NA	-3	-0.333333
NINJ2	Region910	chr12_630402	16	0	NA	80	8.88889
SLC6A12	Region910	chr12_630402	0	2	NA	-20	-2.22222
MYT1L	Region911	chr2_2204837	0	4	NA	-6	-0.666667
NONE	Region912	rs4354014	0	1	NA	-9	-1
PLEKHG4B	Region912	rs4354014	0	1	NA	-9	-1
PPARG	Region918	chr3_12865609	0	6	NA	-15	-1.66667
SYN2	Region918	chr3_12865609	3	88	NA	-413	-45.8889
TAMM41	Region918	chr3_12865609	0	12	NA	-93	-10.3333
TIMP4	Region918	chr3_12865609	1	2	NA	-6	-0.666667
DEPTOR	Region919	rs13263296	25	62	NA	30	3.33333
DSCC1	Region919	rs13263296	0	8	NA	-8	-0.888889
AGPAT4	Region92	rs10455892	2	0	NA	8	0.888889
PARK2	Region92	rs10455892	0	15	NA	-15	-1.66667
IL18R1	Region920	chr2_103091028	16	0	NA	49	5.44444
IL18RAP	Region920	chr2_103091028	10	3	NA	34	3.77778
IL1RL1	Region920	chr2_103091028	1	8	NA	-7	-0.777778
IL1RL2	Region920	chr2_103091028	1	5	NA	-4	-0.444444
SLC9A2	Region920	chr2_103091028	0	19	NA	-40	-4.44444
SLC9A4	Region920	chr2_103091028	4	49	NA	-175	-19.4444
LOC100505768	Region921	rs10873830	0	1	NA	-1	-0.111111
PKN2	Region921	rs10873830	0	1	NA	-1	-0.111111
LOC100505768	Region923	rs1889231	0	20	NA	-34	-3.77778
PKN2	Region923	rs1889231	0	20	NA	-34	-3.77778
CBLB	Region924	rs73208320	7	3	NA	1	0.111111
LINC00882	Region924	rs73208320	7	4	NA	0	0
IL2	Region927	rs2137497	0	3	NA	-11	-1.22222
IL21	Region927	rs2137497	1	4	NA	-12	-1.33333
IL21-AS1	Region927	rs2137497	5	1	NA	13	1.44444
ATRNL1	Region928	rs2484265	3	42	NA	-84	-9.33333
TRUB1	Region928	rs2484265	0	1	NA	-5	-0.555556
LOC100132735	Region93	rs72976934	0	1	NA	-3	-0.333333
MIR3668	Region93	rs72976934	0	1	NA	-3	-0.333333
EPC2	Region931	rs1032034	63	12	NA	342	38
KIF5C	Region931	rs1032034	4	2	NA	4	0.444444
MBD5	Region931	rs1032034	1	10	NA	-19	-2.11111
PTPN11	Region932	rs11066320	1	4	NA	-10	-1.11111
RPH3A	Region932	rs11066320	0	4	NA	-20	-2.22222
BDH2	Region934	chr4_104441246	0	0	3	0	0
CSNK1G3	Region939	rs9327336	0	3	NA	-16	-1.77778
ZNF608	Region939	rs9327336	0	12	NA	-81	-9
THSD7A	Region941	rs62435662	2	24	NA	-25	-2.77778
TMEM106B	Region941	rs62435662	7	25	NA	5	0.555556
VWDE	Region941	rs62435662	1	1	NA	0	0
CNTNAP5	Region942	rs12468403	0	2	NA	-2	-0.222222
TSN	Region942	rs12468403	0	2	NA	-2	-0.222222
ATL1	Region944	rs72681677	5	5	NA	4	0.444444
MAP4K5	Region944	rs72681677	1	0	NA	9	1
NIN	Region944	rs72681677	4	22	NA	-12	-1.33333
SAV1	Region944	rs72681677	1	22	NA	-36	-4
NONE	Region945	rs62116194	0	15	NA	-126	-14
OR7A17	Region945	rs62116194	0	10	NA	-52	-5.77778
OR7C2	Region945	rs62116194	0	10	NA	-52	-5.77778
SLC1A6	Region945	rs62116194	0	34	NA	-214	-23.7778
HIP1	Region947	rs11760901	1	0	NA	3	0.333333
POR	Region947	rs11760901	1	0	NA	10	1.11111
AKAP11	Region95	rs3783196	2	0	NA	4	0.444444
FOXO1	Region95	rs3783196	1	0	NA	1	0.111111
MIR320D1	Region95	rs3783196	1	0	NA	1	0.111111
MRPS31	Region95	rs3783196	4	0	NA	20	2.22222
RGCC	Region95	rs3783196	37	7	NA	146	16.2222
TNFSF11	Region95	rs3783196	2	0	NA	4	0.444444
VWA8	Region95	rs3783196	75	7	NA	447	49.6667
LINC00469	Region950	rs12937393	1	6	NA	-9	-1
OTUD4	Region952	rs7668650	0	1	NA	-1	-0.111111
SMAD1	Region952	rs7668650	0	1	NA	-1	-0.111111
CEP120	Region953	rs10044676	0	3	NA	-7	-0.777778
CSNK1G3	Region953	rs10044676	3	3	NA	7	0.777778
PRDM6	Region953	rs10044676	0	2	NA	-3	-0.333333
ZNF608	Region953	rs10044676	0	2	NA	-6	-0.666667
PIEZO2	Region954	rs7231758	0	15	NA	-21	-2.33333
SLC35G4	Region954	rs7231758	0	12	NA	-18	-2
OPCML	Region955	chr11_132820278	0	6	NA	-11	-1.22222
ELOVL6	Region958	chr4_111112897	2	0	NA	2	0.222222
COL26A1	Region960	rs13235582	0	2	NA	-2	-0.222222
CUX1	Region960	rs13235582	52	0	NA	434	48.2222
GEMIN2	Region961	rs12897220	2	0	NA	20	2.22222
LINC00639	Region961	rs12897220	0	3	NA	-4	-0.444444
SEC23A	Region961	rs12897220	1	3	NA	6	0.666667
TRAPPC6B	Region961	rs12897220	1	0	NA	10	1.11111
C2orf40	Region966	rs3769504	22	0	NA	88	9.77778
NCK2	Region966	rs3769504	68	0	NA	350	38.8889
ANXA8	Region969	rs11204208	0	1	NA	-5	-0.555556
ZNF488	Region969	rs11204208	1	2	NA	-5	-0.555556
NONE	Region972	rs12048590	1	0	NA	1	0.111111
PLA2G4A	Region972	rs12048590	1	0	NA	1	0.111111
BMPER	Region981	chr7_34084039	0	2	NA	-5	-0.555556
LOC284801	Region983	chr20_26163326	0	4	NA	-4	-0.444444
NCOR1P1	Region983	chr20_26163326	0	4	NA	-4	-0.444444
ANKRD20A19P	Region984	rs1969883	0	3	NA	-3	-0.333333
SPATA13	Region984	rs1969883	0	3	NA	-3	-0.333333
MB	Region999	chr22_36196757	0	4	NA	-4	-0.444444
RASD2	Region999	chr22_36196757	0	4	NA	-4	-0.444444
Key
Target	target gene for computation
Region	association region
LeadSNP	lead SNP associated with MS
PEX	number of experiments relating the SNP in question with promoter, enhancer or transcriptional activation functions
R	number of experiments relating the SNP in question with repression functions
eQTL	known expression quantitative trait locus
sumOfWeights	arithmetic sum of positive (PEX) minus negative (R) effects normalized for each cell type
sumOfWeightedWeights (PRE)	normalized SumOfWeights by total number of experiments reported
