# Supplementary material for: A systems biology approach uncovers cell-specific gene regulatory effects of genetic associations in multiple sclerosis
Source: Nat Commun. 2019 May 20;10:2236. doi: 10.1038/s41467-019-09773-y (PMC6527683; doi:10.1038/s41467-019-09773-y)
Supplement: Supplementary file 20 — Supplementary data 17 [file 41467_2019_9773_MOESM20_ESM.xlsx]

## Sheet: Supplementary Dataset 17
Supplementary Dataset 17. Predicted regulatory effects of genes (SR_ Th2 cells_r2>0.5)
Target	Region	LeadSNP	PEX	R	eQTL	sumOfWeights	sumOfWeightedWeights (PRE)
LOC100131496	Region1001	rs6066390	1	0	NA	1	1
NCOA3	Region1001	rs6066390	9	0	NA	9	9
C21orf33	Region1003	rs9983276	1	0	NA	1	1
ICOSLG	Region1003	rs9983276	10	0	NA	10	10
ACOXL	Region1005	rs11676457	0	1	NA	-1	-1
KIF20B	Region1009	chr10_90886583	2	0	NA	2	2
PANK1	Region1009	chr10_90886583	1	0	NA	1	1
SLC16A12	Region1009	chr10_90886583	0	7	NA	-7	-7
C14orf177	Region1015	rs8022888	6	0	NA	6	6
C14orf64	Region1015	rs8022888	6	0	NA	6	6
CS	Region1017	chr12_56620797	1	0	NA	1	1
NABP2	Region1017	chr12_56620797	1	0	NA	1	1
RNF41	Region1017	chr12_56620797	1	0	NA	1	1
NEK1	Region1021	rs6814498	50	0	NA	50	50
BLOC1S6	Region1023	rs28664009	1	0	NA	1	1
STX2	Region1026	chr12_131162924	2	0	NA	2	2
COL11A1	Region1033	chr1_104025337	1	0	NA	1	1
LINC00861	Region1035	rs71516800	1	0	NA	1	1
TRIB1	Region1035	rs71516800	1	0	NA	1	1
ATRN	Region1039	rs17709848	35	0	NA	35	35
C20orf194	Region1039	rs17709848	3	1	NA	2	2
SLC4A11	Region1039	rs17709848	0	1	NA	-1	-1
ITGAM	Region104	rs34550882	4	2	NA	2	2
SEC14L1	Region1040	rs7207108	1	0	NA	1	1
SPHK1	Region1040	rs7207108	1	0	NA	1	1
UBE2O	Region1040	rs7207108	23	0	NA	23	23
TTC28	Region105	rs134490	0	1	NA	-1	-1
MACF1	Region1052	chr1_40367846	0	1	NA	-1	-1
NDUFS5	Region1052	chr1_40367846	0	1	NA	-1	-1
CYTH3	Region1053	chr7_6119592	1	0	NA	1	1
EIF2AK1	Region1053	chr7_6119592	1	0	NA	1	1
RNF216	Region1053	chr7_6119592	3	0	NA	3	3
USP42	Region1053	chr7_6119592	2	0	NA	2	2
ARAP1	Region106	rs3862794	1	0	NA	1	1
ATG16L2	Region106	rs3862794	1	0	NA	1	1
FCHSD2	Region106	rs3862794	1	0	NA	1	1
STARD10	Region106	rs3862794	1	0	NA	1	1
DOCK10	Region1061	rs1857996	8	0	NA	8	8
ATP11B	Region1069	rs2686431	1	0	NA	1	1
GOLGA2P5	Region1073	rs12825841	1	0	NA	1	1
MIR1827	Region1073	rs12825841	1	0	NA	1	1
SCYL2	Region1073	rs12825841	1	0	NA	1	1
UHRF1BP1L	Region1073	rs12825841	1	0	NA	1	1
SLX4IP	Region1079	chr20_10623652	2	0	NA	2	2
JAK2	Region108	rs10758669	9	0	NA	9	9
NCOA2	Region109	rs7830997	1	0	NA	1	1
TRAM1	Region109	rs7830997	1	0	NA	1	1
NFAT5	Region1093	chr16_69854156	1	0	NA	1	1
NOB1	Region1093	chr16_69854156	2	0	NA	2	2
NQO1	Region1093	chr16_69854156	1	0	NA	1	1
WWP2	Region1093	chr16_69854156	3	0	NA	3	3
FOXC1	Region1098	chr6_1908597	0	2	NA	-2	-2
FOXF2	Region1098	chr6_1908597	0	2	NA	-2	-2
ABHD17B	Region1110	chr9_74645450	1	0	NA	1	1
TMEM2	Region1110	chr9_74645450	1	0	NA	1	1
INPP4A	Region1112	rs11674825	1	0	NA	1	1
MGAT4A	Region1112	rs11674825	1	0	NA	1	1
CFDP1	Region1116	chr16_75341209	1	0	NA	1	1
CPSF6	Region1117	rs12815967	1	0	NA	1	1
PPM1K	Region1118	rs35310312	1	0	NA	1	1
LIPT2	Region1121	chr11_73700504	4	0	NA	4	4
ARHGAP33	Region1127	rs8107142	3	0	NA	3	3
C19orf55	Region1127	rs8107142	6	0	NA	6	6
COX6B1	Region1127	rs8107142	3	0	NA	3	3
HSPB6	Region1127	rs8107142	1	0	NA	1	1
IGFLR1	Region1127	rs8107142	1	0	NA	1	1
KMT2B	Region1127	rs8107142	2	0	NA	2	2
LIN37	Region1127	rs8107142	3	0	NA	3	3
PSENEN	Region1127	rs8107142	1	0	NA	1	1
UPK1A	Region1127	rs8107142	3	0	NA	3	3
UPK1A-AS1	Region1127	rs8107142	1	0	NA	1	1
ZBTB32	Region1127	rs8107142	2	0	NA	2	2
LOC100506371	Region1131	rs9906762	0	1	NA	-1	-1
RPH3AL	Region1131	rs9906762	0	1	NA	-1	-1
ATF7	Region1136	chr12_53236808	3	0	NA	3	3
PCBP2	Region1136	chr12_53236808	1	0	NA	1	1
AUH	Region114	rs290260	3	0	NA	3	3
DIRAS2	Region114	rs290260	0	2	NA	-2	-2
LOC100129316	Region114	rs290260	2	0	NA	2	2
SYK	Region114	rs290260	0	3	NA	-3	-3
ATP6AP1L	Region1148	rs224949	3	0	NA	3	3
MIR3977	Region1148	rs224949	3	0	NA	3	3
KIAA0319L	Region1162	rs1203148	1	0	NA	1	1
CD47	Region1169	rs1580173	17	0	NA	17	17
HHLA2	Region1169	rs1580173	8	0	NA	8	8
IFT57	Region1169	rs1580173	37	0	NA	37	37
CHURC1	Region1175	chr14_65362411	9	6	NA	3	3
CHURC1-FNTB	Region1175	chr14_65362411	8	0	NA	8	8
RAB15	Region1175	chr14_65362411	2	0	NA	2	2
SPTB	Region1175	chr14_65362411	0	6	NA	-6	-6
ATP10A	Region1183	rs7178018	10	0	NA	10	10
ETHE1	Region1185	chr19_43863269	1	0	NA	1	1
XRCC1	Region1185	chr19_43863269	1	0	NA	1	1
CPOX	Region1190	chr3_98276565	1	0	NA	1	1
GPR15	Region1190	chr3_98276565	1	0	NA	1	1
DIP2A	Region1193	rs4818845	1	0	NA	1	1
LOC644248	Region1194	rs356218	0	5	NA	-5	-5
MMRN1	Region1194	rs356218	2	0	NA	2	2
SNCA	Region1194	rs356218	7	57	NA	-50	-50
PHACTR1	Region1196	rs4715000	0	6	NA	-6	-6
SND1	Region1209	rs34981624	3	0	NA	3	3
COG6	Region121	chr13_40788848	46	6	NA	40	40
LHFP	Region121	chr13_40788848	0	6	NA	-6	-6
MIR4305	Region121	chr13_40788848	1	0	NA	1	1
UPP2	Region1213	chr2_158338536	0	1	NA	-1	-1
STK39	Region1216	rs1400641	144	0	NA	144	144
GSAP	Region1218	rs11761838	6	0	NA	6	6
PPP3CA	Region1225	rs2695208	4	0	NA	4	4
EDN2	Region1229	chr1_41992662	0	6	NA	-6	-6
HIVEP3	Region1229	chr1_41992662	2	0	NA	2	2
SCMH1	Region1229	chr1_41992662	0	6	NA	-6	-6
DENND4B	Region1236	rs7515767	2	0	NA	2	2
GATAD2B	Region1236	rs7515767	25	0	NA	25	25
NUP210L	Region1236	rs7515767	1	0	NA	1	1
SLC39A1	Region1236	rs7515767	1	0	NA	1	1
MIR4300	Region1237	rs11232928	1	0	NA	1	1
NONE	Region1237	rs11232928	1	0	NA	1	1
HTR3A	Region1239	rs1150229	0	8	NA	-8	-8
HTR3B	Region1239	rs1150229	1	0	NA	1	1
USP28	Region1239	rs1150229	13	0	NA	13	13
ZBTB16	Region1239	rs1150229	0	1	NA	-1	-1
GAB2	Region1241	chr11_77812787	1	0	NA	1	1
NARS2	Region1241	chr11_77812787	1	0	NA	1	1
RNU6-83P	Region1241	chr11_77812787	1	0	NA	1	1
ARL14EP	Region1245	rs683054	4	4	NA	0	0
FSHB	Region1245	rs683054	0	4	NA	-4	-4
STAU2	Region1252	rs17189884	2	0	NA	2	2
UBE2W	Region1252	rs17189884	9	0	NA	9	9
ACAD11	Region1256	rs6439313	6	0	NA	6	6
DNAJC13	Region1256	rs6439313	26	0	NA	26	26
NPHP3-ACAD11	Region1256	rs6439313	32	0	NA	32	32
RABGAP1L	Region1260	chr1_174315442	6	0	NA	6	6
CCR6	Region1262	chr6_167705204	84	0	NA	84	84
FGFR1OP	Region1262	chr6_167705204	56	0	NA	56	56
TFPI2	Region1264	chr7_93517868	0	1	NA	-1	-1
PLCL2	Region127	rs1992382	97	0	NA	97	97
ANKDD1A	Region1282	rs585152	28	0	NA	28	28
PLEKHO2	Region1282	rs585152	28	0	NA	28	28
L3MBTL3	Region129	rs6921288	5	0	NA	5	5
TMEM244	Region129	rs6921288	1	0	NA	1	1
CYP19A1	Region1294	rs62020093	0	1	NA	-1	-1
TNFAIP8L3	Region1294	rs62020093	0	1	NA	-1	-1
BAZ2B	Region1300	rs10489999	20	0	NA	20	20
COMMD7	Region1304	rs6119947	2	0	NA	2	2
MAPRE1	Region1304	rs6119947	12	0	NA	12	12
SUN5	Region1304	rs6119947	2	0	NA	2	2
PMF1	Region1322	rs1052053	38	0	NA	38	38
PMF1-BGLAP	Region1322	rs1052053	38	0	NA	38	38
SLC25A44	Region1322	rs1052053	16	0	NA	16	16
NOXRED1	Region1331	chr14_77845790	1	0	NA	1	1
VIPAS39	Region1331	chr14_77845790	33	0	NA	33	33
KIF17	Region1333	chr1_21014912	0	2	NA	-2	-2
LOC339505	Region1333	chr1_21014912	0	3	NA	-3	-3
GBF1	Region1342	chr10_104640757	2	0	NA	2	2
INA	Region1342	chr10_104640757	0	2	NA	-2	-2
LOC729020	Region1342	chr10_104640757	0	1	NA	-1	-1
NFKB2	Region1342	chr10_104640757	1	0	NA	1	1
NT5C2	Region1342	chr10_104640757	2	0	NA	2	2
PCGF6	Region1342	chr10_104640757	1	0	NA	1	1
PDCD11	Region1342	chr10_104640757	2	0	NA	2	2
WBP1L	Region1342	chr10_104640757	1	0	NA	1	1
CNOT7	Region1349	chr8_16801412	9	0	NA	9	9
MTMR7	Region1349	chr8_16801412	6	0	NA	6	6
VPS37A	Region1349	chr8_16801412	23	0	NA	23	23
ZDHHC2	Region1349	chr8_16801412	6	0	NA	6	6
C2orf69	Region135	rs59218738	0	1	NA	-1	-1
FTCDNL1	Region135	rs59218738	0	1	NA	-1	-1
LOC100287944	Region1352	rs10861637	3	3	NA	0	0
SCN1A	Region1357	rs1374588	1	10	NA	-9	-9
TTC21B	Region1357	rs1374588	13	6	NA	7	7
TTC21B-AS1	Region1357	rs1374588	8	0	NA	8	8
ANXA1	Region1358	chr9_75800711	0	1	NA	-1	-1
RORB	Region1358	chr9_75800711	0	1	NA	-1	-1
AGO2	Region1359	chr8_140712753	1	0	NA	1	1
LINC00475	Region1362	rs72748370	0	2	NA	-2	-2
LOC100128076	Region1362	rs72748370	1	7	NA	-6	-6
SPTLC1	Region1362	rs72748370	1	0	NA	1	1
C12orf71	Region137	chr12_26689660	2	0	NA	2	2
MED21	Region137	chr12_26689660	5	0	NA	5	5
STK38L	Region137	chr12_26689660	4	0	NA	4	4
MON2	Region1377	chr12_62782053	1	0	NA	1	1
USP15	Region1377	chr12_62782053	1	0	NA	1	1
PDE4B	Region1379	rs566267	32	0	NA	32	32
GATAD2A	Region1389	rs4808928	3	0	NA	3	3
GMIP	Region1389	rs4808928	1	0	NA	1	1
PBX4	Region1389	rs4808928	1	0	NA	1	1
MEIS2	Region1392	chr15_37431047	0	1	NA	-1	-1
TMCO5A	Region1392	chr15_37431047	0	1	NA	-1	-1
CLDN7	Region1397	rs9901675	1	0	NA	1	1
CTDNEP1	Region1397	rs9901675	1	0	NA	1	1
PHF23	Region1397	rs9901675	1	0	NA	1	1
SAT2	Region1397	rs9901675	1	0	NA	1	1
SENP3-EIF4A1	Region1397	rs9901675	2	0	NA	2	2
ACOT11	Region1398	rs941128	6	0	NA	6	6
SSBP3	Region1398	rs941128	6	0	NA	6	6
ARHGEF3	Region140	rs9844930	21	0	NA	21	21
ANKRD44	Region1407	rs16857304	2	0	NA	2	2
CCDC150	Region1407	rs16857304	1	1	NA	0	0
GTF3C3	Region1407	rs16857304	7	0	NA	7	7
HECW2	Region1407	rs16857304	0	3	NA	-3	-3
PGAP1	Region1407	rs16857304	51	0	NA	51	51
MARK1	Region1411	chr1_220083020	0	1	NA	-1	-1
RAB3GAP2	Region1411	chr1_220083020	0	1	NA	-1	-1
CD44	Region1413	rs3794105	10	0	NA	10	10
NONE	Region1416	rs6745113	12	18	NA	-6	-6
SLC39A10	Region1416	rs6745113	12	18	NA	-6	-6
ANKRD20A8P	Region1419	chr2_95875339	0	1	NA	-1	-1
LOC442028	Region1419	chr2_95875339	0	2	NA	-2	-2
MAL	Region1419	chr2_95875339	3	1	NA	2	2
MRPS5	Region1419	chr2_95875339	2	0	NA	2	2
GADD45G	Region142	rs10797121	6	6	NA	0	0
SEMA4D	Region142	rs10797121	32	6	NA	26	26
ABHD5	Region1427	chr3_44214569	0	1	NA	-1	-1
MIR138-1	Region1427	chr3_44214569	0	2	NA	-2	-2
TCAIM	Region1427	chr3_44214569	1	0	NA	1	1
TOPAZ1	Region1427	chr3_44214569	0	3	NA	-3	-3
ABRA	Region1428	chr8_107277049	3	5	NA	-2	-2
OXR1	Region1428	chr8_107277049	37	3	NA	34	34
AKIRIN2	Region143	rs4707386	8	0	NA	8	8
C6orf165	Region143	rs4707386	0	22	NA	-22	-22
ORC3	Region143	rs4707386	17	0	NA	17	17
RARS2	Region143	rs4707386	34	0	NA	34	34
SLC35A1	Region143	rs4707386	37	0	NA	37	37
MIR181A1HG	Region1430	rs12049427	0	7	NA	-7	-7
NR5A2	Region1430	rs12049427	0	7	NA	-7	-7
NKTR	Region1435	rs73066381	12	0	NA	12	12
SEC22C	Region1435	rs73066381	26	0	NA	26	26
SS18L2	Region1435	rs73066381	1	0	NA	1	1
VIPR1	Region1435	rs73066381	1	0	NA	1	1
NKX2-2	Region1437	rs13041756	2	0	NA	2	2
PAX1	Region1437	rs13041756	2	0	NA	2	2
ELAVL4	Region1445	chr1_50113791	0	4	NA	-4	-4
FREM2	Region1446	rs4341646	0	6	NA	-6	-6
STOML3	Region1446	rs4341646	0	6	NA	-6	-6
SPRED1	Region1447	chr15_38533711	0	1	NA	-1	-1
TMCO5A	Region1447	chr15_38533711	0	1	NA	-1	-1
ARHGAP15	Region1449	rs62169918	4	0	NA	4	4
KYNU	Region1449	rs62169918	4	7	NA	-3	-3
GIMAP1	Region145	rs11762408	1	0	NA	1	1
GIMAP1-GIMAP5	Region145	rs11762408	1	0	NA	1	1
GIMAP2	Region145	rs11762408	1	0	NA	1	1
GIMAP6	Region145	rs11762408	1	0	NA	1	1
PDE4D	Region1455	chr5_58100847	2	0	NA	2	2
UBE2G1	Region1459	rs12937318	3	0	NA	3	3
ZZEF1	Region1459	rs12937318	1	0	NA	1	1
NACA2	Region1460	rs11655729	0	21	NA	-21	-21
TBX4	Region1460	rs11655729	0	21	NA	-21	-21
CCNH	Region1461	chr5_86486410	0	5	NA	-5	-5
TMEM161B	Region1461	chr5_86486410	0	5	NA	-5	-5
CNOT2	Region1465	rs17814434	19	0	NA	19	19
KCNMB4	Region1465	rs17814434	1	0	NA	1	1
PRPSAP2	Region148	rs2746023	94	0	NA	94	94
AMPD1	Region1480	chr1_115992089	0	1	NA	-1	-1
CSDE1	Region1480	chr1_115992089	1	0	NA	1	1
NRAS	Region1480	chr1_115992089	0	1	NA	-1	-1
SLC7A8	Region1484	rs73600427	1	2	NA	-1	-1
C10orf129	Region1485	rs34442634	2	1	NA	1	1
CYP2C8	Region1485	rs34442634	2	1	NA	1	1
PDLIM1	Region1485	rs34442634	0	1	NA	-1	-1
ARHGAP15	Region149	rs72855540	4	0	NA	4	4
GTDC1	Region149	rs72855540	1	0	NA	1	1
GPC6	Region1495	chr13_94952662	0	1	NA	-1	-1
FOXO3	Region1499	rs1268155	1	0	NA	1	1
AKAP13	Region150	rs11629690	106	0	NA	106	106
KLHL25	Region150	rs11629690	7	0	NA	7	7
ABHD6	Region1503	rs11714574	0	4	NA	-4	-4
PXK	Region1503	rs11714574	10	0	NA	10	10
RPP14	Region1503	rs11714574	18	6	NA	12	12
TF	Region1504	chr3_133402367	1	3	NA	-2	-2
TOPBP1	Region1504	chr3_133402367	14	3	NA	11	11
PRKD3	Region1509	chr2_37545328	1	0	NA	1	1
ADAMTSL4	Region151	rs12755416	1	0	NA	1	1
ADAMTSL4-AS1	Region151	rs12755416	1	0	NA	1	1
CTSS	Region151	rs12755416	2	0	NA	2	2
ENSA	Region151	rs12755416	3	0	NA	3	3
GOLPH3L	Region151	rs12755416	1	0	NA	1	1
MCL1	Region151	rs12755416	3	0	NA	3	3
RPRD2	Region151	rs12755416	1	0	NA	1	1
SETDB1	Region151	rs12755416	1	0	NA	1	1
PRKCH	Region1512	rs34314571	6	0	NA	6	6
FOXK2	Region1533	rs9910991	37	0	NA	37	37
FRMD5	Region1535	chr15_44250671	0	1	NA	-1	-1
CD180	Region1536	rs4312837	1	0	NA	1	1
PIK3R1	Region1536	rs4312837	1	0	NA	1	1
PALM2	Region1537	rs1752343	0	5	NA	-5	-5
PALM2-AKAP2	Region1537	rs1752343	0	3	NA	-3	-3
TMC2	Region1539	chr20_2542644	0	1	NA	-1	-1
ARHGAP26	Region154	rs33384	2	0	NA	2	2
MAP3K9	Region1549	rs12892541	9	0	NA	9	9
PCNX	Region1549	rs12892541	142	0	NA	142	142
SNORD56B	Region1549	rs12892541	1	0	NA	1	1
TPBGL	Region155	rs1540211	1	0	NA	1	1
LRIG3	Region1556	chr12_59158770	0	8	NA	-8	-8
R3HCC1L	Region156	chr10_99157843	3	0	NA	3	3
DDX51	Region1577	chr12_132560114	1	0	NA	1	1
EP400	Region1577	chr12_132560114	7	0	NA	7	7
PUS1	Region1577	chr12_132560114	2	0	NA	2	2
ULK1	Region1577	chr12_132560114	2	0	NA	2	2
ITGA6	Region1579	rs13415174	2	0	NA	2	2
NONE	Region1579	rs13415174	14	0	NA	14	14
PDK1	Region1579	rs13415174	63	0	NA	63	63
OBFC1	Region1585	rs2488002	21	0	NA	21	21
SLK	Region1585	rs2488002	1	0	NA	1	1
IFRD2	Region1586	chr3_50326883	1	0	NA	1	1
FAM174A	Region1596	rs2120914	1	0	NA	1	1
SLCO4C1	Region1596	rs2120914	1	0	NA	1	1
ST8SIA4	Region1596	rs2120914	88	0	NA	88	88
KDM3A	Region1602	chr2_86690190	1	0	NA	1	1
ANKRD42	Region1604	chr11_82854998	1	0	NA	1	1
PCF11	Region1604	chr11_82854998	2	0	NA	2	2
ART3	Region1613	rs4318674	21	0	NA	21	21
NAAA	Region1613	rs4318674	8	0	NA	8	8
SDAD1	Region1613	rs4318674	16	0	NA	16	16
MARCKS	Region162	rs750377	0	2	NA	-2	-2
RFPL4B	Region162	rs750377	0	2	NA	-2	-2
APOA1	Region163	chr11_116530198	3	0	NA	3	3
BUD13	Region163	chr11_116530198	3	0	NA	3	3
PAFAH1B2	Region163	chr11_116530198	1	0	NA	1	1
SIK3	Region163	chr11_116530198	109	0	NA	109	109
ZNF259	Region163	chr11_116530198	2	0	NA	2	2
NONE	Region1634	chr5_474814	0	9	NA	-9	-9
PLEKHG4B	Region1634	chr5_474814	0	9	NA	-9	-9
C1orf68	Region1640	rs4845320	0	3	NA	-3	-3
KPRP	Region1640	rs4845320	0	3	NA	-3	-3
LCE2D	Region1640	rs4845320	0	2	NA	-2	-2
LCE3A	Region1640	rs4845320	0	2	NA	-2	-2
NIPBL	Region1643	rs73067751	2	0	NA	2	2
CCDC102B	Region1647	chr18_66326052	1	0	NA	1	1
TMX3	Region1647	chr18_66326052	66	0	NA	66	66
BCL2L14	Region165	rs73060045	29	0	NA	29	29
RNU6-19P	Region165	rs73060045	49	0	NA	49	49
ITCH	Region1651	rs34502964	1	0	NA	1	1
NCOA6	Region1651	rs34502964	1	0	NA	1	1
PIGU	Region1651	rs34502964	1	0	NA	1	1
KRT33A	Region1655	rs12949621	2	0	NA	2	2
KRTAP1-1	Region1655	rs12949621	0	2	NA	-2	-2
KRTAP17-1	Region1655	rs12949621	2	0	NA	2	2
KRTAP2-1	Region1655	rs12949621	0	1	NA	-1	-1
KRTAP2-3	Region1655	rs12949621	0	1	NA	-1	-1
KRTAP3-1	Region1655	rs12949621	0	1	NA	-1	-1
KRTAP3-2	Region1655	rs12949621	0	1	NA	-1	-1
KRTAP9-1	Region1655	rs12949621	0	1	NA	-1	-1
KRTAP9-2	Region1655	rs12949621	0	1	NA	-1	-1
KRTAP9-6	Region1655	rs12949621	0	1	NA	-1	-1
KRTAP9-9	Region1655	rs12949621	0	1	NA	-1	-1
ITPK1	Region1658	rs58654265	2	0	NA	2	2
SEL1L	Region1666	rs7143860	0	1	NA	-1	-1
STON2	Region1666	rs7143860	0	1	NA	-1	-1
KIAA1468	Region167	rs7230221	2	0	NA	2	2
IER5L	Region1671	chr9_131885984	0	1	NA	-1	-1
LRRC8A	Region1671	chr9_131885984	1	0	NA	1	1
PHYHD1	Region1671	chr9_131885984	1	0	NA	1	1
PPP2R4	Region1671	chr9_131885984	1	1	NA	0	0
SH3GLB2	Region1671	chr9_131885984	1	0	NA	1	1
KDM2A	Region1672	chr11_67181165	1	0	NA	1	1
LOC100130987	Region1672	chr11_67181165	1	0	NA	1	1
SSH3	Region1672	chr11_67181165	1	0	NA	1	1
TBC1D10C	Region1672	chr11_67181165	1	0	NA	1	1
TAMM41	Region1673	rs35925402	4	0	NA	4	4
VGLL4	Region1673	rs35925402	4	0	NA	4	4
BBS10	Region1674	rs11117185	0	1	NA	-1	-1
NAP1L1	Region1674	rs11117185	0	1	NA	-1	-1
EMX1	Region1675	rs12473812	0	6	NA	-6	-6
SPR	Region1675	rs12473812	0	6	NA	-6	-6
ABCC2	Region168	rs11190283	1	0	NA	1	1
CUTC	Region168	rs11190283	1	0	NA	1	1
DNMBP	Region168	rs11190283	0	1	NA	-1	-1
GOT1	Region168	rs11190283	0	1	NA	-1	-1
NKX2-3	Region168	rs11190283	0	1	NA	-1	-1
ADIRF	Region1681	rs1240374	7	0	NA	7	7
AGAP11	Region1681	rs1240374	1	1	NA	0	0
SNCG	Region1681	rs1240374	3	0	NA	3	3
C1orf185	Region1685	rs474668	0	1	NA	-1	-1
CDKN2C	Region1685	rs474668	0	2	NA	-2	-2
FAF1	Region1685	rs474668	2	0	NA	2	2
RNF11	Region1685	rs474668	2	0	NA	2	2
LRRK2	Region1686	rs7132171	0	2	NA	-2	-2
CROT	Region1719	rs802054	20	0	NA	20	20
CRB1	Region1723	rs12144897	0	4	NA	-4	-4
DENND1B	Region1723	rs12144897	2	4	NA	-2	-2
KLF7	Region1732	chr2_208065842	7	0	NA	7	7
CHD6	Region174	rs3795131	0	1	NA	-1	-1
EMILIN3	Region174	rs3795131	0	1	NA	-1	-1
LPIN3	Region174	rs3795131	1	0	NA	1	1
MAFB	Region174	rs3795131	6	0	NA	6	6
PLCG1	Region174	rs3795131	3	0	NA	3	3
TOP1	Region174	rs3795131	10	0	NA	10	10
ZHX3	Region174	rs3795131	1	0	NA	1	1
LINC00293	Region1745	chr8_47841284	0	2	NA	-2	-2
LOC100287846	Region1745	chr8_47841284	0	2	NA	-2	-2
SPIDR	Region1745	chr8_47841284	1	0	NA	1	1
ALAS1	Region1746	rs353547	1	0	NA	1	1
DNAH1	Region1746	rs353547	3	0	NA	3	3
GLYCTK	Region1746	rs353547	6	0	NA	6	6
NT5DC2	Region1746	rs353547	1	0	NA	1	1
PBRM1	Region1746	rs353547	2	0	NA	2	2
PPM1M	Region1746	rs353547	3	0	NA	3	3
SEMA3G	Region1746	rs353547	1	0	NA	1	1
TLR9	Region1746	rs353547	2	0	NA	2	2
TWF2	Region1746	rs353547	4	0	NA	4	4
WDR82	Region1746	rs353547	7	0	NA	7	7
FBXO45	Region176	rs1684468	2	0	NA	2	2
NRROS	Region176	rs1684468	4	0	NA	4	4
DCUN1D4	Region1760	rs61794765	1	0	NA	1	1
GPR33	Region1765	chr14_32006120	0	1	NA	-1	-1
NUBPL	Region1765	chr14_32006120	0	1	NA	-1	-1
43352	Region177	rs8067186	1	0	NA	1	1
COL6A4P2	Region1774	rs1391062	0	8	NA	-8	-8
COL6A5	Region1774	rs1391062	0	3	NA	-3	-3
KLF3	Region178	rs2045769	8	0	NA	8	8
TLR10	Region178	rs2045769	7	0	NA	7	7
ASB3	Region1783	rs73934311	0	4	NA	-4	-4
NONE	Region1783	rs73934311	0	4	NA	-4	-4
AAR2	Region1786	chr20_34849151	1	9	NA	-8	-8
DLGAP4	Region1786	chr20_34849151	0	9	NA	-9	-9
PSEN1	Region1789	rs9805921	1	0	NA	1	1
PLCE1	Region1791	chr10_95983468	2	0	NA	2	2
FUT8	Region1796	chr14_66550976	2	1	NA	1	1
LINC00238	Region1796	chr14_66550976	2	1	NA	1	1
CADM1	Region180	rs1048932	2	1	NA	1	1
TTC39B	Region1808	rs2761132	1	0	NA	1	1
KCNS1	Region1809	rs2868218	2	0	NA	2	2
STK4	Region1809	rs2868218	2	0	NA	2	2
IL23R	Region181	rs592980	5	0	NA	5	5
HIC1	Region183	rs35280661	1	0	NA	1	1
SGSM2	Region183	rs35280661	40	0	NA	40	40
SMG6	Region183	rs35280661	5	0	NA	5	5
LINC00309	Region1837	chr2_64472218	1	0	NA	1	1
PELI1	Region1837	chr2_64472218	1	0	NA	1	1
AAED1	Region1839	rs2769083	1	1	NA	0	0
CTSV	Region1839	rs2769083	0	1	NA	-1	-1
HIATL2	Region1839	rs2769083	5	0	NA	5	5
LOC100132781	Region1839	rs2769083	1	1	NA	0	0
LOC441454	Region1839	rs2769083	1	1	NA	0	0
LOC441455	Region1839	rs2769083	1	1	NA	0	0
ZNF510	Region1839	rs2769083	21	0	NA	21	21
ZNF782	Region1839	rs2769083	16	0	NA	16	16
MGAT5	Region184	chr2_135367262	52	0	NA	52	52
DNAAF2	Region1840	rs12890247	12	0	NA	12	12
LRR1	Region1840	rs12890247	28	0	NA	28	28
POLE2	Region1840	rs12890247	6	0	NA	6	6
RPL36AL	Region1840	rs12890247	10	0	NA	10	10
NT5E	Region1846	rs9353323	1	0	NA	1	1
SNX14	Region1846	rs9353323	4	0	NA	4	4
C15orf59	Region1849	rs2045930	0	11	NA	-11	-11
TBC1D21	Region1849	rs2045930	0	11	NA	-11	-11
PET112	Region1855	rs4696258	2	0	NA	2	2
ZNF823	Region1857	chr19_11696949	5	0	NA	5	5
CDC42SE2	Region186	rs62391418	1	0	NA	1	1
FNIP1	Region186	rs62391418	3	0	NA	3	3
RAPGEF6	Region186	rs62391418	5	0	NA	5	5
INO80C	Region1860	chr18_33160989	1	0	NA	1	1
MIR3975	Region1860	chr18_33160989	1	0	NA	1	1
LOC644145	Region1870	chr4_56647778	0	2	NA	-2	-2
NMU	Region1870	chr4_56647778	0	2	NA	-2	-2
CDK19	Region1878	chr6_111055727	9	0	NA	9	9
BCKDHB	Region1889	chr6_81070637	1	0	NA	1	1
NCOR2	Region189	rs4765569	23	0	NA	23	23
NPHP3-ACAD11	Region1891	rs12495862	4	0	NA	4	4
GJA1	Region1904	chr6_121943894	0	1	NA	-1	-1
HSF2	Region1904	chr6_121943894	0	1	NA	-1	-1
TEX26	Region1907	rs61947602	0	24	NA	-24	-24
TEX26-AS1	Region1907	rs61947602	0	7	NA	-7	-7
CARD8	Region1908	chr19_48724246	1	0	NA	1	1
LOC100505812	Region1908	chr19_48724246	8	28	NA	-20	-20
ZNF114	Region1908	chr19_48724246	4	28	NA	-24	-24
GNAQ	Region1909	chr9_80265724	4	0	NA	4	4
EMBP1	Region1916	rs12562475	3	0	NA	3	3
NONE	Region1916	rs12562475	1	0	NA	1	1
TMPRSS11A	Region1919	rs1440743	0	3	NA	-3	-3
CEP170	Region1933	chr1_243383636	28	0	NA	28	28
SDCCAG8	Region1933	chr1_243383636	26	0	NA	26	26
ESCO1	Region1939	chr18_19278739	2	0	NA	2	2
FOCAD	Region1942	rs10811447	4	0	NA	4	4
C10orf107	Region1951	rs61850643	0	2	NA	-2	-2
TMEM26	Region1951	rs61850643	0	3	NA	-3	-3
CPED1	Region1962	rs73431835	0	2	NA	-2	-2
ING3	Region1962	rs73431835	5	1	NA	4	4
TSPAN12	Region1962	rs73431835	0	1	NA	-1	-1
TOX	Region198	chr8_60229952	12	0	NA	12	12
ATP8B5P	Region200	rs2295799	0	1	NA	-1	-1
HINT2	Region200	rs2295799	1	0	NA	1	1
MSMP	Region200	rs2295799	3	0	NA	3	3
NPR2	Region200	rs2295799	6	0	NA	6	6
LAT	Region202	rs4788115	1	0	NA	1	1
PPHLN1	Region206	rs3747562	65	0	NA	65	65
PRICKLE1	Region206	rs3747562	0	6	NA	-6	-6
YAF2	Region206	rs3747562	31	0	NA	31	31
ZCRB1	Region206	rs3747562	7	0	NA	7	7
CCDC134	Region207	rs6002673	1	0	NA	1	1
PHF5A	Region207	rs6002673	1	0	NA	1	1
POLR3H	Region207	rs6002673	1	0	NA	1	1
SREBF2	Region207	rs6002673	19	0	NA	19	19
TEF	Region207	rs6002673	2	0	NA	2	2
TNFRSF13C	Region207	rs6002673	1	0	NA	1	1
TOB2	Region207	rs6002673	3	0	NA	3	3
XRCC6	Region207	rs6002673	1	0	NA	1	1
ZC3H7B	Region207	rs6002673	1	0	NA	1	1
ARID2	Region215	rs7134559	30	0	NA	30	30
SCAF11	Region215	rs7134559	17	24	NA	-7	-7
SLC38A1	Region215	rs7134559	0	24	NA	-24	-24
ADCK4	Region219	chr19_41146423	1	0	NA	1	1
C19orf54	Region219	chr19_41146423	1	0	NA	1	1
CCDC97	Region219	chr19_41146423	24	0	NA	24	24
CYP2A6	Region219	chr19_41146423	4	0	NA	4	4
EGLN2	Region219	chr19_41146423	1	0	NA	1	1
HNRNPUL1	Region219	chr19_41146423	36	0	NA	36	36
ITPKC	Region219	chr19_41146423	1	0	NA	1	1
MIA	Region219	chr19_41146423	2	0	NA	2	2
MIA-RAB4B	Region219	chr19_41146423	10	0	NA	10	10
NUMBL	Region219	chr19_41146423	4	0	NA	4	4
RAB4B-EGLN2	Region219	chr19_41146423	15	0	NA	15	15
SNRPA	Region219	chr19_41146423	2	0	NA	2	2
TGFB1	Region219	chr19_41146423	2	0	NA	2	2
ATXN3	Region221	rs72705373	1	0	NA	1	1
FBLN5	Region221	rs72705373	0	5	NA	-5	-5
RIN3	Region221	rs72705373	4	0	NA	4	4
TRIP11	Region221	rs72705373	6	0	NA	6	6
IGF2BP3	Region223	rs10950950	0	31	NA	-31	-31
IL6	Region223	rs10950950	1	0	NA	1	1
NPY	Region223	rs10950950	0	2	NA	-2	-2
RPS2P32	Region223	rs10950950	0	7	NA	-7	-7
STK31	Region223	rs10950950	0	2	NA	-2	-2
ST6GAL1	Region224	rs6788635	3	0	NA	3	3
B3GALNT2	Region230	rs12758637	6	0	NA	6	6
TBCE	Region230	rs12758637	26	0	NA	26	26
OASL	Region233	rs57717256	2	0	NA	2	2
IWS1	Region235	rs1967425	16	0	NA	16	16
MAP3K2	Region235	rs1967425	1	0	NA	1	1
PROC	Region235	rs1967425	5	0	NA	5	5
FLJ38122	Region238	rs2273215	2	3	NA	-1	-1
C4BPA	Region239	rs7525478	0	1	NA	-1	-1
CR1L	Region239	rs7525478	1	46	NA	-45	-45
LPCAT1	Region242	chr5_1519833	4	0	NA	4	4
SDHAP3	Region242	chr5_1519833	2	0	NA	2	2
SLC12A7	Region242	chr5_1519833	45	0	NA	45	45
IKZF2	Region243	rs62189580	1	0	NA	1	1
AP1AR	Region246	rs7685904	4	0	NA	4	4
C4orf32	Region246	rs7685904	28	13	NA	15	15
PITX2	Region246	rs7685904	4	13	NA	-9	-9
TIFA	Region246	rs7685904	27	0	NA	27	27
CDKN2A	Region250	rs2811711	1	5	NA	-4	-4
CDKN2B-AS1	Region250	rs2811711	2	0	NA	2	2
ALDH1L1	Region258	rs57679974	0	3	NA	-3	-3
CCDC12	Region260	chr3_47005668	24	0	NA	24	24
ELP6	Region260	chr3_47005668	12	0	NA	12	12
KLHL18	Region260	chr3_47005668	21	4	NA	17	17
NBEAL2	Region260	chr3_47005668	21	0	NA	21	21
PTPN23	Region260	chr3_47005668	22	4	NA	18	18
SCAP	Region260	chr3_47005668	30	0	NA	30	30
SETD2	Region260	chr3_47005668	76	0	NA	76	76
C5orf56	Region263	rs10066308	35	0	NA	35	35
FAM177A1	Region264	chr14_36379604	1	0	NA	1	1
IGBP1P1	Region264	chr14_36379604	25	0	NA	25	25
SRP54	Region264	chr14_36379604	56	0	NA	56	56
LZIC	Region265	rs2179072	7	0	NA	7	7
NMNAT1	Region265	rs2179072	5	0	NA	5	5
RBP7	Region265	rs2179072	0	2	NA	-2	-2
UBE4B	Region265	rs2179072	14	0	NA	14	14
MED13L	Region268	rs12313988	1	0	NA	1	1
MIR4472-2	Region268	rs12313988	1	0	NA	1	1
CCND2	Region270	rs7137714	3	0	NA	3	3
PARP11	Region270	rs7137714	3	0	NA	3	3
KLF6	Region272	rs10904115	28	0	NA	28	28
LINC00704	Region272	rs10904115	28	0	NA	28	28
IFNAR1	Region274	rs71314176	11	0	NA	11	11
IL10RB	Region274	rs71314176	10	0	NA	10	10
KIAA0040	Region278	rs7548041	8	0	NA	8	8
ERBB2IP	Region280	chr5_64524291	0	7	NA	-7	-7
NLN	Region280	chr5_64524291	0	7	NA	-7	-7
ACSF3	Region285	rs55733613	1	0	NA	1	1
CPNE7	Region285	rs55733613	13	0	NA	13	13
DPEP1	Region285	rs55733613	8	0	NA	8	8
PIEZO1	Region285	rs55733613	16	0	NA	16	16
BZRAP1	Region286	rs2333227	0	19	NA	-19	-19
MPO	Region286	rs2333227	0	22	NA	-22	-22
ATP6V1G3	Region288	chr1_198573373	51	0	NA	51	51
MIR181A1HG	Region288	chr1_198573373	3	0	NA	3	3
PTPRC	Region288	chr1_198573373	136	0	NA	136	136
HNRNPA1L2	Region292	chr13_53970021	1	0	NA	1	1
TPTE2P3	Region292	chr13_53970021	1	0	NA	1	1
GAD1	Region297	rs3806562	0	1	NA	-1	-1
SP5	Region297	rs3806562	0	1	NA	-1	-1
CRISPLD2	Region305	rs380010	2	0	NA	2	2
ZDHHC7	Region305	rs380010	9	0	NA	9	9
MIR4437	Region307	rs6433892	46	0	NA	46	46
UBE2E3	Region307	rs6433892	48	0	NA	48	48
PRDM1	Region310	rs17066362	5	0	NA	5	5
PREP	Region310	rs17066362	5	0	NA	5	5
CSGALNACT2	Region313	rs2505509	9	0	NA	9	9
RASGEF1A	Region313	rs2505509	1	0	NA	1	1
PRR5-ARHGAP8	Region318	rs60712961	0	2	NA	-2	-2
FAM132A	Region321	rs2298209	1	1	NA	0	0
SDF4	Region321	rs2298209	1	0	NA	1	1
UBE2J2	Region321	rs2298209	1	0	NA	1	1
FBXO31	Region325	rs13330348	2	0	NA	2	2
JPH3	Region325	rs13330348	1	0	NA	1	1
MAP1LC3B	Region325	rs13330348	3	0	NA	3	3
ZCCHC14	Region325	rs13330348	42	0	NA	42	42
GTF2E2	Region333	rs2938203	1	0	NA	1	1
RBPMS	Region333	rs2938203	1	0	NA	1	1
FLJ36777	Region336	rs73075877	0	1	NA	-1	-1
GRPEL1	Region336	rs73075877	0	1	NA	-1	-1
TBC1D14	Region336	rs73075877	2	0	NA	2	2
IFNGR1	Region343	rs9601418	1	0	NA	1	1
IQSEC1	Region346	rs73021628	1	0	NA	1	1
CDH1	Region347	chr16_68694818	5	11	NA	-6	-6
CHAC1	Region348	rs6492971	1	0	NA	1	1
DLL4	Region348	rs6492971	1	4	NA	-3	-3
ITPKA	Region348	rs6492971	1	0	NA	1	1
RPAP1	Region348	rs6492971	1	0	NA	1	1
FLJ40194	Region354	rs2960172	0	1	NA	-1	-1
PHB	Region354	rs2960172	1	0	NA	1	1
PHOSPHO1	Region354	rs2960172	0	1	NA	-1	-1
ZNF652	Region354	rs2960172	33	0	NA	33	33
PPP4R1	Region355	rs2840354	1	0	NA	1	1
SPECC1	Region361	rs12451696	7	0	NA	7	7
SLA	Region362	rs2741190	8	0	NA	8	8
TG	Region362	rs2741190	8	0	NA	8	8
BHLHE40-AS1	Region363	rs313661	22	0	NA	22	22
ITPR1	Region363	rs313661	78	0	NA	78	78
SUMF1	Region363	rs313661	8	0	NA	8	8
ALS2CR12	Region367	rs10931933	2	0	NA	2	2
CASP10	Region367	rs10931933	1	0	NA	1	1
CASP8	Region367	rs10931933	11	0	NA	11	11
TRAK2	Region367	rs10931933	2	0	NA	2	2
ATP13A2	Region370	rs4920621	7	0	NA	7	7
FBXO42	Region370	rs4920621	1	0	NA	1	1
SDHB	Region370	rs4920621	12	0	NA	12	12
SPATA21	Region370	rs4920621	1	0	NA	1	1
FDX1	Region372	rs10789825	12	0	NA	12	12
LOC100132078	Region372	rs10789825	2	0	NA	2	2
POU2AF1	Region372	rs10789825	10	0	NA	10	10
RDX	Region372	rs10789825	2	0	NA	2	2
CHRNE	Region374	rs72827621	1	0	NA	1	1
ENO3	Region374	rs72827621	1	0	NA	1	1
GP1BA	Region374	rs72827621	1	0	NA	1	1
MINK1	Region374	rs72827621	23	0	NA	23	23
PFN1	Region374	rs72827621	1	0	NA	1	1
RGS6	Region375	rs17768925	0	1	NA	-1	-1
MPHOSPH8	Region380	chr13_20460539	2	0	NA	2	2
PSPC1	Region380	chr13_20460539	1	0	NA	1	1
STARD4-AS1	Region381	chr5_111109243	0	1	NA	-1	-1
CCDC11	Region388	rs1567526	0	2	NA	-2	-2
DYM	Region388	rs1567526	4	0	NA	4	4
LIPG	Region388	rs1567526	0	1	NA	-1	-1
MYO5B	Region388	rs1567526	1	28	NA	-27	-27
C1orf95	Region389	rs1433574	6	1	NA	5	5
ITPKB	Region389	rs1433574	9	0	NA	9	9
LIN9	Region389	rs1433574	4	0	NA	4	4
PARP1	Region389	rs1433574	35	1	NA	34	34
PSEN2	Region389	rs1433574	3	0	NA	3	3
ABCA7	Region393	chr19_866857	1	0	NA	1	1
EIF2AK3	Region395	rs335123	6	0	NA	6	6
RPIA	Region395	rs335123	1	0	NA	1	1
CHD7	Region398	chr8_62147250	15	0	NA	15	15
LOC100130298	Region398	chr8_62147250	15	0	NA	15	15
C10orf68	Region401	rs17296017	1	0	NA	1	1
EPC1	Region401	rs17296017	0	1	NA	-1	-1
ITGB1	Region401	rs17296017	5	0	NA	5	5
KIF5B	Region401	rs17296017	0	1	NA	-1	-1
NRP1	Region401	rs17296017	5	0	NA	5	5
MBP	Region402	chr18_74764108	4	0	NA	4	4
ASNA1	Region404	chr19_12875807	5	0	NA	5	5
BEST2	Region404	chr19_12875807	2	0	NA	2	2
C19orf43	Region404	chr19_12875807	1	0	NA	1	1
DHPS	Region404	chr19_12875807	2	0	NA	2	2
FBXW9	Region404	chr19_12875807	5	0	NA	5	5
HOOK2	Region404	chr19_12875807	5	0	NA	5	5
JUNB	Region404	chr19_12875807	5	0	NA	5	5
MAN2B1	Region404	chr19_12875807	14	0	NA	14	14
MAST1	Region404	chr19_12875807	2	1	NA	1	1
PRDX2	Region404	chr19_12875807	16	0	NA	16	16
RNASEH2A	Region404	chr19_12875807	33	0	NA	33	33
RTBDN	Region404	chr19_12875807	4	4	NA	0	0
TNPO2	Region404	chr19_12875807	45	0	NA	45	45
WDR83	Region404	chr19_12875807	3	0	NA	3	3
WDR83OS	Region404	chr19_12875807	1	0	NA	1	1
ZNF490	Region404	chr19_12875807	8	0	NA	8	8
ZNF791	Region404	chr19_12875807	22	0	NA	22	22
LOC100506023	Region408	rs12736195	8	0	NA	8	8
TFAP4	Region414	rs2939953	11	0	NA	11	11
VPS13A	Region415	rs11144986	4	0	NA	4	4
DPP4	Region416	rs2052401	5	5	NA	0	0
GCG	Region416	rs2052401	5	5	NA	0	0
PSMD14	Region416	rs2052401	2	0	NA	2	2
TANK	Region416	rs2052401	2	0	NA	2	2
EMX2OS	Region417	rs28444818	0	1	NA	-1	-1
FAM69B	Region424	rs2811727	1	0	NA	1	1
SNHG7	Region424	rs2811727	4	0	NA	4	4
ATG16L1	Region427	rs10199551	66	0	NA	66	66
INPP5D	Region427	rs10199551	31	0	NA	31	31
SAG	Region427	rs10199551	0	1	NA	-1	-1
SCARNA5	Region427	rs10199551	1	0	NA	1	1
MROH5	Region436	chr8_142662392	0	4	NA	-4	-4
CNPY1	Region439	rs62481733	0	1	NA	-1	-1
RBM33	Region439	rs62481733	0	1	NA	-1	-1
SH3BP2	Region440	rs6853599	1	0	NA	1	1
CSRNP1	Region443	rs6599009	6	0	NA	6	6
GORASP1	Region443	rs6599009	3	0	NA	3	3
SCN11A	Region443	rs6599009	1	21	NA	-20	-20
TTC21A	Region443	rs6599009	2	0	NA	2	2
WDR48	Region443	rs6599009	14	21	NA	-7	-7
LCP2	Region444	chr5_169692237	1	0	NA	1	1
FAM167A	Region447	rs7834869	6	0	NA	6	6
RBMS1	Region449	chr2_161350638	8	0	NA	8	8
UCK2	Region454	rs10918297	2	1	NA	1	1
CACNA1C	Region455	rs11062093	1	0	NA	1	1
DCP1B	Region455	rs11062093	1	0	NA	1	1
AP1B1	Region456	rs9614040	3	0	NA	3	3
RFPL1S	Region456	rs9614040	1	0	NA	1	1
FCRLA	Region457	chr1_161696873	0	1	NA	-1	-1
RPL31P11	Region457	chr1_161696873	0	1	NA	-1	-1
DMRT1	Region458	rs2804262	0	10	NA	-10	-10
KANK1	Region458	rs2804262	1	0	NA	1	1
LOC157273	Region462	chr8_8733723	0	2	NA	-2	-2
TNKS	Region462	chr8_8733723	2	2	NA	0	0
CMYA5	Region466	rs12515731	0	1	NA	-1	-1
SLC37A2	Region471	chr11_124770079	0	1	NA	-1	-1
STT3A	Region471	chr11_124770079	1	0	NA	1	1
DPYD	Region478	rs326655	1	0	NA	1	1
PTBP2	Region478	rs326655	1	0	NA	1	1
REEP4	Region488	rs12679383	2	0	NA	2	2
CD320	Region495	rs6603074	7	0	NA	7	7
CERS4	Region495	rs6603074	7	0	NA	7	7
POLR2G	Region499	chr11_62664996	1	0	NA	1	1
TAF6L	Region499	chr11_62664996	2	0	NA	2	2
TMEM179B	Region499	chr11_62664996	1	0	NA	1	1
LMO1	Region501	rs2272383	0	8	NA	-8	-8
RIC3	Region501	rs2272383	9	8	NA	1	1
CEBPA	Region511	rs10414065	1	1	NA	0	0
SLC7A10	Region511	rs10414065	1	1	NA	0	0
DLX6-AS1	Region512	rs12666617	1	0	NA	1	1
SHFM1	Region512	rs12666617	1	0	NA	1	1
NRDE2	Region513	rs1152430	2	0	NA	2	2
PSMC1	Region513	rs1152430	1	0	NA	1	1
RPS6KA5	Region513	rs1152430	7	0	NA	7	7
MIR4471	Region514	rs56356271	5	0	NA	5	5
POLR2K	Region514	rs56356271	3	0	NA	3	3
RNF19A	Region514	rs56356271	7	0	NA	7	7
SPAG1	Region514	rs56356271	5	0	NA	5	5
SSH2	Region529	chr17_27335948	3	0	NA	3	3
TAOK1	Region529	chr17_27335948	2	0	NA	2	2
BLNK	Region530	rs6584062	1	0	NA	1	1
DNTT	Region530	rs6584062	1	0	NA	1	1
FAM46C	Region534	chr1_118878000	0	1	NA	-1	-1
GDAP2	Region534	chr1_118878000	0	1	NA	-1	-1
ABI3BP	Region537	chr3_100656795	0	1	NA	-1	-1
AIM2	Region545	rs4990110	4	0	NA	4	4
IFI16	Region545	rs4990110	85	0	NA	85	85
LINC00351	Region550	rs7335461	0	1	NA	-1	-1
BEST4	Region559	rs12138281	3	0	NA	3	3
BTBD19	Region559	rs12138281	2	0	NA	2	2
C1orf228	Region559	rs12138281	10	0	NA	10	10
EIF2B3	Region559	rs12138281	5	0	NA	5	5
KIF2C	Region559	rs12138281	14	0	NA	14	14
PTCH2	Region559	rs12138281	4	0	NA	4	4
RPS8	Region559	rs12138281	3	0	NA	3	3
SNORD38B	Region559	rs12138281	1	0	NA	1	1
SNORD55	Region559	rs12138281	1	0	NA	1	1
ADORA3	Region562	rs1890548	1	0	NA	1	1
CTTNBP2NL	Region562	rs1890548	0	2	NA	-2	-2
KCND3	Region562	rs1890548	0	1	NA	-1	-1
LOC100129269	Region562	rs1890548	1	0	NA	1	1
LOC643355	Region562	rs1890548	0	2	NA	-2	-2
ZNF37A	Region565	chr10_38401706	1	0	NA	1	1
ANKRD33B	Region567	rs4701873	20	0	NA	20	20
VAV3	Region568	chr1_107587566	28	0	NA	28	28
VAV3-AS1	Region568	chr1_107587566	1	0	NA	1	1
BCL2	Region572	rs2187163	35	0	NA	35	35
DIAPH3	Region576	chr13_61126738	1	3	NA	-2	-2
TDRD3	Region576	chr13_61126738	0	3	NA	-3	-3
CHIT1	Region582	rs4543864	22	15	NA	7	7
LOC730227	Region582	rs4543864	23	15	NA	8	8
PTEN	Region590	rs1819577	5	0	NA	5	5
RNLS	Region590	rs1819577	5	0	NA	5	5
FRMD4A	Region591	rs2031608	6	0	NA	6	6
TCF7L2	Region605	chr10_114746251	1	3	NA	-2	-2
CNOT1	Region607	chr16_58607804	3	0	NA	3	3
ASPG	Region620	chr14_104841717	0	1	NA	-1	-1
BRF1	Region620	chr14_104841717	52	1	NA	51	51
KIF26A	Region620	chr14_104841717	1	4	NA	-3	-3
MIR203	Region620	chr14_104841717	0	4	NA	-4	-4
MIR3545	Region620	chr14_104841717	0	1	NA	-1	-1
NUDT14	Region620	chr14_104841717	18	1	NA	17	17
TDRD9	Region620	chr14_104841717	0	1	NA	-1	-1
LRRC41	Region627	chr1_46752487	1	0	NA	1	1
C11orf91	Region628	rs831636	1	0	NA	1	1
CD59	Region628	rs831636	11	0	NA	11	11
FBXO3	Region628	rs831636	18	10	NA	8	8
LMO2	Region628	rs831636	0	10	NA	-10	-10
TMPRSS3	Region629	rs3814899	2	0	NA	2	2
GRID2	Region641	chr4_93795655	0	1	NA	-1	-1
NALCN	Region647	chr13_101402051	0	1	NA	-1	-1
IL1F10	Region649	rs72611916	2	1	NA	1	1
IL1RN	Region649	rs72611916	2	1	NA	1	1
IL36A	Region649	rs72611916	0	1	NA	-1	-1
IL36B	Region649	rs72611916	0	1	NA	-1	-1
SLC35F5	Region649	rs72611916	1	0	NA	1	1
BOD1	Region651	rs4867694	1	0	NA	1	1
CPEB4	Region651	rs4867694	1	0	NA	1	1
ERGIC1	Region651	rs4867694	1	0	NA	1	1
ANKRD18B	Region655	rs7851404	0	12	NA	-12	-12
ANXA2P2	Region655	rs7851404	0	12	NA	-12	-12
ARID3C	Region655	rs7851404	0	5	NA	-5	-5
CNTFR	Region655	rs7851404	0	6	NA	-6	-6
CNTFR-AS1	Region655	rs7851404	0	3	NA	-3	-3
DCTN3	Region655	rs7851404	1	0	NA	1	1
DNAI1	Region655	rs7851404	0	3	NA	-3	-3
GALT	Region655	rs7851404	4	0	NA	4	4
IL11RA	Region655	rs7851404	2	0	NA	2	2
RPP25L	Region655	rs7851404	0	3	NA	-3	-3
SIGMAR1	Region655	rs7851404	5	1	NA	4	4
DYRK2	Region664	rs55934813	1	0	NA	1	1
IFNG	Region664	rs55934813	1	0	NA	1	1
IFNG-AS1	Region664	rs55934813	2	0	NA	2	2
EXOC2	Region665	rs71545193	2	0	NA	2	2
BBS4	Region672	rs11637927	1	0	NA	1	1
ELOVL5	Region677	rs62399860	0	2	NA	-2	-2
GCLC	Region677	rs62399860	0	2	NA	-2	-2
AP1G1	Region685	chr16_71878831	19	0	NA	19	19
ATXN1L	Region685	chr16_71878831	4	0	NA	4	4
IST1	Region685	chr16_71878831	1	0	NA	1	1
MARVELD3	Region685	chr16_71878831	1	1	NA	0	0
PHLPP2	Region685	chr16_71878831	10	0	NA	10	10
TAT	Region685	chr16_71878831	1	1	NA	0	0
ZNF821	Region685	chr16_71878831	1	0	NA	1	1
ATF1	Region687	rs7295386	26	0	NA	26	26
DAZAP2	Region687	rs7295386	3	0	NA	3	3
DIP2B	Region687	rs7295386	45	0	NA	45	45
NONE	Region687	rs7295386	6	0	NA	6	6
POU6F1	Region687	rs7295386	5	0	NA	5	5
TMPRSS12	Region687	rs7295386	3	0	NA	3	3
EBF2	Region689	rs4872388	0	8	NA	-8	-8
PPP2R2A	Region689	rs4872388	0	7	NA	-7	-7
DNAJC1	Region690	rs11591811	3	56	NA	-53	-53
EBLN1	Region690	rs11591811	5	73	NA	-68	-68
LOC100130992	Region690	rs11591811	3	11	NA	-8	-8
MLLT10	Region690	rs11591811	8	0	NA	8	8
TAB2	Region691	rs4897111	7	0	NA	7	7
UST	Region691	rs4897111	7	0	NA	7	7
BCL2L13	Region692	rs9618043	7	0	NA	7	7
ARID4A	Region694	rs1959653	5	0	NA	5	5
FLJ31306	Region694	rs1959653	3	0	NA	3	3
PSMA3	Region694	rs1959653	1	0	NA	1	1
TOMM20L	Region694	rs1959653	1	0	NA	1	1
PHC2	Region695	rs4652875	14	26	NA	-12	-12
ZSCAN20	Region695	rs4652875	4	26	NA	-22	-22
PARP2	Region706	rs10143407	2	0	NA	2	2
RPPH1	Region706	rs10143407	1	0	NA	1	1
TEP1	Region706	rs10143407	1	0	NA	1	1
TTC5	Region706	rs10143407	3	0	NA	3	3
ERCC6	Region722	rs11591558	1	0	NA	1	1
ERCC6-PGBD3	Region722	rs11591558	1	0	NA	1	1
EN1	Region727	chr2_120202238	0	1	NA	-1	-1
INSIG2	Region727	chr2_120202238	0	1	NA	-1	-1
LINC00494	Region73	rs3935549	3	0	NA	3	3
PREX1	Region73	rs3935549	52	0	NA	52	52
C12orf73	Region730	chr12_104618355	2	0	NA	2	2
GLT8D2	Region730	chr12_104618355	3	0	NA	3	3
GNN	Region730	chr12_104618355	6	0	NA	6	6
HSP90B1	Region730	chr12_104618355	1	0	NA	1	1
TDG	Region730	chr12_104618355	7	0	NA	7	7
B4GALT5	Region731	rs61109982	4	0	NA	4	4
LOC284751	Region731	rs61109982	1	0	NA	1	1
PTPN1	Region731	rs61109982	1	0	NA	1	1
SLC9A8	Region731	rs61109982	1	0	NA	1	1
DDHD1	Region736	rs2251171	4	0	NA	4	4
MIR5580	Region736	rs2251171	4	0	NA	4	4
NRG1	Region741	chr8_31489923	0	1	NA	-1	-1
USP48	Region742	rs10917109	19	0	NA	19	19
CHRNA2	Region753	rs1381114	4	0	NA	4	4
NAP1L1	Region754	rs2471653	1	0	NA	1	1
CHD2	Region757	rs17541330	52	0	NA	52	52
MCTP2	Region757	rs17541330	0	2	NA	-2	-2
RGMA	Region757	rs17541330	0	2	NA	-2	-2
CTDP1	Region759	rs3786206	1	0	NA	1	1
NFATC1	Region759	rs3786206	38	0	NA	38	38
CCL20	Region765	chr2_228642619	1	0	NA	1	1
MFF	Region765	chr2_228642619	1	0	NA	1	1
SLC19A3	Region765	chr2_228642619	1	0	NA	1	1
LINC00461	Region770	rs1158464	0	2	NA	-2	-2
MEF2C	Region770	rs1158464	0	2	NA	-2	-2
PAX7	Region773	chr1_19630524	0	6	NA	-6	-6
ANAPC4	Region776	rs2123743	73	0	NA	73	73
PI4K2B	Region776	rs2123743	10	0	NA	10	10
ZCCHC4	Region776	rs2123743	44	0	NA	44	44
SLC8A1	Region778	chr2_40293944	1	0	NA	1	1
CXCR6	Region781	chr3_45732859	1	0	NA	1	1
FYCO1	Region781	chr3_45732859	28	0	NA	28	28
LZTFL1	Region781	chr3_45732859	15	3	NA	12	12
ATAD5	Region797	chr17_29157158	1	0	NA	1	1
CRLF3	Region797	chr17_29157158	7	0	NA	7	7
LRRC37BP1	Region797	chr17_29157158	2	0	NA	2	2
SUZ12P1	Region797	chr17_29157158	9	0	NA	9	9
TXN	Region800	rs2008729	1	0	NA	1	1
CAPRIN2	Region802	rs10492242	1	0	NA	1	1
IPO8	Region802	rs10492242	1	0	NA	1	1
CORO1C	Region805	rs11114028	13	0	NA	13	13
DAO	Region805	rs11114028	1	0	NA	1	1
SELPLG	Region805	rs11114028	3	0	NA	3	3
SSH1	Region805	rs11114028	3	0	NA	3	3
CD247	Region810	rs7523907	45	0	NA	45	45
ARF1	Region811	rs1551621	10	1	NA	9	9
C1orf35	Region811	rs1551621	2	0	NA	2	2
GJC2	Region811	rs1551621	4	0	NA	4	4
GUK1	Region811	rs1551621	4	2	NA	2	2
IBA57-AS1	Region811	rs1551621	2	0	NA	2	2
MIR3620	Region811	rs1551621	1	0	NA	1	1
MRPL55	Region811	rs1551621	1	2	NA	-1	-1
OBSCN	Region811	rs1551621	4	0	NA	4	4
WNT3A	Region811	rs1551621	1	1	NA	0	0
KIAA1671	Region815	rs62233189	5	0	NA	5	5
IQGAP2	Region821	rs875543	10	0	NA	10	10
DDI2	Region822	rs7513439	1	0	NA	1	1
DNAJC16	Region822	rs7513439	3	0	NA	3	3
FAM71B	Region828	rs72807038	31	0	NA	31	31
HAVCR2	Region828	rs72807038	3	0	NA	3	3
ITK	Region828	rs72807038	34	0	NA	34	34
MED7	Region828	rs72807038	19	0	NA	19	19
CA12	Region830	rs8034751	2	0	NA	2	2
USP3	Region830	rs8034751	2	0	NA	2	2
LRIG1	Region836	rs940040	3	0	NA	3	3
FKBP1A-SDCBP2	Region840	rs6041689	1	0	NA	1	1
SDCBP2-AS1	Region840	rs6041689	1	0	NA	1	1
SIRPG	Region840	rs6041689	1	0	NA	1	1
SRXN1	Region840	rs6041689	0	1	NA	-1	-1
TCF15	Region840	rs6041689	0	3	NA	-3	-3
ARMC8	Region849	rs185244	1	0	NA	1	1
NME9	Region849	rs185244	1	0	NA	1	1
CSF1	Region85	rs61787370	4	0	NA	4	4
EPS8L3	Region85	rs61787370	4	0	NA	4	4
COX5A	Region851	rs6495124	7	0	NA	7	7
CPLX3	Region851	rs6495124	0	1	NA	-1	-1
CSK	Region851	rs6495124	12	0	NA	12	12
CYP1A2	Region851	rs6495124	3	0	NA	3	3
FAM219B	Region851	rs6495124	5	0	NA	5	5
MPI	Region851	rs6495124	4	0	NA	4	4
SCAMP2	Region851	rs6495124	10	0	NA	10	10
ULK3	Region851	rs6495124	6	0	NA	6	6
FAM102A	Region854	rs10819319	2	0	NA	2	2
NAIF1	Region854	rs10819319	1	0	NA	1	1
ST6GALNAC4	Region854	rs10819319	2	0	NA	2	2
ST6GALNAC6	Region854	rs10819319	1	0	NA	1	1
NPFFR1	Region859	rs56158935	0	1	NA	-1	-1
SGMS1	Region869	rs2574949	1	0	NA	1	1
LINC00284	Region872	rs61961434	0	1	NA	-1	-1
SMIM2-AS1	Region872	rs61961434	0	2	NA	-2	-2
CCT6A	Region89	rs2242508	1	0	NA	1	1
CHCHD2	Region89	rs2242508	9	0	NA	9	9
PHKG1	Region89	rs2242508	12	0	NA	12	12
SUMF2	Region89	rs2242508	3	0	NA	3	3
RFT1	Region901	rs3774532	91	0	NA	91	91
SFMBT1	Region901	rs3774532	55	0	NA	55	55
TMEM110	Region901	rs3774532	1	0	NA	1	1
TMEM110-MUSTN1	Region901	rs3774532	1	0	NA	1	1
KLHL22	Region902	chr22_20853868	2	0	NA	2	2
MED15	Region902	chr22_20853868	4	0	NA	4	4
SCARF2	Region902	chr22_20853868	1	0	NA	1	1
ZNF74	Region902	chr22_20853868	1	0	NA	1	1
NINJ2	Region910	chr12_630402	8	0	NA	8	8
NONE	Region912	rs4354014	0	1	NA	-1	-1
PLEKHG4B	Region912	rs4354014	0	1	NA	-1	-1
SYN2	Region918	chr3_12865609	0	15	NA	-15	-15
TAMM41	Region918	chr3_12865609	0	7	NA	-7	-7
DEPTOR	Region919	rs13263296	8	0	NA	8	8
AGPAT4	Region92	rs10455892	1	0	NA	1	1
IL18R1	Region920	chr2_103091028	8	0	NA	8	8
IL18RAP	Region920	chr2_103091028	5	1	NA	4	4
SLC9A4	Region920	chr2_103091028	0	6	NA	-6	-6
IL21-AS1	Region927	rs2137497	3	0	NA	3	3
ATRNL1	Region928	rs2484265	1	5	NA	-4	-4
LOC100132735	Region93	rs72976934	1	0	NA	1	1
LOC645434	Region93	rs72976934	1	0	NA	1	1
EPC2	Region931	rs1032034	32	0	NA	32	32
MBD5	Region931	rs1032034	1	0	NA	1	1
PTPN11	Region932	rs11066320	1	0	NA	1	1
ZNF608	Region939	rs9327336	0	4	NA	-4	-4
THSD7A	Region941	rs62435662	1	1	NA	0	0
TMEM106B	Region941	rs62435662	4	1	NA	3	3
ATL1	Region944	rs72681677	0	3	NA	-3	-3
NIN	Region944	rs72681677	2	8	NA	-6	-6
SAV1	Region944	rs72681677	0	8	NA	-8	-8
NONE	Region945	rs62116194	0	15	NA	-15	-15
OR7A17	Region945	rs62116194	0	7	NA	-7	-7
OR7C2	Region945	rs62116194	0	7	NA	-7	-7
SLC1A6	Region945	rs62116194	0	18	NA	-18	-18
POR	Region947	rs11760901	1	0	NA	1	1
AKAP11	Region95	rs3783196	1	0	NA	1	1
MRPS31	Region95	rs3783196	2	0	NA	2	2
RGCC	Region95	rs3783196	15	0	NA	15	15
TNFSF11	Region95	rs3783196	1	0	NA	1	1
VWA8	Region95	rs3783196	34	0	NA	34	34
LINC00469	Region950	rs12937393	0	1	NA	-1	-1
CSNK1G3	Region953	rs10044676	1	0	NA	1	1
CUX1	Region960	rs13235582	29	0	NA	29	29
GEMIN2	Region961	rs12897220	2	0	NA	2	2
SEC23A	Region961	rs12897220	1	0	NA	1	1
TRAPPC6B	Region961	rs12897220	1	0	NA	1	1
C2orf40	Region966	rs3769504	12	0	NA	12	12
NCK2	Region966	rs3769504	39	0	NA	39	39
Key
Target	target gene for computation
Region	association region
LeadSNP	lead SNP associated with MS
PEX	number of experiments relating the SNP in question with promoter, enhancer or transcriptional activation functions
R	number of experiments relating the SNP in question with repression functions
eQTL	known expression quantitative trait locus
sumOfWeights	arithmetic sum of positive (PEX) minus negative (R) effects normalized for each cell type
sumOfWeightedWeights (PRE)	normalized SumOfWeights by total number of experiments reported
