# Supplementary material for: A systems biology approach uncovers cell-specific gene regulatory effects of genetic associations in multiple sclerosis
Source: Nat Commun. 2019 May 20;10:2236. doi: 10.1038/s41467-019-09773-y (PMC6527683; doi:10.1038/s41467-019-09773-y)
Supplement: Supplementary file 21 — Supplementary data 18 [file 41467_2019_9773_MOESM21_ESM.xlsx]

## Sheet: Supplementary Dataset 18
Supplementary Dataset 18. Predicted regulatory effects of genes (SR_ Th17 cells_r2>0.5)
Target	Region	LeadSNP	PEX	R	eQTL	sumOfWeights	sumOfWeightedWeights (PRE)
ACAN	Region100	rs11629628	0	1	NA	-1	-1
ISG20	Region100	rs11629628	0	1	NA	-1	-1
LOC100131496	Region1001	rs6066390	1	0	NA	1	1
NCOA3	Region1001	rs6066390	10	0	NA	10	10
ZMYND8	Region1001	rs6066390	1	0	NA	1	1
C21orf33	Region1003	rs9983276	2	0	NA	2	2
ICOSLG	Region1003	rs9983276	11	0	NA	11	11
STARD13	Region1007	rs797229	0	5	NA	-5	-5
KIF20B	Region1009	chr10_90886583	4	0	NA	4	4
PANK1	Region1009	chr10_90886583	1	0	NA	1	1
SLC16A12	Region1009	chr10_90886583	0	3	NA	-3	-3
RBMS3	Region1012	rs12496095	0	1	NA	-1	-1
TGFBR2	Region1012	rs12496095	0	1	NA	-1	-1
C14orf177	Region1015	rs8022888	6	0	NA	6	6
C14orf64	Region1015	rs8022888	6	0	NA	6	6
CS	Region1017	chr12_56620797	1	0	NA	1	1
GLS2	Region1017	chr12_56620797	0	1	NA	-1	-1
NABP2	Region1017	chr12_56620797	1	0	NA	1	1
RBMS2	Region1017	chr12_56620797	0	1	NA	-1	-1
RNF41	Region1017	chr12_56620797	1	0	NA	1	1
NEK1	Region1021	rs6814498	78	0	NA	78	78
PALLD	Region1021	rs6814498	0	1	NA	-1	-1
BLOC1S6	Region1023	rs28664009	1	1	NA	0	0
HMGN2P46	Region1023	rs28664009	0	1	NA	-1	-1
STX2	Region1026	chr12_131162924	1	0	NA	1	1
COL11A1	Region1033	chr1_104025337	0	4	NA	-4	-4
RNPC3	Region1033	chr1_104025337	0	1	NA	-1	-1
LINC00861	Region1035	rs71516800	1	0	NA	1	1
TRIB1	Region1035	rs71516800	1	0	NA	1	1
ATRN	Region1039	rs17709848	41	0	NA	41	41
C20orf194	Region1039	rs17709848	4	1	NA	3	3
SLC4A11	Region1039	rs17709848	0	1	NA	-1	-1
ITGAM	Region104	rs34550882	9	4	NA	5	5
ITGAX	Region104	rs34550882	4	3	NA	1	1
TRIM72	Region104	rs34550882	1	0	NA	1	1
SEC14L1	Region1040	rs7207108	2	0	NA	2	2
SPHK1	Region1040	rs7207108	1	0	NA	1	1
UBE2O	Region1040	rs7207108	23	0	NA	23	23
TTC28	Region105	rs134490	0	4	NA	-4	-4
CYTH3	Region1053	chr7_6119592	2	0	NA	2	2
RNF216	Region1053	chr7_6119592	3	0	NA	3	3
USP42	Region1053	chr7_6119592	1	0	NA	1	1
MIR548H3	Region1057	chr6_98164584	0	1	NA	-1	-1
ARAP1	Region106	rs3862794	1	0	NA	1	1
ATG16L2	Region106	rs3862794	1	0	NA	1	1
FCHSD2	Region106	rs3862794	1	0	NA	1	1
STARD10	Region106	rs3862794	1	0	NA	1	1
DOCK10	Region1061	rs1857996	8	0	NA	8	8
ATP11B	Region1069	rs2686431	1	0	NA	1	1
GOLGA2P5	Region1073	rs12825841	1	0	NA	1	1
MIR1827	Region1073	rs12825841	1	0	NA	1	1
SCYL2	Region1073	rs12825841	1	0	NA	1	1
UHRF1BP1L	Region1073	rs12825841	1	0	NA	1	1
LOC730101	Region1074	rs72931134	0	12	NA	-12	-12
TRAM2-AS1	Region1074	rs72931134	0	12	NA	-12	-12
SLX4IP	Region1079	chr20_10623652	3	0	NA	3	3
JAK2	Region108	rs10758669	3	0	NA	3	3
RCL1	Region108	rs10758669	1	0	NA	1	1
NCOA2	Region109	rs7830997	1	12	NA	-11	-11
TRAM1	Region109	rs7830997	1	12	NA	-11	-11
CLEC18A	Region1093	chr16_69854156	1	0	NA	1	1
NFAT5	Region1093	chr16_69854156	1	0	NA	1	1
NOB1	Region1093	chr16_69854156	2	0	NA	2	2
NQO1	Region1093	chr16_69854156	1	0	NA	1	1
WWP2	Region1093	chr16_69854156	4	0	NA	4	4
TAF4	Region1096	rs35912134	1	0	NA	1	1
FOXC1	Region1098	chr6_1908597	0	2	NA	-2	-2
FOXF2	Region1098	chr6_1908597	0	2	NA	-2	-2
MIR548AE2	Region1109	chr16_48431095	0	1	NA	-1	-1
N4BP1	Region1109	chr16_48431095	0	1	NA	-1	-1
ABHD17B	Region1110	chr9_74645450	1	0	NA	1	1
TMEM2	Region1110	chr9_74645450	1	0	NA	1	1
COA5	Region1112	rs11674825	1	0	NA	1	1
INPP4A	Region1112	rs11674825	2	0	NA	2	2
MGAT4A	Region1112	rs11674825	1	0	NA	1	1
TSGA10	Region1112	rs11674825	0	1	NA	-1	-1
VWA3B	Region1112	rs11674825	0	1	NA	-1	-1
BCAR1	Region1116	chr16_75341209	0	1	NA	-1	-1
CFDP1	Region1116	chr16_75341209	1	1	NA	0	0
CPSF6	Region1117	rs12815967	1	0	NA	1	1
PPM1K	Region1118	rs35310312	1	0	NA	1	1
HGSNAT	Region1119	chr8_43777245	1	0	NA	1	1
KCNE3	Region1121	chr11_73700504	0	1	NA	-1	-1
LIPT2	Region1121	chr11_73700504	4	1	NA	3	3
ARHGAP33	Region1127	rs8107142	3	0	NA	3	3
C19orf55	Region1127	rs8107142	6	0	NA	6	6
COX6B1	Region1127	rs8107142	3	0	NA	3	3
HSPB6	Region1127	rs8107142	1	0	NA	1	1
IGFLR1	Region1127	rs8107142	1	0	NA	1	1
KMT2B	Region1127	rs8107142	2	0	NA	2	2
LIN37	Region1127	rs8107142	3	0	NA	3	3
LOC644050	Region1127	rs8107142	0	1	NA	-1	-1
PSENEN	Region1127	rs8107142	1	0	NA	1	1
UPK1A	Region1127	rs8107142	2	0	NA	2	2
UPK1A-AS1	Region1127	rs8107142	0	1	NA	-1	-1
ZBTB32	Region1127	rs8107142	2	0	NA	2	2
LOC100506371	Region1131	rs9906762	0	1	NA	-1	-1
RPH3AL	Region1131	rs9906762	0	1	NA	-1	-1
ATF7	Region1136	chr12_53236808	3	0	NA	3	3
PCBP2	Region1136	chr12_53236808	1	0	NA	1	1
AUH	Region114	rs290260	5	0	NA	5	5
DIRAS2	Region114	rs290260	0	7	NA	-7	-7
LOC100129316	Region114	rs290260	3	0	NA	3	3
SYK	Region114	rs290260	0	20	NA	-20	-20
ATP6AP1L	Region1148	rs224949	6	0	NA	6	6
MIR3977	Region1148	rs224949	6	0	NA	6	6
PTPRM	Region1150	chr18_6959267	2	0	NA	2	2
HNRNPA3	Region1152	chr2_177608778	0	12	NA	-12	-12
LINC01116	Region1152	chr2_177608778	0	12	NA	-12	-12
KIAA0319L	Region1162	rs1203148	1	0	NA	1	1
CD47	Region1169	rs1580173	18	0	NA	18	18
HHLA2	Region1169	rs1580173	7	0	NA	7	7
IFT57	Region1169	rs1580173	46	0	NA	46	46
CHURC1	Region1175	chr14_65362411	9	4	NA	5	5
CHURC1-FNTB	Region1175	chr14_65362411	9	0	NA	9	9
RAB15	Region1175	chr14_65362411	3	0	NA	3	3
SPTB	Region1175	chr14_65362411	0	4	NA	-4	-4
ATP10A	Region1183	rs7178018	15	0	NA	15	15
ETHE1	Region1185	chr19_43863269	1	0	NA	1	1
XRCC1	Region1185	chr19_43863269	1	0	NA	1	1
MYO1D	Region1186	rs3025293	1	0	NA	1	1
TMEM98	Region1186	rs3025293	0	1	NA	-1	-1
CPOX	Region1190	chr3_98276565	1	0	NA	1	1
GPR15	Region1190	chr3_98276565	1	0	NA	1	1
DIP2A	Region1193	rs4818845	1	0	NA	1	1
LOC644248	Region1194	rs356218	0	6	NA	-6	-6
MMRN1	Region1194	rs356218	1	1	NA	0	0
SNCA	Region1194	rs356218	1	26	NA	-25	-25
PHACTR1	Region1196	rs4715000	0	30	NA	-30	-30
SND1	Region1209	rs34981624	3	0	NA	3	3
COG6	Region121	chr13_40788848	41	12	NA	29	29
LHFP	Region121	chr13_40788848	0	12	NA	-12	-12
MIR4305	Region121	chr13_40788848	1	0	NA	1	1
STK39	Region1216	rs1400641	151	0	NA	151	151
GSAP	Region1218	rs11761838	25	0	NA	25	25
PPP3CA	Region1225	rs2695208	4	0	NA	4	4
EDN2	Region1229	chr1_41992662	0	19	NA	-19	-19
HIVEP3	Region1229	chr1_41992662	2	0	NA	2	2
SCMH1	Region1229	chr1_41992662	0	19	NA	-19	-19
DENND4B	Region1236	rs7515767	2	0	NA	2	2
GATAD2B	Region1236	rs7515767	26	0	NA	26	26
NUP210L	Region1236	rs7515767	1	0	NA	1	1
SLC39A1	Region1236	rs7515767	1	0	NA	1	1
HTR3A	Region1239	rs1150229	0	10	NA	-10	-10
HTR3B	Region1239	rs1150229	0	3	NA	-3	-3
USP28	Region1239	rs1150229	14	1	NA	13	13
ZBTB16	Region1239	rs1150229	0	1	NA	-1	-1
KCTD21	Region1241	chr11_77812787	1	0	NA	1	1
RNU6-83P	Region1241	chr11_77812787	1	0	NA	1	1
ARL14EP	Region1245	rs683054	6	0	NA	6	6
MPPED2	Region1245	rs683054	2	0	NA	2	2
STAU2	Region1252	rs17189884	1	0	NA	1	1
UBE2W	Region1252	rs17189884	5	0	NA	5	5
ACAD11	Region1256	rs6439313	12	0	NA	12	12
DNAJC13	Region1256	rs6439313	30	0	NA	30	30
NPHP3-ACAD11	Region1256	rs6439313	34	0	NA	34	34
RABGAP1L	Region1260	chr1_174315442	9	0	NA	9	9
CCR6	Region1262	chr6_167705204	94	0	NA	94	94
FGFR1OP	Region1262	chr6_167705204	66	0	NA	66	66
TFPI2	Region1264	chr7_93517868	0	1	NA	-1	-1
PLCL2	Region127	rs1992382	84	0	NA	84	84
DPT	Region1273	rs1412334	0	3	NA	-3	-3
XCL1	Region1273	rs1412334	0	3	NA	-3	-3
ANKDD1A	Region1282	rs585152	21	0	NA	21	21
PLEKHO2	Region1282	rs585152	21	0	NA	21	21
L3MBTL3	Region129	rs6921288	5	0	NA	5	5
TMEM244	Region129	rs6921288	1	0	NA	1	1
CYP19A1	Region1294	rs62020093	0	1	NA	-1	-1
TNFAIP8L3	Region1294	rs62020093	0	1	NA	-1	-1
BAZ2B	Region1300	rs10489999	11	0	NA	11	11
COMMD7	Region1304	rs6119947	2	0	NA	2	2
MAPRE1	Region1304	rs6119947	12	0	NA	12	12
SUN5	Region1304	rs6119947	2	0	NA	2	2
PMF1	Region1322	rs1052053	38	0	NA	38	38
PMF1-BGLAP	Region1322	rs1052053	38	0	NA	38	38
SLC25A44	Region1322	rs1052053	16	0	NA	16	16
NOXRED1	Region1331	chr14_77845790	1	0	NA	1	1
VIPAS39	Region1331	chr14_77845790	33	0	NA	33	33
LOC339505	Region1333	chr1_21014912	0	5	NA	-5	-5
VWA5B1	Region1333	chr1_21014912	0	3	NA	-3	-3
GBF1	Region1342	chr10_104640757	2	0	NA	2	2
INA	Region1342	chr10_104640757	0	2	NA	-2	-2
LOC100505761	Region1342	chr10_104640757	1	0	NA	1	1
LOC729020	Region1342	chr10_104640757	0	1	NA	-1	-1
MIR146B	Region1342	chr10_104640757	1	0	NA	1	1
NFKB2	Region1342	chr10_104640757	1	0	NA	1	1
NT5C2	Region1342	chr10_104640757	3	0	NA	3	3
PCGF6	Region1342	chr10_104640757	1	0	NA	1	1
PDCD11	Region1342	chr10_104640757	2	0	NA	2	2
WBP1L	Region1342	chr10_104640757	1	0	NA	1	1
CNOT7	Region1349	chr8_16801412	11	0	NA	11	11
MTMR7	Region1349	chr8_16801412	6	0	NA	6	6
VPS37A	Region1349	chr8_16801412	23	0	NA	23	23
ZDHHC2	Region1349	chr8_16801412	7	0	NA	7	7
C2orf69	Region135	rs59218738	0	1	NA	-1	-1
FTCDNL1	Region135	rs59218738	0	1	NA	-1	-1
LOC100287944	Region1352	rs10861637	3	10	NA	-7	-7
SCN1A	Region1357	rs1374588	1	7	NA	-6	-6
TTC21B	Region1357	rs1374588	13	4	NA	9	9
TTC21B-AS1	Region1357	rs1374588	8	0	NA	8	8
ANXA1	Region1358	chr9_75800711	0	1	NA	-1	-1
RORB	Region1358	chr9_75800711	0	1	NA	-1	-1
AGO2	Region1359	chr8_140712753	1	0	NA	1	1
LINC00475	Region1362	rs72748370	0	7	NA	-7	-7
LOC100128076	Region1362	rs72748370	1	16	NA	-15	-15
SPTLC1	Region1362	rs72748370	1	7	NA	-6	-6
C12orf71	Region137	chr12_26689660	2	0	NA	2	2
MED21	Region137	chr12_26689660	5	0	NA	5	5
STK38L	Region137	chr12_26689660	4	0	NA	4	4
MON2	Region1377	chr12_62782053	1	0	NA	1	1
USP15	Region1377	chr12_62782053	1	0	NA	1	1
PDE4B	Region1379	rs566267	38	0	NA	38	38
GATAD2A	Region1389	rs4808928	2	0	NA	2	2
GMIP	Region1389	rs4808928	1	0	NA	1	1
NCAN	Region1389	rs4808928	0	1	NA	-1	-1
PBX4	Region1389	rs4808928	1	0	NA	1	1
LINC00359	Region1390	rs4772030	0	1	NA	-1	-1
OXGR1	Region1390	rs4772030	0	2	NA	-2	-2
WDR62	Region1391	chr19_36584820	1	0	NA	1	1
ZNF850	Region1391	chr19_36584820	1	0	NA	1	1
MEIS2	Region1392	chr15_37431047	0	2	NA	-2	-2
TMCO5A	Region1392	chr15_37431047	0	1	NA	-1	-1
CLDN7	Region1397	rs9901675	1	0	NA	1	1
CTDNEP1	Region1397	rs9901675	1	0	NA	1	1
PHF23	Region1397	rs9901675	1	0	NA	1	1
SENP3-EIF4A1	Region1397	rs9901675	2	0	NA	2	2
ACOT11	Region1398	rs941128	6	0	NA	6	6
SSBP3	Region1398	rs941128	6	0	NA	6	6
ARHGEF3	Region140	rs9844930	21	0	NA	21	21
ANKRD44	Region1407	rs16857304	2	0	NA	2	2
C2orf66	Region1407	rs16857304	0	1	NA	-1	-1
CCDC150	Region1407	rs16857304	1	2	NA	-1	-1
GTF3C3	Region1407	rs16857304	7	1	NA	6	6
HECW2	Region1407	rs16857304	0	12	NA	-12	-12
PGAP1	Region1407	rs16857304	69	0	NA	69	69
MARK1	Region1411	chr1_220083020	0	21	NA	-21	-21
RAB3GAP2	Region1411	chr1_220083020	0	21	NA	-21	-21
CD44	Region1413	rs3794105	10	0	NA	10	10
NONE	Region1416	rs6745113	5	0	NA	5	5
SLC39A10	Region1416	rs6745113	5	0	NA	5	5
ANKRD20A8P	Region1419	chr2_95875339	0	1	NA	-1	-1
LOC442028	Region1419	chr2_95875339	0	3	NA	-3	-3
MAL	Region1419	chr2_95875339	3	1	NA	2	2
MRPS5	Region1419	chr2_95875339	2	0	NA	2	2
GADD45G	Region142	rs10797121	6	23	NA	-17	-17
SEMA4D	Region142	rs10797121	32	23	NA	9	9
ABHD5	Region1427	chr3_44214569	0	1	NA	-1	-1
MIR138-1	Region1427	chr3_44214569	0	1	NA	-1	-1
TOPAZ1	Region1427	chr3_44214569	0	2	NA	-2	-2
ZKSCAN7	Region1427	chr3_44214569	0	1	NA	-1	-1
ZNF197	Region1427	chr3_44214569	1	0	NA	1	1
ZNF445	Region1427	chr3_44214569	0	1	NA	-1	-1
ABRA	Region1428	chr8_107277049	3	0	NA	3	3
OXR1	Region1428	chr8_107277049	33	0	NA	33	33
AKIRIN2	Region143	rs4707386	8	0	NA	8	8
C6orf165	Region143	rs4707386	0	40	NA	-40	-40
ORC3	Region143	rs4707386	18	0	NA	18	18
RARS2	Region143	rs4707386	34	0	NA	34	34
SLC35A1	Region143	rs4707386	21	0	NA	21	21
MIR181A1HG	Region1430	rs12049427	0	9	NA	-9	-9
NR5A2	Region1430	rs12049427	0	9	NA	-9	-9
KLHL40	Region1435	rs73066381	0	1	NA	-1	-1
NKTR	Region1435	rs73066381	12	0	NA	12	12
SEC22C	Region1435	rs73066381	27	0	NA	27	27
SS18L2	Region1435	rs73066381	1	0	NA	1	1
VIPR1	Region1435	rs73066381	4	0	NA	4	4
NKX2-2	Region1437	rs13041756	1	1	NA	0	0
PAX1	Region1437	rs13041756	1	1	NA	0	0
AGBL4	Region1445	chr1_50113791	0	2	NA	-2	-2
ELAVL4	Region1445	chr1_50113791	0	4	NA	-4	-4
FREM2	Region1446	rs4341646	0	6	NA	-6	-6
STOML3	Region1446	rs4341646	0	6	NA	-6	-6
SPRED1	Region1447	chr15_38533711	0	1	NA	-1	-1
TMCO5A	Region1447	chr15_38533711	0	1	NA	-1	-1
ARHGAP15	Region1449	rs62169918	2	0	NA	2	2
KYNU	Region1449	rs62169918	2	3	NA	-1	-1
GIMAP1	Region145	rs11762408	1	0	NA	1	1
GIMAP1-GIMAP5	Region145	rs11762408	1	0	NA	1	1
GIMAP2	Region145	rs11762408	1	0	NA	1	1
GIMAP6	Region145	rs11762408	1	0	NA	1	1
PDE4D	Region1455	chr5_58100847	3	0	NA	3	3
UBE2G1	Region1459	rs12937318	3	0	NA	3	3
ZZEF1	Region1459	rs12937318	1	0	NA	1	1
NACA2	Region1460	rs11655729	0	27	NA	-27	-27
TBX4	Region1460	rs11655729	0	27	NA	-27	-27
CCNH	Region1461	chr5_86486410	0	3	NA	-3	-3
COX7C	Region1461	chr5_86486410	0	2	NA	-2	-2
MIR4280	Region1461	chr5_86486410	0	2	NA	-2	-2
TMEM161B	Region1461	chr5_86486410	0	3	NA	-3	-3
CNOT2	Region1465	rs17814434	19	0	NA	19	19
KCNMB4	Region1465	rs17814434	1	0	NA	1	1
MAML3	Region1473	chr4_141134093	0	10	NA	-10	-10
COLEC12	Region1478	rs11878153	0	3	NA	-3	-3
THOC1	Region1478	rs11878153	0	3	NA	-3	-3
PRPSAP2	Region148	rs2746023	94	0	NA	94	94
CSDE1	Region1480	chr1_115992089	1	0	NA	1	1
NGF	Region1480	chr1_115992089	1	0	NA	1	1
TSPAN2	Region1480	chr1_115992089	1	0	NA	1	1
C14orf164	Region1484	rs73600427	0	8	NA	-8	-8
SLC7A8	Region1484	rs73600427	0	11	NA	-11	-11
C10orf129	Region1485	rs34442634	0	3	NA	-3	-3
CYP2C8	Region1485	rs34442634	0	3	NA	-3	-3
ARHGAP15	Region149	rs72855540	4	1	NA	3	3
GTDC1	Region149	rs72855540	1	1	NA	0	0
ZEB2	Region149	rs72855540	1	0	NA	1	1
EDNRA	Region1497	chr4_147408528	0	2	NA	-2	-2
TTC29	Region1497	chr4_147408528	0	2	NA	-2	-2
FOXO3	Region1499	rs1268155	1	0	NA	1	1
AKAP13	Region150	rs11629690	115	0	NA	115	115
KLHL25	Region150	rs11629690	28	0	NA	28	28
ABHD6	Region1503	rs11714574	1	5	NA	-4	-4
PXK	Region1503	rs11714574	18	0	NA	18	18
RPP14	Region1503	rs11714574	23	7	NA	16	16
TF	Region1504	chr3_133402367	1	3	NA	-2	-2
TOPBP1	Region1504	chr3_133402367	14	3	NA	11	11
PRKD3	Region1509	chr2_37545328	1	0	NA	1	1
ADAMTSL4	Region151	rs12755416	1	0	NA	1	1
ADAMTSL4-AS1	Region151	rs12755416	1	0	NA	1	1
CTSS	Region151	rs12755416	2	0	NA	2	2
ENSA	Region151	rs12755416	2	0	NA	2	2
GOLPH3L	Region151	rs12755416	1	0	NA	1	1
MCL1	Region151	rs12755416	2	0	NA	2	2
RPRD2	Region151	rs12755416	1	0	NA	1	1
SETDB1	Region151	rs12755416	1	0	NA	1	1
FLJ22447	Region1512	rs34314571	1	0	NA	1	1
PRKCH	Region1512	rs34314571	7	0	NA	7	7
KIF2B	Region1513	chr17_52566978	2	0	NA	2	2
TOM1L1	Region1513	chr17_52566978	2	0	NA	2	2
FOXK2	Region1533	rs9910991	37	0	NA	37	37
FRMD5	Region1535	chr15_44250671	0	2	NA	-2	-2
CD180	Region1536	rs4312837	1	0	NA	1	1
PIK3R1	Region1536	rs4312837	1	0	NA	1	1
PALM2	Region1537	rs1752343	0	12	NA	-12	-12
PALM2-AKAP2	Region1537	rs1752343	0	4	NA	-4	-4
TMC2	Region1539	chr20_2542644	0	1	NA	-1	-1
ARHGAP26	Region154	rs33384	2	0	NA	2	2
MAP3K9	Region1549	rs12892541	8	0	NA	8	8
PCNX	Region1549	rs12892541	144	0	NA	144	144
SNORD56B	Region1549	rs12892541	5	0	NA	5	5
TPBGL	Region155	rs1540211	1	0	NA	1	1
R3HCC1L	Region156	chr10_99157843	4	0	NA	4	4
DDX51	Region1577	chr12_132560114	1	0	NA	1	1
EP400	Region1577	chr12_132560114	7	0	NA	7	7
PUS1	Region1577	chr12_132560114	2	0	NA	2	2
ULK1	Region1577	chr12_132560114	2	0	NA	2	2
ITGA6	Region1579	rs13415174	2	0	NA	2	2
NONE	Region1579	rs13415174	28	0	NA	22	22
PDK1	Region1579	rs13415174	69	0	NA	69	69
OBFC1	Region1585	rs2488002	21	0	NA	21	21
SLK	Region1585	rs2488002	1	0	NA	1	1
IFRD2	Region1586	chr3_50326883	1	0	NA	1	1
FAM174A	Region1596	rs2120914	1	0	NA	1	1
SLCO4C1	Region1596	rs2120914	1	0	NA	1	1
ST8SIA4	Region1596	rs2120914	85	0	NA	85	85
KDM3A	Region1602	chr2_86690190	1	0	NA	1	1
ANKRD42	Region1604	chr11_82854998	1	0	NA	1	1
PCF11	Region1604	chr11_82854998	2	0	NA	2	2
ART3	Region1613	rs4318674	20	0	NA	20	20
NAAA	Region1613	rs4318674	8	0	NA	8	8
SDAD1	Region1613	rs4318674	16	0	NA	16	16
MARCKS	Region162	rs750377	1	6	NA	-5	-5
RFPL4B	Region162	rs750377	0	6	NA	-6	-6
APOA1	Region163	chr11_116530198	3	0	NA	3	3
BUD13	Region163	chr11_116530198	3	1	NA	2	2
LINC00900	Region163	chr11_116530198	0	1	NA	-1	-1
PAFAH1B2	Region163	chr11_116530198	1	0	NA	1	1
SIDT2	Region163	chr11_116530198	2	0	NA	2	2
SIK3	Region163	chr11_116530198	109	0	NA	109	109
ZNF259	Region163	chr11_116530198	2	0	NA	2	2
ATP8B4	Region1630	rs74014938	1	2	NA	-1	-1
SLC27A2	Region1630	rs74014938	1	2	NA	-1	-1
NONE	Region1634	chr5_474814	0	20	NA	-20	-20
PLEKHG4B	Region1634	chr5_474814	0	20	NA	-20	-20
C1orf68	Region1640	rs4845320	0	13	NA	-13	-13
KPRP	Region1640	rs4845320	0	13	NA	-13	-13
LCE1E	Region1640	rs4845320	0	1	NA	-1	-1
LCE1F	Region1640	rs4845320	0	4	NA	-4	-4
LCE2C	Region1640	rs4845320	0	1	NA	-1	-1
LCE2D	Region1640	rs4845320	0	3	NA	-3	-3
LCE3A	Region1640	rs4845320	0	3	NA	-3	-3
LCE3D	Region1640	rs4845320	0	2	NA	-2	-2
LCE3E	Region1640	rs4845320	0	2	NA	-2	-2
LCE4A	Region1640	rs4845320	0	6	NA	-6	-6
NIPBL	Region1643	rs73067751	2	0	NA	2	2
CCDC102B	Region1647	chr18_66326052	1	0	NA	1	1
TMX3	Region1647	chr18_66326052	66	0	NA	66	66
BCL2L14	Region165	rs73060045	30	0	NA	30	30
RNU6-19P	Region165	rs73060045	49	0	NA	49	49
ITCH	Region1651	rs34502964	1	0	NA	1	1
NCOA6	Region1651	rs34502964	1	0	NA	1	1
PIGU	Region1651	rs34502964	1	0	NA	1	1
EIF1B	Region1653	rs35407169	0	1	NA	-1	-1
ENTPD3	Region1653	rs35407169	0	1	NA	-1	-1
KRT33A	Region1655	rs12949621	2	0	NA	2	2
KRTAP1-1	Region1655	rs12949621	0	2	NA	-2	-2
KRTAP1-5	Region1655	rs12949621	0	2	NA	-2	-2
KRTAP17-1	Region1655	rs12949621	2	0	NA	2	2
KRTAP2-1	Region1655	rs12949621	0	1	NA	-1	-1
KRTAP2-3	Region1655	rs12949621	0	1	NA	-1	-1
KRTAP29-1	Region1655	rs12949621	0	2	NA	-2	-2
KRTAP3-1	Region1655	rs12949621	0	3	NA	-3	-3
KRTAP3-2	Region1655	rs12949621	0	1	NA	-1	-1
KRTAP9-1	Region1655	rs12949621	0	1	NA	-1	-1
KRTAP9-2	Region1655	rs12949621	0	1	NA	-1	-1
KRTAP9-6	Region1655	rs12949621	0	1	NA	-1	-1
KRTAP9-7	Region1655	rs12949621	0	2	NA	-2	-2
KRTAP9-9	Region1655	rs12949621	0	1	NA	-1	-1
ITPK1	Region1658	rs58654265	2	0	NA	2	2
SEL1L	Region1666	rs7143860	0	1	NA	-1	-1
STON2	Region1666	rs7143860	0	1	NA	-1	-1
KIAA1468	Region167	rs7230221	2	0	NA	2	2
TNFRSF11A	Region167	rs7230221	0	1	NA	-1	-1
ZCCHC2	Region167	rs7230221	0	1	NA	-1	-1
IER5L	Region1671	chr9_131885984	0	1	NA	-1	-1
LRRC8A	Region1671	chr9_131885984	1	0	NA	1	1
PHYHD1	Region1671	chr9_131885984	1	0	NA	1	1
PPP2R4	Region1671	chr9_131885984	1	1	NA	0	0
SH3GLB2	Region1671	chr9_131885984	1	0	NA	1	1
KDM2A	Region1672	chr11_67181165	1	0	NA	1	1
LOC100130987	Region1672	chr11_67181165	1	0	NA	1	1
RHOD	Region1672	chr11_67181165	0	2	NA	-2	-2
SSH3	Region1672	chr11_67181165	1	0	NA	1	1
TBC1D10C	Region1672	chr11_67181165	1	0	NA	1	1
TAMM41	Region1673	rs35925402	4	0	NA	4	4
VGLL4	Region1673	rs35925402	4	0	NA	4	4
BBS10	Region1674	rs11117185	0	6	NA	-6	-6
NAP1L1	Region1674	rs11117185	0	6	NA	-6	-6
EMX1	Region1675	rs12473812	1	7	NA	-6	-6
SPR	Region1675	rs12473812	0	6	NA	-6	-6
ABCC2	Region168	rs11190283	2	0	NA	2	2
CUTC	Region168	rs11190283	2	0	NA	2	2
GOT1	Region168	rs11190283	0	3	NA	-3	-3
NKX2-3	Region168	rs11190283	0	3	NA	-3	-3
ADIRF	Region1681	rs1240374	7	0	NA	7	7
AGAP11	Region1681	rs1240374	1	1	NA	0	0
SNCG	Region1681	rs1240374	3	0	NA	3	3
SYT6	Region1682	chr1_114684310	0	1	NA	-1	-1
TRIM33	Region1682	chr1_114684310	0	1	NA	-1	-1
C1orf185	Region1685	rs474668	0	4	NA	-4	-4
CDKN2C	Region1685	rs474668	1	2	NA	-1	-1
FAF1	Region1685	rs474668	3	0	NA	3	3
RNF11	Region1685	rs474668	3	2	NA	1	1
TTC39A	Region1685	rs474668	1	0	NA	1	1
CNTN1	Region1686	rs7132171	0	1	NA	-1	-1
AP1S3	Region1691	chr2_224539059	0	4	NA	-4	-4
SCG2	Region1691	chr2_224539059	0	4	NA	-4	-4
ARHGAP22	Region1702	rs11591884	0	6	NA	-6	-6
CROT	Region1719	rs802054	19	0	NA	19	19
CRB1	Region1723	rs12144897	0	5	NA	-5	-5
DENND1B	Region1723	rs12144897	5	0	NA	5	5
MIR4424	Region1725	chr1_178277930	0	1	NA	-1	-1
RALGPS2	Region1725	chr1_178277930	0	1	NA	-1	-1
RASAL2	Region1725	chr1_178277930	0	1	NA	-1	-1
KLF7	Region1732	chr2_208065842	7	0	NA	7	7
CSF3R	Region1737	chr1_36976649	0	1	NA	-1	-1
GRIK3	Region1737	chr1_36976649	0	1	NA	-1	-1
LPIN3	Region174	rs3795131	1	0	NA	1	1
MAFB	Region174	rs3795131	7	0	NA	7	7
PLCG1	Region174	rs3795131	3	0	NA	3	3
TOP1	Region174	rs3795131	11	0	NA	11	11
ZHX3	Region174	rs3795131	1	0	NA	1	1
SPIDR	Region1745	chr8_47841284	1	0	NA	1	1
ALAS1	Region1746	rs353547	1	0	NA	1	1
DNAH1	Region1746	rs353547	3	0	NA	3	3
GLYCTK	Region1746	rs353547	6	0	NA	6	6
NT5DC2	Region1746	rs353547	1	0	NA	1	1
PBRM1	Region1746	rs353547	2	0	NA	2	2
PHF7	Region1746	rs353547	2	0	NA	2	2
PPM1M	Region1746	rs353547	3	0	NA	3	3
SEMA3G	Region1746	rs353547	1	0	NA	1	1
TLR9	Region1746	rs353547	2	0	NA	2	2
TWF2	Region1746	rs353547	4	0	NA	4	4
WDR82	Region1746	rs353547	7	0	NA	7	7
BTBD11	Region1751	rs56216358	11	2	NA	9	9
PWP1	Region1751	rs56216358	0	2	NA	-2	-2
FBXO45	Region176	rs1684468	2	0	NA	2	2
NRROS	Region176	rs1684468	4	0	NA	4	4
GPR33	Region1765	chr14_32006120	0	1	NA	-1	-1
NUBPL	Region1765	chr14_32006120	0	1	NA	-1	-1
43352	Region177	rs8067186	1	0	NA	1	1
COL6A4P2	Region1774	rs1391062	0	4	NA	-4	-4
COL6A5	Region1774	rs1391062	0	16	NA	-16	-16
KLF3	Region178	rs2045769	7	0	NA	7	7
TLR10	Region178	rs2045769	6	0	NA	6	6
AAR2	Region1786	chr20_34849151	1	10	NA	-9	-9
DLGAP4	Region1786	chr20_34849151	0	10	NA	-10	-10
NUMB	Region1789	rs9805921	1	0	NA	1	1
PAPLN	Region1789	rs9805921	0	1	NA	-1	-1
PSEN1	Region1789	rs9805921	1	0	NA	1	1
PLCE1	Region1791	chr10_95983468	1	0	NA	1	1
FUT8	Region1796	chr14_66550976	2	9	NA	-7	-7
LINC00238	Region1796	chr14_66550976	2	9	NA	-7	-7
CADM1	Region180	rs1048932	0	6	NA	-6	-6
LINC00900	Region180	rs1048932	0	5	NA	-5	-5
TTC39B	Region1808	rs2761132	1	0	NA	1	1
KCNS1	Region1809	rs2868218	2	0	NA	2	2
STK4	Region1809	rs2868218	2	0	NA	2	2
IL23R	Region181	rs592980	23	0	NA	23	23
ITGA1	Region1811	chr5_52438131	0	1	NA	-1	-1
ITGA2	Region1811	chr5_52438131	0	1	NA	-1	-1
HIC1	Region183	rs35280661	1	0	NA	1	1
SGSM2	Region183	rs35280661	40	0	NA	40	40
SMG6	Region183	rs35280661	5	0	NA	5	5
PELI1	Region1837	chr2_64472218	1	0	NA	1	1
AAED1	Region1839	rs2769083	1	2	NA	-1	-1
CTSV	Region1839	rs2769083	0	1	NA	-1	-1
HIATL2	Region1839	rs2769083	7	0	NA	7	7
LOC100132781	Region1839	rs2769083	7	1	NA	6	6
LOC441454	Region1839	rs2769083	7	1	NA	6	6
LOC441455	Region1839	rs2769083	1	2	NA	-1	-1
ZNF510	Region1839	rs2769083	19	0	NA	19	19
ZNF782	Region1839	rs2769083	20	0	NA	20	20
MGAT5	Region184	chr2_135367262	52	0	NA	52	52
DNAAF2	Region1840	rs12890247	12	0	NA	12	12
KLHDC1	Region1840	rs12890247	2	0	NA	2	2
LRR1	Region1840	rs12890247	28	0	NA	28	28
POLE2	Region1840	rs12890247	6	0	NA	6	6
RPL36AL	Region1840	rs12890247	10	0	NA	10	10
MIR124-1	Region1845	chr8_9793885	0	1	NA	-1	-1
MSRA	Region1845	chr8_9793885	0	1	NA	-1	-1
NT5E	Region1846	rs9353323	1	3	NA	-2	-2
SNX14	Region1846	rs9353323	4	0	NA	4	4
C15orf59	Region1849	rs2045930	0	34	NA	-34	-34
TBC1D21	Region1849	rs2045930	0	34	NA	-34	-34
PET112	Region1855	rs4696258	4	0	NA	4	4
ZNF823	Region1857	chr19_11696949	4	0	NA	4	4
CDC42SE2	Region186	rs62391418	1	0	NA	1	1
FNIP1	Region186	rs62391418	3	0	NA	3	3
RAPGEF6	Region186	rs62391418	5	0	NA	5	5
INO80C	Region1860	chr18_33160989	1	0	NA	1	1
MIR3975	Region1860	chr18_33160989	1	0	NA	1	1
LOC644145	Region1870	chr4_56647778	0	2	NA	-2	-2
NMU	Region1870	chr4_56647778	0	1	NA	-1	-1
NCOR2	Region189	rs4765569	29	0	NA	29	29
NPHP3-ACAD11	Region1891	rs12495862	4	0	NA	4	4
TEX26	Region1907	rs61947602	0	18	NA	-18	-18
TEX26-AS1	Region1907	rs61947602	0	7	NA	-7	-7
CARD8	Region1908	chr19_48724246	1	0	NA	1	1
LOC100505812	Region1908	chr19_48724246	8	8	NA	0	0
ZNF114	Region1908	chr19_48724246	4	8	NA	-4	-4
GNA14	Region1909	chr9_80265724	0	1	NA	-1	-1
GNAQ	Region1909	chr9_80265724	1	1	NA	0	0
EMBP1	Region1916	rs12562475	2	0	NA	2	2
NONE	Region1916	rs12562475	1	0	NA	1	1
TMPRSS11A	Region1919	rs1440743	0	8	NA	-8	-8
TMPRSS11D	Region1919	rs1440743	0	6	NA	-6	-6
DENND1B	Region1928	rs12144001	1	0	NA	1	1
SETBP1	Region1929	rs2137138	0	3	NA	-3	-3
SYT4	Region1929	rs2137138	0	3	NA	-3	-3
CEP170	Region1933	chr1_243383636	33	0	NA	33	33
SDCCAG8	Region1933	chr1_243383636	35	0	NA	35	35
ESCO1	Region1939	chr18_19278739	2	0	NA	2	2
FOCAD	Region1942	rs10811447	18	0	NA	18	18
TMEM26	Region1951	rs61850643	0	1	NA	-1	-1
CPED1	Region1962	rs73431835	0	10	NA	-10	-10
ING3	Region1962	rs73431835	5	1	NA	4	4
TSPAN12	Region1962	rs73431835	0	1	NA	-1	-1
TOX	Region198	chr8_60229952	0	1	NA	-1	-1
ATP8B5P	Region200	rs2295799	0	3	NA	-3	-3
HINT2	Region200	rs2295799	1	0	NA	1	1
MSMP	Region200	rs2295799	3	0	NA	3	3
NPR2	Region200	rs2295799	6	0	NA	6	6
RUSC2	Region200	rs2295799	0	1	NA	-1	-1
LAT	Region202	rs4788115	1	0	NA	1	1
PPHLN1	Region206	rs3747562	66	1	NA	65	65
PRICKLE1	Region206	rs3747562	1	19	NA	-18	-18
YAF2	Region206	rs3747562	35	0	NA	35	35
ZCRB1	Region206	rs3747562	11	0	NA	11	11
CCDC134	Region207	rs6002673	1	0	NA	1	1
PHF5A	Region207	rs6002673	1	0	NA	1	1
POLR3H	Region207	rs6002673	1	0	NA	1	1
SREBF2	Region207	rs6002673	23	0	NA	23	23
TEF	Region207	rs6002673	2	0	NA	2	2
TNFRSF13C	Region207	rs6002673	1	0	NA	1	1
TOB2	Region207	rs6002673	3	0	NA	3	3
XRCC6	Region207	rs6002673	1	0	NA	1	1
ZC3H7B	Region207	rs6002673	1	0	NA	1	1
FAT2	Region209	rs61735377	0	1	NA	-1	-1
SPARC	Region209	rs61735377	0	1	NA	-1	-1
ARID2	Region215	rs7134559	21	0	NA	21	21
SCAF11	Region215	rs7134559	17	0	NA	17	17
ADCK4	Region219	chr19_41146423	1	0	NA	1	1
C19orf54	Region219	chr19_41146423	1	0	NA	1	1
CCDC97	Region219	chr19_41146423	24	0	NA	24	24
CYP2A6	Region219	chr19_41146423	4	0	NA	4	4
EGLN2	Region219	chr19_41146423	1	0	NA	1	1
HNRNPUL1	Region219	chr19_41146423	36	0	NA	36	36
ITPKC	Region219	chr19_41146423	1	0	NA	1	1
LTBP4	Region219	chr19_41146423	0	3	NA	-3	-3
MIA	Region219	chr19_41146423	2	0	NA	2	2
MIA-RAB4B	Region219	chr19_41146423	10	0	NA	10	10
NUMBL	Region219	chr19_41146423	7	3	NA	4	4
RAB4B-EGLN2	Region219	chr19_41146423	15	0	NA	15	15
SNRPA	Region219	chr19_41146423	2	0	NA	2	2
TGFB1	Region219	chr19_41146423	2	0	NA	2	2
ATXN3	Region221	rs72705373	1	0	NA	1	1
FBLN5	Region221	rs72705373	1	5	NA	-4	-4
RIN3	Region221	rs72705373	3	0	NA	3	3
TRIP11	Region221	rs72705373	6	0	NA	6	6
CLK2P	Region223	rs10950950	1	1	NA	0	0
IGF2BP3	Region223	rs10950950	0	43	NA	-43	-43
IL6	Region223	rs10950950	0	16	NA	-16	-16
MPP6	Region223	rs10950950	0	9	NA	-9	-9
NPY	Region223	rs10950950	0	14	NA	-14	-14
RPS2P32	Region223	rs10950950	0	10	NA	-10	-10
STK31	Region223	rs10950950	0	5	NA	-5	-5
TOMM7	Region223	rs10950950	0	11	NA	-11	-11
TRA2A	Region223	rs10950950	1	1	NA	0	0
ST6GAL1	Region224	rs6788635	3	0	NA	3	3
B3GALNT2	Region230	rs12758637	7	0	NA	7	7
TBCE	Region230	rs12758637	29	0	NA	29	29
OASL	Region233	rs57717256	2	0	NA	2	2
P2RX7	Region233	rs57717256	1	0	NA	1	1
IWS1	Region235	rs1967425	21	0	NA	21	21
MAP3K2	Region235	rs1967425	2	0	NA	2	2
PROC	Region235	rs1967425	9	5	NA	4	4
FLJ38122	Region238	rs2273215	2	6	NA	-4	-4
LOC154449	Region238	rs2273215	0	3	NA	-3	-3
CR1	Region239	rs7525478	0	11	NA	-11	-11
CR1L	Region239	rs7525478	1	69	NA	-68	-68
LPCAT1	Region242	chr5_1519833	4	0	NA	4	4
SDHAP3	Region242	chr5_1519833	2	0	NA	2	2
SLC12A7	Region242	chr5_1519833	45	0	NA	45	45
IKZF2	Region243	rs62189580	1	0	NA	1	1
AP1AR	Region246	rs7685904	30	0	NA	30	30
C4orf32	Region246	rs7685904	35	10	NA	25	25
PITX2	Region246	rs7685904	4	10	NA	-6	-6
TIFA	Region246	rs7685904	32	0	NA	32	32
C9orf53	Region250	rs2811711	0	1	NA	-1	-1
CDKN2A	Region250	rs2811711	1	5	NA	-4	-4
CDKN2B-AS1	Region250	rs2811711	2	10	NA	-8	-8
DMRTA1	Region250	rs2811711	0	9	NA	-9	-9
MTAP	Region250	rs2811711	0	1	NA	-1	-1
ALDH1L1	Region258	rs57679974	0	3	NA	-3	-3
CCDC12	Region260	chr3_47005668	24	0	NA	24	24
ELP6	Region260	chr3_47005668	10	0	NA	10	10
KLHL18	Region260	chr3_47005668	20	1	NA	19	19
NBEAL2	Region260	chr3_47005668	21	0	NA	21	21
PTPN23	Region260	chr3_47005668	21	1	NA	20	20
SCAP	Region260	chr3_47005668	21	0	NA	21	21
SETD2	Region260	chr3_47005668	76	0	NA	76	76
C5orf56	Region263	rs10066308	35	0	NA	35	35
FAM177A1	Region264	chr14_36379604	1	0	NA	1	1
IGBP1P1	Region264	chr14_36379604	25	0	NA	25	25
SRP54	Region264	chr14_36379604	56	0	NA	56	56
CTNNBIP1	Region265	rs2179072	1	0	NA	1	1
LZIC	Region265	rs2179072	8	0	NA	8	8
NMNAT1	Region265	rs2179072	10	0	NA	10	10
RBP7	Region265	rs2179072	2	0	NA	2	2
UBE4B	Region265	rs2179072	15	0	NA	15	15
GPR12	Region267	rs9507847	0	3	NA	-3	-3
USP12	Region267	rs9507847	0	3	NA	-3	-3
MED13L	Region268	rs12313988	1	0	NA	1	1
MIR4472-2	Region268	rs12313988	1	0	NA	1	1
CCND2	Region270	rs7137714	2	0	NA	2	2
PARP11	Region270	rs7137714	2	0	NA	2	2
KLF6	Region272	rs10904115	30	0	NA	30	30
LINC00704	Region272	rs10904115	30	0	NA	30	30
IFNAR1	Region274	rs71314176	9	0	NA	9	9
IL10RB	Region274	rs71314176	8	0	NA	8	8
KIAA0040	Region278	rs7548041	8	0	NA	8	8
ERBB2IP	Region280	chr5_64524291	0	1	NA	-1	-1
NLN	Region280	chr5_64524291	0	1	NA	-1	-1
ACSF3	Region285	rs55733613	1	0	NA	1	1
CPNE7	Region285	rs55733613	13	0	NA	13	13
DPEP1	Region285	rs55733613	8	0	NA	8	8
PIEZO1	Region285	rs55733613	16	0	NA	16	16
BZRAP1	Region286	rs2333227	12	22	NA	-10	-10
MPO	Region286	rs2333227	3	25	NA	-22	-22
ATP6V1G3	Region288	chr1_198573373	51	0	NA	51	51
MIR181A1HG	Region288	chr1_198573373	2	0	NA	2	2
PTPRC	Region288	chr1_198573373	135	0	NA	135	135
HNRNPA1L2	Region292	chr13_53970021	1	0	NA	1	1
TPTE2P3	Region292	chr13_53970021	1	0	NA	1	1
GAD1	Region297	rs3806562	0	1	NA	-1	-1
SP5	Region297	rs3806562	0	1	NA	-1	-1
CRISPLD2	Region305	rs380010	2	0	NA	2	2
ZDHHC7	Region305	rs380010	9	0	NA	9	9
CERKL	Region307	rs6433892	0	1	NA	-1	-1
LINC00913	Region307	rs6433892	0	1	NA	-1	-1
MIR4437	Region307	rs6433892	28	0	NA	28	28
UBE2E3	Region307	rs6433892	29	1	NA	28	28
FAM107A	Region308	chr3_59444042	2	4	NA	-2	-2
FAM3D	Region308	chr3_59444042	2	26	NA	-24	-24
PRDM1	Region310	rs17066362	6	0	NA	6	6
PREP	Region310	rs17066362	6	0	NA	6	6
CSGALNACT2	Region313	rs2505509	9	0	NA	9	9
RASGEF1A	Region313	rs2505509	2	0	NA	2	2
RET	Region313	rs2505509	2	0	NA	2	2
PRR5	Region318	rs60712961	1	0	NA	1	1
PRR5-ARHGAP8	Region318	rs60712961	1	0	NA	1	1
FAM132A	Region321	rs2298209	1	1	NA	0	0
SDF4	Region321	rs2298209	1	0	NA	1	1
UBE2J2	Region321	rs2298209	1	0	NA	1	1
PNRC1	Region324	rs205221	0	8	NA	-8	-8
RNGTT	Region324	rs205221	0	8	NA	-8	-8
FBXO31	Region325	rs13330348	2	0	NA	2	2
JPH3	Region325	rs13330348	1	0	NA	1	1
MAP1LC3B	Region325	rs13330348	3	0	NA	3	3
ZCCHC14	Region325	rs13330348	42	0	NA	42	42
ALDH1A2	Region330	chr15_59300616	0	2	NA	-2	-2
AQP9	Region330	chr15_59300616	0	2	NA	-2	-2
GTF2E2	Region333	rs2938203	1	0	NA	1	1
RBPMS	Region333	rs2938203	1	0	NA	1	1
FLJ36777	Region336	rs73075877	0	1	NA	-1	-1
GRPEL1	Region336	rs73075877	0	1	NA	-1	-1
TBC1D14	Region336	rs73075877	2	0	NA	2	2
IFNGR1	Region343	rs9601418	1	0	NA	1	1
IQSEC1	Region346	rs73021628	1	0	NA	1	1
CDH1	Region347	chr16_68694818	4	21	NA	-17	-17
CDH3	Region347	chr16_68694818	0	17	NA	-17	-17
CHAC1	Region348	rs6492971	2	0	NA	2	2
DLL4	Region348	rs6492971	2	4	NA	-2	-2
ITPKA	Region348	rs6492971	1	0	NA	1	1
RPAP1	Region348	rs6492971	1	0	NA	1	1
FLJ40194	Region354	rs2960172	0	4	NA	-4	-4
PHB	Region354	rs2960172	3	0	NA	3	3
PHOSPHO1	Region354	rs2960172	0	1	NA	-1	-1
ZNF652	Region354	rs2960172	35	0	NA	35	35
PPP4R1	Region355	rs2840354	1	0	NA	1	1
SNAR-F	Region356	rs55919517	0	1	NA	-1	-1
SPECC1	Region361	rs12451696	1	13	NA	-12	-12
SLA	Region362	rs2741190	8	0	NA	8	8
TG	Region362	rs2741190	8	0	NA	8	8
BHLHE40-AS1	Region363	rs313661	18	0	NA	18	18
ITPR1	Region363	rs313661	74	27	NA	47	47
SUMF1	Region363	rs313661	15	27	NA	-12	-12
ALS2CR12	Region367	rs10931933	2	0	NA	2	2
CASP10	Region367	rs10931933	1	0	NA	1	1
CASP8	Region367	rs10931933	11	0	NA	11	11
TRAK2	Region367	rs10931933	2	0	NA	2	2
ARHGEF19	Region370	rs4920621	0	1	NA	-1	-1
ATP13A2	Region370	rs4920621	7	0	NA	7	7
FBXO42	Region370	rs4920621	1	0	NA	1	1
RSG1	Region370	rs4920621	0	1	NA	-1	-1
SDHB	Region370	rs4920621	12	0	NA	12	12
SPATA21	Region370	rs4920621	1	0	NA	1	1
FDX1	Region372	rs10789825	11	0	NA	11	11
LOC100132078	Region372	rs10789825	2	0	NA	2	2
POU2AF1	Region372	rs10789825	22	0	NA	22	22
RDX	Region372	rs10789825	1	0	NA	1	1
CHRNE	Region374	rs72827621	1	0	NA	1	1
ENO3	Region374	rs72827621	1	0	NA	1	1
GP1BA	Region374	rs72827621	2	0	NA	2	2
MINK1	Region374	rs72827621	23	0	NA	23	23
PFN1	Region374	rs72827621	1	0	NA	1	1
PLD2	Region374	rs72827621	2	0	NA	2	2
RGS6	Region375	rs17768925	0	1	NA	-1	-1
CHST1	Region376	rs72895275	0	10	NA	-10	-10
SYT13	Region376	rs72895275	0	10	NA	-10	-10
MPHOSPH8	Region380	chr13_20460539	2	0	NA	2	2
PSPC1	Region380	chr13_20460539	1	0	NA	1	1
NREP	Region381	chr5_111109243	0	1	NA	-1	-1
STARD4-AS1	Region381	chr5_111109243	0	1	NA	-1	-1
KLHL29	Region383	rs12713000	0	13	NA	-13	-13
AATK-AS1	Region385	rs12103616	0	3	NA	-3	-3
ACAA2	Region388	rs1567526	0	9	NA	-9	-9
CCDC11	Region388	rs1567526	0	2	NA	-2	-2
DYM	Region388	rs1567526	6	0	NA	6	6
LIPG	Region388	rs1567526	0	11	NA	-11	-11
MYO5B	Region388	rs1567526	0	32	NA	-32	-32
RPL17-C18orf32	Region388	rs1567526	0	1	NA	-1	-1
C1orf95	Region389	rs1433574	6	1	NA	5	5
ITPKB	Region389	rs1433574	7	0	NA	7	7
LIN9	Region389	rs1433574	5	0	NA	5	5
PARP1	Region389	rs1433574	36	1	NA	35	35
PSEN2	Region389	rs1433574	1	0	NA	1	1
EGFR	Region391	rs10244020	0	2	NA	-2	-2
ABCA7	Region393	chr19_866857	1	0	NA	1	1
EIF2AK3	Region395	rs335123	5	0	NA	5	5
RPIA	Region395	rs335123	2	0	NA	2	2
CHD7	Region398	chr8_62147250	15	0	NA	15	15
LOC100130298	Region398	chr8_62147250	15	0	NA	15	15
MBP	Region402	chr18_74764108	4	0	NA	4	4
ASNA1	Region404	chr19_12875807	5	0	NA	5	5
BEST2	Region404	chr19_12875807	1	1	NA	0	0
C19orf43	Region404	chr19_12875807	1	0	NA	1	1
DHPS	Region404	chr19_12875807	2	0	NA	2	2
FBXW9	Region404	chr19_12875807	23	0	NA	23	23
HOOK2	Region404	chr19_12875807	5	0	NA	5	5
JUNB	Region404	chr19_12875807	5	0	NA	5	5
MAN2B1	Region404	chr19_12875807	14	0	NA	14	14
MAST1	Region404	chr19_12875807	2	0	NA	2	2
PRDX2	Region404	chr19_12875807	16	0	NA	16	16
RNASEH2A	Region404	chr19_12875807	34	1	NA	33	33
RTBDN	Region404	chr19_12875807	5	5	NA	0	0
TNPO2	Region404	chr19_12875807	45	0	NA	45	45
WDR83	Region404	chr19_12875807	3	0	NA	3	3
WDR83OS	Region404	chr19_12875807	1	0	NA	1	1
ZNF490	Region404	chr19_12875807	8	0	NA	8	8
ZNF791	Region404	chr19_12875807	22	0	NA	22	22
DCUN1D5	Region412	rs11225496	0	1	NA	-1	-1
MMP13	Region412	rs11225496	0	1	NA	-1	-1
GLIS2	Region414	rs2939953	1	0	NA	1	1
TFAP4	Region414	rs2939953	12	0	NA	12	12
VPS13A	Region415	rs11144986	4	0	NA	4	4
AHCTF1P1	Region416	rs2052401	0	1	NA	-1	-1
DPP4	Region416	rs2052401	6	9	NA	-3	-3
GCG	Region416	rs2052401	6	9	NA	-3	-3
PSMD14	Region416	rs2052401	4	0	NA	4	4
SLC4A10	Region416	rs2052401	0	1	NA	-1	-1
TANK	Region416	rs2052401	2	0	NA	2	2
EMX2OS	Region417	rs28444818	0	2	NA	-2	-2
FAM69B	Region424	rs2811727	1	0	NA	1	1
LCN6	Region424	rs2811727	0	1	NA	-1	-1
SNHG7	Region424	rs2811727	4	0	NA	4	4
ATG16L1	Region427	rs10199551	68	0	NA	68	68
INPP5D	Region427	rs10199551	31	0	NA	31	31
SAG	Region427	rs10199551	2	0	NA	2	2
SCARNA5	Region427	rs10199551	1	0	NA	1	1
ANKRD10	Region435	chr13_110928864	0	2	NA	-2	-2
ARHGEF7	Region435	chr13_110928864	0	2	NA	-2	-2
MROH5	Region436	chr8_142662392	0	4	NA	-4	-4
CNPY1	Region439	rs62481733	0	5	NA	-5	-5
HTR5A	Region439	rs62481733	0	9	NA	-9	-9
INSIG1	Region439	rs62481733	0	9	NA	-9	-9
RBM33	Region439	rs62481733	0	5	NA	-5	-5
SH3BP2	Region440	rs6853599	1	0	NA	1	1
CSRNP1	Region443	rs6599009	7	0	NA	7	7
GORASP1	Region443	rs6599009	3	0	NA	3	3
SCN11A	Region443	rs6599009	0	19	NA	-19	-19
TTC21A	Region443	rs6599009	13	0	NA	13	13
WDR48	Region443	rs6599009	13	15	NA	-2	-2
LCP2	Region444	chr5_169692237	1	0	NA	1	1
FAM167A	Region447	rs7834869	4	0	NA	4	4
RBMS1	Region449	chr2_161350638	8	0	NA	8	8
UCK2	Region454	rs10918297	6	0	NA	6	6
CACNA1C	Region455	rs11062093	1	49	NA	-48	-48
DCP1B	Region455	rs11062093	1	23	NA	-22	-22
AP1B1	Region456	rs9614040	3	0	NA	3	3
CABP7	Region456	rs9614040	0	1	NA	-1	-1
RFPL1S	Region456	rs9614040	1	0	NA	1	1
FCRLA	Region457	chr1_161696873	0	1	NA	-1	-1
RPL31P11	Region457	chr1_161696873	0	2	NA	-2	-2
DMRT1	Region458	rs2804262	0	11	NA	-11	-11
KANK1	Region458	rs2804262	3	3	NA	0	0
LOC157273	Region462	chr8_8733723	0	5	NA	-5	-5
TNKS	Region462	chr8_8733723	2	5	NA	-3	-3
CMYA5	Region466	rs12515731	0	1	NA	-1	-1
HEPACAM	Region471	chr11_124770079	0	1	NA	-1	-1
ROBO4	Region471	chr11_124770079	0	2	NA	-2	-2
SLC37A2	Region471	chr11_124770079	0	1	NA	-1	-1
STT3A	Region471	chr11_124770079	1	0	NA	1	1
EXO1	Region476	rs10754755	0	5	NA	-5	-5
WDR64	Region476	rs10754755	0	5	NA	-5	-5
LGI3	Region488	rs12679383	0	12	NA	-12	-12
REEP4	Region488	rs12679383	2	0	NA	2	2
CD320	Region495	rs6603074	7	0	NA	7	7
CERS4	Region495	rs6603074	7	0	NA	7	7
CHRM1	Region499	chr11_62664996	0	1	NA	-1	-1
POLR2G	Region499	chr11_62664996	1	0	NA	1	1
SLC3A2	Region499	chr11_62664996	0	1	NA	-1	-1
TAF6L	Region499	chr11_62664996	2	0	NA	2	2
TMEM179B	Region499	chr11_62664996	1	0	NA	1	1
LMO1	Region501	rs2272383	0	34	NA	-34	-34
RIC3	Region501	rs2272383	5	34	NA	-29	-29
TUB	Region501	rs2272383	5	0	NA	5	5
CEBPA	Region511	rs10414065	1	1	NA	0	0
SLC7A10	Region511	rs10414065	1	1	NA	0	0
KCNK13	Region513	rs1152430	0	5	NA	-5	-5
PSMC1	Region513	rs1152430	1	5	NA	-4	-4
RPS6KA5	Region513	rs1152430	39	0	NA	39	39
TTC7B	Region513	rs1152430	28	0	NA	28	28
MIR4471	Region514	rs56356271	5	0	NA	5	5
POLR2K	Region514	rs56356271	3	0	NA	3	3
RNF19A	Region514	rs56356271	8	0	NA	8	8
SPAG1	Region514	rs56356271	8	0	NA	8	8
NEDD9	Region527	rs210920	1	0	NA	1	1
SSH2	Region529	chr17_27335948	3	0	NA	3	3
TAOK1	Region529	chr17_27335948	2	0	NA	2	2
BLNK	Region530	rs6584062	0	18	NA	-18	-18
DNTT	Region530	rs6584062	0	10	NA	-10	-10
OPALIN	Region530	rs6584062	0	1	NA	-1	-1
PHYH	Region543	rs12573449	0	5	NA	-5	-5
UCMA	Region543	rs12573449	0	5	NA	-5	-5
AIM2	Region545	rs4990110	9	0	NA	9	9
CADM3	Region545	rs4990110	2	0	NA	2	2
IFI16	Region545	rs4990110	87	0	NA	87	87
BEST4	Region559	rs12138281	3	0	NA	3	3
BTBD19	Region559	rs12138281	2	0	NA	2	2
C1orf228	Region559	rs12138281	10	1	NA	9	9
EIF2B3	Region559	rs12138281	19	0	NA	19	19
KIF2C	Region559	rs12138281	20	0	NA	20	20
PTCH2	Region559	rs12138281	8	3	NA	5	5
RPS8	Region559	rs12138281	6	0	NA	6	6
SNORD38B	Region559	rs12138281	1	0	NA	1	1
SNORD55	Region559	rs12138281	1	0	NA	1	1
ADORA3	Region562	rs1890548	1	0	NA	1	1
CTTNBP2NL	Region562	rs1890548	0	2	NA	-2	-2
KCND3	Region562	rs1890548	0	1	NA	-1	-1
LOC100129269	Region562	rs1890548	1	0	NA	1	1
LOC643355	Region562	rs1890548	0	2	NA	-2	-2
ANKRD33B	Region567	rs4701873	9	0	NA	9	9
VAV3	Region568	chr1_107587566	19	0	NA	19	19
VAV3-AS1	Region568	chr1_107587566	1	0	NA	1	1
BCL2	Region572	rs2187163	34	0	NA	34	34
DIAPH3	Region576	chr13_61126738	1	18	NA	-17	-17
TDRD3	Region576	chr13_61126738	0	17	NA	-17	-17
LPL	Region578	rs2597426	1	8	NA	-7	-7
SLC18A1	Region578	rs2597426	0	6	NA	-6	-6
CHIT1	Region582	rs4543864	16	21	NA	-5	-5
LOC730227	Region582	rs4543864	17	21	NA	-4	-4
ANXA13	Region586	rs66538719	0	2	NA	-2	-2
KLHL38	Region586	rs66538719	0	2	NA	-2	-2
ATP6V1C1	Region587	chr8_103511127	0	3	NA	-3	-3
AZIN1	Region587	chr8_103511127	1	0	NA	1	1
C8orf56	Region587	chr8_103511127	0	3	NA	-3	-3
KLF10	Region587	chr8_103511127	1	0	NA	1	1
PTEN	Region590	rs1819577	2	0	NA	2	2
RNLS	Region590	rs1819577	2	0	NA	2	2
FRMD4A	Region591	rs2031608	6	0	NA	6	6
TCF7L2	Region605	chr10_114746251	1	3	NA	-2	-2
CNOT1	Region607	chr16_58607804	3	0	NA	3	3
NDRG4	Region607	chr16_58607804	1	0	NA	1	1
ASPG	Region620	chr14_104841717	0	7	NA	-7	-7
BRF1	Region620	chr14_104841717	51	1	NA	50	50
KIF26A	Region620	chr14_104841717	5	10	NA	-5	-5
MIR203	Region620	chr14_104841717	0	9	NA	-9	-9
MIR3545	Region620	chr14_104841717	0	1	NA	-1	-1
NUDT14	Region620	chr14_104841717	17	1	NA	16	16
TDRD9	Region620	chr14_104841717	0	1	NA	-1	-1
LRRC41	Region627	chr1_46752487	1	0	NA	1	1
C11orf91	Region628	rs831636	1	0	NA	1	1
CD59	Region628	rs831636	11	0	NA	11	11
FBXO3	Region628	rs831636	18	10	NA	8	8
LMO2	Region628	rs831636	0	10	NA	-10	-10
TMPRSS3	Region629	rs3814899	2	0	NA	2	2
ANTXR2	Region631	rs3796594	0	5	NA	-5	-5
PCAT4	Region631	rs3796594	0	5	NA	-5	-5
NALCN	Region647	chr13_101402051	0	1	NA	-1	-1
NALCN-AS1	Region647	chr13_101402051	0	2	NA	-2	-2
IL1F10	Region649	rs72611916	10	12	NA	-2	-2
IL1RN	Region649	rs72611916	10	5	NA	5	5
IL36A	Region649	rs72611916	0	1	NA	-1	-1
IL36B	Region649	rs72611916	0	9	NA	-9	-9
IL36RN	Region649	rs72611916	0	2	NA	-2	-2
SLC35F5	Region649	rs72611916	1	0	NA	1	1
FDX1	Region650	rs2724416	2	0	NA	2	2
RDX	Region650	rs2724416	2	0	NA	2	2
BOD1	Region651	rs4867694	5	0	NA	5	5
CPEB4	Region651	rs4867694	5	0	NA	5	5
ERGIC1	Region651	rs4867694	4	0	NA	4	4
ANKRD18B	Region655	rs7851404	0	33	NA	-33	-33
ANXA2P2	Region655	rs7851404	0	33	NA	-33	-33
ARID3C	Region655	rs7851404	0	5	NA	-5	-5
C9orf24	Region655	rs7851404	0	1	NA	-1	-1
CNTFR	Region655	rs7851404	0	14	NA	-14	-14
CNTFR-AS1	Region655	rs7851404	0	5	NA	-5	-5
DCTN3	Region655	rs7851404	1	0	NA	1	1
DNAI1	Region655	rs7851404	0	9	NA	-9	-9
ENHO	Region655	rs7851404	0	2	NA	-2	-2
FAM219A	Region655	rs7851404	4	0	NA	4	4
GALT	Region655	rs7851404	4	0	NA	4	4
IL11RA	Region655	rs7851404	2	0	NA	2	2
RPP25L	Region655	rs7851404	0	3	NA	-3	-3
SIGMAR1	Region655	rs7851404	5	1	NA	4	4
DYRK2	Region664	rs55934813	0	2	NA	-2	-2
IFNG-AS1	Region664	rs55934813	0	2	NA	-2	-2
EXOC2	Region665	rs71545193	2	0	NA	2	2
BBS4	Region672	rs11637927	1	0	NA	1	1
ELOVL5	Region677	rs62399860	1	1	NA	0	0
GCLC	Region677	rs62399860	1	1	NA	0	0
AP1G1	Region685	chr16_71878831	19	0	NA	19	19
ATXN1L	Region685	chr16_71878831	4	0	NA	4	4
DHODH	Region685	chr16_71878831	0	1	NA	-1	-1
IST1	Region685	chr16_71878831	1	0	NA	1	1
MARVELD3	Region685	chr16_71878831	1	5	NA	-4	-4
PHLPP2	Region685	chr16_71878831	11	0	NA	11	11
PKD1L3	Region685	chr16_71878831	0	3	NA	-3	-3
TAT	Region685	chr16_71878831	1	7	NA	-6	-6
ZNF821	Region685	chr16_71878831	1	0	NA	1	1
ATF1	Region687	rs7295386	24	0	NA	24	24
DAZAP2	Region687	rs7295386	3	0	NA	3	3
DIP2B	Region687	rs7295386	34	0	NA	34	34
FAIM2	Region687	rs7295386	0	1	NA	-1	-1
NONE	Region687	rs7295386	8	0	NA	8	8
POU6F1	Region687	rs7295386	7	0	NA	7	7
TMPRSS12	Region687	rs7295386	0	2	NA	-2	-2
ALG10	Region688	chr12_34455052	0	3	NA	-3	-3
NONE	Region688	chr12_34455052	0	3	NA	-3	-3
SYT10	Region688	chr12_34455052	0	1	NA	-1	-1
EBF2	Region689	rs4872388	0	13	NA	-13	-13
PPP2R2A	Region689	rs4872388	0	12	NA	-12	-12
DNAJC1	Region690	rs11591811	6	66	NA	-60	-60
EBLN1	Region690	rs11591811	9	74	NA	-65	-65
LOC100130992	Region690	rs11591811	4	2	NA	2	2
MLLT10	Region690	rs11591811	6	0	NA	6	6
TAB2	Region691	rs4897111	18	0	NA	18	18
UST	Region691	rs4897111	18	0	NA	18	18
BCL2L13	Region692	rs9618043	13	0	NA	13	13
ARID4A	Region694	rs1959653	5	0	NA	5	5
FLJ31306	Region694	rs1959653	3	0	NA	3	3
PSMA3	Region694	rs1959653	1	0	NA	1	1
TOMM20L	Region694	rs1959653	1	0	NA	1	1
A3GALT2	Region695	rs4652875	2	3	NA	-1	-1
PHC2	Region695	rs4652875	15	30	NA	-15	-15
ZSCAN20	Region695	rs4652875	4	30	NA	-26	-26
VAV2	Region700	rs9721620	1	0	NA	1	1
HES1	Region701	rs6792072	0	8	NA	-8	-8
LOC647323	Region701	rs6792072	0	8	NA	-8	-8
OR11H4	Region706	rs10143407	1	0	NA	1	1
PARP2	Region706	rs10143407	2	0	NA	2	2
RPPH1	Region706	rs10143407	1	0	NA	1	1
TEP1	Region706	rs10143407	1	0	NA	1	1
TTC5	Region706	rs10143407	4	0	NA	4	4
COL18A1	Region708	rs11910672	0	7	NA	-7	-7
LINC00316	Region708	rs11910672	0	7	NA	-7	-7
CHAT	Region722	rs11591558	0	2	NA	-2	-2
ERCC6	Region722	rs11591558	1	0	NA	1	1
ERCC6-PGBD3	Region722	rs11591558	1	2	NA	-1	-1
SCTR	Region727	chr2_120202238	0	1	NA	-1	-1
LINC00494	Region73	rs3935549	2	8	NA	-6	-6
PREX1	Region73	rs3935549	51	8	NA	43	43
C12orf73	Region730	chr12_104618355	2	0	NA	2	2
GLT8D2	Region730	chr12_104618355	3	2	NA	1	1
GNN	Region730	chr12_104618355	2	2	NA	0	0
HSP90B1	Region730	chr12_104618355	1	0	NA	1	1
TDG	Region730	chr12_104618355	7	0	NA	7	7
B4GALT5	Region731	rs61109982	4	0	NA	4	4
LOC284751	Region731	rs61109982	2	5	NA	-3	-3
PTPN1	Region731	rs61109982	2	5	NA	-3	-3
SLC9A8	Region731	rs61109982	1	0	NA	1	1
DDHD1	Region736	rs2251171	4	0	NA	4	4
MIR5580	Region736	rs2251171	4	0	NA	4	4
TK2	Region739	chr16_65966379	1	0	NA	1	1
USP48	Region742	rs10917109	19	0	NA	19	19
CHRNA2	Region753	rs1381114	4	5	NA	-1	-1
EPHX2	Region753	rs1381114	0	1	NA	-1	-1
NAP1L1	Region754	rs2471653	1	0	NA	1	1
CHD2	Region757	rs17541330	52	0	NA	52	52
CTDP1	Region759	rs3786206	1	0	NA	1	1
NFATC1	Region759	rs3786206	38	0	NA	38	38
CCL20	Region765	chr2_228642619	36	0	NA	36	36
MFF	Region765	chr2_228642619	1	0	NA	1	1
SLC19A3	Region765	chr2_228642619	36	0	NA	36	36
LINC00461	Region770	rs1158464	0	2	NA	-2	-2
MEF2C	Region770	rs1158464	0	2	NA	-2	-2
PAX7	Region773	chr1_19630524	0	6	NA	-6	-6
ANAPC4	Region776	rs2123743	73	0	NA	73	73
PI4K2B	Region776	rs2123743	11	0	NA	11	11
ZCCHC4	Region776	rs2123743	47	0	NA	47	47
SLC8A1	Region778	chr2_40293944	0	1	NA	-1	-1
CXCR6	Region781	chr3_45732859	1	0	NA	1	1
FYCO1	Region781	chr3_45732859	28	0	NA	28	28
LZTFL1	Region781	chr3_45732859	16	3	NA	13	13
ATAD5	Region797	chr17_29157158	1	0	NA	1	1
CRLF3	Region797	chr17_29157158	7	0	NA	7	7
LRRC37BP1	Region797	chr17_29157158	2	0	NA	2	2
SUZ12P1	Region797	chr17_29157158	9	0	NA	9	9
TXN	Region800	rs2008729	1	0	NA	1	1
CAPRIN2	Region802	rs10492242	1	1	NA	0	0
IPO8	Region802	rs10492242	1	0	NA	1	1
LINC00941	Region802	rs10492242	0	1	NA	-1	-1
CORO1C	Region805	rs11114028	19	0	NA	19	19
SELPLG	Region805	rs11114028	3	0	NA	3	3
SSH1	Region805	rs11114028	3	0	NA	3	3
NPAS3	Region809	rs13379162	0	3	NA	-3	-3
CD247	Region810	rs7523907	45	0	NA	45	45
ARF1	Region811	rs1551621	9	2	NA	7	7
C1orf145	Region811	rs1551621	1	0	NA	1	1
C1orf35	Region811	rs1551621	2	0	NA	2	2
GJC2	Region811	rs1551621	10	0	NA	10	10
GUK1	Region811	rs1551621	4	2	NA	2	2
IBA57	Region811	rs1551621	8	0	NA	8	8
IBA57-AS1	Region811	rs1551621	3	0	NA	3	3
MIR3620	Region811	rs1551621	1	0	NA	1	1
MRPL55	Region811	rs1551621	1	2	NA	-1	-1
OBSCN	Region811	rs1551621	5	0	NA	5	5
WNT3A	Region811	rs1551621	1	2	NA	-1	-1
KIAA1671	Region815	rs62233189	5	0	NA	5	5
ABCA6	Region816	rs8081118	2	0	NA	2	2
ABCA9	Region816	rs8081118	2	0	NA	2	2
IQGAP2	Region821	rs875543	11	0	NA	11	11
SV2C	Region821	rs875543	1	0	NA	1	1
DDI2	Region822	rs7513439	1	0	NA	1	1
DNAJC16	Region822	rs7513439	3	0	NA	3	3
FAM71B	Region828	rs72807038	31	0	NA	31	31
HAVCR2	Region828	rs72807038	13	0	NA	13	13
ITK	Region828	rs72807038	34	0	NA	34	34
MED7	Region828	rs72807038	29	0	NA	29	29
CA12	Region830	rs8034751	2	0	NA	2	2
USP3	Region830	rs8034751	2	0	NA	2	2
LRIG1	Region836	rs940040	3	0	NA	3	3
IGFBP2	Region838	chr2_218314258	0	1	NA	-1	-1
NONE	Region838	chr2_218314258	0	2	NA	-2	-2
RPL37A	Region838	chr2_218314258	0	1	NA	-1	-1
TNS1	Region838	chr2_218314258	0	2	NA	-2	-2
FKBP1A-SDCBP2	Region840	rs6041689	1	0	NA	1	1
SDCBP2-AS1	Region840	rs6041689	1	0	NA	1	1
SIRPG	Region840	rs6041689	1	0	NA	1	1
SRXN1	Region840	rs6041689	0	1	NA	-1	-1
TCF15	Region840	rs6041689	0	3	NA	-3	-3
ARMC8	Region849	rs185244	1	0	NA	1	1
ESYT3	Region849	rs185244	0	1	NA	-1	-1
MRAS	Region849	rs185244	0	7	NA	-7	-7
NME9	Region849	rs185244	1	0	NA	1	1
CSF1	Region85	rs61787370	4	0	NA	4	4
EPS8L3	Region85	rs61787370	4	0	NA	4	4
COX5A	Region851	rs6495124	7	0	NA	7	7
CPLX3	Region851	rs6495124	0	1	NA	-1	-1
CSK	Region851	rs6495124	12	1	NA	11	11
CYP1A2	Region851	rs6495124	3	1	NA	2	2
FAM219B	Region851	rs6495124	5	0	NA	5	5
LMAN1L	Region851	rs6495124	0	3	NA	-3	-3
MPI	Region851	rs6495124	4	0	NA	4	4
SCAMP2	Region851	rs6495124	10	0	NA	10	10
ULK3	Region851	rs6495124	8	0	NA	8	8
FAM102A	Region854	rs10819319	1	0	NA	1	1
ST6GALNAC4	Region854	rs10819319	2	0	NA	2	2
ST6GALNAC6	Region854	rs10819319	1	0	NA	1	1
NPFFR1	Region859	rs56158935	0	1	NA	-1	-1
LIFR-AS1	Region866	rs581668	0	2	NA	-2	-2
OSMR	Region866	rs581668	0	2	NA	-2	-2
SGMS1	Region869	rs2574949	1	0	NA	1	1
FRK	Region870	chr6_116731672	0	2	NA	-2	-2
NT5DC1	Region870	chr6_116731672	0	1	NA	-1	-1
ENOX1	Region872	rs61961434	0	1	NA	-1	-1
CCT6A	Region89	rs2242508	1	0	NA	1	1
CHCHD2	Region89	rs2242508	9	2	NA	7	7
LOC650226	Region89	rs2242508	0	2	NA	-2	-2
NUPR1L	Region89	rs2242508	0	10	NA	-10	-10
PHKG1	Region89	rs2242508	12	0	NA	12	12
SUMF2	Region89	rs2242508	3	0	NA	3	3
ITIH4	Region901	rs3774532	1	0	NA	1	1
RFT1	Region901	rs3774532	91	0	NA	91	91
SFMBT1	Region901	rs3774532	51	0	NA	51	51
TMEM110	Region901	rs3774532	1	0	NA	1	1
TMEM110-MUSTN1	Region901	rs3774532	1	0	NA	1	1
KLHL22	Region902	chr22_20853868	2	0	NA	2	2
MED15	Region902	chr22_20853868	4	0	NA	4	4
SCARF2	Region902	chr22_20853868	1	0	NA	1	1
ZNF74	Region902	chr22_20853868	1	0	NA	1	1
B4GALNT3	Region910	chr12_630402	0	1	NA	-1	-1
NINJ2	Region910	chr12_630402	8	0	NA	8	8
SLC6A12	Region910	chr12_630402	0	2	NA	-2	-2
NONE	Region912	rs4354014	0	1	NA	-1	-1
PLEKHG4B	Region912	rs4354014	0	1	NA	-1	-1
SYN2	Region918	chr3_12865609	2	51	NA	-49	-49
TAMM41	Region918	chr3_12865609	0	12	NA	-12	-12
DEPTOR	Region919	rs13263296	17	0	NA	17	17
DSCC1	Region919	rs13263296	8	0	NA	8	8
AGPAT4	Region92	rs10455892	1	0	NA	1	1
IL18R1	Region920	chr2_103091028	6	0	NA	6	6
IL18RAP	Region920	chr2_103091028	5	0	NA	5	5
SLC9A2	Region920	chr2_103091028	0	8	NA	-8	-8
SLC9A4	Region920	chr2_103091028	0	24	NA	-24	-24
IL21	Region927	rs2137497	1	0	NA	1	1
IL21-AS1	Region927	rs2137497	3	0	NA	3	3
ATRNL1	Region928	rs2484265	1	13	NA	-12	-12
TRUB1	Region928	rs2484265	0	1	NA	-1	-1
LOC100132735	Region93	rs72976934	1	1	NA	0	0
LOC645434	Region93	rs72976934	1	0	NA	1	1
MIR3668	Region93	rs72976934	0	1	NA	-1	-1
EPC2	Region931	rs1032034	43	0	NA	43	43
KIF5C	Region931	rs1032034	2	0	NA	2	2
MBD5	Region931	rs1032034	1	0	NA	1	1
PTPN11	Region932	rs11066320	1	2	NA	-1	-1
RPH3A	Region932	rs11066320	0	2	NA	-2	-2
ZNF608	Region939	rs9327336	0	6	NA	-6	-6
THSD7A	Region941	rs62435662	0	1	NA	-1	-1
TMEM106B	Region941	rs62435662	3	1	NA	2	2
ATL1	Region944	rs72681677	0	3	NA	-3	-3
MAP4K5	Region944	rs72681677	1	0	NA	1	1
NIN	Region944	rs72681677	2	14	NA	-12	-12
SAV1	Region944	rs72681677	0	14	NA	-14	-14
NONE	Region945	rs62116194	0	15	NA	-15	-15
OR7A17	Region945	rs62116194	0	10	NA	-10	-10
OR7C2	Region945	rs62116194	0	10	NA	-10	-10
SLC1A6	Region945	rs62116194	0	24	NA	-24	-24
HIP1	Region947	rs11760901	1	0	NA	1	1
POR	Region947	rs11760901	1	0	NA	1	1
AKAP11	Region95	rs3783196	1	0	NA	1	1
MRPS31	Region95	rs3783196	2	0	NA	2	2
RGCC	Region95	rs3783196	10	0	NA	10	10
TNFSF11	Region95	rs3783196	1	0	NA	1	1
VWA8	Region95	rs3783196	18	0	NA	18	18
LINC00469	Region950	rs12937393	0	1	NA	-1	-1
CEP120	Region953	rs10044676	0	1	NA	-1	-1
CSNK1G3	Region953	rs10044676	2	0	NA	2	2
PRDM6	Region953	rs10044676	0	1	NA	-1	-1
OPCML	Region955	chr11_132820278	0	2	NA	-2	-2
CUX1	Region960	rs13235582	49	0	NA	49	49
GEMIN2	Region961	rs12897220	2	0	NA	2	2
SEC23A	Region961	rs12897220	1	0	NA	1	1
TRAPPC6B	Region961	rs12897220	1	0	NA	1	1
C2orf40	Region966	rs3769504	3	0	NA	3	3
NCK2	Region966	rs3769504	29	0	NA	29	29
MB	Region999	chr22_36196757	0	4	NA	-4	-4
RASD2	Region999	chr22_36196757	0	4	NA	-4	-4
Key
Target	target gene for computation
Region	association region
LeadSNP	lead SNP associated with MS
PEX	number of experiments relating the SNP in question with promoter, enhancer or transcriptional activation functions
R	number of experiments relating the SNP in question with repression functions
eQTL	known expression quantitative trait locus
sumOfWeights	arithmetic sum of positive (PEX) minus negative (R) effects normalized for each cell type
sumOfWeightedWeights (PRE)	normalized SumOfWeights by total number of experiments reported
