# Supplementary material for: A systems biology approach uncovers cell-specific gene regulatory effects of genetic associations in multiple sclerosis
Source: Nat Commun. 2019 May 20;10:2236. doi: 10.1038/s41467-019-09773-y (PMC6527683; doi:10.1038/s41467-019-09773-y)
Supplement: Supplementary file 23 — Supplementary data 20 [file 41467_2019_9773_MOESM23_ESM.xlsx]

## Sheet: Supplementary Dataset 20
Supplementary Dataset 20. Predicted regulatory effects of genes (NR_B cells_r2>0.5)
Target	Region	LeadSNP	PEX	R	eQTL	sumOfWeights	sumOfWeightedWeights (PRE)
ADRA2A	Region1000	rs10787237	0	1	NA	-1	-0.5
DUSP5	Region1000	rs10787237	3	17	NA	-15	-7.5
GPAM	Region1000	rs10787237	0	1	NA	-1	-0.5
SMNDC1	Region1000	rs10787237	3	17	NA	-15	-7.5
COLGALT2	Region1002	chr1_183848919	0	1	NA	-1	-0.5
RGL1	Region1002	chr1_183848919	1	0	NA	1	0.5
DCLK1	Region1004	chr13_36603961	0	1	NA	-2	-1
SOHLH2	Region1004	chr13_36603961	0	1	NA	-2	-1
MGST1	Region1006	rs7953162	0	1	NA	-1	-0.5
SLFN12L	Region1010	rs62078152	1	11	NA	-14	-7
SLFN13	Region1010	rs62078152	3	5	NA	1	0.5
SLFN14	Region1010	rs62078152	0	1	NA	-2	-1
CALM2	Region1013	chr2_47875750	1	0	NA	2	1
EPCAM	Region1013	chr2_47875750	1	0	NA	2	1
AQP11	Region1016	chr11_76278326	2	0	NA	2	1
C11orf30	Region1016	chr11_76278326	2	1	NA	2	1
LRRC32	Region1016	chr11_76278326	0	1	NA	-2	-1
PAK1	Region1016	chr11_76278326	2	0	NA	2	1
COPZ1	Region1018	rs10747700	0	0	2	0	0
DCD	Region1018	rs10747700	0	3	NA	-3	-1.5
GLYCAM1	Region1018	rs10747700	1	15	NA	-26	-13
LACRT	Region1018	rs10747700	1	15	NA	-24	-12
MUCL1	Region1018	rs10747700	0	4	NA	-4	-2
TESPA1	Region1018	rs10747700	0	3	NA	-3	-1.5
CDRT15P1	Region1020	rs67822329	21	0	NA	21	10.5
COX10	Region1020	rs67822329	5	0	NA	10	5
COX10-AS1	Region1020	rs67822329	16	0	NA	28	14
HS3ST3A1	Region1020	rs67822329	19	0	NA	19	9.5
HS3ST3B1	Region1020	rs67822329	1	10	NA	-10	-5
NINJ1	Region1027	rs73517589	4	6	NA	-4	-2
WNK2	Region1027	rs73517589	5	9	NA	-7	-3.5
HSD17B3	Region1028	rs10991400	0	2	NA	-2	-1
LINC00476	Region1028	rs10991400	0	7	NA	-7	-3.5
PTCH1	Region1028	rs10991400	0	7	NA	-7	-3.5
SLC35D2	Region1028	rs10991400	0	2	NA	-2	-1
FBXO11	Region103	chr2_48925729	1	0	NA	1	0.5
FOXN2	Region103	chr2_48925729	2	0	NA	3	1.5
LHCGR	Region103	chr2_48925729	0	1	NA	-1	-0.5
PPP1R21	Region103	chr2_48925729	1	0	NA	2	1
STON1-GTF2A1L	Region103	chr2_48925729	0	1	NA	-1	-0.5
C22orf23	Region1030	rs41274544	1	0	NA	2	1
TMEM184B	Region1030	rs41274544	37	0	NA	68	34
AGBL5	Region1031	chr2_26811964	1	0	NA	2	1
DPYSL5	Region1031	chr2_26811964	0	1	NA	-2	-1
MAPRE3	Region1031	chr2_26811964	0	1	NA	-2	-1
LINC00539	Region1034	chr13_21881611	79	0	NA	146	73
MIPEPP3	Region1034	chr13_21881611	85	0	NA	158	79
ALX4	Region1037	rs11038009	0	16	NA	-30	-15
CD82	Region1037	rs11038009	0	16	NA	-30	-15
FLJ33581	Region1042	rs3887942	0	1	NA	-2	-1
GGTLC1	Region1042	rs3887942	0	1	NA	-2	-1
SYNDIG1	Region1042	rs3887942	0	9	NA	-13	-6.5
C14orf23	Region1044	chr14_29482915	0	1	NA	-2	-1
DNAH8	Region1045	rs7752004	0	31	NA	-58	-29
LOC100131047	Region1045	rs7752004	0	25	NA	-25	-12.5
C1orf110	Region1048	chr1_163665295	0	5	NA	-7	-3.5
DDR2	Region1048	chr1_163665295	0	1	NA	-1	-0.5
HSD17B7	Region1048	chr1_163665295	4	5	NA	0	0
PAK4	Region1051	rs682855	7	15	NA	-3	-1.5
PAPL	Region1051	rs682855	2	26	NA	-27	-13.5
C6orf118	Region1055	rs12210010	4	16	NA	-16	-8
QKI	Region1055	rs12210010	4	16	NA	-16	-8
LINC00951	Region1056	rs3846892	1	23	NA	-26	-13
LRFN2	Region1056	rs3846892	0	1	NA	-2	-1
MOCS1	Region1056	rs3846892	1	23	NA	-26	-13
NFYA	Region1056	rs3846892	1	0	NA	2	1
UNC5CL	Region1056	rs3846892	0	1	NA	-2	-1
LEKR1	Region1058	chr3_156002628	5	3	NA	2	1
RAPGEF2	Region1059	chr4_160226485	2	0	NA	4	2
FAM210A	Region1062	rs73406331	1	0	NA	1	0.5
LDLRAD4	Region1062	rs73406331	4	0	NA	6	3
MC5R	Region1062	rs73406331	0	1	NA	-2	-1
RNMT	Region1062	rs73406331	2	1	NA	2	1
KLHL2	Region1063	rs12644945	38	0	NA	72	36
TSC2	Region1064	rs9923663	1	0	NA	2	1
HEPHL1	Region1068	chr11_93779760	0	5	NA	-5	-2.5
VSTM5	Region1068	chr11_93779760	0	5	NA	-5	-2.5
BICD1	Region1071	rs73090770	7	0	NA	9	4.5
PKP2	Region1071	rs73090770	1	0	NA	1	0.5
CCDC39	Region1072	rs9846084	5	18	NA	-15	-7.5
FXR1	Region1072	rs9846084	0	0	1	0	0
ELMOD1	Region1078	chr11_107053280	0	1	NA	-2	-1
C5orf64	Region1080	chr5_61188885	0	1	NA	-1	-0.5
KIF2A	Region1080	chr5_61188885	0	1	NA	-1	-0.5
FAM19A3	Region1082	rs72701152	0	2	NA	-3	-1.5
LOC100996702	Region1082	rs72701152	0	2	NA	-3	-1.5
LOC643441	Region1082	rs72701152	0	1	NA	-1	-0.5
MAGI3	Region1082	rs72701152	0	1	NA	-1	-0.5
FLRT2	Region1084	rs709857	1	0	NA	1	0.5
LOC283585	Region1084	rs709857	1	0	NA	1	0.5
LINC00501	Region1085	rs6782137	3	0	NA	4	2
TBL1XR1	Region1085	rs6782137	3	0	NA	4	2
FGF18	Region1086	rs10516082	3	2	NA	2	1
MIR3912	Region1086	rs10516082	1	18	NA	-22	-11
NPM1	Region1086	rs10516082	16	0	NA	30	15
TLX3	Region1086	rs10516082	0	17	NA	-23	-11.5
GRXCR2	Region1087	chr5_146085921	0	1	NA	-1	-0.5
PRELID2	Region1087	chr5_146085921	0	1	NA	-1	-0.5
C20orf26	Region1088	rs12480432	0	1	NA	-2	-1
CRNKL1	Region1088	rs12480432	1	0	NA	2	1
EFCAB1	Region1091	rs56117077	0	1	NA	-1	-0.5
UBE2V2	Region1091	rs56117077	0	1	NA	-1	-0.5
TRABD2B	Region1092	chr1_48424159	0	2	NA	-4	-2
FER	Region1094	chr5_108160844	13	0	NA	15	7.5
WDR72	Region1095	rs72745157	0	3	NA	-3	-1.5
CXCL14	Region1097	rs6882087	0	1	NA	-1	-0.5
LECT2	Region1097	rs6882087	0	5	NA	-7	-3.5
LOC340074	Region1097	rs6882087	0	1	NA	-1	-0.5
TGFBI	Region1097	rs6882087	0	5	NA	-7	-3.5
LINC00536	Region1104	chr8_116184497	1	0	NA	1	0.5
NKAIN3	Region1106	chr8_63452043	0	1	NA	-1	-0.5
FAM135B	Region1108	rs4909716	1	0	NA	1	0.5
NONE	Region1108	rs4909716	1	0	NA	1	0.5
CPVL	Region1111	rs73090823	0	1	NA	-2	-1
LOC646762	Region1111	rs73090823	0	14	NA	-22	-11
PRR15	Region1111	rs73090823	0	14	NA	-22	-11
GRIN2B	Region1114	rs12825519	2	22	NA	-38	-19
GUCY2C	Region1114	rs12825519	2	0	NA	2	1
HIST4H4	Region1114	rs12825519	2	0	NA	2	1
KIT	Region1124	rs3819385	5	14	NA	-9	-4.5
LNX1-AS2	Region1124	rs3819385	12	24	NA	-7	-3.5
PDGFRA	Region1124	rs3819385	0	5	NA	-5	-2.5
RPL21P44	Region1124	rs3819385	12	24	NA	-7	-3.5
LAPTM5	Region1133	rs16833316	3	3	NA	0	0
SDC3	Region1133	rs16833316	3	3	NA	0	0
BIRC6	Region1137	rs62133335	16	0	NA	30	15
TTC27	Region1137	rs62133335	9	0	NA	18	9
YIPF4	Region1137	rs62133335	6	0	NA	10	5
HMGN3	Region1138	rs2050435	26	3	NA	28	14
PHIP	Region1138	rs2050435	1	3	NA	-4	-2
KATNAL2	Region1141	rs73440159	3	10	NA	-4	-2
PIAS2	Region1141	rs73440159	61	18	NA	78	39
SIAT8E	Region1141	rs73440159	0	0	5	0	0
SKOR2	Region1141	rs73440159	0	1	NA	-1	-0.5
SMAD2	Region1141	rs73440159	0	1	NA	-1	-0.5
ST8SIA5	Region1141	rs73440159	5	12	NA	-15	-7.5
ART1	Region1142	rs61878537	0	5	NA	-10	-5
ART5	Region1142	rs61878537	0	1	NA	-2	-1
CHRNA10	Region1142	rs61878537	4	0	NA	8	4
MRGPRG	Region1142	rs61878537	0	5	NA	-5	-2.5
NUP98	Region1142	rs61878537	7	0	NA	14	7
OSBPL5	Region1142	rs61878537	0	5	NA	-5	-2.5
AP3D1	Region1146	rs34103407	3	0	NA	6	3
BTBD2	Region1146	rs34103407	9	0	NA	12	6
BAI3	Region1147	chr6_70314977	0	1	NA	-1	-0.5
COL19A1	Region1147	chr6_70314977	46	0	NA	88	44
LMBRD1	Region1147	chr6_70314977	0	1	NA	-1	-0.5
MCHR2-AS1	Region1149	rs13192682	0	6	NA	-6	-3
SIM1	Region1149	rs13192682	0	22	NA	-22	-11
KHDRBS3	Region1153	rs34667731	0	1	NA	-1	-0.5
LOC286094	Region1153	rs34667731	0	1	NA	-1	-0.5
FLT4	Region1154	rs7733907	1	21	NA	-41	-20.5
OR2Y1	Region1154	rs7733907	0	21	NA	-42	-21
DNAJA2	Region1160	chr16_46969266	1	0	NA	2	1
C12orf56	Region1166	chr12_64837594	0	2	NA	-3	-1.5
C12orf66	Region1166	chr12_64837594	1	2	NA	-1	-0.5
XPOT	Region1166	chr12_64837594	1	0	NA	2	1
ARHGEF15	Region1167	rs9892906	0	3	NA	-6	-3
KRBA2	Region1167	rs9892906	4	0	NA	8	4
LOC100128288	Region1167	rs9892906	1	2	NA	0	0
ODF4	Region1167	rs9892906	0	5	NA	-6	-3
RPL26	Region1167	rs9892906	1	0	NA	2	1
LINC00538	Region1168	chr1_214148919	0	1	NA	-2	-1
PROX1	Region1168	chr1_214148919	0	11	NA	-22	-11
SMYD2	Region1168	chr1_214148919	1	10	NA	-18	-9
LHFPL2	Region1170	rs6874508	12	2	NA	10	5
SCAMP1	Region1170	rs6874508	1	0	NA	2	1
C13orf45	Region1171	rs9565288	1	1	NA	0	0
KCTD12	Region1171	rs9565288	1	1	NA	0	0
EIF3H	Region1173	chr8_117473330	0	1	NA	-1	-0.5
LINC00536	Region1173	chr8_117473330	0	1	NA	-1	-0.5
LRRC28	Region1176	chr15_99644112	2	0	NA	4	2
MEF2A	Region1176	chr15_99644112	57	0	NA	108	54
PGPEP1L	Region1176	chr15_99644112	0	1	NA	-2	-1
SYNM	Region1176	chr15_99644112	0	1	NA	-2	-1
CLDN20	Region1177	rs34119039	5	0	NA	10	5
NOX3	Region1177	rs34119039	2	1	NA	3	1.5
TFB1M	Region1177	rs34119039	21	0	NA	42	21
TIAM2	Region1177	rs34119039	6	0	NA	11	5.5
LINC01121	Region1178	chr2_45366416	0	1	NA	-1	-0.5
SIX2	Region1178	chr2_45366416	0	2	NA	-3	-1.5
SIX3	Region1178	chr2_45366416	0	1	NA	-2	-1
RGSL1	Region1179	rs12409481	0	2	NA	-2	-1
CCDC141	Region1181	rs12620539	14	0	NA	20	10
ZNF385B	Region1181	rs12620539	0	8	NA	-8	-4
CHCHD10	Region1182	chr22_23742663	1	0	NA	2	1
IGLL1	Region1182	chr22_23742663	3	0	NA	4	2
MMP11	Region1182	chr22_23742663	1	0	NA	2	1
ZDHHC8P1	Region1182	chr22_23742663	3	1	NA	3	1.5
GALNT2	Region1184	rs11568054	1	0	NA	2	1
RPRD1B	Region1187	chr20_36832931	1	0	NA	2	1
TTI1	Region1187	chr20_36832931	1	1	NA	1	0.5
VSTM2L	Region1187	chr20_36832931	0	1	NA	-1	-0.5
FAM110B	Region119	chr8_58159737	0	11	NA	-11	-5.5
IMPAD1	Region119	chr8_58159737	0	2	NA	-2	-1
LINC00588	Region119	chr8_58159737	0	11	NA	-11	-5.5
LOC100507651	Region119	chr8_58159737	0	2	NA	-2	-1
AICDA	Region1191	rs4883168	0	2	NA	-3	-1.5
C3AR1	Region1191	rs4883168	4	2	NA	3	1.5
CLEC4E	Region1191	rs4883168	0	5	NA	-9	-4.5
NECAP1	Region1191	rs4883168	3	2	NA	1	0.5
PARVB	Region1192	chr22_44596758	3	0	NA	6	3
PARVG	Region1192	chr22_44596758	1	0	NA	2	1
HDAC9	Region1195	rs17432356	2	0	NA	3	1.5
DCBLD1	Region1197	rs62433107	5	63	NA	-107	-53.5
ROS1	Region1197	rs62433107	0	45	NA	-89	-44.5
ADAM20	Region1198	rs12886301	4	0	NA	7	3.5
COX16	Region1198	rs12886301	2	0	NA	4	2
MED6	Region1198	rs12886301	10	9	NA	7	3.5
SLC10A1	Region1198	rs12886301	0	1	NA	-1	-0.5
SMOC1	Region1198	rs12886301	0	1	NA	-1	-0.5
SYNJ2BP	Region1198	rs12886301	2	0	NA	4	2
SYNJ2BP-COX16	Region1198	rs12886301	4	0	NA	8	4
TTC9	Region1198	rs12886301	3	8	NA	-4	-2
ADAP1	Region1200	chr7_846341	20	12	NA	12	6
C7orf50	Region1200	chr7_846341	39	7	NA	63	31.5
COX19	Region1200	chr7_846341	28	11	NA	25	12.5
CYP2W1	Region1200	chr7_846341	2	9	NA	-5	-2.5
GPER1	Region1200	chr7_846341	5	0	NA	10	5
SUN1	Region1200	chr7_846341	2	0	NA	4	2
UNCX	Region1200	chr7_846341	21	2	NA	25	12.5
ZFAND2A	Region1200	chr7_846341	30	2	NA	43	21.5
LINC00967	Region1201	chr8_67198458	0	3	NA	-3	-1.5
LOC100505676	Region1201	chr8_67198458	0	3	NA	-3	-1.5
MTFR1	Region1201	chr8_67198458	1	0	NA	2	1
PDE7A	Region1201	chr8_67198458	2	0	NA	4	2
C3orf59	Region1202	chr3_192223421	0	0	5	0	0
FGF12	Region1202	chr3_192223421	0	2	NA	-4	-2
LOC151963	Region1202	chr3_192223421	0	0	3	0	0
MB21D2	Region1202	chr3_192223421	0	4	NA	-5	-2.5
BRWD2	Region1204	rs934319	0	0	3	0	0
MIR5694	Region1204	rs934319	1	28	NA	-33	-16.5
PPAPDC1A	Region1204	rs934319	0	8	NA	-9	-4.5
C12orf36	Region1205	rs11832072	0	2	NA	-4	-2
EMP1	Region1205	rs11832072	1	2	NA	-2	-1
AK9	Region1207	chr6_110026359	4	0	NA	5	2.5
FIG4	Region1207	chr6_110026359	3	0	NA	4	2
MICAL1	Region1207	chr6_110026359	1	0	NA	2	1
SLC22A16	Region1207	chr6_110026359	0	1	NA	-1	-0.5
DDX58	Region1208	chr9_32479468	1	0	NA	2	1
CDCA7	Region1210	rs72919341	3	1	NA	3	1.5
OLA1	Region1210	rs72919341	2	1	NA	1	0.5
SP3	Region1210	rs72919341	15	2	NA	24	12
CASP12	Region1211	chr11_104924118	1	4	NA	-2	-1
PDGFD	Region1211	chr11_104924118	1	5	NA	-4	-2
GSG1L	Region1215	chr16_27940608	0	1	NA	-1	-0.5
IQCJ-SCHIP1	Region1217	rs55835802	1	0	NA	2	1
MFSD1	Region1217	rs55835802	3	1	NA	5	2.5
RARRES1	Region1217	rs55835802	9	4	NA	11	5.5
FGG	Region1219	chr4_155672155	0	17	NA	-26	-13
LRAT	Region1219	chr4_155672155	0	18	NA	-27	-13.5
OC90	Region1221	rs62532839	0	25	NA	-25	-12.5
LINC00710	Region1222	rs2031341	0	23	NA	-23	-11.5
SFTA1P	Region1222	rs2031341	0	24	NA	-24	-12
SIPA1L3	Region1223	rs2544719	14	0	NA	22	11
GPR115	Region1228	rs16877876	0	1	NA	-1	-0.5
OPN5	Region1228	rs16877876	0	2	NA	-2	-1
PTCHD4	Region1228	rs16877876	0	1	NA	-1	-0.5
DNAH3	Region1232	rs34126884	0	4	NA	-7	-3.5
RRN3P1	Region1232	rs34126884	1	0	NA	1	0.5
TMEM159	Region1232	rs34126884	1	0	NA	2	1
UQCRC2	Region1232	rs34126884	2	0	NA	3	1.5
ALG10B	Region1238	chr12_39638151	1	0	NA	2	1
ARPC4-TTLL3	Region124	rs1145160	1	0	NA	2	1
RPUSD3	Region124	rs1145160	2	0	NA	4	2
TTLL3	Region124	rs1145160	1	0	NA	2	1
TEAD1	Region1247	rs10734205	0	30	NA	-42	-21
DESI2	Region1251	chr1_244833713	2	0	NA	4	2
BMP2	Region1254	rs4815988	0	99	NA	-99	-49.5
HAO1	Region1254	rs4815988	0	99	NA	-99	-49.5
NPC2	Region1255	rs72732130	1	0	NA	2	1
SYNDIG1L	Region1255	rs72732130	2	1	NA	2	1
VRTN	Region1255	rs72732130	1	0	NA	2	1
LINC01003	Region1257	rs7809276	1	0	NA	1	0.5
XRCC2	Region1257	rs7809276	1	0	NA	1	0.5
MSANTD3	Region1263	chr9_103326950	1	0	NA	1	0.5
TEX10	Region1263	chr9_103326950	1	0	NA	1	0.5
ANKRD28	Region1265	rs4685245	2	0	NA	4	2
HACL1	Region1265	rs4685245	1	0	NA	2	1
METTL6	Region1265	rs4685245	1	0	NA	2	1
SH3BP5	Region1265	rs4685245	5	0	NA	10	5
ST8SIA6	Region1267	rs12781012	2	5	NA	-4	-2
TRDMT1	Region1267	rs12781012	2	0	NA	2	1
VIM	Region1267	rs12781012	4	5	NA	-2	-1
MIR548N	Region1268	chr2_179287631	3	0	NA	6	3
OSBPL6	Region1268	chr2_179287631	0	22	NA	-22	-11
PDSS2	Region1269	rs62428029	4	0	NA	5	2.5
SOBP	Region1269	rs62428029	0	1	NA	-2	-1
BAZ1A	Region1272	rs4982228	10	0	NA	19	9.5
GRXCR1	Region1281	chr4_43505784	0	1	NA	-1	-0.5
BTG3	Region1285	rs2824484	2	0	NA	4	2
C21orf91-OT1	Region1285	rs2824484	2	0	NA	4	2
NIPA1	Region1289	chr15_22978205	1	0	NA	1	0.5
HEY1	Region1297	rs972227	0	22	NA	-34	-17
MRPS28	Region1297	rs972227	0	15	NA	-27	-13.5
STMN2	Region1297	rs972227	0	9	NA	-9	-4.5
CCDC38	Region1302	rs4519161	1	4	NA	-5	-2.5
ELK3	Region1302	rs4519161	5	0	NA	5	2.5
LTA4H	Region1302	rs4519161	5	0	NA	5	2.5
TCF4	Region1303	rs62091579	9	0	NA	10	5
CEACAM3	Region1305	chr19_42198477	1	0	NA	2	1
CEACAM4	Region1305	chr19_42198477	0	1	NA	-1	-0.5
CEACAM5	Region1305	chr19_42198477	0	55	NA	-101	-50.5
CEACAM6	Region1305	chr19_42198477	1	7	NA	-7	-3.5
CEACAM7	Region1305	chr19_42198477	0	44	NA	-82	-41
TLE3	Region1306	chr15_70298837	0	1	NA	-1	-0.5
UACA	Region1306	chr15_70298837	0	1	NA	-1	-0.5
FBXO28	Region1313	chr1_224280555	2	2	NA	0	0
TP53BP2	Region1313	chr1_224280555	1	2	NA	-2	-1
SLC22A2	Region1315	chr6_160831956	0	1	NA	-1	-0.5
SLC22A3	Region1315	chr6_160831956	0	4	NA	-7	-3.5
KCNJ12	Region1316	chr17_20544687	6	0	NA	12	6
LOC440416	Region1316	chr17_20544687	0	2	NA	-2	-1
MAP2K3	Region1316	chr17_20544687	6	0	NA	12	6
IYD	Region1318	rs2223451	1	1	NA	0	0
PLEKHG1	Region1318	rs2223451	1	1	NA	0	0
REG3G	Region1320	rs384761	0	1	NA	-1	-0.5
SNAR-H	Region1320	rs384761	0	1	NA	-1	-0.5
ATF2	Region1325	rs35444483	0	1	NA	-1	-0.5
CHN1	Region1325	rs35444483	0	22	NA	-32	-16
FAM178A	Region1326	chr10_102923277	0	2	NA	-4	-2
PAX2	Region1326	chr10_102923277	1	13	NA	-25	-12.5
OSBPL3	Region1328	chr7_24905504	2	0	NA	4	2
AREG	Region1329	rs9993695	0	12	NA	-7	-3.5
POU6F2	Region1332	chr7_39030852	0	6	NA	-8	-4
KCTD16	Region1335	rs13186540	2	7	NA	-4	-2
PRELID2	Region1335	rs13186540	2	7	NA	-4	-2
EEF1DP3	Region1336	rs465620	7	0	NA	7	3.5
FRY-AS1	Region1336	rs465620	6	0	NA	6	3
IQCG	Region1340	chr3_197500903	19	0	NA	29	14.5
LRCH3	Region1340	chr3_197500903	5	0	NA	10	5
ANP32AP1	Region1343	rs28465055	0	2	NA	-2	-1
AQR	Region1343	rs28465055	2	0	NA	4	2
GJD2	Region1343	rs28465055	0	4	NA	-4	-2
NONE	Region1343	rs28465055	0	4	NA	-4	-2
ZNF770	Region1343	rs28465055	1	2	NA	0	0
CTSC	Region1344	rs518167	0	19	NA	-20	-10
GRM5	Region1344	rs518167	0	22	NA	-23	-11.5
GRM5-AS1	Region1344	rs518167	0	2	NA	-4	-2
AXIN2	Region1346	rs11655644	0	1	NA	-1	-0.5
RGS9	Region1346	rs11655644	0	1	NA	-1	-0.5
FAM150B	Region1350	chr2_589617	5	28	NA	-30	-15
TMEM18	Region1350	chr2_589617	5	28	NA	-30	-15
SAFB	Region1353	rs17205911	1	0	NA	2	1
SAFB2	Region1353	rs17205911	1	0	NA	2	1
TINCR	Region1353	rs17205911	0	1	NA	-2	-1
TPH2	Region1356	rs17110566	0	2	NA	-2	-1
CPQ	Region1360	rs1367917	6	0	NA	12	6
TSPYL5	Region1360	rs1367917	11	0	NA	18	9
ATP8A2	Region1363	chr13_25957246	0	32	NA	-62	-31
ONECUT2	Region1365	rs1217563	0	3	NA	-6	-3
ST8SIA3	Region1365	rs1217563	0	3	NA	-6	-3
WDR7	Region1365	rs1217563	1	0	NA	2	1
LINC00161	Region1367	rs2741968	0	1	NA	-1	-0.5
LINC00314	Region1367	rs2741968	0	1	NA	-1	-0.5
XKR6	Region1368	chr8_10804558	1	9	NA	-8	-4
PSD3	Region1371	rs7017766	4	0	NA	4	2
DCP2	Region1376	rs4260660	1	0	NA	2	1
MCC	Region1376	rs4260660	3	53	NA	-92	-46
ELK2AP	Region1378	rs4983462	1	0	NA	1	0.5
LINC00221	Region1378	rs4983462	1	0	NA	2	1
NONE	Region1378	rs4983462	1	0	NA	2	1
TMEM121	Region1378	rs4983462	1	0	NA	1	0.5
LOC100506403	Region138	rs73902837	2	9	NA	-6	-3
RUNX1	Region138	rs73902837	3	9	NA	-4	-2
ATG4B	Region1382	chr2_242652825	10	0	NA	20	10
DTYMK	Region1382	chr2_242652825	20	0	NA	34	17
ING5	Region1382	chr2_242652825	26	0	NA	45	22.5
C16orf45	Region1383	chr16_15476216	0	1	NA	-1	-0.5
CYSLTR2	Region1386	chr13_49227650	1	18	NA	-16	-8
FNDC3A	Region1386	chr13_49227650	0	18	NA	-18	-9
LINC00462	Region1386	chr13_49227650	1	0	NA	2	1
EFNA5	Region1396	rs62357486	0	1	NA	-1	-0.5
NONE	Region1396	rs62357486	0	1	NA	-1	-0.5
MOXD1	Region1399	chr6_132882711	1	0	NA	1	0.5
STX7	Region1399	chr6_132882711	1	0	NA	1	0.5
TAAR6	Region1399	chr6_132882711	0	1	NA	-2	-1
TAAR8	Region1399	chr6_132882711	0	1	NA	-2	-1
GUSBP4	Region1400	chr6_58460142	7	0	NA	8	4
CAV1	Region1404	rs12706089	1	7	NA	-11	-5.5
CAV2	Region1404	rs12706089	1	20	NA	-35	-17.5
ST7	Region1404	rs12706089	0	1	NA	-1	-0.5
TES	Region1404	rs12706089	0	13	NA	-23	-11.5
WNT2	Region1404	rs12706089	0	1	NA	-1	-0.5
GABRA4	Region1408	rs41265717	0	2	NA	-2	-1
GABRB1	Region1408	rs41265717	0	1	NA	-1	-0.5
CCT6P3	Region1414	chr7_64570604	35	0	NA	59	29.5
ERV3-1	Region1414	chr7_64570604	3	0	NA	4	2
LOC441242	Region1414	chr7_64570604	0	2	NA	-2	-1
ZNF117	Region1414	chr7_64570604	0	1	NA	-1	-0.5
ZNF273	Region1414	chr7_64570604	0	1	NA	-1	-0.5
ZNF92	Region1414	chr7_64570604	10	2	NA	14	7
LOC283177	Region1417	rs56325224	3	2	NA	1	0.5
NONE	Region1417	rs56325224	3	2	NA	1	0.5
ALX1	Region1421	rs62640110	0	26	NA	-26	-13
RASSF9	Region1421	rs62640110	0	26	NA	-26	-13
EFHB	Region1423	rs56337237	8	7	NA	1	0.5
KAT2B	Region1423	rs56337237	6	0	NA	11	5.5
RAB5A	Region1423	rs56337237	5	5	NA	0	0
CEP41	Region1425	chr7_129670328	2	0	NA	2	1
ZC3HC1	Region1425	chr7_129670328	1	0	NA	2	1
ACADM	Region1436	rs7555627	0	9	NA	-15	-7.5
CRYZ	Region1436	rs7555627	1	0	NA	2	1
LHX8	Region1436	rs7555627	0	1	NA	-1	-0.5
SLC44A5	Region1436	rs7555627	0	10	NA	-17	-8.5
TYW3	Region1436	rs7555627	1	1	NA	1	0.5
ADAMTS3	Region1450	chr4_74136110	0	1	NA	-1	-0.5
AFP	Region1450	chr4_74136110	0	4	NA	-4	-2
ALB	Region1450	chr4_74136110	3	2	NA	1	0.5
ANKRD17	Region1450	chr4_74136110	28	1	NA	51	25.5
COX18	Region1450	chr4_74136110	5	1	NA	7	3.5
KCNQ5	Region1453	rs1202114	0	22	NA	-25	-12.5
RIMS1	Region1453	rs1202114	0	22	NA	-25	-12.5
CACNA1E	Region1456	rs2297183	0	16	NA	-20	-10
GM140	Region1456	rs2297183	0	16	NA	-20	-10
KIAA1614	Region1456	rs2297183	1	0	NA	2	1
STX6	Region1456	rs2297183	1	0	NA	2	1
LOC100287225	Region1457	rs72915126	0	1	NA	-1	-0.5
MEX3C	Region1457	rs72915126	1	1	NA	1	0.5
LOC387810	Region1464	rs11214218	0	6	NA	-6	-3
PLET1	Region1464	rs11214218	0	6	NA	-6	-3
CTSL	Region1474	chr9_90487519	0	1	NA	-1	-0.5
CTSL3P	Region1474	chr9_90487519	0	2	NA	-3	-1.5
NONE	Region1476	chr11_79247054	0	6	NA	-7	-3.5
TENM4	Region1476	chr11_79247054	0	6	NA	-7	-3.5
LRRC8B	Region1479	chr1_90166196	5	0	NA	8	4
LRRC8C	Region1479	chr1_90166196	2	0	NA	3	1.5
FAM19A4	Region1486	rs9872072	0	3	NA	-3	-1.5
BICC1	Region1489	rs7893512	0	1	NA	-1	-0.5
TFAM	Region1489	rs7893512	0	1	NA	-1	-0.5
ACSS1	Region1493	chr20_24996795	3	0	NA	6	3
APMAP	Region1493	chr20_24996795	1	0	NA	2	1
STMN4	Region1500	chr8_26975839	0	4	NA	-8	-4
TRIM35	Region1500	chr8_26975839	0	2	NA	-4	-2
DIS3L2	Region1501	chr2_232793136	5	0	NA	10	5
PLEKHA2	Region1502	chr8_38414278	13	0	NA	24	12
ZBTB34	Region1505	chr9_129616086	0	1	NA	-2	-1
ZBTB43	Region1505	chr9_129616086	0	1	NA	-2	-1
CNOT4	Region1507	rs11766224	18	0	NA	35	17.5
NUP205	Region1507	rs11766224	1	0	NA	2	1
CD109	Region1508	rs72953359	0	1	NA	-1	-0.5
SLC17A5	Region1508	rs72953359	1	1	NA	1	0.5
CARTPT	Region1514	rs4403163	0	9	NA	-10	-5
MAP1B	Region1514	rs4403163	0	9	NA	-10	-5
NRG2	Region1515	chr5_139256852	0	2	NA	-4	-2
VTRNA1-2	Region1515	chr5_139256852	0	1	NA	-1	-0.5
FAM163A	Region152	rs11577513	0	15	NA	-21	-10.5
LHX4	Region152	rs11577513	5	0	NA	5	2.5
LOC100527964	Region152	rs11577513	3	0	NA	3	1.5
TDRD5	Region152	rs11577513	0	5	NA	-6	-3
LOC729506	Region1520	rs12519755	1	0	NA	1	0.5
MTRR	Region1520	rs12519755	1	0	NA	1	0.5
ALG6	Region1521	rs7518267	4	1	NA	7	3.5
EFCAB7	Region1521	rs7518267	3	0	NA	4	2
FOXD3	Region1521	rs7518267	0	1	NA	-1	-0.5
ITGB3BP	Region1521	rs7518267	3	0	NA	4	2
PGM1	Region1521	rs7518267	3	10	NA	-4	-2
ROR1	Region1521	rs7518267	0	10	NA	-10	-5
EBF3	Region1522	rs10829664	1	5	NA	-7	-3.5
METTL5	Region1524	rs7564575	0	0	1	0	0
MYO3B	Region1524	rs7564575	0	37	NA	-51	-25.5
ARF1	Region1526	chr1_228256443	0	1	NA	-2	-1
WNT3A	Region1526	chr1_228256443	0	1	NA	-2	-1
ZNF678	Region1526	chr1_228256443	1	0	NA	1	0.5
HS6ST1	Region1538	chr2_130657048	0	1	NA	-2	-1
LOC389033	Region1538	chr2_130657048	0	1	NA	-2	-1
B3GAT2	Region1545	chr6_71428295	18	0	NA	29	14.5
MIR30C2	Region1545	chr6_71428295	13	0	NA	16	8
OGFRL1	Region1545	chr6_71428295	41	0	NA	65	32.5
SMAP1	Region1545	chr6_71428295	1	0	NA	1	0.5
GRK5	Region1553	rs11198937	2	0	NA	4	2
RGS10	Region1553	rs11198937	2	0	NA	4	2
SFXN4	Region1553	rs11198937	1	0	NA	2	1
DTNA	Region1558	chr18_32061963	0	1	NA	-1	-0.5
NOL4	Region1558	chr18_32061963	0	1	NA	-1	-0.5
MIR4792	Region1559	chr3_25459210	0	1	NA	-1	-0.5
RARB	Region1559	chr3_25459210	0	1	NA	-1	-0.5
ADCY9	Region1561	chr16_3578129	0	1	NA	-2	-1
CLUAP1	Region1561	chr16_3578129	1	0	NA	2	1
CREBBP	Region1561	chr16_3578129	0	1	NA	-2	-1
NLRC3	Region1561	chr16_3578129	2	0	NA	4	2
TRAP1	Region1561	chr16_3578129	1	0	NA	2	1
ZSCAN32	Region1561	chr16_3578129	1	0	NA	2	1
DYNAP	Region1563	chr18_52279500	0	56	NA	-56	-28
RAB27B	Region1563	chr18_52279500	0	56	NA	-56	-28
MEX3B	Region1564	chr15_82338459	1	0	NA	2	1
C7orf10	Region1567	rs10215805	0	1	NA	-1	-0.5
INHBA	Region1567	rs10215805	0	1	NA	-1	-0.5
LRRC37A6P	Region1568	chr10_27722464	0	1	NA	-2	-1
MKX	Region1568	chr10_27722464	0	38	NA	-38	-19
PTCHD3	Region1568	chr10_27722464	0	3	NA	-4	-2
RAB18	Region1568	chr10_27722464	0	39	NA	-39	-19.5
EFCAB4B	Region1569	rs4765734	23	0	NA	44	22
PRMT8	Region1569	rs4765734	7	1	NA	10	5
ADPRHL1	Region157	rs61967983	0	1	NA	-1	-0.5
GRTP1	Region157	rs61967983	0	1	NA	-1	-0.5
LRBA	Region1576	rs11726631	2	0	NA	4	2
CHL1	Region1581	rs62230378	0	2	NA	-2	-1
NONE	Region1581	rs62230378	0	2	NA	-2	-1
DGUOK	Region1583	chr2_74275789	1	0	NA	2	1
TET3	Region1583	chr2_74275789	1	0	NA	2	1
EDARADD	Region1587	rs1253601	0	6	NA	-12	-6
DYNLRB2	Region1589	rs11150259	0	7	NA	-7	-3.5
MAF	Region1589	rs11150259	0	7	NA	-7	-3.5
DKFZp686K1684	Region1594	chr11_31900271	0	1	NA	-2	-1
RCN1	Region1594	chr11_31900271	0	1	NA	-1	-0.5
WT1	Region1594	chr11_31900271	0	13	NA	-13	-6.5
EMB	Region1598	chr5_49941814	7	0	NA	10	5
NONE	Region1598	chr5_49941814	5	0	NA	6	3
PARP8	Region1598	chr5_49941814	1	0	NA	2	1
DUSP14	Region1605	chr17_36174147	2	0	NA	2	1
SYNRG	Region1605	chr17_36174147	16	0	NA	32	16
BLVRA	Region1606	rs2730610	4	5	NA	3	1.5
HECW1	Region1606	rs2730610	0	3	NA	-5	-2.5
MRPS24	Region1606	rs2730610	6	5	NA	7	3.5
STK17A	Region1606	rs2730610	0	1	NA	-1	-0.5
URGCP	Region1606	rs2730610	10	0	NA	20	10
URGCP-MRPS24	Region1606	rs2730610	16	0	NA	32	16
MRPL15	Region1616	chr8_55302387	0	3	NA	-4	-2
RP1	Region1616	chr8_55302387	0	1	NA	-1	-0.5
SOX17	Region1616	chr8_55302387	0	4	NA	-5	-2.5
FSTL4	Region1617	chr5_132818033	0	28	NA	-28	-14
TMEM131	Region1618	rs10520549	3	0	NA	5	2.5
VWA3B	Region1618	rs10520549	1	0	NA	1	0.5
ZAP70	Region1618	rs10520549	2	0	NA	3	1.5
C1QTNF3-AMACR	Region1620	chr5_34631376	0	3	NA	-4	-2
RAI14	Region1620	chr5_34631376	1	3	NA	-2	-1
GRID1	Region1621	rs1112487	1	13	NA	-22	-11
LOC641367	Region1623	rs11085493	3	0	NA	3	1.5
ZNF100	Region1623	rs11085493	16	1	NA	21	10.5
ZNF429	Region1623	rs11085493	1	1	NA	0	0
IL15	Region1624	rs978157	0	6	NA	-11	-5.5
ZNF330	Region1624	rs978157	0	6	NA	-11	-5.5
MMP26	Region1637	rs10466462	0	1	NA	-1	-0.5
OR51V1	Region1637	rs10466462	0	5	NA	-5	-2.5
OR52A1	Region1637	rs10466462	0	5	NA	-5	-2.5
OR52A5	Region1637	rs10466462	0	1	NA	-1	-0.5
OR52E2	Region1637	rs10466462	0	1	NA	-1	-0.5
ADCY5	Region1639	chr3_123157245	0	3	NA	-6	-3
PTPLB	Region1639	chr3_123157245	0	2	NA	-4	-2
LOC339568	Region1642	chr20_37852914	0	2	NA	-2	-1
MAFB	Region1642	chr20_37852914	0	2	NA	-2	-1
GRB14	Region1645	chr2_166346192	0	1	NA	-2	-1
LGR6	Region1648	chr1_202130166	0	2	NA	-4	-2
PTPN7	Region1648	chr1_202130166	4	0	NA	8	4
PTPRVP	Region1648	chr1_202130166	2	0	NA	4	2
RNPEP	Region1648	chr1_202130166	32	7	NA	49	24.5
TIMM17A	Region1648	chr1_202130166	0	7	NA	-7	-3.5
KIAA2026	Region1649	rs4389996	9	0	NA	18	9
CNIH3	Region166	rs12565737	0	19	NA	-19	-9.5
CNIH4	Region166	rs12565737	0	2	NA	-2	-1
DNAH14	Region166	rs12565737	0	34	NA	-34	-17
NVL	Region166	rs12565737	0	2	NA	-2	-1
F13A1	Region1661	chr6_5628793	0	1	NA	-2	-1
FARS2	Region1661	chr6_5628793	2	0	NA	2	1
NRN1	Region1661	chr6_5628793	0	1	NA	-2	-1
FMNL2	Region1662	chr2_153360798	1	0	NA	1	0.5
CDK18	Region1669	rs11240551	0	1	NA	-1	-0.5
ELK4	Region1669	rs11240551	24	0	NA	34	17
LOC284578	Region1669	rs11240551	0	1	NA	-1	-0.5
MFSD4	Region1669	rs11240551	13	0	NA	20	10
NUCKS1	Region1669	rs11240551	6	0	NA	10	5
SLC45A3	Region1669	rs11240551	23	0	NA	26	13
OSBPL10	Region1678	chr3_31726052	12	0	NA	18	9
CSGALNACT1	Region1687	rs34535863	4	0	NA	5	2.5
INTS10	Region1687	rs34535863	4	0	NA	5	2.5
IFLTD1	Region1688	rs10842532	12	1	NA	12	6
KRAS	Region1688	rs10842532	12	1	NA	12	6
MYO5A	Region1692	chr15_52560021	7	0	NA	13	6.5
GRIP1	Region1694	rs5008779	2	0	NA	2	1
FPGT-TNNI3K	Region1698	rs61776248	0	1	NA	-1	-0.5
TNNI3K	Region1698	rs61776248	0	1	NA	-1	-0.5
ARPP21	Region1704	chr3_35512385	0	1	NA	-1	-0.5
PDCD6IP	Region1704	chr3_35512385	0	1	NA	-1	-0.5
COMMD6	Region1705	chr13_76065339	1	1	NA	0	0
TBC1D4	Region1705	chr13_76065339	0	2	NA	-3	-1.5
ROCK2	Region1714	chr2_11482480	1	0	NA	2	1
AXIN2	Region1715	rs9675157	0	2	NA	-4	-2
CEP112	Region1715	rs9675157	0	2	NA	-4	-2
AAK1	Region1716	rs11693348	1	1	NA	0	0
ANXA4	Region1716	rs11693348	6	0	NA	10	5
ASPRV1	Region1716	rs11693348	1	0	NA	1	0.5
MXD1	Region1716	rs11693348	1	0	NA	1	0.5
NFU1	Region1716	rs11693348	0	1	NA	-1	-0.5
C11orf44	Region1726	rs73017590	0	2	NA	-2	-1
SNX19	Region1726	rs73017590	0	2	NA	-2	-1
SERPINI2	Region1727	rs11710114	0	8	NA	-8	-4
ZBBX	Region1727	rs11710114	1	11	NA	-9	-4.5
ACAP2	Region1730	chr3_195127767	1	0	NA	2	1
XXYLT1	Region1730	chr3_195127767	1	0	NA	1	0.5
ZBTB20	Region1733	rs1533931	21	0	NA	30	15
CACNA1B	Region1735	rs7391010	0	1	NA	-1	-0.5
ST3GAL1	Region1753	chr8_135466637	1	0	NA	1	0.5
ZFAT	Region1753	chr8_135466637	4	0	NA	7	3.5
LCORL	Region1758	rs1488839	2	0	NA	2	1
SLIT2	Region1758	rs1488839	2	0	NA	2	1
NRG1	Region1759	chr8_32571491	0	7	NA	-7	-3.5
NRSN2	Region1762	rs6075996	30	0	NA	52	26
SOX12	Region1762	rs6075996	39	0	NA	66	33
ZCCHC3	Region1762	rs6075996	2	0	NA	4	2
ARF3	Region1767	rs2720301	13	0	NA	24	12
CCDC65	Region1767	rs2720301	0	17	NA	-30	-15
FKBP11	Region1767	rs2720301	2	0	NA	4	2
NCKAP5L	Region1767	rs2720301	55	5	NA	85	42.5
RND1	Region1767	rs2720301	0	17	NA	-30	-15
TMBIM6	Region1767	rs2720301	4	5	NA	-1	-0.5
WNT1	Region1767	rs2720301	0	1	NA	-2	-1
WNT10B	Region1767	rs2720301	0	2	NA	-3	-1.5
WWC2	Region1770	chr4_184181515	0	3	NA	-3	-1.5
STX18	Region1771	rs34366541	38	0	NA	60	30
CREG2	Region1772	rs7577564	4	1	NA	3	1.5
MIR5696	Region1772	rs7577564	2	0	NA	2	1
COPB2	Region1779	chr3_139108072	1	0	NA	2	1
ATP8A1	Region1780	chr4_42322167	22	0	NA	44	22
BEND4	Region1780	chr4_42322167	0	1	NA	-1	-0.5
SHISA3	Region1780	chr4_42322167	1	2	NA	-1	-0.5
43167	Region1781	chr10_45995006	1	0	NA	2	1
ZFAND4	Region1781	chr10_45995006	3	0	NA	6	3
LINC01088	Region1785	chr4_79497345	0	1	NA	-2	-1
PAQR3	Region1785	chr4_79497345	0	1	NA	-2	-1
BANF2	Region1787	rs6080901	0	6	NA	-8	-4
SNX5	Region1787	rs6080901	0	6	NA	-8	-4
EIF2AK4	Region1788	rs66690776	4	5	NA	2	1
GPR176	Region1788	rs66690776	1	7	NA	-8	-4
PRKAG2	Region1790	rs11771399	18	0	NA	35	17.5
CHRNB3	Region1793	chr8_42397427	0	1	NA	-1	-0.5
SMIM19	Region1793	chr8_42397427	1	1	NA	1	0.5
FIP1L1	Region1794	chr4_54436291	2	0	NA	4	2
SCFD2	Region1794	chr4_54436291	2	0	NA	2	1
VPS13B	Region1797	rs13275732	1	0	NA	2	1
H3F3C	Region1800	rs4995576	17	0	NA	24	12
KIAA1551	Region1800	rs4995576	17	0	NA	24	12
ZNRF2	Region1805	chr7_30762830	1	0	NA	2	1
KCNQ1	Region1806	rs12282937	10	0	NA	13	6.5
MIR205HG	Region1813	rs72748306	0	1	NA	-1	-0.5
PLXNA2	Region1813	rs72748306	0	1	NA	-1	-0.5
LINC00689	Region1816	chr7_158766611	0	5	NA	-5	-2.5
WDR60	Region1816	chr7_158766611	0	5	NA	-5	-2.5
CDK5RAP2	Region1818	chr9_123289296	1	20	NA	-18	-9
MIR147A	Region1818	chr9_123289296	0	20	NA	-20	-10
NOA1	Region182	chr4_57846625	1	0	NA	2	1
POLR2B	Region182	chr4_57846625	1	0	NA	2	1
REST	Region182	chr4_57846625	2	0	NA	4	2
PRH1-PRR4	Region1820	rs12310531	7	0	NA	13	6.5
PRR4	Region1820	rs12310531	1	0	NA	1	0.5
TAS2R10	Region1820	rs12310531	1	7	NA	-6	-3
TAS2R7	Region1820	rs12310531	0	27	NA	-27	-13.5
TAS2R8	Region1820	rs12310531	0	5	NA	-5	-2.5
TAS2R9	Region1820	rs12310531	0	10	NA	-10	-5
YBX3	Region1820	rs12310531	0	18	NA	-18	-9
LOC100133050	Region1821	rs6596752	1	1	NA	1	0.5
LOC100289230	Region1821	rs6596752	1	1	NA	1	0.5
LINC00898	Region1822	chr22_47897316	0	1	NA	-1	-0.5
TBC1D22A	Region1822	chr22_47897316	0	1	NA	-1	-0.5
FSIP2	Region1823	chr2_186641176	0	1	NA	-1	-0.5
C2orf88	Region1827	chr2_190959542	0	2	NA	-2	-1
MSTN	Region1827	chr2_190959542	0	2	NA	-2	-1
PKHD1	Region1829	chr6_51345864	0	3	NA	-3	-1.5
TFAP2B	Region1829	chr6_51345864	0	3	NA	-3	-1.5
CDK6	Region1831	rs2299242	3	0	NA	5	2.5
MCU	Region1832	rs16930157	2	1	NA	3	1.5
MICU1	Region1832	rs16930157	1	1	NA	0	0
MIR1256	Region1832	rs16930157	1	0	NA	2	1
ABCA4	Region1835	chr1_94359754	0	3	NA	-3	-1.5
DNTTIP2	Region1835	chr1_94359754	1	0	NA	2	1
GCLM	Region1835	chr1_94359754	1	3	NA	-1	-0.5
DDX60	Region1836	chr4_169255966	2	0	NA	4	2
DDX60L	Region1836	chr4_169255966	1	0	NA	2	1
CAMK2D	Region1841	rs17636651	3	0	NA	4	2
FILIP1	Region1842	rs73454091	0	1	NA	-2	-1
ASTN1	Region1847	chr1_177070666	0	23	NA	-23	-11.5
HACE1	Region1853	rs734724	0	12	NA	-12	-6
NONE	Region1853	rs734724	0	12	NA	-12	-6
C3orf49	Region1858	chr3_63782804	2	0	NA	4	2
LINC00221	Region1862	rs8022997	1	0	NA	1	0.5
NONE	Region1862	rs8022997	1	0	NA	1	0.5
ADAMTS20	Region1871	rs11182288	0	2	NA	-3	-1.5
TMEM117	Region1871	rs11182288	1	13	NA	-14	-7
TWF1	Region1871	rs11182288	3	13	NA	-12	-6
GRHL2	Region1872	chr8_102389281	1	54	NA	-71	-35.5
NACAP1	Region1872	chr8_102389281	1	55	NA	-72	-36
MAD2L1	Region1875	chr4_121064176	0	1	NA	-1	-0.5
PRDM5	Region1875	chr4_121064176	0	1	NA	-1	-0.5
TPK1	Region1877	rs12534453	3	0	NA	6	3
FGGY	Region1879	rs11585143	4	0	NA	6	3
CHMP2B	Region188	chr3_87941892	5	0	NA	10	5
LINC00506	Region188	chr3_87941892	0	3	NA	-3	-1.5
MIR4795	Region188	chr3_87941892	0	4	NA	-5	-2.5
POU1F1	Region188	chr3_87941892	1	0	NA	2	1
COPRS	Region1886	chr17_30179173	1	0	NA	2	1
UTP6	Region1886	chr17_30179173	1	0	NA	2	1
ZNF16	Region1894	chr8_146175506	1	0	NA	1	0.5
ZNF250	Region1894	chr8_146175506	1	0	NA	1	0.5
FAM204A	Region1898	rs17574549	1	12	NA	-20	-10
PRLHR	Region1898	rs17574549	1	12	NA	-20	-10
GBA3	Region190	chr4_22122405	12	0	NA	14	7
GPR125	Region190	chr4_22122405	12	0	NA	14	7
BRE	Region1905	chr2_28418591	1	0	NA	1	0.5
CCDC61	Region191	rs12973391	2	2	NA	0	0
CHD6	Region191	rs12973391	0	1	NA	-2	-1
FBXO46	Region191	rs12973391	9	0	NA	16	8
GIPR	Region191	rs12973391	1	0	NA	2	1
IGFL3	Region191	rs12973391	0	3	NA	-6	-3
IGFL4	Region191	rs12973391	5	12	NA	-14	-7
MYPOP	Region191	rs12973391	1	0	NA	2	1
NANOS2	Region191	rs12973391	0	4	NA	-4	-2
NOVA2	Region191	rs12973391	0	3	NA	-3	-1.5
PGLYRP1	Region191	rs12973391	10	15	NA	-10	-5
PTPRT	Region191	rs12973391	0	1	NA	-2	-1
QPCTL	Region191	rs12973391	6	0	NA	10	5
EPHB1	Region1911	rs17694541	0	1	NA	-1	-0.5
KY	Region1911	rs17694541	0	1	NA	-1	-0.5
ALG10B	Region1915	rs11514395	1	1	NA	1	0.5
NONE	Region1915	rs11514395	1	1	NA	1	0.5
C3orf55	Region1931	chr3_157289870	0	2	NA	-2	-1
MCTP2	Region1938	rs9744580	5	0	NA	10	5
LAMA3	Region1941	chr18_21434506	1	2	NA	0	0
PUM2	Region1946	chr2_20472782	14	0	NA	28	14
SGPP1	Region1949	rs35302448	0	2	NA	-2	-1
SYNE2	Region1949	rs35302448	9	2	NA	12	6
MIR296	Region1950	rs73915932	0	2	NA	-2	-1
STX16-NPEPL1	Region1950	rs73915932	0	2	NA	-2	-1
CTTN	Region1953	rs61887436	6	16	NA	-21	-10.5
FADD	Region1953	rs61887436	0	0	1	0	0
PPFIA1	Region1953	rs61887436	41	11	NA	56	28
SHANK2	Region1953	rs61887436	0	2	NA	-2	-1
BPTF	Region1956	chr17_65965621	1	0	NA	2	1
NOL11	Region1956	chr17_65965621	0	1	NA	-1	-0.5
PITPNC1	Region1956	chr17_65965621	3	1	NA	4	2
TSSC1	Region1959	rs17329506	43	0	NA	86	43
CCDC60	Region1967	rs73219409	0	3	NA	-3	-1.5
NONE	Region1968	rs9925178	1	0	NA	1	0.5
PRDM7	Region1968	rs9925178	1	0	NA	1	0.5
PGBD2	Region1969	chr1_249120064	1	0	NA	2	1
SH3BP5L	Region1969	chr1_249120064	1	0	NA	2	1
ZNF692	Region1969	chr1_249120064	2	0	NA	4	2
C5orf64	Region210	chr5_60176692	0	3	NA	-3	-1.5
ELOVL7	Region210	chr5_60176692	2	10	NA	-14	-7
ERCC8	Region210	chr5_60176692	25	7	NA	37	18.5
KIF2A	Region210	chr5_60176692	0	3	NA	-3	-1.5
NDUFAF2	Region210	chr5_60176692	22	0	NA	32	16
SMIM15	Region210	chr5_60176692	1	1	NA	0	0
ZSWIM6	Region210	chr5_60176692	1	1	NA	0	0
AASS	Region213	rs73226259	0	1	NA	-1	-0.5
FAM3C	Region213	rs73226259	0	1	NA	-1	-0.5
FEZF1	Region213	rs73226259	0	1	NA	-1	-0.5
PTPRZ1	Region213	rs73226259	0	1	NA	-1	-0.5
CCBE1	Region214	rs1791322	0	16	NA	-19	-9.5
PMAIP1	Region214	rs1791322	0	15	NA	-17	-8.5
DOCK4	Region216	rs2057975	0	3	NA	-3	-1.5
OSTN	Region217	chr3_190992002	3	0	NA	4	2
UTS2B	Region217	chr3_190992002	3	0	NA	4	2
DUPD1	Region227	rs11001217	8	0	NA	10	5
KAT6B	Region227	rs11001217	32	0	NA	45	22.5
SAMD8	Region227	rs11001217	1	0	NA	2	1
CPO	Region229	chr2_206962336	1	6	NA	-5	-2.5
INO80D	Region229	chr2_206962336	1	0	NA	2	1
KLF7	Region229	chr2_206962336	1	6	NA	-5	-2.5
NRP2	Region229	chr2_206962336	1	1	NA	0	0
PARD3B	Region229	chr2_206962336	0	1	NA	-1	-0.5
ID2	Region232	rs55787230	0	1	NA	-2	-1
LINC00299	Region232	rs55787230	0	1	NA	-2	-1
ANKRD13C	Region234	rs55640529	1	0	NA	2	1
LRRC40	Region234	rs55640529	0	1	NA	-1	-0.5
LRRC7	Region234	rs55640529	0	2	NA	-2	-1
SRSF11	Region234	rs55640529	1	0	NA	2	1
MAPKAP1	Region236	chr9_128477635	4	1	NA	7	3.5
PBX3	Region236	chr9_128477635	11	1	NA	12	6
LINC01102	Region237	rs7562028	0	1	NA	-1	-0.5
EVA1A	Region245	rs2422173	0	22	NA	-38	-19
HK2	Region245	rs2422173	1	0	NA	2	1
MRPL19	Region245	rs2422173	0	18	NA	-31	-15.5
C2orf48	Region247	rs66706988	1	4	NA	-3	-1.5
CYS1	Region247	rs66706988	3	19	NA	-29	-14.5
FLJ33534	Region247	rs66706988	0	2	NA	-2	-1
GRHL1	Region247	rs66706988	8	4	NA	5	2.5
HPCAL1	Region247	rs66706988	0	4	NA	-4	-2
KCNF1	Region247	rs66706988	0	2	NA	-2	-1
KLF11	Region247	rs66706988	11	4	NA	11	5.5
RRM2	Region247	rs66706988	2	16	NA	-25	-12.5
LILRB3	Region249	rs8108313	1	0	NA	2	1
ZNF331	Region249	rs8108313	8	0	NA	15	7.5
ADCY6	Region254	rs7959281	0	1	NA	-2	-1
ANP32D	Region254	rs7959281	0	2	NA	-3	-1.5
ASB8	Region254	rs7959281	0	1	NA	-2	-1
C12orf54	Region254	rs7959281	0	1	NA	-1	-0.5
C12orf68	Region254	rs7959281	0	1	NA	-2	-1
CACNB3	Region254	rs7959281	0	2	NA	-3	-1.5
H1FNT	Region254	rs7959281	0	2	NA	-2	-1
HDAC7	Region254	rs7959281	1	0	NA	2	1
LINC00935	Region254	rs7959281	0	1	NA	-1	-0.5
OR10AD1	Region254	rs7959281	0	2	NA	-2	-1
SENP1	Region254	rs7959281	2	0	NA	4	2
ZNF641	Region254	rs7959281	1	2	NA	-1	-0.5
ARHGAP17	Region255	rs11647538	11	0	NA	20	10
HS3ST4	Region255	rs11647538	0	5	NA	-5	-2.5
LOC554206	Region255	rs11647538	1	0	NA	2	1
PRKCB	Region255	rs11647538	14	0	NA	28	14
SLC5A11	Region255	rs11647538	1	0	NA	2	1
AKAP1	Region262	rs62073046	6	0	NA	10	5
MSI2	Region262	rs62073046	2	0	NA	2	1
NPBWR1	Region266	chr8_53867155	3	68	NA	-91	-45.5
OPRK1	Region266	chr8_53867155	3	13	NA	-18	-9
RB1CC1	Region266	chr8_53867155	0	53	NA	-71	-35.5
SYN3	Region269	rs2710370	0	9	NA	-12	-6
TIMP3	Region269	rs2710370	0	5	NA	-7	-3.5
GEMIN5	Region276	chr5_154310348	2	0	NA	4	2
SAP30L-AS1	Region276	chr5_154310348	9	0	NA	17	8.5
LINC-PINT	Region279	rs1593310	6	0	NA	8	4
LOC646329	Region279	rs1593310	6	0	NA	8	4
MKLN1	Region279	rs1593310	0	7	NA	-8	-4
PLXNA4	Region279	rs1593310	0	9	NA	-9	-4.5
PODXL	Region279	rs1593310	0	9	NA	-9	-4.5
BEGAIN	Region282	rs8009765	0	2	NA	-3	-1.5
LINC00523	Region282	rs8009765	0	1	NA	-2	-1
SLC25A47	Region282	rs8009765	6	0	NA	6	3
WARS	Region282	rs8009765	57	0	NA	101	50.5
WDR25	Region282	rs8009765	4	0	NA	6	3
CHP2	Region287	rs7193910	0	27	NA	-31	-15.5
ERN2	Region287	rs7193910	0	27	NA	-31	-15.5
HS3ST2	Region287	rs7193910	0	101	NA	-177	-88.5
MIR548AA2	Region287	rs7193910	0	4	NA	-8	-4
MIR548D2	Region287	rs7193910	0	4	NA	-8	-4
NDUFAB1	Region287	rs7193910	1	0	NA	2	1
SCNN1G	Region287	rs7193910	0	17	NA	-31	-15.5
UBFD1	Region287	rs7193910	1	0	NA	2	1
USP31	Region287	rs7193910	37	119	NA	-156	-78
ENPP6	Region289	chr4_185200442	0	1	NA	-1	-0.5
IRF2	Region289	chr4_185200442	3	0	NA	6	3
LOC728175	Region289	chr4_185200442	0	1	NA	-1	-0.5
COPS3	Region293	chr17_17141778	17	0	NA	34	17
FLCN	Region293	chr17_17141778	19	0	NA	38	19
MPRIP	Region293	chr17_17141778	2	0	NA	4	2
PLD6	Region293	chr17_17141778	9	0	NA	16	8
TNFRSF13B	Region293	chr17_17141778	9	0	NA	16	8
ABCA1	Region294	chr9_107662134	1	0	NA	2	1
LOC100996590	Region294	chr9_107662134	2	3	NA	-1	-0.5
NIPSNAP3A	Region294	chr9_107662134	5	0	NA	10	5
NIPSNAP3B	Region294	chr9_107662134	3	0	NA	4	2
TAL2	Region294	chr9_107662134	0	1	NA	-2	-1
TMEM38B	Region294	chr9_107662134	9	4	NA	6	3
ANKRA2	Region295	chr5_72331732	0	10	NA	-10	-5
BTF3	Region295	chr5_72331732	0	10	NA	-10	-5
MAP1B	Region295	chr5_72331732	1	1	NA	-1	-0.5
MRPS27	Region295	chr5_72331732	4	0	NA	7	3.5
PTCD2	Region295	chr5_72331732	1	0	NA	2	1
ZNF366	Region295	chr5_72331732	2	0	NA	3	1.5
ADAMTS2	Region296	chr5_178707459	0	3	NA	-6	-3
RNF130	Region296	chr5_178707459	1	0	NA	2	1
RUFY1	Region296	chr5_178707459	0	1	NA	-2	-1
ARL4A	Region304	chr7_13443524	1	0	NA	2	1
ADAMTS18	Region306	rs72788882	0	72	NA	-89	-44.5
NUDT7	Region306	rs72788882	0	41	NA	-49	-24.5
MYO16	Region312	rs17885582	1	0	NA	1	0.5
TNFSF13B	Region312	rs17885582	2	0	NA	2	1
MSRB3	Region315	chr12_65855770	0	6	NA	-6	-3
RPSAP52	Region315	chr12_65855770	0	6	NA	-6	-3
CAMK1G	Region322	chr1_209986553	0	2	NA	-3	-1.5
DIEXF	Region322	chr1_209986553	0	2	NA	-2	-1
IRF6	Region322	chr1_209986553	0	1	NA	-1	-0.5
MIR205HG	Region322	chr1_209986553	1	15	NA	-21	-10.5
PLXNA2	Region322	chr1_209986553	1	13	NA	-18	-9
SYT14	Region322	chr1_209986553	0	1	NA	-1	-0.5
SERPINB6	Region328	chr6_3542861	1	0	NA	2	1
SERPINB9	Region328	chr6_3542861	1	0	NA	2	1
C6orf132	Region329	rs59024520	1	0	NA	2	1
FOXP4	Region329	rs59024520	4	2	NA	4	2
NCR2	Region329	rs59024520	0	4	NA	-6	-3
TAF8	Region329	rs59024520	2	0	NA	4	2
TRERF1	Region329	rs59024520	5	0	NA	6	3
RBFOX1	Region331	rs57971748	0	3	NA	-3	-1.5
CTNNAL1	Region337	rs1856623	1	0	NA	1	0.5
EPB41L4B	Region337	rs1856623	0	1	NA	-1	-0.5
IKBKAP	Region337	rs1856623	1	0	NA	2	1
TMEM245	Region337	rs1856623	1	0	NA	2	1
COL28A1	Region338	rs17144906	0	1	NA	-1	-0.5
GLCCI1	Region338	rs17144906	10	0	NA	20	10
ICA1	Region338	rs17144906	3	0	NA	6	3
CUBN	Region344	chr10_16255053	0	1	NA	-1	-0.5
RSU1	Region344	chr10_16255053	3	1	NA	5	2.5
PEAK1	Region345	chr15_77543820	5	0	NA	9	4.5
PSTPIP1	Region345	chr15_77543820	17	0	NA	31	15.5
RCN2	Region345	chr15_77543820	6	0	NA	9	4.5
TSPAN3	Region345	chr15_77543820	1	0	NA	1	0.5
FYN	Region349	rs9374286	51	6	NA	83	41.5
TUBE1	Region349	rs9374286	1	0	NA	2	1
WISP3	Region349	rs9374286	2	6	NA	-3	-1.5
LOC643770	Region350	chr12_98331635	1	0	NA	1	0.5
TMPO	Region350	chr12_98331635	5	0	NA	6	3
TMPO-AS1	Region350	chr12_98331635	3	0	NA	4	2
C7orf63	Region351	rs35219099	0	1	NA	-2	-1
CDK14	Region351	rs35219099	7	5	NA	5	2.5
CLDN12	Region351	rs35219099	4	5	NA	0	0
GTPBP10	Region351	rs35219099	1	0	NA	2	1
BMP7	Region353	rs6128148	1	32	NA	-57	-28.5
C20orf85	Region353	rs6128148	0	2	NA	-2	-1
MIR4532	Region353	rs6128148	0	20	NA	-37	-18.5
PMEPA1	Region353	rs6128148	0	18	NA	-35	-17.5
TFAP2C	Region353	rs6128148	1	32	NA	-57	-28.5
SETBP1	Region359	rs34243213	0	2	NA	-2	-1
SIGLEC15	Region359	rs34243213	5	42	NA	-76	-38
SLC14A1	Region359	rs34243213	0	37	NA	-74	-37
SYT4	Region359	rs34243213	0	2	NA	-2	-1
HDDC2	Region366	rs13213832	0	0	1	0	0
LINC00476	Region369	rs2274689	0	1	NA	-2	-1
PTCH1	Region369	rs2274689	0	1	NA	-2	-1
GJA1	Region377	rs9482308	0	1	NA	-1	-0.5
HSF2	Region377	rs9482308	0	1	NA	-1	-0.5
CLNK	Region382	chr4_11241928	17	0	NA	20	10
MIR572	Region382	chr4_11241928	17	0	NA	20	10
FAM183A	Region384	rs61775698	0	10	NA	-10	-5
SLC2A1-AS1	Region384	rs61775698	0	10	NA	-10	-5
SLC6A9	Region384	rs61775698	5	0	NA	7	3.5
FAXC	Region386	rs35354647	0	4	NA	-5	-2.5
FBXL4	Region386	rs35354647	2	4	NA	-1	-0.5
MIR2113	Region386	rs35354647	0	1	NA	-2	-1
POU3F2	Region386	rs35354647	0	1	NA	-2	-1
CASC9	Region387	rs1455808	0	1	NA	-1	-0.5
GDAP1	Region387	rs1455808	8	0	NA	14	7
HNF4G	Region387	rs1455808	0	1	NA	-1	-0.5
MIR5681A	Region387	rs1455808	2	0	NA	2	1
LINC00261	Region390	chr20_22669999	0	23	NA	-23	-11.5
LOC100270679	Region390	chr20_22669999	0	2	NA	-2	-1
LOC284788	Region390	chr20_22669999	1	28	NA	-26	-13
CPA3	Region392	rs4681163	0	2	NA	-2	-1
GYG1	Region392	rs4681163	0	2	NA	-2	-1
TM4SF4	Region392	rs4681163	0	5	NA	-6	-3
ADCY8	Region396	rs6415510	0	3	NA	-3	-1.5
ASAP1	Region396	rs6415510	63	3	NA	100	50
GSDMC	Region396	rs6415510	2	0	NA	2	1
LINC00977	Region396	rs6415510	2	0	NA	2	1
MIR5194	Region396	rs6415510	3	0	NA	6	3
PRKACB	Region397	chr1_83983513	3	0	NA	5	2.5
CTBP2	Region406	rs2946996	3	19	NA	-33	-16.5
DHX32	Region406	rs2946996	0	0	1	0	0
LOC100169752	Region406	rs2946996	1	7	NA	-13	-6.5
GAK	Region410	rs11946340	1	0	NA	2	1
ZNF718	Region410	rs11946340	1	0	NA	2	1
CD96	Region418	rs9863869	2	1	NA	2	1
PVRL3	Region418	rs9863869	2	1	NA	2	1
MYL12A	Region419	chr18_4188245	20	0	NA	34	17
MYL12B	Region419	chr18_4188245	14	0	NA	26	13
EHD3	Region420	rs56212995	11	7	NA	7	3.5
XDH	Region420	rs56212995	11	7	NA	7	3.5
CAST	Region421	chr5_96208940	2	6	NA	-7	-3.5
ERAP1	Region421	chr5_96208940	3	0	NA	6	3
ERAP2	Region421	chr5_96208940	1	0	NA	2	1
PCSK1	Region421	chr5_96208940	0	6	NA	-11	-5.5
SPACA7	Region423	rs4907654	0	2	NA	-2	-1
TUBGCP3	Region423	rs4907654	0	2	NA	-2	-1
C1orf127	Region426	rs475980	0	4	NA	-4	-2
CASZ1	Region426	rs475980	11	4	NA	16	8
IGF1R	Region428	rs12591705	17	0	NA	22	11
RASGRP3	Region430	chr2_34465194	38	0	NA	60	30
BAMBI	Region431	rs1249012	0	11	NA	-18	-9
C10orf126	Region431	rs1249012	0	11	NA	-11	-5.5
LINC00837	Region431	rs1249012	0	22	NA	-29	-14.5
PHACTR3	Region432	rs2426843	0	8	NA	-8	-4
MIR3679	Region433	rs2320542	0	5	NA	-6	-3
NCKAP5	Region433	rs2320542	0	7	NA	-10	-5
C2orf68	Region434	rs6730797	1	0	NA	2	1
KCMF1	Region434	rs6730797	82	3	NA	125	62.5
SFTPB	Region434	rs6730797	1	0	NA	2	1
TMSB10	Region434	rs6730797	27	0	NA	43	21.5
USP39	Region434	rs6730797	2	0	NA	4	2
HERC4	Region437	chr10_69148012	7	0	NA	14	7
SIRT1	Region437	chr10_69148012	1	0	NA	2	1
CCDC40	Region438	chr17_77403066	0	1	NA	-1	-0.5
RBFOX3	Region438	chr17_77403066	0	15	NA	-29	-14.5
INPP5A	Region441	rs2814448	56	0	NA	98	49
ANKRD33B	Region442	chr5_11618912	16	0	NA	16	8
DAP	Region442	chr5_11618912	72	0	NA	111	55.5
CDNF	Region445	chr10_14854121	13	0	NA	15	7.5
FAM107B	Region445	chr10_14854121	9	0	NA	10	5
FRMD4A	Region445	chr10_14854121	0	4	NA	-5	-2.5
HSPA14	Region445	chr10_14854121	16	0	NA	32	16
SUV39H2	Region445	chr10_14854121	6	0	NA	11	5.5
CD180	Region446	rs6449807	1	0	NA	2	1
MAST4	Region446	rs6449807	2	0	NA	4	2
DCC	Region451	chr18_49830422	0	3	NA	-3	-1.5
TNC	Region452	chr9_117791512	0	1	NA	-2	-1
HPD	Region460	chr12_122460247	9	0	NA	13	6.5
KDM2B	Region460	chr12_122460247	10	0	NA	18	9
MORN3	Region460	chr12_122460247	21	0	NA	29	14.5
ORAI1	Region460	chr12_122460247	13	0	NA	22	11
TMEM120B	Region460	chr12_122460247	18	0	NA	23	11.5
KCNJ3	Region463	rs1356745	0	11	NA	-11	-5.5
NR4A2	Region463	rs1356745	0	11	NA	-11	-5.5
KLF9	Region464	rs11142536	3	2	NA	2	1
SMC5	Region464	rs11142536	1	1	NA	0	0
TRPM3	Region464	rs11142536	0	3	NA	-3	-1.5
SLC6A11	Region465	chr3_10712779	0	2	NA	-2	-1
MOB3B	Region470	rs7869197	45	0	NA	72	36
CCSER1	Region473	rs62309834	0	2	NA	-2	-1
MMRN1	Region473	rs62309834	0	2	NA	-2	-1
LOC646903	Region474	chr3_149977054	0	1	NA	-2	-1
TSC22D2	Region474	chr3_149977054	0	1	NA	-2	-1
GAD2	Region479	chr10_26628266	0	3	NA	-5	-2.5
GPR158	Region479	chr10_26628266	0	3	NA	-4	-2
MYO3A	Region479	chr10_26628266	0	3	NA	-4	-2
PLEKHF1	Region480	chr19_29520255	1	4	NA	-5	-2.5
POP4	Region480	chr19_29520255	1	4	NA	-5	-2.5
C16orf82	Region481	rs6497969	0	5	NA	-5	-2.5
HS3ST4	Region481	rs6497969	0	5	NA	-5	-2.5
BDKRB2	Region489	rs1683118	0	1	NA	-1	-0.5
C14orf132	Region489	rs1683118	0	1	NA	-1	-0.5
PAPOLA	Region489	rs1683118	0	2	NA	-4	-2
VRK1	Region489	rs1683118	0	2	NA	-4	-2
BCL9	Region491	rs6593794	0	30	NA	-58	-29
LOC728989	Region491	rs6593794	7	11	NA	-2	-1
NBPF13P	Region491	rs6593794	6	6	NA	1	0.5
KCNMA1	Region494	rs56325337	1	27	NA	-26	-13
FAM172A	Region498	rs4242247	212	9	NA	346	173
KIAA0825	Region498	rs4242247	0	9	NA	-11	-5.5
MIR548AO	Region498	rs4242247	0	1	NA	-1	-0.5
ANKH	Region503	rs250435	16	0	NA	19	9.5
DNAH5	Region503	rs250435	0	2	NA	-2	-1
FAM105A	Region503	rs250435	0	8	NA	-12	-6
FAM105B	Region503	rs250435	19	8	NA	20	10
TRIO	Region503	rs250435	40	2	NA	70	35
GRM3	Region505	rs73386109	0	3	NA	-3	-1.5
SEMA3D	Region505	rs73386109	0	3	NA	-3	-1.5
C11orf58	Region509	rs61997203	1	1	NA	1	0.5
LDHAL6A	Region509	rs61997203	15	0	NA	30	15
MYOD1	Region509	rs61997203	0	1	NA	-1	-0.5
OTOG	Region509	rs61997203	0	2	NA	-3	-1.5
SOX6	Region509	rs61997203	0	1	NA	-1	-0.5
TSG101	Region509	rs61997203	37	0	NA	74	37
UEVLD	Region509	rs61997203	46	0	NA	90	45
LHX5	Region510	rs73203096	0	29	NA	-35	-17.5
RBM19	Region510	rs73203096	0	29	NA	-35	-17.5
DNPEP	Region515	chr2_220219746	2	1	NA	2	1
RESP18	Region515	chr2_220219746	2	1	NA	2	1
GRHPR	Region516	rs744985	10	0	NA	18	9
PAX5	Region516	rs744985	16	0	NA	28	14
ZCCHC7	Region516	rs744985	10	0	NA	18	9
DNAJC30	Region518	rs73138822	11	0	NA	21	10.5
MLXIPL	Region518	rs73138822	0	6	NA	-12	-6
STX1A	Region518	rs73138822	5	2	NA	6	3
VPS37D	Region518	rs73138822	4	12	NA	-14	-7
WBSCR22	Region518	rs73138822	20	0	NA	40	20
C3orf58	Region521	chr3_143738361	13	0	NA	21	10.5
NONE	Region521	chr3_143738361	6	0	NA	8	4
GPHN	Region522	rs17184650	0	0	1	0	0
CBLN4	Region523	chr20_55234978	0	4	NA	-4	-2
MC3R	Region523	chr20_55234978	0	3	NA	-3	-1.5
LINC00617	Region524	chr14_96246852	0	1	NA	-1	-0.5
TCL1A	Region524	chr14_96246852	0	1	NA	-1	-0.5
TCL1B	Region524	chr14_96246852	1	0	NA	2	1
TCL6	Region524	chr14_96246852	1	0	NA	2	1
AKR1B1	Region528	chr7_133128185	7	76	NA	-105	-52.5
EXOC4	Region528	chr7_133128185	4	0	NA	6	3
SLC35B4	Region528	chr7_133128185	6	76	NA	-107	-53.5
CDYL2	Region536	rs4506892	1	0	NA	1	0.5
CMIP	Region536	rs4506892	1	0	NA	2	1
PLCG2	Region536	rs4506892	1	0	NA	2	1
SDR42E1	Region536	rs4506892	1	0	NA	2	1
STARD7-AS1	Region538	chr2_96912401	1	0	NA	2	1
TMEM127	Region538	chr2_96912401	1	0	NA	2	1
SLC39A11	Region539	chr17_70365063	3	0	NA	6	3
TRAF3IP1	Region541	rs72978081	1	0	NA	2	1
GAS7	Region542	chr17_10126068	17	2	NA	27	13.5
MYH13	Region542	chr17_10126068	0	2	NA	-3	-1.5
ALG11	Region544	rs686321	3	0	NA	4	2
ATP7B	Region544	rs686321	1	4	NA	-4	-2
DHRS12	Region544	rs686321	2	0	NA	4	2
INTS6	Region544	rs686321	1	0	NA	1	0.5
MRPS31P5	Region544	rs686321	3	1	NA	5	2.5
NEK3	Region544	rs686321	20	1	NA	38	19
NEK5	Region544	rs686321	3	8	NA	-12	-6
THSD1	Region544	rs686321	0	1	NA	-1	-0.5
UTP14C	Region544	rs686321	1	0	NA	1	0.5
GRIN3A	Region547	rs35173546	0	1	NA	-1	-0.5
LPPR1	Region547	rs35173546	0	11	NA	-16	-8
C20orf196	Region548	rs12481416	0	2	NA	-4	-2
GPCPD1	Region548	rs12481416	2	2	NA	0	0
SLC35F3	Region551	rs11587866	0	2	NA	-2	-1
TARBP1	Region551	rs11587866	3	0	NA	6	3
BEND6	Region552	rs35304796	0	1	NA	-2	-1
KIAA1586	Region552	rs35304796	1	1	NA	0	0
PRIM2	Region552	rs35304796	0	9	NA	-18	-9
RAB23	Region552	rs35304796	0	9	NA	-18	-9
ZNF451	Region552	rs35304796	1	0	NA	2	1
CDO1	Region553	rs10052595	5	95	NA	-93	-46.5
TMED7-TICAM2	Region553	rs10052595	5	95	NA	-93	-46.5
ARL4C	Region556	rs6743497	9	29	NA	-39	-19.5
SH3BP4	Region556	rs6743497	5	12	NA	-16	-8
SPP2	Region556	rs6743497	4	17	NA	-23	-11.5
CELF4	Region558	rs669086	1	5	NA	-8	-4
KIAA1328	Region558	rs669086	17	0	NA	21	10.5
TPGS2	Region558	rs669086	4	0	NA	8	4
RASEF	Region560	rs10867787	7	1	NA	9	4.5
SPATA31D1	Region560	rs10867787	7	1	NA	9	4.5
TLE1	Region560	rs10867787	14	0	NA	22	11
CDCA8	Region561	rs12760796	0	0	1	0	0
GNL2	Region561	rs12760796	0	2	NA	-3	-1.5
MEAF6	Region561	rs12760796	1	0	NA	1	0.5
MIR3659	Region561	rs12760796	4	33	NA	-30	-15
POU3F1	Region561	rs12760796	5	29	NA	-24	-12
RSPO1	Region561	rs12760796	0	2	NA	-3	-1.5
SNIP1	Region561	rs12760796	1	0	NA	1	0.5
UTP11L	Region561	rs12760796	1	0	NA	2	1
ANK3	Region563	chr10_61939105	2	0	NA	2	1
ARFIP1	Region564	rs9307899	62	5	NA	101	50.5
FHDC1	Region564	rs9307899	7	9	NA	-9	-4.5
TIGD4	Region564	rs9307899	0	3	NA	-5	-2.5
TMEM154	Region564	rs9307899	0	2	NA	-3	-1.5
KLF12	Region570	rs9600246	1	40	NA	-56	-28
LINC00347	Region570	rs9600246	0	13	NA	-13	-6.5
LINC00381	Region570	rs9600246	1	53	NA	-69	-34.5
LOC646736	Region573	rs2943633	0	9	NA	-9	-4.5
MIR5702	Region573	rs2943633	0	9	NA	-9	-4.5
ERC2	Region574	rs13062287	0	3	NA	-3	-1.5
WNT5A	Region574	rs13062287	0	3	NA	-3	-1.5
CEP170P1	Region575	chr4_119760096	7	0	NA	10	5
LOC729218	Region575	chr4_119760096	9	2	NA	10	5
METTL14	Region575	chr4_119760096	17	4	NA	30	15
SEC24D	Region575	chr4_119760096	204	70	NA	320	160
SYNPO2	Region575	chr4_119760096	19	70	NA	-42	-21
KCTD8	Region584	chr4_44532611	0	8	NA	-10	-5
YIPF7	Region584	chr4_44532611	0	6	NA	-6	-3
LINC00670	Region585	chr17_12254462	0	2	NA	-4	-2
MYOCD	Region585	chr17_12254462	0	2	NA	-4	-2
FLT1	Region588	rs677471	2	15	NA	-14	-7
POMP	Region588	rs677471	1	1	NA	0	0
CCDC69	Region592	chr5_150034405	3	0	NA	4	2
GM2A	Region592	chr5_150034405	1	0	NA	2	1
SLC36A1	Region592	chr5_150034405	0	1	NA	-2	-1
SLC36A2	Region592	chr5_150034405	0	1	NA	-2	-1
SYNPO	Region592	chr5_150034405	1	0	NA	2	1
FIGN	Region598	rs6712770	0	1	NA	-1	-0.5
GRB14	Region598	rs6712770	0	1	NA	-1	-0.5
BSPRY	Region600	rs62576146	2	0	NA	2	1
HSDL2	Region600	rs62576146	16	0	NA	28	14
KIAA1958	Region600	rs62576146	1	0	NA	1	0.5
MIR3134	Region600	rs62576146	18	0	NA	30	15
RGS3	Region600	rs62576146	1	13	NA	-18	-9
RNF183	Region600	rs62576146	0	1	NA	-1	-0.5
SLC31A1	Region600	rs62576146	2	0	NA	3	1.5
WDR31	Region600	rs62576146	0	1	NA	-1	-0.5
ZNF618	Region600	rs62576146	1	13	NA	-18	-9
EYA3	Region601	chr1_28273709	29	0	NA	56	28
FAM76A	Region601	chr1_28273709	2	0	NA	4	2
PPP1R8	Region601	chr1_28273709	1	0	NA	2	1
PTAFR	Region601	chr1_28273709	4	0	NA	6	3
STX12	Region601	chr1_28273709	2	0	NA	4	2
THEMIS2	Region601	chr1_28273709	1	0	NA	2	1
XKR8	Region601	chr1_28273709	1	0	NA	2	1
C16orf72	Region602	rs11643865	31	0	NA	41	20.5
GRIN2A	Region602	rs11643865	0	1	NA	-1	-0.5
MIR548X	Region602	rs11643865	17	1	NA	20	10
USP7	Region602	rs11643865	2	0	NA	4	2
AGPAT9	Region603	rs28445976	0	26	NA	-52	-26
COQ2	Region603	rs28445976	11	0	NA	19	9.5
NKX6-1	Region603	rs28445976	0	26	NA	-52	-26
PLAC8	Region603	rs28445976	11	0	NA	19	9.5
SEC31A	Region603	rs28445976	1	0	NA	2	1
KLF4	Region606	rs10978918	1	0	NA	2	1
MIR548Q	Region606	rs10978918	0	26	NA	-52	-26
RAD23B	Region606	rs10978918	13	26	NA	-26	-13
PRDM2	Region608	rs10927944	1	0	NA	2	1
SNX29	Region609	chr16_12224000	4	0	NA	8	4
C3orf56	Region610	rs6808867	0	1	NA	-1	-0.5
TPRA1	Region610	rs6808867	0	1	NA	-1	-0.5
ANK1	Region611	rs72633853	1	1	NA	0	0
GINS4	Region611	rs72633853	1	0	NA	1	0.5
GOLGA7	Region611	rs72633853	1	17	NA	-23	-11.5
SFRP1	Region611	rs72633853	0	17	NA	-24	-12
APPL2	Region612	rs11112453	3	3	NA	3	1.5
C12orf75	Region612	rs11112453	1	3	NA	-1	-0.5
CHST11	Region612	rs11112453	1	0	NA	2	1
CKAP4	Region612	rs11112453	0	1	NA	-1	-0.5
TCP11L2	Region612	rs11112453	0	1	NA	-1	-0.5
COL6A3	Region614	rs4663712	0	3	NA	-3	-1.5
COPS8	Region614	rs4663712	0	3	NA	-3	-1.5
TMEM68	Region622	rs4407861	0	8	NA	-14	-7
XKR4	Region622	rs4407861	0	8	NA	-14	-7
NBEA	Region623	chr13_35115109	0	1	NA	-2	-1
DAPP1	Region624	chr4_100989312	1	0	NA	2	1
DDIT4L	Region624	chr4_100989312	1	8	NA	-6	-3
DNAJB14	Region624	chr4_100989312	6	0	NA	12	6
LAMTOR3	Region624	chr4_100989312	3	0	NA	6	3
LOC256880	Region624	chr4_100989312	1	8	NA	-6	-3
HDAC4	Region625	rs60180892	0	1	NA	-2	-1
LOC150935	Region625	rs60180892	0	1	NA	-2	-1
DYM	Region626	rs4939832	34	0	NA	68	34
SMAD7	Region626	rs4939832	3	0	NA	6	3
GP6	Region633	rs8105212	1	0	NA	1	0.5
LILRB4	Region633	rs8105212	0	13	NA	-22	-11
LILRP2	Region633	rs8105212	0	15	NA	-24	-12
RDH13	Region633	rs8105212	1	0	NA	2	1
CIDEA	Region634	rs6505744	0	3	NA	-4	-2
GNAL	Region634	rs6505744	1	19	NA	-21	-10.5
TUBB6	Region634	rs6505744	0	3	NA	-4	-2
C11orf42	Region639	rs4758399	4	0	NA	7	3.5
CCKBR	Region639	rs4758399	0	12	NA	-24	-12
CNGA4	Region639	rs4758399	0	3	NA	-6	-3
FAM160A2	Region639	rs4758399	19	1	NA	34	17
OR52W1	Region639	rs4758399	1	0	NA	1	0.5
RFXAP	Region640	chr13_38023919	0	44	NA	-82	-41
SERTM1	Region640	chr13_38023919	0	44	NA	-82	-41
ANKLE2	Region643	rs609524	7	0	NA	14	7
CHFR	Region643	rs609524	1	0	NA	2	1
GOLGA3	Region643	rs609524	8	0	NA	16	8
ATG3	Region645	rs7619941	4	0	NA	6	3
BTLA	Region645	rs7619941	5	0	NA	6	3
CD200	Region645	rs7619941	4	0	NA	8	4
ARHGAP24	Region648	rs13113784	8	0	NA	12	6
GRM8	Region652	rs57698552	0	5	NA	-5	-2.5
LOC154872	Region652	rs57698552	3	8	NA	-5	-2.5
POT1	Region652	rs57698552	25	10	NA	37	18.5
GBE1	Region657	rs1919564	1	0	NA	1	0.5
NONE	Region657	rs1919564	1	0	NA	1	0.5
CLDN5	Region659	chr22_19649127	0	7	NA	-7	-3.5
LINC00895	Region659	chr22_19649127	1	22	NA	-21	-10.5
43348	Region659	chr22_19649127	1	12	NA	-11	-5.5
AC006057.2	Region661	chr7_99578199	0	0	1	0	0
AGFG2	Region661	chr7_99578199	4	0	NA	6	3
AP4M1	Region661	chr7_99578199	3	0	NA	4	2
AZGP1	Region661	chr7_99578199	0	9	NA	-16	-8
AZGP1P1	Region661	chr7_99578199	0	1	NA	-1	-0.5
BUD31	Region661	chr7_99578199	0	0	8	0	0
C7orf43	Region661	chr7_99578199	2	0	NA	2	1
CNPY4	Region661	chr7_99578199	2	0	NA	4	2
COPS6	Region661	chr7_99578199	6	0	NA	12	6
FBXO24	Region661	chr7_99578199	0	1	NA	-2	-1
GAL3ST4	Region661	chr7_99578199	0	1	NA	-2	-1
GATS	Region661	chr7_99578199	3	0	NA	4	2
GJC3	Region661	chr7_99578199	0	8	NA	-14	-7
LAMTOR4	Region661	chr7_99578199	6	0	NA	12	6
LOC255374	Region661	chr7_99578199	0	0	5	0	0
MBLAC1	Region661	chr7_99578199	7	0	NA	14	7
MCM7	Region661	chr7_99578199	12	0	NA	24	12
PCOLCE-AS1	Region661	chr7_99578199	0	2	NA	-3	-1.5
PMS2P1	Region661	chr7_99578199	1	0	NA	2	1
SPDYE3	Region661	chr7_99578199	2	0	NA	2	1
STAG3	Region661	chr7_99578199	1	0	NA	1	0.5
STAG3L5P-PVRIG2P-PILRB	Region661	chr7_99578199	3	0	NA	4	2
TAF6	Region661	chr7_99578199	5	0	NA	10	5
TRIM4	Region661	chr7_99578199	1	0	NA	2	1
ZKSCAN1	Region661	chr7_99578199	3	2	NA	3	1.5
ZKSCAN5	Region661	chr7_99578199	0	0	6	0	0
ZNF3	Region661	chr7_99578199	5	0	NA	10	5
ZSCAN21	Region661	chr7_99578199	1	1	NA	0	0
PTGES	Region669	rs1054879	1	0	NA	1	0.5
TOR1B	Region669	rs1054879	1	0	NA	1	0.5
LOC100500773	Region670	rs12234989	0	2	NA	-3	-1.5
LOC100616530	Region670	rs12234989	0	2	NA	-3	-1.5
NPIPA7	Region673	rs6498721	0	8	NA	-9	-4.5
XYLT1	Region673	rs6498721	40	8	NA	53	26.5
ACYP2	Region676	rs2968809	1	0	NA	2	1
CLHC1	Region676	rs2968809	16	0	NA	24	12
RTN4	Region676	rs2968809	18	0	NA	28	14
CNTNAP3	Region678	rs73646287	1	18	NA	-34	-17
FAM201A	Region678	rs73646287	1	18	NA	-34	-17
MRGPRX1	Region683	chr11_18700484	0	3	NA	-5	-2.5
MRGPRX2	Region683	chr11_18700484	0	2	NA	-4	-2
NAV2	Region683	chr11_18700484	0	4	NA	-6	-3
PTPN5	Region683	chr11_18700484	0	5	NA	-9	-4.5
SPTY2D1	Region683	chr11_18700484	0	2	NA	-2	-1
TMEM86A	Region683	chr11_18700484	0	2	NA	-2	-1
ZDHHC13	Region683	chr11_18700484	0	2	NA	-4	-2
COPB2	Region684	rs73228975	0	0	9	0	0
MRPS22	Region684	rs73228975	0	0	9	0	0
SLC25A36	Region684	rs73228975	0	0	1	0	0
LHX2	Region686	chr9_127151405	2	0	NA	3	1.5
LOC100129034	Region686	chr9_127151405	1	0	NA	2	1
NEK6	Region686	chr9_127151405	38	0	NA	58	29
PSMB7	Region686	chr9_127151405	8	0	NA	16	8
DUSP19	Region693	chr2_183073240	0	30	NA	-56	-28
NCKAP1	Region693	chr2_183073240	0	7	NA	-12	-6
NUP35	Region693	chr2_183073240	2	22	NA	-39	-19.5
IRX5	Region696	rs31041	0	2	NA	-2	-1
IRX6	Region696	rs31041	0	2	NA	-2	-1
PTPRU	Region697	rs10799128	0	13	NA	-22	-11
ITGB5	Region703	rs13314004	0	3	NA	-5	-2.5
MIR3134	Region711	rs9886804	141	0	NA	253	126.5
PTBP3	Region711	rs9886804	2	0	NA	4	2
UGCG	Region711	rs9886804	2	0	NA	2	1
CBLL1	Region713	rs62469781	0	1	NA	-1	-0.5
SLC26A4	Region713	rs62469781	0	1	NA	-1	-0.5
FAM84A	Region714	chr2_14801154	0	4	NA	-4	-2
LINC00276	Region714	chr2_14801154	0	2	NA	-2	-1
C12orf74	Region718	rs11106609	4	0	NA	6	3
CLLU1	Region718	rs11106609	4	0	NA	6	3
LINC00473	Region719	rs13194994	0	5	NA	-5	-2.5
PDE10A	Region719	rs13194994	0	5	NA	-5	-2.5
CDH6	Region723	rs10940985	0	4	NA	-4	-2
NONE	Region723	rs10940985	0	4	NA	-4	-2
EIF3E	Region725	rs10108732	4	32	NA	-43	-21.5
EMC2	Region725	rs10108732	76	32	NA	98	49
TMEM74	Region725	rs10108732	14	0	NA	28	14
ERICH1-AS1	Region733	chr8_216232	0	3	NA	-3	-1.5
LOC286083	Region733	chr8_216232	0	3	NA	-3	-1.5
TP73	Region738	rs12062999	2	12	NA	-20	-10
DIP2C	Region745	chr10_367586	0	5	NA	-5	-2.5
LRP2	Region748	rs62171263	0	1	NA	-1	-0.5
ST6GALNAC5	Region749	chr1_77397951	0	2	NA	-2	-1
C12orf79	Region750	chr12_91742336	0	1	NA	-2	-1
DCN	Region750	chr12_91742336	0	1	NA	-2	-1
UPP1	Region752	chr7_48143488	1	0	NA	2	1
CCDC91	Region760	chr12_28492835	5	0	NA	10	5
MRPS35	Region760	chr12_28492835	11	1	NA	20	10
REP15	Region760	chr12_28492835	0	1	NA	-2	-1
CCDC59	Region761	rs10506851	0	1	NA	-1	-0.5
PPFIA2	Region761	rs10506851	0	3	NA	-5	-2.5
LCTL	Region762	rs2708291	0	2	NA	-2	-1
SMAD3	Region762	rs2708291	3	5	NA	-5	-2.5
SMAD6	Region762	rs2708291	3	7	NA	-7	-3.5
CD2AP	Region763	rs952884	1	4	NA	-2	-1
CYP39A1	Region763	rs952884	0	1	NA	-2	-1
TNFRSF21	Region763	rs952884	1	4	NA	-2	-1
CELSR1	Region764	chr22_46883502	20	0	NA	40	20
GRAMD4	Region764	chr22_46883502	20	0	NA	40	20
BANCR	Region766	rs7853984	0	10	NA	-10	-5
FXN	Region766	rs7853984	1	0	NA	1	0.5
PRKACG	Region766	rs7853984	1	0	NA	1	0.5
TJP2	Region766	rs7853984	0	9	NA	-9	-4.5
ACE	Region775	rs9893353	1	0	NA	2	1
CYB561	Region775	rs9893353	1	0	NA	2	1
MIR548W	Region775	rs9893353	1	2	NA	-1	-0.5
TANC2	Region775	rs9893353	1	0	NA	1	0.5
EP300	Region777	chr22_41661044	0	1	NA	-2	-1
L3MBTL2	Region777	chr22_41661044	1	1	NA	0	0
MCHR1	Region777	chr22_41661044	0	6	NA	-11	-5.5
RANGAP1	Region777	chr22_41661044	1	0	NA	2	1
GRIK4	Region779	chr11_120715471	0	2	NA	-2	-1
SC5D	Region779	chr11_120715471	2	3	NA	-2	-1
SORL1	Region779	chr11_120715471	1	0	NA	2	1
TECTA	Region779	chr11_120715471	1	3	NA	-4	-2
CRB2	Region780	chr9_125591372	3	0	NA	4	2
MIR600HG	Region780	chr9_125591372	3	0	NA	6	3
PDCL	Region780	chr9_125591372	2	0	NA	4	2
RABGAP1	Region780	chr9_125591372	22	0	NA	42	21
RC3H2	Region780	chr9_125591372	8	0	NA	14	7
STRBP	Region780	chr9_125591372	19	0	NA	32	16
TTLL11	Region780	chr9_125591372	1	22	NA	-21	-10.5
ZBTB26	Region780	chr9_125591372	7	0	NA	12	6
DRD5	Region784	chr4_9724458	0	1	NA	-2	-1
SLC2A9	Region784	chr4_9724458	0	1	NA	-2	-1
EPHA4	Region785	chr2_221329451	0	5	NA	-5	-2.5
MIR4268	Region785	chr2_221329451	0	5	NA	-5	-2.5
GCOM1	Region787	rs10444836	1	2	NA	-2	-1
LOC145783	Region787	rs10444836	2	0	NA	2	1
POLR2M	Region787	rs10444836	1	0	NA	2	1
TCF12	Region787	rs10444836	6	0	NA	12	6
ZNF280D	Region787	rs10444836	2	0	NA	2	1
ADAMTS1	Region788	rs62215960	0	11	NA	-12	-6
ADAMTS5	Region788	rs62215960	0	15	NA	-18	-9
DAB1	Region789	chr1_57546892	0	1	NA	-1	-0.5
MAGI2	Region794	rs6466246	0	7	NA	-7	-3.5
CHRNA7	Region798	rs10519727	0	1	NA	-2	-1
TRPM1	Region798	rs10519727	1	0	NA	1	0.5
BASP1P1	Region801	chr13_23414855	0	1	NA	-1	-0.5
LINC00540	Region801	chr13_23414855	0	1	NA	-1	-0.5
ZNF85	Region803	rs61198722	1	0	NA	1	0.5
MAP10	Region807	rs34229979	0	5	NA	-6	-3
SIPA1L2	Region807	rs34229979	0	5	NA	-6	-3
TSNAX-DISC1	Region807	rs34229979	1	0	NA	1	0.5
ID2	Region817	rs905676	0	5	NA	-10	-5
LINC00299	Region817	rs905676	0	5	NA	-10	-5
CPEB3	Region820	chr10_92607433	0	0	1	0	0
HTR7	Region820	chr10_92607433	1	35	NA	-57	-28.5
IDE	Region820	chr10_92607433	0	0	1	0	0
LINC00865	Region820	chr10_92607433	0	24	NA	-46	-23
RPP30	Region820	chr10_92607433	6	0	NA	12	6
PLA2G4E	Region823	rs12904287	5	21	NA	-14	-7
VPS39	Region823	rs12904287	1	0	NA	2	1
MDGA1	Region824	rs1776447	7	3	NA	5	2.5
MIR4462	Region824	rs1776447	1	2	NA	0	0
APOH	Region825	rs62071749	4	12	NA	-4	-2
CEP112	Region825	rs62071749	91	0	NA	100	50
PRKCA	Region825	rs62071749	0	2	NA	-2	-1
ANXA2R	Region827	chr5_43032402	6	0	NA	12	6
CCL28	Region827	chr5_43032402	10	5	NA	13	6.5
HMGCS1	Region827	chr5_43032402	14	5	NA	21	10.5
LOC100132356	Region827	chr5_43032402	8	0	NA	12	6
LOC100506639	Region827	chr5_43032402	10	0	NA	18	9
LOC153684	Region827	chr5_43032402	9	0	NA	14	7
LOC648987	Region827	chr5_43032402	41	13	NA	59	29.5
NIM1	Region827	chr5_43032402	0	2	NA	-2	-1
SEPP1	Region827	chr5_43032402	33	13	NA	43	21.5
ZNF131	Region827	chr5_43032402	2	0	NA	4	2
ARHGEF28	Region831	rs11738478	0	1	NA	-2	-1
ENC1	Region831	rs11738478	0	1	NA	-2	-1
RELN	Region843	rs362799	0	61	NA	-77	-38.5
MYBPC1	Region844	chr12_101846278	0	21	NA	-22	-11
SLC5A8	Region844	chr12_101846278	0	1	NA	-1	-0.5
SPIC	Region844	chr12_101846278	0	21	NA	-22	-11
UTP20	Region844	chr12_101846278	0	1	NA	-1	-0.5
SLCO3A1	Region847	rs7495052	0	6	NA	-6	-3
SV2B	Region847	rs7495052	0	6	NA	-6	-3
METTL21EP	Region848	chr13_103570954	0	1	NA	-1	-0.5
SLC10A2	Region848	chr13_103570954	0	1	NA	-1	-0.5
NR2F2	Region850	rs1437767	0	16	NA	-16	-8
SPATA8-AS1	Region850	rs1437767	0	16	NA	-16	-8
E2F3	Region853	rs73376633	0	1	NA	-1	-0.5
ID4	Region853	rs73376633	0	12	NA	-14	-7
MBOAT1	Region853	rs73376633	0	1	NA	-1	-0.5
MIR548A1	Region853	rs73376633	0	12	NA	-14	-7
LINC00602	Region855	chr6_166465311	0	2	NA	-3	-1.5
T	Region855	chr6_166465311	0	2	NA	-3	-1.5
PLEKHM3	Region86	rs62195662	14	0	NA	25	12.5
NRG3	Region861	chr10_82259844	0	21	NA	-21	-10.5
SH2D4B	Region861	chr10_82259844	0	21	NA	-21	-10.5
TSPAN14	Region861	chr10_82259844	1	0	NA	2	1
EDAR	Region862	chr2_109639677	0	11	NA	-11	-5.5
RGPD6	Region862	chr2_109639677	0	1	NA	-1	-0.5
SH3RF3-AS1	Region862	chr2_109639677	0	11	NA	-11	-5.5
SOWAHC	Region862	chr2_109639677	0	1	NA	-1	-0.5
KCNU1	Region867	chr8_37167187	1	10	NA	-9	-4.5
ZNF703	Region867	chr8_37167187	1	10	NA	-9	-4.5
MIR548AC	Region873	rs73049308	1	0	NA	1	0.5
UBE2E1	Region873	rs73049308	1	0	NA	1	0.5
GIT2	Region874	rs71458314	4	0	NA	8	4
GLTP	Region874	rs71458314	2	0	NA	3	1.5
TCHP	Region874	rs71458314	2	0	NA	3	1.5
C7orf25	Region875	chr7_42440598	0	2	NA	-3	-1.5
GLI3	Region875	chr7_42440598	0	4	NA	-5	-2.5
RMDN2	Region877	rs13392984	0	1	NA	-2	-1
UBE2E2	Region882	rs73041805	0	1	NA	-1	-0.5
ZNF385D	Region882	rs73041805	0	1	NA	-1	-0.5
DENND4C	Region884	rs4977358	4	0	NA	4	2
MLLT3	Region884	rs4977358	0	1	NA	-2	-1
PLIN2	Region884	rs4977358	4	0	NA	4	2
SLC24A2	Region884	rs4977358	0	1	NA	-2	-1
PPIC	Region886	chr5_121492554	0	3	NA	-6	-3
PRDM6	Region886	chr5_121492554	0	3	NA	-6	-3
PLS1	Region892	rs11919520	0	4	NA	-5	-2.5
TRPC1	Region892	rs11919520	0	8	NA	-11	-5.5
ATAD2	Region898	chr8_124277100	1	0	NA	2	1
ZHX1	Region898	chr8_124277100	1	0	NA	2	1
ZHX1-C8ORF76	Region898	chr8_124277100	1	0	NA	2	1
ZHX2	Region898	chr8_124277100	1	0	NA	1	0.5
ARPP21	Region899	rs1378785	0	1	NA	-1	-0.5
PDCD6IP	Region899	rs1378785	0	1	NA	-1	-0.5
STAC	Region899	rs1378785	0	1	NA	-1	-0.5
ISM1	Region904	chr20_13190084	0	25	NA	-26	-13
SPTLC3	Region904	chr20_13190084	0	49	NA	-50	-25
G2E3	Region905	chr14_30877882	0	2	NA	-4	-2
PRKD1	Region905	chr14_30877882	0	6	NA	-10	-5
C22orf34	Region906	rs6010569	0	2	NA	-2	-1
LOC100128946	Region906	rs6010569	0	2	NA	-2	-1
GALNT18	Region913	rs72855247	0	23	NA	-46	-23
MIR4299	Region913	rs72855247	0	2	NA	-2	-1
USP47	Region913	rs72855247	0	2	NA	-2	-1
ZBED5-AS1	Region913	rs72855247	0	23	NA	-46	-23
C10orf105	Region914	chr10_73315338	11	1	NA	18	9
CDH23	Region914	chr10_73315338	12	1	NA	20	10
C1orf65	Region916	chr1_223056827	0	5	NA	-5	-2.5
CAPN2	Region916	chr1_223056827	3	4	NA	-3	-1.5
CAPN8	Region916	chr1_223056827	2	10	NA	-10	-5
DISP1	Region916	chr1_223056827	45	0	NA	68	34
LINC00297	Region917	rs8001897	0	7	NA	-13	-6.5
SLC7A1	Region917	rs8001897	1	0	NA	2	1
UBL3	Region917	rs8001897	15	2	NA	18	9
SGPP2	Region922	rs13398445	0	10	NA	-10	-5
RAPGEF5	Region929	rs7795968	5	0	NA	5	2.5
MCPH1	Region930	rs2916749	220	0	NA	428	214
CCRN4L	Region933	rs938836	3	0	NA	4	2
ELF2	Region933	rs938836	10	2	NA	11	5.5
MGARP	Region933	rs938836	5	2	NA	3	1.5
MGST2	Region933	rs938836	5	0	NA	7	3.5
CCL11	Region936	chr17_32639550	0	1	NA	-2	-1
CCL8	Region936	chr17_32639550	0	1	NA	-2	-1
CCT6B	Region936	chr17_32639550	0	1	NA	-1	-0.5
CHD8	Region937	rs67354816	1	0	NA	2	1
DAD1	Region937	rs67354816	1	6	NA	-10	-5
METTL3	Region937	rs67354816	1	0	NA	2	1
OR4E2	Region937	rs67354816	1	6	NA	-10	-5
TOX4	Region937	rs67354816	1	0	NA	2	1
CASC6	Region938	chr6_94239513	1	6	NA	-5	-2.5
EPHA7	Region938	chr6_94239513	1	7	NA	-7	-3.5
CNTN2	Region946	chr1_204423195	0	1	NA	-1	-0.5
PIK3C2B	Region946	chr1_204423195	1	0	NA	2	1
SPOCK3	Region948	chr4_168126677	0	1	NA	-1	-0.5
AGTPBP1	Region951	chr9_88238324	7	0	NA	14	7
AFF3	Region956	chr2_100778426	1	5	NA	-6	-3
EIF5B	Region956	chr2_100778426	47	0	NA	88	44
LYG1	Region956	chr2_100778426	27	0	NA	48	24
LYG2	Region956	chr2_100778426	2	0	NA	2	1
REV1	Region956	chr2_100778426	43	5	NA	77	38.5
TXNDC9	Region956	chr2_100778426	33	0	NA	66	33
AMER3	Region957	rs13391186	0	1	NA	-1	-0.5
ARHGEF4	Region957	rs13391186	0	2	NA	-3	-1.5
C2orf27A	Region957	rs13391186	9	0	NA	9	4.5
POTEKP	Region957	rs13391186	9	0	NA	9	4.5
TMEM169	Region959	rs6435933	2	8	NA	-6	-3
XRCC5	Region959	rs6435933	11	1	NA	20	10
GHITM	Region968	chr10_85750219	1	0	NA	1	0.5
NRG3	Region968	chr10_85750219	1	0	NA	1	0.5
ID4	Region971	chr6_18757347	0	43	NA	-61	-30.5
MIR548A1	Region971	chr6_18757347	54	128	NA	-87	-43.5
RNF144B	Region971	chr6_18757347	86	83	NA	40	20
NKX2-6	Region973	rs7014131	0	3	NA	-6	-3
STC1	Region973	rs7014131	0	2	NA	-4	-2
DUSP26	Region975	rs10454341	0	4	NA	-4	-2
FUT10	Region975	rs10454341	0	0	1	0	0
UNC5D	Region975	rs10454341	0	4	NA	-4	-2
KSR1	Region976	chr17_25789614	1	0	NA	2	1
MIR4522	Region976	chr17_25789614	17	0	NA	18	9
NONE	Region976	chr17_25789614	17	0	NA	18	9
TBC1D3P5	Region976	chr17_25789614	1	0	NA	2	1
FABP5	Region978	chr8_82280662	1	1	NA	1	0.5
PAG1	Region978	chr8_82280662	1	0	NA	2	1
PMP2	Region978	chr8_82280662	0	1	NA	-1	-0.5
DPYD	Region979	chr1_98665332	1	0	NA	1	0.5
NAV2	Region980	rs61372937	1	1	NA	0	0
CA10	Region985	rs17574235	2	11	NA	-9	-4.5
MBTD1	Region985	rs17574235	92	0	NA	176	88
NME1-NME2	Region985	rs17574235	11	0	NA	22	11
NME2	Region985	rs17574235	4	0	NA	8	4
SPAG9	Region985	rs17574235	0	0	1	0	0
UTP18	Region985	rs17574235	39	4	NA	72	36
LOC100130331	Region986	rs2499599	2	0	NA	2	1
LOC339535	Region986	rs2499599	2	0	NA	2	1
OVCH1-AS1	Region991	chr12_29555717	0	1	NA	-1	-0.5
TMTC1	Region991	chr12_29555717	0	4	NA	-4	-2
NEK2	Region992	rs10158740	0	1	NA	-1	-0.5
SLC30A1	Region992	rs10158740	0	1	NA	-1	-0.5
DNAJB6	Region995	chr7_157685250	1	0	NA	2	1
UBE3C	Region995	chr7_157685250	3	0	NA	6	3
MTHFD1L	Region996	rs12525051	33	0	NA	56	28
DSCAML1	Region997	chr11_117703985	1	1	NA	0	0
FXYD6-FXYD2	Region997	chr11_117703985	1	1	NA	0	0
ESM1	Region998	chr5_54030225	1	0	NA	1	0.5
HSPB3	Region998	chr5_54030225	0	4	NA	-5	-2.5
SNX18	Region998	chr5_54030225	17	4	NA	26	13
Key
Target	target gene for computation
Region	association region
LeadSNP	lead SNP associated with MS
PEX	number of experiments relating the SNP in question with promoter, enhancer or transcriptional activation functions
R	number of experiments relating the SNP in question with repression functions
eQTL	known expression quantitative trait locus
sumOfWeights	arithmetic sum of positive (PEX) minus negative (R) effects normalized for each cell type
sumOfWeightedWeights (PRE)	normalized SumOfWeights by total number of experiments reported
