# Supplementary material for: A systems biology approach uncovers cell-specific gene regulatory effects of genetic associations in multiple sclerosis
Source: Nat Commun. 2019 May 20;10:2236. doi: 10.1038/s41467-019-09773-y (PMC6527683; doi:10.1038/s41467-019-09773-y)
Supplement: Supplementary file 24 — Supplementary data 21 [file 41467_2019_9773_MOESM24_ESM.xlsx]

## Sheet: Supplementary Dataset 21
Supplementary Dataset 21. Predicted regulatory effects of genes (NR_CNS_r2>0.5)
Target	Region	LeadSNP	PEX	R	eQTL	sumOfWeights	sumOfWeightedWeights (PRE)
ADRA2A	Region1000	rs10787237	0	2	NA	-2	-0.125
DUSP5	Region1000	rs10787237	4	12	NA	-17	-1.0625
GPAM	Region1000	rs10787237	0	2	NA	-2	-0.125
SMNDC1	Region1000	rs10787237	4	12	NA	-17	-1.0625
COLGALT2	Region1002	chr1_183848919	2	0	NA	12	0.75
RGL1	Region1002	chr1_183848919	6	0	NA	59	3.6875
DCLK1	Region1004	chr13_36603961	3	1	NA	5	0.3125
MIR548F5	Region1004	chr13_36603961	1	1	NA	0	0
SOHLH2	Region1004	chr13_36603961	1	1	NA	0	0
LMO3	Region1006	rs7953162	3	0	NA	8	0.5
MGST1	Region1006	rs7953162	5	10	NA	11	0.6875
SLC15A5	Region1006	rs7953162	1	10	NA	-9	-0.5625
SLFN12L	Region1010	rs62078152	0	13	NA	-196	-12.25
SLFN13	Region1010	rs62078152	1	8	NA	-96	-6
SLFN14	Region1010	rs62078152	0	1	NA	-16	-1
HRH2	Region1011	chr5_175015034	1	2	NA	-17	-1.0625
SFXN1	Region1011	chr5_175015034	1	2	NA	-17	-1.0625
CALM2	Region1013	chr2_47875750	4	0	NA	24	1.5
EPCAM	Region1013	chr2_47875750	4	0	NA	24	1.5
KCNK12	Region1013	chr2_47875750	1	3	NA	-9	-0.5625
MSH6	Region1013	chr2_47875750	1	3	NA	-9	-0.5625
C11orf30	Region1016	chr11_76278326	2	1	NA	31	1.9375
LRRC32	Region1016	chr11_76278326	0	1	NA	-1	-0.0625
DCD	Region1018	rs10747700	4	4	NA	-38	-2.375
GLYCAM1	Region1018	rs10747700	1	17	NA	-195	-12.1875
LACRT	Region1018	rs10747700	6	20	NA	-222	-13.875
CDRT15P1	Region1020	rs67822329	15	0	NA	41	2.5625
COX10	Region1020	rs67822329	5	0	NA	64	4
COX10-AS1	Region1020	rs67822329	18	0	NA	130	8.125
HS3ST3A1	Region1020	rs67822329	11	0	NA	29	1.8125
HS3ST3B1	Region1020	rs67822329	17	10	NA	-24	-1.5
NINJ1	Region1027	rs73517589	15	18	NA	-16	-1
WNK2	Region1027	rs73517589	38	33	NA	103	6.4375
HSD17B3	Region1028	rs10991400	10	0	NA	33	2.0625
LINC00476	Region1028	rs10991400	0	16	NA	-44	-2.75
PTCH1	Region1028	rs10991400	0	16	NA	-44	-2.75
SLC35D2	Region1028	rs10991400	9	0	NA	31	1.9375
C17orf112	Region1029	chr17_51274602	0	6	NA	-6	-0.375
CA10	Region1029	chr17_51274602	0	5	NA	-5	-0.3125
KIF2B	Region1029	chr17_51274602	0	1	NA	-1	-0.0625
FBXO11	Region103	chr2_48925729	1	0	NA	12	0.75
FOXN2	Region103	chr2_48925729	3	0	NA	28	1.75
FSHR	Region103	chr2_48925729	1	37	NA	-39	-2.4375
LHCGR	Region103	chr2_48925729	2	0	NA	5	0.3125
PPP1R21	Region103	chr2_48925729	2	0	NA	16	1
STON1-GTF2A1L	Region103	chr2_48925729	3	37	NA	-34	-2.125
C22orf23	Region1030	rs41274544	1	0	NA	16	1
TMEM184B	Region1030	rs41274544	88	0	NA	702	43.875
AGBL5	Region1031	chr2_26811964	1	0	NA	15	0.9375
CGREF1	Region1031	chr2_26811964	1	1	NA	7	0.4375
DPYSL5	Region1031	chr2_26811964	0	1	NA	-13	-0.8125
KHK	Region1031	chr2_26811964	2	0	NA	13	0.8125
MAPRE3	Region1031	chr2_26811964	0	1	NA	-13	-0.8125
LINC00539	Region1034	chr13_21881611	106	53	NA	527	32.9375
MIPEPP3	Region1034	chr13_21881611	115	55	NA	631	39.4375
MRP63	Region1034	chr13_21881611	1	2	NA	-1	-0.0625
USH2A	Region1036	chr1_215956705	1	6	NA	-17	-1.0625
ALX4	Region1037	rs11038009	4	23	NA	-247	-15.4375
CD82	Region1037	rs11038009	4	23	NA	-247	-15.4375
FLJ33581	Region1042	rs3887942	0	1	NA	-2	-0.125
GGTLC1	Region1042	rs3887942	0	1	NA	-2	-0.125
SYNDIG1	Region1042	rs3887942	33	7	NA	162	10.125
C14orf23	Region1044	chr14_29482915	1	1	NA	1	0.0625
DNAH8	Region1045	rs7752004	1	31	NA	-398	-24.875
LOC100131047	Region1045	rs7752004	1	25	NA	-120	-7.5
TEKT3	Region1046	chr17_15747636	16	6	NA	27	1.6875
TVP23C-CDRT4	Region1046	chr17_15747636	16	6	NA	27	1.6875
IL20RB	Region1047	chr3_136884899	0	3	NA	-11	-0.6875
SOX14	Region1047	chr3_136884899	0	3	NA	-11	-0.6875
C1orf110	Region1048	chr1_163665295	4	4	NA	-3	-0.1875
DDR2	Region1048	chr1_163665295	1	0	NA	6	0.375
HSD17B7	Region1048	chr1_163665295	9	4	NA	44	2.75
LOC100422212	Region1048	chr1_163665295	1	0	NA	1	0.0625
PBX1	Region1048	chr1_163665295	1	0	NA	1	0.0625
PAK4	Region1051	rs682855	8	17	NA	-50	-3.125
PAPL	Region1051	rs682855	13	28	NA	-223	-13.9375
PLCB1	Region1054	rs6086444	2	0	NA	5	0.3125
C6orf118	Region1055	rs12210010	6	2	NA	7	0.4375
PACRG	Region1055	rs12210010	1	1	NA	1	0.0625
QKI	Region1055	rs12210010	6	2	NA	7	0.4375
LINC00951	Region1056	rs3846892	5	42	NA	-131	-8.1875
LRFN2	Region1056	rs3846892	2	0	NA	10	0.625
MOCS1	Region1056	rs3846892	5	42	NA	-131	-8.1875
NFYA	Region1056	rs3846892	2	0	NA	16	1
UNC5CL	Region1056	rs3846892	2	0	NA	10	0.625
LEKR1	Region1058	chr3_156002628	5	3	NA	2	0.125
RAPGEF2	Region1059	chr4_160226485	2	0	NA	21	1.3125
MIR5007	Region1060	rs61962904	1	0	NA	2	0.125
PRR20A	Region1060	rs61962904	1	0	NA	2	0.125
FAM210A	Region1062	rs73406331	1	0	NA	6	0.375
LDLRAD4	Region1062	rs73406331	6	3	NA	24	1.5
MC5R	Region1062	rs73406331	0	1	NA	-8	-0.5
RNMT	Region1062	rs73406331	2	1	NA	22	1.375
KLHL2	Region1063	rs12644945	40	0	NA	340	21.25
TSC2	Region1064	rs9923663	1	0	NA	15	0.9375
LOC100506207	Region1066	chr6_10106326	3	9	NA	-10	-0.625
TFAP2A	Region1066	chr6_10106326	3	9	NA	-10	-0.625
ARPP21	Region1067	rs1529070	1	2	NA	-1	-0.0625
PDCD6IP	Region1067	rs1529070	1	2	NA	-1	-0.0625
CCDC67	Region1068	chr11_93779760	2	5	NA	-5	-0.3125
HEPHL1	Region1068	chr11_93779760	0	8	NA	-18	-1.125
SLC36A4	Region1068	chr11_93779760	2	5	NA	-5	-0.3125
VSTM5	Region1068	chr11_93779760	0	7	NA	-17	-1.0625
LINC00939	Region1070	rs73220958	0	16	NA	-16	-1
TMEM132B	Region1070	rs73220958	1	16	NA	-11	-0.6875
BICD1	Region1071	rs73090770	12	1	NA	84	5.25
FGD4	Region1071	rs73090770	2	1	NA	3	0.1875
PKP2	Region1071	rs73090770	2	1	NA	9	0.5625
SYT10	Region1071	rs73090770	1	1	NA	0	0
CCDC39	Region1072	rs9846084	18	18	NA	-33	-2.0625
C9orf62	Region1075	rs45443491	4	4	NA	-38	-2.375
LOC101448202	Region1075	rs45443491	1	1	NA	5	0.3125
LOC401557	Region1075	rs45443491	4	4	NA	-38	-2.375
ELMOD1	Region1078	chr11_107053280	1	0	NA	6	0.375
C5orf64	Region1080	chr5_61188885	1	2	NA	1	0.0625
KIF2A	Region1080	chr5_61188885	1	2	NA	1	0.0625
PTPRD	Region1081	chr9_8602747	3	0	NA	25	1.5625
FAM19A3	Region1082	rs72701152	3	4	NA	-9	-0.5625
LOC100996702	Region1082	rs72701152	3	4	NA	-9	-0.5625
LOC643441	Region1082	rs72701152	1	1	NA	-2	-0.125
MAGI3	Region1082	rs72701152	1	1	NA	-2	-0.125
NONE	Region1083	rs1686809	1	0	NA	1	0.0625
OR7E156P	Region1083	rs1686809	1	0	NA	1	0.0625
LINC00911	Region1084	rs709857	4	2	NA	4	0.25
NONE	Region1084	rs709857	4	2	NA	4	0.25
FGF18	Region1086	rs10516082	4	1	NA	41	2.5625
MIR3912	Region1086	rs10516082	1	22	NA	-139	-8.6875
NPM1	Region1086	rs10516082	19	0	NA	236	14.75
TLX3	Region1086	rs10516082	0	21	NA	-151	-9.4375
GRXCR2	Region1087	chr5_146085921	1	1	NA	-1	-0.0625
PPP2R2B	Region1087	chr5_146085921	56	0	NA	409	25.5625
PRELID2	Region1087	chr5_146085921	1	1	NA	-1	-0.0625
C20orf26	Region1088	rs12480432	1	1	NA	-3	-0.1875
C20orf78	Region1088	rs12480432	0	3	NA	-8	-0.5
CRNKL1	Region1088	rs12480432	1	0	NA	16	1
SLC24A3	Region1088	rs12480432	0	3	NA	-8	-0.5
LRP1B	Region1090	rs34708359	1	0	NA	4	0.25
YY1P2	Region1090	rs34708359	1	0	NA	4	0.25
EFCAB1	Region1091	rs56117077	3	2	NA	0	0
UBE2V2	Region1091	rs56117077	3	2	NA	0	0
TRABD2B	Region1092	chr1_48424159	7	10	NA	-48	-3
FER	Region1094	chr5_108160844	21	0	NA	98	6.125
WDR72	Region1095	rs72745157	0	2	NA	-6	-0.375
CXCL14	Region1097	rs6882087	0	1	NA	-6	-0.375
LECT2	Region1097	rs6882087	5	5	NA	-43	-2.6875
LOC340074	Region1097	rs6882087	0	1	NA	-6	-0.375
TGFBI	Region1097	rs6882087	5	5	NA	-43	-2.6875
RNU6-53P	Region1099	chr10_111174312	1	1	NA	-1	-0.0625
XPNPEP1	Region1099	chr10_111174312	1	1	NA	-1	-0.0625
KIAA1217	Region1103	rs7915144	10	4	NA	13	0.8125
CSMD3	Region1104	chr8_116184497	1	0	NA	1	0.0625
LINC00536	Region1104	chr8_116184497	0	3	NA	-3	-0.1875
TRPS1	Region1104	chr8_116184497	1	0	NA	1	0.0625
NKAIN3	Region1106	chr8_63452043	4	1	NA	3	0.1875
CPVL	Region1111	rs73090823	1	1	NA	2	0.125
LOC646762	Region1111	rs73090823	1	8	NA	-47	-2.9375
PRR15	Region1111	rs73090823	1	8	NA	-47	-2.9375
GRIN2B	Region1114	rs12825519	20	18	NA	24	1.5
GUCY2C	Region1114	rs12825519	0	1	NA	-2	-0.125
MIR548A3	Region1115	chr3_102966655	0	1	NA	-1	-0.0625
ZPLD1	Region1115	chr3_102966655	0	1	NA	-1	-0.0625
KIT	Region1124	rs3819385	32	34	NA	-42	-2.625
LNX1-AS2	Region1124	rs3819385	16	46	NA	-120	-7.5
PDGFRA	Region1124	rs3819385	0	8	NA	-30	-1.875
RPL21P44	Region1124	rs3819385	16	46	NA	-120	-7.5
FLJ26245	Region1126	chr16_34875689	0	2	NA	-3	-0.1875
LOC100130700	Region1126	chr16_34875689	0	2	NA	-3	-0.1875
COBL	Region1128	rs73125489	6	0	NA	7	0.4375
POM121L12	Region1128	rs73125489	6	0	NA	7	0.4375
LINC00290	Region1129	rs13114138	0	1	NA	-1	-0.0625
NONE	Region1129	rs13114138	0	1	NA	-1	-0.0625
GPR126	Region113	rs61007255	2	0	NA	3	0.1875
LINC01098	Region1132	rs11131836	3	2	NA	4	0.25
LAPTM5	Region1133	rs16833316	3	3	NA	-7	-0.4375
MATN1	Region1133	rs16833316	0	2	NA	-8	-0.5
PTPRU	Region1133	rs16833316	0	2	NA	-8	-0.5
SDC3	Region1133	rs16833316	3	3	NA	-7	-0.4375
HDGFL1	Region1134	rs199091	2	0	NA	3	0.1875
NRSN1	Region1134	rs199091	2	0	NA	3	0.1875
BIRC6	Region1137	rs62133335	15	0	NA	172	10.75
LTBP1	Region1137	rs62133335	2	0	NA	14	0.875
TTC27	Region1137	rs62133335	9	0	NA	80	5
YIPF4	Region1137	rs62133335	4	0	NA	14	0.875
HMGN3	Region1138	rs2050435	37	2	NA	278	17.375
HMGN3-AS1	Region1138	rs2050435	2	1	NA	1	0.0625
LCA5	Region1138	rs2050435	1	1	NA	0	0
PHIP	Region1138	rs2050435	7	2	NA	20	1.25
EPB41L3	Region1140	rs28532712	1	1	NA	0	0
LOC645355	Region1140	rs28532712	0	1	NA	-1	-0.0625
MIR3976	Region1140	rs28532712	0	1	NA	-1	-0.0625
IER3IP1	Region1141	rs73440159	0	1	NA	-7	-0.4375
KATNAL2	Region1141	rs73440159	44	45	NA	-41	-2.5625
PIAS2	Region1141	rs73440159	99	22	NA	506	31.625
SKOR2	Region1141	rs73440159	0	2	NA	-20	-1.25
SMAD2	Region1141	rs73440159	0	1	NA	-13	-0.8125
ST8SIA5	Region1141	rs73440159	32	15	NA	37	2.3125
TCEB3B	Region1141	rs73440159	0	4	NA	-8	-0.5
ART1	Region1142	rs61878537	1	6	NA	-67	-4.1875
ART5	Region1142	rs61878537	0	1	NA	-12	-0.75
CHRNA10	Region1142	rs61878537	4	0	NA	64	4
MRGPRG	Region1142	rs61878537	4	5	NA	-59	-3.6875
NUP98	Region1142	rs61878537	7	0	NA	112	7
OSBPL5	Region1142	rs61878537	4	5	NA	-59	-3.6875
CDH9	Region1143	rs57440335	1	0	NA	1	0.0625
LOC340107	Region1143	rs57440335	1	0	NA	1	0.0625
MED13L	Region1144	chr12_115345881	0	4	NA	-20	-1.25
TBX3	Region1144	chr12_115345881	0	4	NA	-20	-1.25
PABPC4L	Region1145	rs13127497	1	0	NA	1	0.0625
PCDH10	Region1145	rs13127497	1	0	NA	1	0.0625
AP3D1	Region1146	rs34103407	3	0	NA	48	3
BTBD2	Region1146	rs34103407	10	0	NA	127	7.9375
BAI3	Region1147	chr6_70314977	14	0	NA	35	2.1875
COL19A1	Region1147	chr6_70314977	19	0	NA	28	1.75
LMBRD1	Region1147	chr6_70314977	12	0	NA	26	1.625
MCHR2-AS1	Region1149	rs13192682	1	9	NA	-25	-1.5625
SIM1	Region1149	rs13192682	4	24	NA	-112	-7
CASC16	Region1151	rs7192149	35	100	NA	-145	-9.0625
CHD9	Region1151	rs7192149	31	49	NA	-59	-3.6875
KHDRBS3	Region1153	rs34667731	4	1	NA	24	1.5
LOC286094	Region1153	rs34667731	0	1	NA	-1	-0.0625
FLT4	Region1154	rs7733907	1	22	NA	-298	-18.625
OR2Y1	Region1154	rs7733907	0	21	NA	-297	-18.5625
FHIT	Region1158	rs73109556	4	20	NA	-35	-2.1875
PTPRG	Region1158	rs73109556	4	20	NA	-35	-2.1875
DACH1	Region1159	chr13_73626097	1	16	NA	-25	-1.5625
MZT1	Region1159	chr13_73626097	1	16	NA	-25	-1.5625
DNAJA2	Region1160	chr16_46969266	4	1	NA	21	1.3125
GPT2	Region1160	chr16_46969266	1	0	NA	6	0.375
NETO2	Region1160	chr16_46969266	3	1	NA	9	0.5625
C12orf56	Region1166	chr12_64837594	4	1	NA	9	0.5625
C12orf66	Region1166	chr12_64837594	4	1	NA	19	1.1875
SRGAP1	Region1166	chr12_64837594	1	0	NA	6	0.375
XPOT	Region1166	chr12_64837594	1	0	NA	16	1
ARHGEF15	Region1167	rs9892906	1	4	NA	-33	-2.0625
KRBA2	Region1167	rs9892906	6	0	NA	64	4
LOC100128288	Region1167	rs9892906	3	3	NA	2	0.125
NTN1	Region1167	rs9892906	0	1	NA	-1	-0.0625
ODF4	Region1167	rs9892906	3	7	NA	-31	-1.9375
PIK3R5	Region1167	rs9892906	0	1	NA	-1	-0.0625
RPL26	Region1167	rs9892906	2	0	NA	16	1
LINC00538	Region1168	chr1_214148919	1	1	NA	-11	-0.6875
PROX1	Region1168	chr1_214148919	8	11	NA	-88	-5.5
SMYD2	Region1168	chr1_214148919	8	10	NA	-64	-4
LHFPL2	Region1170	rs6874508	16	2	NA	87	5.4375
SCAMP1	Region1170	rs6874508	1	0	NA	2	0.125
C13orf45	Region1171	rs9565288	1	3	NA	-2	-0.125
KCTD12	Region1171	rs9565288	1	3	NA	-2	-0.125
MYCBP2	Region1171	rs9565288	1	0	NA	1	0.0625
SCEL	Region1171	rs9565288	1	0	NA	1	0.0625
EIF3H	Region1173	chr8_117473330	1	7	NA	-18	-1.125
LINC00536	Region1173	chr8_117473330	1	7	NA	-18	-1.125
LRRC28	Region1176	chr15_99644112	0	2	NA	-8	-0.5
MEF2A	Region1176	chr15_99644112	73	2	NA	731	45.6875
PGPEP1L	Region1176	chr15_99644112	1	1	NA	-1	-0.0625
SYNM	Region1176	chr15_99644112	3	1	NA	14	0.875
TTC23	Region1176	chr15_99644112	3	0	NA	27	1.6875
CLDN20	Region1177	rs34119039	7	0	NA	74	4.625
NOX3	Region1177	rs34119039	1	4	NA	-14	-0.875
TFB1M	Region1177	rs34119039	21	3	NA	279	17.4375
TIAM2	Region1177	rs34119039	10	0	NA	104	6.5
LINC01121	Region1178	chr2_45366416	1	3	NA	-31	-1.9375
SIX2	Region1178	chr2_45366416	1	4	NA	-46	-2.875
SIX3	Region1178	chr2_45366416	0	1	NA	-15	-0.9375
RGSL1	Region1179	rs12409481	0	2	NA	-10	-0.625
ADAMTS9-AS2	Region1180	rs60888988	20	5	NA	26	1.625
MIR548A2	Region1180	rs60888988	20	5	NA	26	1.625
CCDC141	Region1181	rs12620539	0	2	NA	-3	-0.1875
ZNF385B	Region1181	rs12620539	3	4	NA	4	0.25
CHCHD10	Region1182	chr22_23742663	1	1	NA	14	0.875
IGLL1	Region1182	chr22_23742663	0	6	NA	-35	-2.1875
MMP11	Region1182	chr22_23742663	1	1	NA	14	0.875
ZDHHC8P1	Region1182	chr22_23742663	2	7	NA	-30	-1.875
AGT	Region1184	rs11568054	2	1	NA	3	0.1875
GALNT2	Region1184	rs11568054	2	0	NA	16	1
KIAA1755	Region1187	chr20_36832931	0	1	NA	-3	-0.1875
RPRD1B	Region1187	chr20_36832931	2	0	NA	16	1
TGM2	Region1187	chr20_36832931	0	1	NA	-3	-0.1875
TTI1	Region1187	chr20_36832931	2	2	NA	9	0.5625
VSTM2L	Region1187	chr20_36832931	1	3	NA	-9	-0.5625
KC6	Region1188	chr18_38446377	19	5	NA	13	0.8125
LINC00669	Region1188	chr18_38446377	19	4	NA	15	0.9375
PIK3C3	Region1188	chr18_38446377	0	1	NA	-2	-0.125
CNTN3	Region1189	chr3_74335203	1	3	NA	-2	-0.125
PDZRN3	Region1189	chr3_74335203	0	3	NA	-3	-0.1875
FAM110B	Region119	chr8_58159737	5	60	NA	-57	-3.5625
IMPAD1	Region119	chr8_58159737	0	2	NA	-9	-0.5625
LINC00588	Region119	chr8_58159737	5	62	NA	-73	-4.5625
LOC100507651	Region119	chr8_58159737	0	3	NA	-11	-0.6875
LOC286177	Region119	chr8_58159737	0	3	NA	-18	-1.125
C3AR1	Region1191	rs4883168	4	7	NA	-3	-0.1875
CLEC4E	Region1191	rs4883168	0	3	NA	-9	-0.5625
NECAP1	Region1191	rs4883168	3	7	NA	-6	-0.375
PARVB	Region1192	chr22_44596758	5	2	NA	29	1.8125
PARVG	Region1192	chr22_44596758	2	1	NA	-6	-0.375
FERD3L	Region1195	rs17432356	0	1	NA	-9	-0.5625
HDAC9	Region1195	rs17432356	1	0	NA	4	0.25
TWISTNB	Region1195	rs17432356	0	1	NA	-9	-0.5625
DCBLD1	Region1197	rs62433107	40	48	NA	-76	-4.75
ROS1	Region1197	rs62433107	7	45	NA	-203	-12.6875
ADAM20	Region1198	rs12886301	4	0	NA	53	3.3125
COX16	Region1198	rs12886301	2	0	NA	30	1.875
MED6	Region1198	rs12886301	7	11	NA	-24	-1.5
SLC10A1	Region1198	rs12886301	0	1	NA	-1	-0.0625
SMOC1	Region1198	rs12886301	0	1	NA	-1	-0.0625
SYNJ2BP	Region1198	rs12886301	2	0	NA	30	1.875
SYNJ2BP-COX16	Region1198	rs12886301	4	0	NA	60	3.75
TTC9	Region1198	rs12886301	0	10	NA	-100	-6.25
MIR5684	Region1199	rs1528697	2	0	NA	2	0.125
ADAP1	Region1200	chr7_846341	31	20	NA	-7	-0.4375
C7orf50	Region1200	chr7_846341	70	8	NA	624	39
COX19	Region1200	chr7_846341	44	21	NA	161	10.0625
CYP2W1	Region1200	chr7_846341	18	11	NA	42	2.625
GPER1	Region1200	chr7_846341	8	0	NA	78	4.875
HEATR2	Region1200	chr7_846341	1	0	NA	2	0.125
SUN1	Region1200	chr7_846341	3	0	NA	34	2.125
UNCX	Region1200	chr7_846341	23	7	NA	232	14.5
ZFAND2A	Region1200	chr7_846341	32	7	NA	375	23.4375
DNAJC5B	Region1201	chr8_67198458	0	1	NA	-1	-0.0625
LINC00251	Region1201	chr8_67198458	0	2	NA	-3	-0.1875
LINC00967	Region1201	chr8_67198458	1	2	NA	-2	-0.125
LOC100505676	Region1201	chr8_67198458	1	2	NA	-2	-0.125
LOC286186	Region1201	chr8_67198458	0	2	NA	-3	-0.1875
MTFR1	Region1201	chr8_67198458	1	0	NA	15	0.9375
PDE7A	Region1201	chr8_67198458	2	1	NA	27	1.6875
FGF12	Region1202	chr3_192223421	0	2	NA	-9	-0.5625
MB21D2	Region1202	chr3_192223421	34	0	NA	142	8.875
MIR5694	Region1204	rs934319	29	38	NA	-126	-7.875
PPAPDC1A	Region1204	rs934319	91	73	NA	4	0.25
C12orf36	Region1205	rs11832072	10	8	NA	2	0.125
EMP1	Region1205	rs11832072	12	8	NA	18	1.125
BAI3	Region1206	chr6_68550427	5	0	NA	14	0.875
NONE	Region1206	chr6_68550427	5	0	NA	14	0.875
AK9	Region1207	chr6_110026359	3	0	NA	4	0.25
FIG4	Region1207	chr6_110026359	3	0	NA	17	1.0625
MICAL1	Region1207	chr6_110026359	1	0	NA	16	1
SLC22A16	Region1207	chr6_110026359	0	1	NA	-5	-0.3125
ACO1	Region1208	chr9_32479468	0	1	NA	-1	-0.0625
DDX58	Region1208	chr9_32479468	1	0	NA	15	0.9375
LOC401497	Region1208	chr9_32479468	0	1	NA	-1	-0.0625
CDCA7	Region1210	rs72919341	1	4	NA	0	0
OLA1	Region1210	rs72919341	2	0	NA	4	0.25
SP3	Region1210	rs72919341	17	4	NA	155	9.6875
CASP12	Region1211	chr11_104924118	7	1	NA	9	0.5625
GRIA4	Region1211	chr11_104924118	1	0	NA	1	0.0625
PDGFD	Region1211	chr11_104924118	9	2	NA	11	0.6875
NEDD4	Region1212	chr15_56239420	6	0	NA	30	1.875
PRTG	Region1212	chr15_56239420	1	0	NA	6	0.375
FRG1	Region1214	rs2140051	6	14	NA	-31	-1.9375
LINC01060	Region1214	rs2140051	6	14	NA	-31	-1.9375
GSG1L	Region1215	chr16_27940608	0	10	NA	-85	-5.3125
IQCJ-SCHIP1	Region1217	rs55835802	4	2	NA	10	0.625
MFSD1	Region1217	rs55835802	58	3	NA	449	28.0625
RARRES1	Region1217	rs55835802	64	4	NA	514	32.125
RSRC1	Region1217	rs55835802	2	0	NA	3	0.1875
FGG	Region1219	chr4_155672155	2	16	NA	-62	-3.875
LRAT	Region1219	chr4_155672155	2	17	NA	-69	-4.3125
NPY2R	Region1219	chr4_155672155	0	7	NA	-10	-0.625
RBM46	Region1219	chr4_155672155	0	7	NA	-10	-0.625
ADCY8	Region1221	rs62532839	0	1	NA	-1	-0.0625
EFR3A	Region1221	rs62532839	0	1	NA	-1	-0.0625
OC90	Region1221	rs62532839	23	25	NA	-60	-3.75
LINC00710	Region1222	rs2031341	31	10	NA	58	3.625
NONE	Region1222	rs2031341	14	13	NA	5	0.3125
SFTA1P	Region1222	rs2031341	47	23	NA	74	4.625
SIPA1L3	Region1223	rs2544719	20	0	NA	128	8
C1orf94	Region1227	chr1_34945659	2	12	NA	-117	-7.3125
GJB5	Region1227	chr1_34945659	2	12	NA	-117	-7.3125
GPR115	Region1228	rs16877876	0	1	NA	-4	-0.25
MUT	Region1228	rs16877876	1	2	NA	-1	-0.0625
OPN5	Region1228	rs16877876	0	4	NA	-12	-0.75
PTCHD4	Region1228	rs16877876	1	4	NA	-6	-0.375
DNAH3	Region1232	rs34126884	1	5	NA	-31	-1.9375
RRN3P1	Region1232	rs34126884	1	1	NA	0	0
TMEM159	Region1232	rs34126884	1	0	NA	10	0.625
UQCRC2	Region1232	rs34126884	2	1	NA	16	1
ABCD2	Region1238	chr12_39638151	1	0	NA	5	0.3125
ALG10B	Region1238	chr12_39638151	1	1	NA	3	0.1875
CPNE8	Region1238	chr12_39638151	0	1	NA	-3	-0.1875
KIF21A	Region1238	chr12_39638151	1	1	NA	2	0.125
NONE	Region1238	chr12_39638151	0	1	NA	-3	-0.1875
ARPC4-TTLL3	Region124	rs1145160	1	0	NA	16	1
LMCD1	Region124	rs1145160	2	0	NA	12	0.75
RPUSD3	Region124	rs1145160	2	0	NA	32	2
SRGAP3	Region124	rs1145160	13	6	NA	103	6.4375
TTLL3	Region124	rs1145160	1	0	NA	16	1
TEAD1	Region1247	rs10734205	80	0	NA	523	32.6875
GALNTL6	Region1249	chr4_173000967	1	0	NA	1	0.0625
DESI2	Region1251	chr1_244833713	3	0	NA	24	1.5
BMP2	Region1254	rs4815988	15	125	NA	-130	-8.125
HAO1	Region1254	rs4815988	15	125	NA	-130	-8.125
LTBP2	Region1255	rs72732130	1	1	NA	-4	-0.25
NPC2	Region1255	rs72732130	2	0	NA	16	1
SYNDIG1L	Region1255	rs72732130	10	11	NA	-46	-2.875
VRTN	Region1255	rs72732130	7	10	NA	-49	-3.0625
ACTR3B	Region1257	rs7809276	1	16	NA	-22	-1.375
DPP6	Region1257	rs7809276	1	16	NA	-22	-1.375
LINC01003	Region1257	rs7809276	1	3	NA	-2	-0.125
XRCC2	Region1257	rs7809276	1	3	NA	-2	-0.125
INPP4B	Region1258	rs13130104	2	0	NA	3	0.1875
THRB	Region1261	chr3_24353740	6	5	NA	8	0.5
MSANTD3	Region1263	chr9_103326950	3	1	NA	6	0.375
TEX10	Region1263	chr9_103326950	3	1	NA	6	0.375
ANKRD28	Region1265	rs4685245	7	0	NA	41	2.5625
HACL1	Region1265	rs4685245	1	0	NA	16	1
METTL6	Region1265	rs4685245	0	1	NA	-4	-0.25
SH3BP5	Region1265	rs4685245	6	3	NA	31	1.9375
DIO3OS	Region1266	rs8012270	1	1	NA	-6	-0.375
MEG9	Region1266	rs8012270	1	1	NA	-6	-0.375
PTPLA	Region1267	rs12781012	0	1	NA	-3	-0.1875
ST8SIA6	Region1267	rs12781012	3	31	NA	-94	-5.875
TRDMT1	Region1267	rs12781012	2	0	NA	4	0.25
VIM	Region1267	rs12781012	5	30	NA	-87	-5.4375
MIR548N	Region1268	chr2_179287631	4	0	NA	55	3.4375
OSBPL6	Region1268	chr2_179287631	41	1	NA	160	10
PDSS2	Region1269	rs62428029	2	0	NA	2	0.125
SOBP	Region1269	rs62428029	1	0	NA	14	0.875
AJAP1	Region1271	chr1_5084199	27	45	NA	-124	-7.75
MIR4417	Region1271	chr1_5084199	27	45	NA	-124	-7.75
BAZ1A	Region1272	rs4982228	11	0	NA	84	5.25
ENPP1	Region1278	chr6_131480479	39	0	NA	39	2.4375
NELL1	Region1279	rs1914250	0	1	NA	-1	-0.0625
APOB	Region1283	rs72898466	36	9	NA	159	9.9375
HS1BP3	Region1283	rs72898466	2	1	NA	7	0.4375
LOC645949	Region1283	rs72898466	36	9	NA	159	9.9375
RHOB	Region1283	rs72898466	2	1	NA	7	0.4375
C21orf37	Region1285	rs2824484	3	0	NA	15	0.9375
ADAMTS17	Region1287	rs2900635	1	2	NA	0	0
CYFIP1	Region1289	chr15_22978205	9	0	NA	128	8
NIPA1	Region1289	chr15_22978205	1	0	NA	3	0.1875
BAIAP2L1	Region1291	chr7_97623411	0	1	NA	-2	-0.125
LMTK2	Region1291	chr7_97623411	0	1	NA	-3	-0.1875
NPTX2	Region1291	chr7_97623411	0	1	NA	-2	-0.125
OCM2	Region1291	chr7_97623411	0	1	NA	-3	-0.1875
HEY1	Region1297	rs972227	7	23	NA	-55	-3.4375
MRPS28	Region1297	rs972227	4	17	NA	-56	-3.5
STMN2	Region1297	rs972227	6	8	NA	9	0.5625
EPHA5	Region1301	chr4_66131463	1	0	NA	3	0.1875
LOC401134	Region1301	chr4_66131463	1	0	NA	1	0.0625
TECRL	Region1301	chr4_66131463	1	0	NA	1	0.0625
CCDC38	Region1302	rs4519161	0	4	NA	-20	-1.25
ELK3	Region1302	rs4519161	1	7	NA	-28	-1.75
LTA4H	Region1302	rs4519161	1	7	NA	-28	-1.75
LOC100505474	Region1303	rs62091579	1	0	NA	4	0.25
TCF4	Region1303	rs62091579	16	0	NA	120	7.5
CEACAM3	Region1305	chr19_42198477	0	1	NA	-15	-0.9375
CEACAM4	Region1305	chr19_42198477	0	1	NA	-9	-0.5625
CEACAM5	Region1305	chr19_42198477	0	55	NA	-682	-42.625
CEACAM6	Region1305	chr19_42198477	0	7	NA	-102	-6.375
CEACAM7	Region1305	chr19_42198477	0	44	NA	-525	-32.8125
GRIK5	Region1305	chr19_42198477	1	0	NA	12	0.75
TLE3	Region1306	chr15_70298837	1	1	NA	-9	-0.5625
UACA	Region1306	chr15_70298837	1	1	NA	-9	-0.5625
PEX2	Region1307	rs12549946	1	0	NA	1	0.0625
ZFHX4	Region1307	rs12549946	1	0	NA	1	0.0625
LOC100996590	Region1308	rs11999757	7	0	NA	35	2.1875
TMEM38B	Region1308	rs11999757	7	0	NA	35	2.1875
RALYL	Region1312	rs28541551	1	0	NA	1	0.0625
SNX16	Region1312	rs28541551	1	0	NA	1	0.0625
FBXO28	Region1313	chr1_224280555	3	2	NA	18	1.125
TP53BP2	Region1313	chr1_224280555	1	2	NA	2	0.125
LPA	Region1315	chr6_160831956	0	1	NA	-1	-0.0625
SLC22A2	Region1315	chr6_160831956	0	5	NA	-15	-0.9375
SLC22A3	Region1315	chr6_160831956	2	8	NA	-32	-2
C17orf51	Region1316	chr17_20544687	0	17	NA	-77	-4.8125
CDRT15L2	Region1316	chr17_20544687	0	1	NA	-1	-0.0625
FAM27L	Region1316	chr17_20544687	0	17	NA	-77	-4.8125
KCNJ12	Region1316	chr17_20544687	14	16	NA	-49	-3.0625
LOC100287072	Region1316	chr17_20544687	0	1	NA	-1	-0.0625
LOC440416	Region1316	chr17_20544687	2	2	NA	-2	-0.125
MAP2K3	Region1316	chr17_20544687	5	10	NA	-44	-2.75
IYD	Region1318	rs2223451	2	7	NA	-10	-0.625
PLEKHG1	Region1318	rs2223451	2	7	NA	-10	-0.625
PTPRD	Region132	chr9_9913582	23	0	NA	37	2.3125
REG3G	Region1320	rs384761	0	1	NA	-6	-0.375
SNAR-H	Region1320	rs384761	0	1	NA	-6	-0.375
MIR548AJ2	Region1324	chr4_23914930	12	0	NA	26	1.625
ATF2	Region1325	rs35444483	0	1	NA	-1	-0.0625
CHN1	Region1325	rs35444483	57	1	NA	281	17.5625
FAM178A	Region1326	chr10_102923277	0	2	NA	-31	-1.9375
PAX2	Region1326	chr10_102923277	4	14	NA	-190	-11.875
NPVF	Region1328	chr7_24905504	0	2	NA	-18	-1.125
OSBPL3	Region1328	chr7_24905504	3	0	NA	24	1.5
RNU6-16P	Region1328	chr7_24905504	0	2	NA	-18	-1.125
AREG	Region1329	rs9993695	0	5	NA	-5	-0.3125
BTC	Region1329	rs9993695	0	1	NA	-3	-0.1875
POU6F2	Region1332	chr7_39030852	3	10	NA	-41	-2.5625
VPS41	Region1332	chr7_39030852	0	1	NA	-1	-0.0625
FSTL5	Region1334	chr4_163448991	1	0	NA	2	0.125
NAF1	Region1334	chr4_163448991	1	0	NA	2	0.125
KCTD16	Region1335	rs13186540	3	0	NA	3	0.1875
PRELID2	Region1335	rs13186540	3	0	NA	3	0.1875
B3GALTL	Region1336	rs465620	1	2	NA	-1	-0.0625
EEF1DP3	Region1336	rs465620	4	5	NA	-3	-0.1875
FRY-AS1	Region1336	rs465620	4	4	NA	-2	-0.125
RXFP2	Region1336	rs465620	1	2	NA	-1	-0.0625
CDH8	Region1337	rs1450358	1	1	NA	0	0
LOC729159	Region1337	rs1450358	1	1	NA	0	0
DISC1FP1	Region1338	rs1354917	1	2	NA	-1	-0.0625
NOX4	Region1338	rs1354917	16	0	NA	33	2.0625
NAALADL2	Region1339	chr3_175199927	9	0	NA	9	0.5625
IQCG	Region1340	chr3_197500903	24	0	NA	292	18.25
LMLN	Region1340	chr3_197500903	4	1	NA	39	2.4375
LRCH3	Region1340	chr3_197500903	7	0	NA	76	4.75
ANP32AP1	Region1343	rs28465055	1	2	NA	0	0
AQR	Region1343	rs28465055	2	0	NA	24	1.5
GJD2	Region1343	rs28465055	0	3	NA	-3	-0.1875
NONE	Region1343	rs28465055	0	3	NA	-3	-0.1875
ZNF770	Region1343	rs28465055	2	2	NA	9	0.5625
CTSC	Region1344	rs518167	2	2	NA	0	0
GRM5	Region1344	rs518167	3	2	NA	1	0.0625
PLCB4	Region1345	chr20_9421761	1	0	NA	7	0.4375
AXIN2	Region1346	rs11655644	0	1	NA	-5	-0.3125
RGS9	Region1346	rs11655644	0	1	NA	-5	-0.3125
FAM150B	Region1350	chr2_589617	9	31	NA	-130	-8.125
TMEM18	Region1350	chr2_589617	9	31	NA	-130	-8.125
SAFB	Region1353	rs17205911	2	0	NA	16	1
SAFB2	Region1353	rs17205911	1	0	NA	16	1
TINCR	Region1353	rs17205911	0	1	NA	-15	-0.9375
MTRNR2L5	Region1354	rs1454487	0	2	NA	-2	-0.125
PCDH15	Region1354	rs1454487	0	2	NA	-2	-0.125
JPH1	Region1355	rs34901894	1	1	NA	-1	-0.0625
LY96	Region1355	rs34901894	1	1	NA	-1	-0.0625
TPH2	Region1356	rs17110566	0	2	NA	-4	-0.25
CPQ	Region1360	rs1367917	21	0	NA	115	7.1875
TSPYL5	Region1360	rs1367917	26	0	NA	150	9.375
ATP8A2	Region1363	chr13_25957246	23	41	NA	-162	-10.125
ONECUT2	Region1365	rs1217563	0	3	NA	-42	-2.625
ST8SIA3	Region1365	rs1217563	0	3	NA	-42	-2.625
WDR7	Region1365	rs1217563	1	0	NA	13	0.8125
GABRG3	Region1366	rs72707667	17	15	NA	7	0.4375
MSRA	Region1368	chr8_10804558	5	0	NA	37	2.3125
XKR6	Region1368	chr8_10804558	20	22	NA	-16	-1
PSD3	Region1371	rs7017766	26	0	NA	145	9.0625
LOC727982	Region1372	rs11895508	1	4	NA	-13	-0.8125
SOX11	Region1372	rs11895508	1	4	NA	-13	-0.8125
ROBO2	Region1374	rs73108476	2	1	NA	4	0.25
ZNF717	Region1374	rs73108476	2	1	NA	4	0.25
DCP2	Region1376	rs4260660	1	0	NA	16	1
MCC	Region1376	rs4260660	122	31	NA	546	34.125
ELK2AP	Region1378	rs4983462	0	1	NA	-8	-0.5
LINC00221	Region1378	rs4983462	0	2	NA	-16	-1
NONE	Region1378	rs4983462	0	2	NA	-16	-1
TMEM121	Region1378	rs4983462	0	1	NA	-8	-0.5
LOC100506403	Region138	rs73902837	21	60	NA	-203	-12.6875
RUNX1	Region138	rs73902837	23	61	NA	-204	-12.75
NLRP5	Region1380	rs12460017	0	5	NA	-7	-0.4375
ATG4B	Region1382	chr2_242652825	12	0	NA	154	9.625
BOK	Region1382	chr2_242652825	2	0	NA	15	0.9375
BOK-AS1	Region1382	chr2_242652825	1	1	NA	4	0.25
DTYMK	Region1382	chr2_242652825	23	0	NA	268	16.75
ING5	Region1382	chr2_242652825	30	0	NA	347	21.6875
STK25	Region1382	chr2_242652825	1	1	NA	4	0.25
C16orf45	Region1383	chr16_15476216	3	2	NA	5	0.3125
MPV17L	Region1383	chr16_15476216	9	6	NA	33	2.0625
NOVA1	Region1384	rs72661402	19	0	NA	31	1.9375
STXBP6	Region1384	rs72661402	19	0	NA	31	1.9375
UBE3D	Region1385	rs287838	7	0	NA	21	1.3125
CYSLTR2	Region1386	chr13_49227650	1	19	NA	-48	-3
FNDC3A	Region1386	chr13_49227650	0	18	NA	-54	-3.375
LINC00462	Region1386	chr13_49227650	1	1	NA	6	0.375
C4orf6	Region1387	rs7676792	14	13	NA	23	1.4375
EVC2	Region1387	rs7676792	27	24	NA	54	3.375
STK32B	Region1387	rs7676792	0	5	NA	-5	-0.3125
ARC	Region139	chr8_143662933	2	2	NA	-12	-0.75
BAI1	Region139	chr8_143662933	2	2	NA	-12	-0.75
MIR4472-1	Region139	chr8_143662933	0	1	NA	-15	-0.9375
MROH5	Region139	chr8_143662933	0	1	NA	-15	-0.9375
TSNARE1	Region139	chr8_143662933	6	2	NA	55	3.4375
ITGA9	Region1395	chr3_37681718	18	13	NA	44	2.75
EFNA5	Region1396	rs62357486	2	0	NA	6	0.375
MOXD1	Region1399	chr6_132882711	0	3	NA	-3	-0.1875
STX7	Region1399	chr6_132882711	0	3	NA	-3	-0.1875
TAAR6	Region1399	chr6_132882711	0	1	NA	-2	-0.125
TAAR8	Region1399	chr6_132882711	0	1	NA	-2	-0.125
GUSBP4	Region1400	chr6_58460142	9	18	NA	31	1.9375
NONE	Region1400	chr6_58460142	0	15	NA	-18	-1.125
PRIM2	Region1400	chr6_58460142	1	3	NA	-13	-0.8125
CAV1	Region1404	rs12706089	8	7	NA	19	1.1875
CAV2	Region1404	rs12706089	16	23	NA	4	0.25
ST7	Region1404	rs12706089	3	8	NA	-14	-0.875
TES	Region1404	rs12706089	8	13	NA	-14	-0.875
WNT2	Region1404	rs12706089	3	11	NA	-20	-1.25
DPP6	Region1405	rs6970651	49	26	NA	121	7.5625
GABRA4	Region1408	rs41265717	6	2	NA	12	0.75
GABRB1	Region1408	rs41265717	2	0	NA	4	0.25
C9orf40	Region1410	rs11144422	0	5	NA	-6	-0.375
TRPM6	Region1410	rs11144422	0	5	NA	-6	-0.375
CCT6P3	Region1414	chr7_64570604	52	0	NA	360	22.5
ERV3-1	Region1414	chr7_64570604	9	0	NA	64	4
LOC441242	Region1414	chr7_64570604	0	9	NA	-13	-0.8125
ZNF117	Region1414	chr7_64570604	14	0	NA	84	5.25
ZNF92	Region1414	chr7_64570604	31	9	NA	188	11.75
NONE	Region1415	chr4_65069562	2	0	NA	4	0.25
TECRL	Region1415	chr4_65069562	2	0	NA	4	0.25
LOC283177	Region1417	rs56325224	19	47	NA	-120	-7.5
NONE	Region1417	rs56325224	19	47	NA	-120	-7.5
ALX1	Region1421	rs62640110	4	69	NA	-127	-7.9375
RASSF9	Region1421	rs62640110	4	69	NA	-127	-7.9375
EFHB	Region1423	rs56337237	5	2	NA	8	0.5
KAT2B	Region1423	rs56337237	9	0	NA	62	3.875
RAB5A	Region1423	rs56337237	1	0	NA	1	0.0625
SORCS1	Region1424	rs72813069	1	4	NA	-3	-0.1875
SORCS3	Region1424	rs72813069	1	5	NA	-4	-0.25
CEP41	Region1425	chr7_129670328	3	0	NA	24	1.5
ZC3HC1	Region1425	chr7_129670328	1	0	NA	16	1
TLE1	Region1426	rs11138731	2	1	NA	1	0.0625
TLE4	Region1426	rs11138731	2	1	NA	1	0.0625
LINC01021	Region1433	rs13154681	1	0	NA	3	0.1875
LSP1P3	Region1433	rs13154681	1	0	NA	3	0.1875
ACADM	Region1436	rs7555627	3	9	NA	-10	-0.625
CRYZ	Region1436	rs7555627	1	0	NA	12	0.75
LHX8	Region1436	rs7555627	1	1	NA	0	0
SLC44A5	Region1436	rs7555627	4	10	NA	-10	-0.625
TYW3	Region1436	rs7555627	2	1	NA	15	0.9375
INTU	Region1440	chr4_127835675	9	9	NA	2	0.125
MIR2054	Region1440	chr4_127835675	9	9	NA	2	0.125
FTO	Region1442	chr16_54299102	1	1	NA	3	0.1875
LINC00944	Region1443	rs7299097	1	4	NA	-6	-0.375
LOC440117	Region1443	rs7299097	2	4	NA	-3	-0.1875
ADAMTS3	Region1450	chr4_74136110	1	0	NA	1	0.0625
AFP	Region1450	chr4_74136110	3	3	NA	-10	-0.625
ALB	Region1450	chr4_74136110	6	0	NA	11	0.6875
ANKRD17	Region1450	chr4_74136110	31	1	NA	373	23.3125
COX18	Region1450	chr4_74136110	5	0	NA	65	4.0625
KCNQ5	Region1453	rs1202114	0	5	NA	-5	-0.3125
RIMS1	Region1453	rs1202114	0	5	NA	-5	-0.3125
CACNA1E	Region1456	rs2297183	24	14	NA	21	1.3125
GM140	Region1456	rs2297183	24	14	NA	21	1.3125
KIAA1614	Region1456	rs2297183	2	0	NA	14	0.875
STX6	Region1456	rs2297183	2	0	NA	14	0.875
LOC100287225	Region1457	rs72915126	0	1	NA	-1	-0.0625
MEX3C	Region1457	rs72915126	2	1	NA	15	0.9375
IGFBP3	Region146	rs10268217	38	103	NA	-220	-13.75
TNS3	Region146	rs10268217	38	103	NA	-220	-13.75
LOC387810	Region1464	rs11214218	15	17	NA	-5	-0.3125
NCAM1	Region1464	rs11214218	2	3	NA	11	0.6875
PLET1	Region1464	rs11214218	13	14	NA	-16	-1
FZD1	Region1466	chr7_91377244	1	0	NA	1	0.0625
MTERF	Region1466	chr7_91377244	1	0	NA	1	0.0625
COL11A1	Region1469	chr1_102946667	0	1	NA	-2	-0.125
OLFM3	Region1469	chr1_102946667	0	1	NA	-2	-0.125
C17orf51	Region1472	chr17_22244177	0	4	NA	-18	-1.125
FAM27L	Region1472	chr17_22244177	0	17	NA	-44	-2.75
FLJ36000	Region1472	chr17_22244177	2	62	NA	-154	-9.625
MTRNR2L1	Region1472	chr17_22244177	4	79	NA	-181	-11.3125
NONE	Region1472	chr17_22244177	0	37	NA	-74	-4.625
CTSL	Region1474	chr9_90487519	1	1	NA	-2	-0.125
CTSL3P	Region1474	chr9_90487519	1	2	NA	-13	-0.8125
DAPK1	Region1474	chr9_90487519	1	0	NA	14	0.875
LOC392364	Region1474	chr9_90487519	1	1	NA	1	0.0625
SPATA31E1	Region1474	chr9_90487519	1	2	NA	-1	-0.0625
NONE	Region1476	chr11_79247054	0	12	NA	-41	-2.5625
TENM4	Region1476	chr11_79247054	1	13	NA	-42	-2.625
LINC00395	Region1477	chr13_62686971	3	2	NA	1	0.0625
NONE	Region1477	chr13_62686971	0	1	NA	-1	-0.0625
PCDH20	Region1477	chr13_62686971	3	3	NA	0	0
LRRC8B	Region1479	chr1_90166196	6	0	NA	58	3.625
LRRC8C	Region1479	chr1_90166196	2	1	NA	6	0.375
GUSBP10	Region1482	rs57914707	0	2	NA	-2	-0.125
MIR3147	Region1482	rs57914707	0	2	NA	-2	-0.125
FAM19A1	Region1486	rs9872072	5	17	NA	-5	-0.3125
FAM19A4	Region1486	rs9872072	5	19	NA	-12	-0.75
AGTR1	Region1487	chr3_147654312	11	1	NA	29	1.8125
ZIC1	Region1487	chr3_147654312	11	1	NA	29	1.8125
HTR1B	Region1488	chr6_77397828	1	0	NA	1	0.0625
IMPG1	Region1488	chr6_77397828	1	0	NA	1	0.0625
BICC1	Region1489	rs7893512	4	4	NA	-4	-0.25
TFAM	Region1489	rs7893512	2	3	NA	-5	-0.3125
PDHA2	Region1490	chr4_98645285	2	0	NA	2	0.125
STPG2	Region1490	chr4_98645285	1	0	NA	1	0.0625
STPG2-AS1	Region1490	chr4_98645285	2	0	NA	2	0.125
ACSS1	Region1493	chr20_24996795	3	3	NA	27	1.6875
APMAP	Region1493	chr20_24996795	1	1	NA	7	0.4375
MXD4	Region1496	rs1183191	2	1	NA	8	0.5
ZFYVE28	Region1496	rs1183191	7	5	NA	20	1.25
STMN4	Region1500	chr8_26975839	7	4	NA	43	2.6875
TRIM35	Region1500	chr8_26975839	3	2	NA	25	1.5625
DIS3L2	Region1501	chr2_232793136	8	0	NA	60	3.75
PLEKHA2	Region1502	chr8_38414278	17	0	NA	146	9.125
ZBTB34	Region1505	chr9_129616086	1	1	NA	-10	-0.625
ZBTB43	Region1505	chr9_129616086	1	1	NA	-10	-0.625
CHRM2	Region1507	rs11766224	4	13	NA	-12	-0.75
CNOT4	Region1507	rs11766224	20	2	NA	201	12.5625
LUZP6	Region1507	rs11766224	4	13	NA	-12	-0.75
NUP205	Region1507	rs11766224	1	2	NA	10	0.625
CD109	Region1508	rs72953359	2	1	NA	-2	-0.125
COL12A1	Region1508	rs72953359	1	0	NA	1	0.0625
EEF1A1	Region1508	rs72953359	2	0	NA	2	0.125
SLC17A5	Region1508	rs72953359	4	1	NA	15	0.9375
DDX18	Region1511	rs57197812	11	1	NA	36	2.25
DPP10	Region1511	rs57197812	11	1	NA	36	2.25
CARTPT	Region1514	rs4403163	20	21	NA	13	0.8125
MAP1B	Region1514	rs4403163	20	21	NA	13	0.8125
NRG2	Region1515	chr5_139256852	2	2	NA	13	0.8125
VTRNA1-2	Region1515	chr5_139256852	0	1	NA	-4	-0.25
FAM163A	Region152	rs11577513	8	31	NA	-166	-10.375
LHX4	Region152	rs11577513	8	5	NA	18	1.125
LOC100527964	Region152	rs11577513	5	0	NA	41	2.5625
TDRD5	Region152	rs11577513	1	7	NA	-24	-1.5
LOC729506	Region1520	rs12519755	0	6	NA	-6	-0.375
MTRR	Region1520	rs12519755	0	6	NA	-6	-0.375
ALG6	Region1521	rs7518267	4	1	NA	15	0.9375
EFCAB7	Region1521	rs7518267	3	0	NA	31	1.9375
FOXD3	Region1521	rs7518267	0	1	NA	-13	-0.8125
ITGB3BP	Region1521	rs7518267	4	0	NA	10	0.625
PGM1	Region1521	rs7518267	9	11	NA	23	1.4375
ROR1	Region1521	rs7518267	6	11	NA	-12	-0.75
EBF3	Region1522	rs10829664	2	5	NA	-55	-3.4375
MGMT	Region1522	rs10829664	1	12	NA	-70	-4.375
MKI67	Region1522	rs10829664	1	12	NA	-70	-4.375
MYO3B	Region1524	rs7564575	54	56	NA	-324	-20.25
HMP19	Region1525	rs13167802	3	1	NA	-1	-0.0625
MSX2	Region1525	rs13167802	3	1	NA	-1	-0.0625
ARF1	Region1526	chr1_228256443	0	1	NA	-16	-1
CDC42BPA	Region1526	chr1_228256443	1	2	NA	-7	-0.4375
WNT3A	Region1526	chr1_228256443	0	1	NA	-16	-1
ZNF678	Region1526	chr1_228256443	2	2	NA	-6	-0.375
ANKS1B	Region1527	chr12_99526898	6	0	NA	28	1.75
CBLN4	Region1529	chr20_54057587	0	1	NA	-2	-0.125
DOK5	Region1529	chr20_54057587	0	1	NA	-2	-0.125
C7orf33	Region1530	rs6464905	2	2	NA	-2	-0.125
CNTNAP2	Region1530	rs6464905	2	2	NA	-2	-0.125
HS6ST1	Region1531	rs73956035	1	2	NA	-1	-0.0625
LOC389033	Region1531	rs73956035	1	2	NA	-1	-0.0625
IGSF21	Region1532	chr1_18607642	6	41	NA	-277	-17.3125
HS6ST1	Region1538	chr2_130657048	1	8	NA	-17	-1.0625
LOC389033	Region1538	chr2_130657048	1	8	NA	-17	-1.0625
CHST15	Region1540	rs1878618	0	2	NA	-12	-0.75
CPXM2	Region1540	rs1878618	0	6	NA	-41	-2.5625
PRKG1	Region1541	chr10_53105396	1	0	NA	1	0.0625
CYLC2	Region1543	chr9_105972171	2	3	NA	-4	-0.25
LINC00587	Region1543	chr9_105972171	2	3	NA	-4	-0.25
CDH2	Region1544	chr18_26877497	2	1	NA	2	0.125
MIR302F	Region1544	chr18_26877497	2	1	NA	2	0.125
B3GAT2	Region1545	chr6_71428295	10	1	NA	28	1.75
MIR30C2	Region1545	chr6_71428295	58	0	NA	229	14.3125
OGFRL1	Region1545	chr6_71428295	84	1	NA	402	25.125
ETS1	Region1546	chr11_127414893	0	2	NA	-3	-0.1875
KIRREL3-AS3	Region1546	chr11_127414893	0	2	NA	-3	-0.1875
LINC00838	Region1548	chr10_33925430	3	4	NA	-2	-0.125
NRP1	Region1548	chr10_33925430	1	3	NA	-3	-0.1875
PARD3	Region1548	chr10_33925430	2	1	NA	1	0.0625
CNTNAP5	Region1551	chr2_126701473	4	7	NA	-2	-0.125
GYPC	Region1551	chr2_126701473	4	7	NA	-2	-0.125
FAM198B	Region1552	rs55809793	12	0	NA	13	0.8125
LOC340017	Region1552	rs55809793	12	0	NA	13	0.8125
GRK5	Region1553	rs11198937	2	3	NA	-10	-0.625
RGS10	Region1553	rs11198937	2	3	NA	-10	-0.625
SFXN4	Region1553	rs11198937	1	0	NA	16	1
DTNA	Region1558	chr18_32061963	4	8	NA	-5	-0.3125
NOL4	Region1558	chr18_32061963	8	11	NA	-3	-0.1875
MIR4792	Region1559	chr3_25459210	1	5	NA	-6	-0.375
RARB	Region1559	chr3_25459210	1	5	NA	-6	-0.375
ADCY9	Region1561	chr16_3578129	1	1	NA	-2	-0.125
CLUAP1	Region1561	chr16_3578129	1	0	NA	13	0.8125
CREBBP	Region1561	chr16_3578129	1	1	NA	-2	-0.125
MTRNR2L4	Region1561	chr16_3578129	1	0	NA	1	0.0625
NLRC3	Region1561	chr16_3578129	2	0	NA	22	1.375
TRAP1	Region1561	chr16_3578129	1	0	NA	14	0.875
ZSCAN32	Region1561	chr16_3578129	2	0	NA	16	1
BTBD3	Region1562	chr20_11807076	2	8	NA	-16	-1
LOC339593	Region1562	chr20_11807076	1	7	NA	-12	-0.75
SPTLC3	Region1562	chr20_11807076	1	1	NA	-4	-0.25
DYNAP	Region1563	chr18_52279500	35	80	NA	-74	-4.625
RAB27B	Region1563	chr18_52279500	35	80	NA	-74	-4.625
MEX3B	Region1564	chr15_82338459	3	1	NA	15	0.9375
TMC3	Region1564	chr15_82338459	1	1	NA	-1	-0.0625
C7orf10	Region1567	rs10215805	1	3	NA	-4	-0.25
INHBA	Region1567	rs10215805	1	3	NA	-4	-0.25
LRRC37A6P	Region1568	chr10_27722464	0	1	NA	-2	-0.125
MKX	Region1568	chr10_27722464	28	50	NA	-40	-2.5
PTCHD3	Region1568	chr10_27722464	0	3	NA	-4	-0.25
RAB18	Region1568	chr10_27722464	26	49	NA	-39	-2.4375
EFCAB4B	Region1569	rs4765734	32	23	NA	-4	-0.25
PRMT8	Region1569	rs4765734	14	8	NA	-3	-0.1875
ADPRHL1	Region157	rs61967983	0	1	NA	-3	-0.1875
GRTP1	Region157	rs61967983	0	1	NA	-3	-0.1875
SLC6A15	Region1570	rs71450915	3	0	NA	4	0.25
TMTC2	Region1570	rs71450915	15	0	NA	61	3.8125
ELTD1	Region1572	chr1_80253255	1	0	NA	2	0.125
NONE	Region1572	chr1_80253255	1	0	NA	2	0.125
EFNA5	Region1573	chr5_104705870	1	0	NA	1	0.0625
RAB9BP1	Region1573	chr5_104705870	1	0	NA	1	0.0625
DCLK2	Region1576	rs11726631	3	1	NA	29	1.8125
LRBA	Region1576	rs11726631	2	1	NA	2	0.125
RPS3A	Region1576	rs11726631	0	1	NA	-1	-0.0625
SH3D19	Region1576	rs11726631	5	0	NA	29	1.8125
CHL1	Region1581	rs62230378	3	2	NA	5	0.3125
NONE	Region1581	rs62230378	2	2	NA	-2	-0.125
ACTG2	Region1583	chr2_74275789	1	1	NA	-10	-0.625
DGUOK	Region1583	chr2_74275789	1	0	NA	16	1
TET3	Region1583	chr2_74275789	2	0	NA	15	0.9375
CTTNBP2	Region1584	rs6971975	11	6	NA	41	2.5625
NAA38	Region1584	rs6971975	7	6	NA	5	0.3125
EDARADD	Region1587	rs1253601	3	6	NA	-46	-2.875
DYNLRB2	Region1589	rs11150259	8	19	NA	-40	-2.5
MAF	Region1589	rs11150259	8	19	NA	-40	-2.5
NONE	Region1590	rs13112462	1	0	NA	1	0.0625
PCDH7	Region1590	rs13112462	1	0	NA	1	0.0625
GBE1	Region1592	rs2639209	1	0	NA	1	0.0625
ROBO1	Region1592	rs2639209	1	0	NA	1	0.0625
DKFZp686K1684	Region1594	chr11_31900271	1	1	NA	-6	-0.375
RCN1	Region1594	chr11_31900271	0	4	NA	-15	-0.9375
WT1	Region1594	chr11_31900271	0	16	NA	-182	-11.375
EMB	Region1598	chr5_49941814	3	3	NA	-7	-0.4375
PARP8	Region1598	chr5_49941814	2	2	NA	-3	-0.1875
JRKL-AS1	Region1599	rs10894283	0	3	NA	-3	-0.1875
NONE	Region1599	rs10894283	0	3	NA	-3	-0.1875
DUSP14	Region1605	chr17_36174147	4	0	NA	20	1.25
SYNRG	Region1605	chr17_36174147	17	0	NA	256	16
BLVRA	Region1606	rs2730610	5	9	NA	27	1.6875
HECW1	Region1606	rs2730610	3	2	NA	8	0.5
MRPS24	Region1606	rs2730610	7	9	NA	59	3.6875
STK17A	Region1606	rs2730610	1	0	NA	1	0.0625
URGCP	Region1606	rs2730610	12	0	NA	160	10
URGCP-MRPS24	Region1606	rs2730610	20	0	NA	252	15.75
PARD3	Region1608	chr10_34998474	3	0	NA	11	0.6875
HAVCR1P1	Region1612	rs1552600	1	0	NA	4	0.25
ZNF254	Region1612	rs1552600	1	0	NA	4	0.25
ZNF724P	Region1612	rs1552600	1	0	NA	1	0.0625
ZNF730	Region1612	rs1552600	1	0	NA	1	0.0625
LOC388942	Region1615	rs891272	0	11	NA	-11	-0.6875
SLC8A1	Region1615	rs891272	0	11	NA	-11	-0.6875
MRPL15	Region1616	chr8_55302387	4	56	NA	-204	-12.75
RP1	Region1616	chr8_55302387	0	1	NA	-12	-0.75
SOX17	Region1616	chr8_55302387	4	57	NA	-216	-13.5
FSTL4	Region1617	chr5_132818033	31	30	NA	-119	-7.4375
LINC01125	Region1618	rs10520549	1	0	NA	1	0.0625
TMEM131	Region1618	rs10520549	2	1	NA	19	1.1875
VWA3B	Region1618	rs10520549	0	1	NA	-2	-0.125
ZAP70	Region1618	rs10520549	1	1	NA	-1	-0.0625
C1QTNF3-AMACR	Region1620	chr5_34631376	8	0	NA	16	1
RAI14	Region1620	chr5_34631376	10	0	NA	32	2
GRID1	Region1621	rs1112487	13	0	NA	87	5.4375
LOC641367	Region1623	rs11085493	4	0	NA	32	2
ZNF100	Region1623	rs11085493	23	4	NA	206	12.875
ZNF429	Region1623	rs11085493	1	4	NA	0	0
IL15	Region1624	rs978157	0	1	NA	-1	-0.0625
ZNF330	Region1624	rs978157	0	1	NA	-1	-0.0625
PTPRM	Region1625	chr18_8322395	2	2	NA	13	0.8125
RAB12	Region1625	chr18_8322395	1	2	NA	-1	-0.0625
KIF4B	Region1636	rs1036185	0	3	NA	-3	-0.1875
SGCD	Region1636	rs1036185	0	3	NA	-3	-0.1875
MMP26	Region1637	rs10466462	0	1	NA	-3	-0.1875
OR51F1	Region1637	rs10466462	0	47	NA	-47	-2.9375
OR51V1	Region1637	rs10466462	0	3	NA	-3	-0.1875
OR52A1	Region1637	rs10466462	0	3	NA	-3	-0.1875
OR52A5	Region1637	rs10466462	0	2	NA	-4	-0.25
OR52E2	Region1637	rs10466462	0	2	NA	-4	-0.25
OR52R1	Region1637	rs10466462	0	51	NA	-51	-3.1875
DUSP26	Region1638	chr8_34726670	3	14	NA	-9	-0.5625
UNC5D	Region1638	chr8_34726670	3	14	NA	-9	-0.5625
ADCY5	Region1639	chr3_123157245	2	3	NA	-9	-0.5625
MYLK	Region1639	chr3_123157245	49	28	NA	148	9.25
PTPLB	Region1639	chr3_123157245	0	2	NA	-15	-0.9375
DHX35	Region1642	chr20_37852914	1	1	NA	-6	-0.375
LOC339568	Region1642	chr20_37852914	5	15	NA	-91	-5.6875
MAFB	Region1642	chr20_37852914	4	12	NA	-65	-4.0625
GRB14	Region1645	chr2_166346192	3	1	NA	2	0.125
LGR6	Region1648	chr1_202130166	0	2	NA	-30	-1.875
PTPN7	Region1648	chr1_202130166	7	4	NA	6	0.375
PTPRVP	Region1648	chr1_202130166	5	9	NA	-14	-0.875
RNPEP	Region1648	chr1_202130166	47	7	NA	462	28.875
TIMM17A	Region1648	chr1_202130166	7	7	NA	14	0.875
KIAA2026	Region1649	rs4389996	10	0	NA	121	7.5625
LOC100289673	Region1652	rs17162633	11	0	NA	14	0.875
TMEM232	Region1652	rs17162633	11	0	NA	14	0.875
CCND1	Region1657	rs12146485	3	13	NA	-42	-2.625
MYEOV	Region1657	rs12146485	3	13	NA	-42	-2.625
CNIH3	Region166	rs12565737	7	7	NA	-14	-0.875
CNIH4	Region166	rs12565737	0	2	NA	-6	-0.375
DNAH14	Region166	rs12565737	34	12	NA	24	1.5
NVL	Region166	rs12565737	0	2	NA	-6	-0.375
F13A1	Region1661	chr6_5628793	0	1	NA	-2	-0.125
FARS2	Region1661	chr6_5628793	2	0	NA	3	0.1875
NRN1	Region1661	chr6_5628793	0	1	NA	-2	-0.125
FMNL2	Region1662	chr2_153360798	1	0	NA	16	1
CDK18	Region1669	rs11240551	2	2	NA	8	0.5
ELK4	Region1669	rs11240551	33	6	NA	254	15.875
LOC284578	Region1669	rs11240551	1	1	NA	2	0.125
MFSD4	Region1669	rs11240551	13	0	NA	160	10
NUCKS1	Region1669	rs11240551	10	0	NA	65	4.0625
SLC45A3	Region1669	rs11240551	33	8	NA	165	10.3125
PDLIM5	Region1676	rs280092	1	0	NA	5	0.3125
OSBPL10	Region1678	chr3_31726052	7	4	NA	12	0.75
CSGALNACT1	Region1687	rs34535863	3	4	NA	0	0
INTS10	Region1687	rs34535863	3	4	NA	0	0
IFLTD1	Region1688	rs10842532	11	10	NA	0	0
KRAS	Region1688	rs10842532	10	10	NA	-1	-0.0625
AKNAD1	Region1689	rs7522260	1	0	NA	4	0.25
MYO5A	Region1692	chr15_52560021	9	0	NA	96	6
MYO5C	Region1692	chr15_52560021	1	0	NA	10	0.625
GRIP1	Region1694	rs5008779	3	0	NA	4	0.25
FPGT-TNNI3K	Region1698	rs61776248	17	0	NA	45	2.8125
TNNI3K	Region1698	rs61776248	17	0	NA	45	2.8125
FAM86DP	Region1699	rs28584460	1	2	NA	-2	-0.125
MIR4444-1	Region1699	rs28584460	1	2	NA	-2	-0.125
COMMD6	Region1705	chr13_76065339	1	0	NA	15	0.9375
TBC1D4	Region1705	chr13_76065339	2	0	NA	3	0.1875
FREM3	Region1711	rs62337763	0	2	NA	-4	-0.25
LRRC4C	Region1713	chr11_41111922	1	0	NA	2	0.125
ROCK2	Region1714	chr2_11482480	2	0	NA	16	1
AXIN2	Region1715	rs9675157	2	1	NA	-2	-0.125
CEP112	Region1715	rs9675157	2	0	NA	4	0.25
RGS9	Region1715	rs9675157	0	1	NA	-6	-0.375
AAK1	Region1716	rs11693348	1	0	NA	15	0.9375
ANXA4	Region1716	rs11693348	7	2	NA	23	1.4375
ASPRV1	Region1716	rs11693348	1	1	NA	-1	-0.0625
MXD1	Region1716	rs11693348	1	1	NA	-1	-0.0625
ARAP2	Region1724	rs55939354	1	0	NA	1	0.0625
NONE	Region1724	rs55939354	1	0	NA	1	0.0625
ADAMTS15	Region1726	rs73017590	1	1	NA	-4	-0.25
C11orf44	Region1726	rs73017590	1	3	NA	-15	-0.9375
SNX19	Region1726	rs73017590	0	2	NA	-11	-0.6875
SERPINI2	Region1727	rs11710114	4	5	NA	2	0.125
ZBBX	Region1727	rs11710114	9	5	NA	22	1.375
LINC01029	Region1728	rs9961015	0	2	NA	-15	-0.9375
SALL3	Region1728	rs9961015	0	2	NA	-15	-0.9375
ACAP2	Region1730	chr3_195127767	1	0	NA	5	0.3125
XXYLT1	Region1730	chr3_195127767	1	0	NA	6	0.375
CSMD3	Region1731	chr8_113422877	1	0	NA	2	0.125
ZBTB20	Region1733	rs1533931	23	1	NA	84	5.25
LINC00474	Region1734	rs10983104	0	2	NA	-10	-0.625
PAPPA	Region1734	rs10983104	0	2	NA	-10	-0.625
CACNA1B	Region1735	rs7391010	2	1	NA	1	0.0625
MIR602	Region1735	rs7391010	1	0	NA	1	0.0625
CYP7B1	Region1738	chr8_66038733	0	1	NA	-1	-0.0625
LINC00251	Region1738	chr8_66038733	0	1	NA	-1	-0.0625
LOC401463	Region1738	chr8_66038733	0	2	NA	-2	-0.125
MIR124-2	Region1738	chr8_66038733	0	2	NA	-2	-0.125
PLSCR5	Region1740	rs13086950	0	2	NA	-2	-0.125
ZIC4	Region1740	rs13086950	0	2	NA	-2	-0.125
DISC1FP1	Region1744	rs1728739	3	2	NA	1	0.0625
FAT3	Region1744	rs1728739	3	2	NA	1	0.0625
FBN2	Region1747	chr5_127242800	3	1	NA	7	0.4375
SLC27A6	Region1747	chr5_127242800	2	1	NA	1	0.0625
ASXL3	Region1752	rs16964682	1	3	NA	-2	-0.125
CCDC178	Region1752	rs16964682	1	3	NA	-2	-0.125
ST3GAL1	Region1753	chr8_135466637	1	3	NA	-5	-0.3125
ZFAT	Region1753	chr8_135466637	5	3	NA	19	1.1875
LCORL	Region1758	rs1488839	12	1	NA	12	0.75
SLIT2	Region1758	rs1488839	12	1	NA	12	0.75
NRG1	Region1759	chr8_32571491	53	18	NA	67	4.1875
NRSN2	Region1762	rs6075996	29	0	NA	364	22.75
SOX12	Region1762	rs6075996	44	0	NA	469	29.3125
ZCCHC3	Region1762	rs6075996	4	0	NA	25	1.5625
FAM69C	Region1764	rs1559806	7	5	NA	38	2.375
ARF3	Region1767	rs2720301	15	0	NA	192	12
CCDC65	Region1767	rs2720301	7	20	NA	8	0.5
FKBP11	Region1767	rs2720301	3	0	NA	32	2
NCKAP5L	Region1767	rs2720301	69	8	NA	758	47.375
RND1	Region1767	rs2720301	7	20	NA	8	0.5
TMBIM6	Region1767	rs2720301	11	8	NA	65	4.0625
WNT1	Region1767	rs2720301	0	1	NA	-15	-0.9375
WNT10B	Region1767	rs2720301	0	2	NA	-22	-1.375
MAT2B	Region1768	chr5_163734687	3	0	NA	3	0.1875
NONE	Region1768	chr5_163734687	3	0	NA	3	0.1875
WWC2	Region1770	chr4_184181515	13	0	NA	53	3.3125
STX18	Region1771	rs34366541	51	16	NA	337	21.0625
CNOT11	Region1772	rs7577564	0	1	NA	-1	-0.0625
CREG2	Region1772	rs7577564	15	34	NA	-76	-4.75
MIR5696	Region1772	rs7577564	1	10	NA	-14	-0.875
TBC1D8	Region1772	rs7577564	0	1	NA	-1	-0.0625
PBX1	Region1775	chr1_164719854	18	0	NA	135	8.4375
GFRA1	Region1776	chr10_117906683	28	26	NA	-119	-7.4375
COPB2	Region1779	chr3_139108072	1	0	NA	15	0.9375
ATP8A1	Region1780	chr4_42322167	27	16	NA	186	11.625
BEND4	Region1780	chr4_42322167	0	3	NA	-3	-0.1875
SHISA3	Region1780	chr4_42322167	3	6	NA	-18	-1.125
43167	Region1781	chr10_45995006	3	0	NA	12	0.75
ZFAND4	Region1781	chr10_45995006	3	0	NA	25	1.5625
FAM49A	Region1782	rs9306903	4	22	NA	-18	-1.125
RAD51AP2	Region1782	rs9306903	4	22	NA	-18	-1.125
KCNA4	Region1784	chr11_28729532	0	1	NA	-1	-0.0625
METTL15	Region1784	chr11_28729532	0	1	NA	-1	-0.0625
ANXA3	Region1785	chr4_79497345	1	1	NA	0	0
FRAS1	Region1785	chr4_79497345	1	1	NA	0	0
LINC01088	Region1785	chr4_79497345	0	1	NA	-2	-0.125
PAQR3	Region1785	chr4_79497345	0	1	NA	-2	-0.125
BANF2	Region1787	rs6080901	0	6	NA	-13	-0.8125
SNX5	Region1787	rs6080901	0	6	NA	-13	-0.8125
EIF2AK4	Region1788	rs66690776	8	5	NA	54	3.375
GPR176	Region1788	rs66690776	8	8	NA	15	0.9375
CTSO	Region179	chr4_157550210	7	0	NA	12	0.75
PDGFC	Region179	chr4_157550210	7	0	NA	12	0.75
PRKAG2	Region1790	rs11771399	26	18	NA	35	2.1875
CHRNA6	Region1793	chr8_42397427	2	2	NA	-2	-0.125
SMIM19	Region1793	chr8_42397427	1	0	NA	16	1
THAP1	Region1793	chr8_42397427	0	1	NA	-5	-0.3125
FIP1L1	Region1794	chr4_54436291	2	0	NA	27	1.6875
SCFD2	Region1794	chr4_54436291	3	1	NA	5	0.3125
FAM27C	Region1801	chr9_44867727	0	1	NA	-2	-0.125
LOC643648	Region1801	chr9_44867727	0	1	NA	-2	-0.125
ANKRD20A9P	Region1802	chr13_19247884	0	11	NA	-11	-0.6875
LINC00417	Region1802	chr13_19247884	0	13	NA	-13	-0.8125
CRHR2	Region1805	chr7_30762830	0	1	NA	-9	-0.5625
INMT	Region1805	chr7_30762830	0	1	NA	-9	-0.5625
ZNRF2	Region1805	chr7_30762830	1	0	NA	7	0.4375
KCNQ1	Region1806	rs12282937	10	10	NA	-23	-1.4375
KCNQ1OT1	Region1806	rs12282937	0	1	NA	-7	-0.4375
FGF14	Region1810	rs9513942	15	46	NA	-81	-5.0625
MIR205HG	Region1813	rs72748306	21	37	NA	-17	-1.0625
PLXNA2	Region1813	rs72748306	21	37	NA	-17	-1.0625
FAM84B	Region1814	rs16901667	0	9	NA	-13	-0.8125
PCAT1	Region1814	rs16901667	0	9	NA	-13	-0.8125
LINC00689	Region1816	chr7_158766611	2	5	NA	-36	-2.25
WDR60	Region1816	chr7_158766611	2	5	NA	-36	-2.25
CDK5RAP2	Region1818	chr9_123289296	1	9	NA	-2	-0.125
MIR147A	Region1818	chr9_123289296	0	9	NA	-18	-1.125
ERC2	Region1819	chr3_55929050	1	1	NA	-2	-0.125
IGFBP7-AS1	Region182	chr4_57846625	20	91	NA	-172	-10.75
NOA1	Region182	chr4_57846625	3	0	NA	13	0.8125
NONE	Region182	chr4_57846625	20	91	NA	-172	-10.75
POLR2B	Region182	chr4_57846625	2	0	NA	16	1
REST	Region182	chr4_57846625	4	1	NA	21	1.3125
SPINK2	Region182	chr4_57846625	0	1	NA	-2	-0.125
UROS	Region182	chr4_57846625	0	0	1	0	0
PRH1-PRR4	Region1820	rs12310531	10	0	NA	92	5.75
PRR4	Region1820	rs12310531	3	0	NA	19	1.1875
TAS2R10	Region1820	rs12310531	4	0	NA	20	1.25
TAS2R7	Region1820	rs12310531	2	12	NA	-20	-1.25
TAS2R8	Region1820	rs12310531	0	5	NA	-5	-0.3125
TAS2R9	Region1820	rs12310531	3	2	NA	1	0.0625
YBX3	Region1820	rs12310531	0	3	NA	-4	-0.25
LOC100133050	Region1821	rs6596752	3	11	NA	-11	-0.6875
LOC100289230	Region1821	rs6596752	3	11	NA	-11	-0.6875
LINC00898	Region1822	chr22_47897316	0	12	NA	-34	-2.125
TBC1D22A	Region1822	chr22_47897316	0	12	NA	-34	-2.125
FSIP2	Region1823	chr2_186641176	18	1	NA	22	1.375
ZC3H15	Region1823	chr2_186641176	2	0	NA	3	0.1875
ZNF804A	Region1823	chr2_186641176	10	0	NA	15	0.9375
LINC00871	Region1825	rs1906786	2	0	NA	3	0.1875
MIS18BP1	Region1825	rs1906786	2	0	NA	3	0.1875
C2orf88	Region1827	chr2_190959542	4	0	NA	6	0.375
MSTN	Region1827	chr2_190959542	4	0	NA	6	0.375
PKHD1	Region1829	chr6_51345864	11	79	NA	-383	-23.9375
TFAP2B	Region1829	chr6_51345864	11	79	NA	-383	-23.9375
CDK6	Region1831	rs2299242	6	0	NA	33	2.0625
MCU	Region1832	rs16930157	2	1	NA	20	1.25
MICU1	Region1832	rs16930157	1	1	NA	0	0
MIR1256	Region1832	rs16930157	1	0	NA	15	0.9375
ANXA1	Region1833	rs62551912	28	32	NA	4	0.25
RORB	Region1833	rs62551912	28	32	NA	4	0.25
ABCA4	Region1835	chr1_94359754	0	1	NA	-1	-0.0625
DNTTIP2	Region1835	chr1_94359754	1	0	NA	16	1
GCLM	Region1835	chr1_94359754	1	1	NA	15	0.9375
DDX60	Region1836	chr4_169255966	2	2	NA	15	0.9375
DDX60L	Region1836	chr4_169255966	1	2	NA	0	0
CAMK2D	Region1841	rs17636651	2	0	NA	19	1.1875
CD109	Region1842	rs73454091	0	8	NA	-8	-0.5
COL12A1	Region1842	rs73454091	0	8	NA	-8	-0.5
FILIP1	Region1842	rs73454091	1	0	NA	3	0.1875
LINC00977	Region1843	rs34459708	3	1	NA	2	0.125
MIR1208	Region1843	rs34459708	3	1	NA	2	0.125
C3orf38	Region1844	rs1496522	46	0	NA	82	5.125
EPHA3	Region1844	rs1496522	51	6	NA	85	5.3125
ASTN1	Region1847	chr1_177070666	32	1	NA	144	9
BRINP2	Region1847	chr1_177070666	2	0	NA	13	0.8125
SEC16B	Region1847	chr1_177070666	2	0	NA	13	0.8125
LINC01122	Region1851	chr2_59651694	3	4	NA	-1	-0.0625
MIR4432	Region1851	chr2_59651694	0	1	NA	-1	-0.0625
HACE1	Region1853	rs734724	11	13	NA	-32	-2
NONE	Region1853	rs734724	11	13	NA	-32	-2
C3orf49	Region1858	chr3_63782804	2	1	NA	29	1.8125
SNTN	Region1858	chr3_63782804	0	1	NA	-1	-0.0625
LINC00221	Region1862	rs8022997	0	1	NA	-9	-0.5625
NONE	Region1862	rs8022997	0	1	NA	-9	-0.5625
AKR1C1	Region1863	rs11252861	3	1	NA	9	0.5625
AKR1C2	Region1863	rs11252861	3	1	NA	9	0.5625
ADAMTS20	Region1871	rs11182288	1	9	NA	-46	-2.875
PUS7L	Region1871	rs11182288	0	2	NA	-4	-0.25
TMEM117	Region1871	rs11182288	4	13	NA	-10	-0.625
TWF1	Region1871	rs11182288	6	13	NA	7	0.4375
GRHL2	Region1872	chr8_102389281	15	85	NA	-502	-31.375
NACAP1	Region1872	chr8_102389281	15	86	NA	-505	-31.5625
TPK1	Region1877	rs12534453	3	0	NA	3	0.1875
FGGY	Region1879	rs11585143	4	0	NA	5	0.3125
CHMP2B	Region188	chr3_87941892	5	0	NA	60	3.75
LINC00506	Region188	chr3_87941892	4	2	NA	3	0.1875
MIR4795	Region188	chr3_87941892	3	2	NA	-1	-0.0625
POU1F1	Region188	chr3_87941892	0	1	NA	-1	-0.0625
PSKH2	Region1884	rs12546075	2	0	NA	7	0.4375
REXO1L2P	Region1884	rs12546075	2	0	NA	7	0.4375
COPRS	Region1886	chr17_30179173	1	0	NA	16	1
UTP6	Region1886	chr17_30179173	1	0	NA	16	1
ZNF16	Region1894	chr8_146175506	1	0	NA	8	0.5
ZNF250	Region1894	chr8_146175506	1	0	NA	8	0.5
CDH20	Region1895	rs12954220	1	14	NA	-17	-1.0625
MC4R	Region1895	rs12954220	1	14	NA	-17	-1.0625
LOC286184	Region1897	chr8_64911144	9	0	NA	35	2.1875
YTHDF3	Region1897	chr8_64911144	9	0	NA	35	2.1875
FAM204A	Region1898	rs17574549	2	13	NA	-111	-6.9375
PRLHR	Region1898	rs17574549	2	13	NA	-111	-6.9375
GBA3	Region190	chr4_22122405	4	37	NA	-47	-2.9375
GPR125	Region190	chr4_22122405	4	37	NA	-47	-2.9375
KCNIP4	Region190	chr4_22122405	6	0	NA	12	0.75
LOC100505912	Region190	chr4_22122405	6	0	NA	12	0.75
CCDC61	Region191	rs12973391	2	0	NA	30	1.875
CHD6	Region191	rs12973391	1	1	NA	-1	-0.0625
FBXO46	Region191	rs12973391	12	0	NA	128	8
GIPR	Region191	rs12973391	2	0	NA	16	1
IGFL3	Region191	rs12973391	3	3	NA	-6	-0.375
IGFL4	Region191	rs12973391	12	12	NA	31	1.9375
MYPOP	Region191	rs12973391	2	0	NA	14	0.875
NANOS2	Region191	rs12973391	4	5	NA	-15	-0.9375
NOVA2	Region191	rs12973391	4	4	NA	-10	-0.625
PGLYRP1	Region191	rs12973391	17	15	NA	79	4.9375
PTPRT	Region191	rs12973391	1	1	NA	-1	-0.0625
QPCTL	Region191	rs12973391	6	0	NA	79	4.9375
EPHB1	Region1911	rs17694541	15	20	NA	-9	-0.5625
KY	Region1911	rs17694541	15	20	NA	-9	-0.5625
ALG10B	Region1915	rs11514395	25	165	NA	-342	-21.375
NONE	Region1915	rs11514395	25	165	NA	-342	-21.375
LINC00613	Region1918	chr4_135532310	1	0	NA	2	0.125
PABPC4L	Region1918	chr4_135532310	1	0	NA	2	0.125
MIR3974	Region1926	rs2955533	1	0	NA	2	0.125
SKP1P2	Region1926	rs2955533	1	0	NA	2	0.125
C3orf55	Region1931	chr3_157289870	0	3	NA	-9	-0.5625
VEPH1	Region1931	chr3_157289870	22	1	NA	61	3.8125
LINC00595	Region1934	rs1720320	5	3	NA	6	0.375
ZMIZ1-AS1	Region1934	rs1720320	4	2	NA	6	0.375
MCTP2	Region1938	rs9744580	4	1	NA	3	0.1875
LAMA3	Region1941	chr18_21434506	4	7	NA	-16	-1
EFCAB1	Region1945	rs72633937	0	1	NA	-1	-0.0625
UBE2V2	Region1945	rs72633937	0	1	NA	-1	-0.0625
PUM2	Region1946	chr2_20472782	15	0	NA	217	13.5625
SGPP1	Region1949	rs35302448	0	2	NA	-6	-0.375
SYNE2	Region1949	rs35302448	20	5	NA	78	4.875
MIR296	Region1950	rs73915932	0	3	NA	-43	-2.6875
STX16-NPEPL1	Region1950	rs73915932	0	3	NA	-43	-2.6875
CTTN	Region1953	rs61887436	24	0	NA	319	19.9375
PPFIA1	Region1953	rs61887436	59	0	NA	766	47.875
SHANK2	Region1953	rs61887436	19	14	NA	54	3.375
COL25A1	Region1955	chr4_110062300	25	21	NA	0	0
BPTF	Region1956	chr17_65965621	1	0	NA	16	1
NOL11	Region1956	chr17_65965621	4	3	NA	6	0.375
PITPNC1	Region1956	chr17_65965621	8	3	NA	42	2.625
LINC00879	Region1957	chr3_93863629	2	1	NA	0	0
NSUN3	Region1957	chr3_93863629	2	1	NA	0	0
POMGNT2	Region1958	chr3_43187613	0	1	NA	-1	-0.0625
SNRK	Region1958	chr3_43187613	0	1	NA	-1	-0.0625
TSSC1	Region1959	rs17329506	49	2	NA	515	32.1875
IGSF11	Region196	rs6787047	9	0	NA	31	1.9375
LSAMP	Region196	rs6787047	8	10	NA	-7	-0.4375
TUSC7	Region196	rs6787047	17	10	NA	24	1.5
CCDC60	Region1967	rs73219409	0	13	NA	-58	-3.625
NONE	Region1968	rs9925178	0	6	NA	-36	-2.25
PRDM7	Region1968	rs9925178	0	6	NA	-36	-2.25
PGBD2	Region1969	chr1_249120064	1	0	NA	16	1
SH3BP5L	Region1969	chr1_249120064	1	0	NA	16	1
ZNF692	Region1969	chr1_249120064	2	0	NA	32	2
CDH12	Region204	rs7714942	1	0	NA	1	0.0625
C5orf64	Region210	chr5_60176692	2	4	NA	-5	-0.3125
ELOVL7	Region210	chr5_60176692	7	11	NA	-11	-0.6875
ERCC8	Region210	chr5_60176692	31	8	NA	282	17.625
KIF2A	Region210	chr5_60176692	2	4	NA	-5	-0.3125
NDUFAF2	Region210	chr5_60176692	29	0	NA	108	6.75
SMIM15	Region210	chr5_60176692	27	17	NA	44	2.75
ZSWIM6	Region210	chr5_60176692	27	17	NA	44	2.75
LPHN3	Region211	rs1455290	9	0	NA	10	0.625
NONE	Region211	rs1455290	9	0	NA	10	0.625
AASS	Region213	rs73226259	0	1	NA	-3	-0.1875
FAM3C	Region213	rs73226259	0	1	NA	-3	-0.1875
FEZF1	Region213	rs73226259	0	1	NA	-3	-0.1875
PTPRZ1	Region213	rs73226259	30	12	NA	101	6.3125
CCBE1	Region214	rs1791322	15	27	NA	-121	-7.5625
PMAIP1	Region214	rs1791322	14	26	NA	-115	-7.1875
DOCK4	Region216	rs2057975	32	20	NA	158	9.875
IMMP2L	Region216	rs2057975	12	20	NA	-14	-0.875
DUPD1	Region227	rs11001217	8	14	NA	2	0.125
KAT6B	Region227	rs11001217	45	0	NA	359	22.4375
SAMD8	Region227	rs11001217	1	0	NA	13	0.8125
CPO	Region229	chr2_206962336	15	1	NA	52	3.25
GCSHP3	Region229	chr2_206962336	1	0	NA	9	0.5625
GPR1	Region229	chr2_206962336	1	0	NA	2	0.125
INO80D	Region229	chr2_206962336	2	1	NA	18	1.125
KLF7	Region229	chr2_206962336	15	1	NA	52	3.25
NRP2	Region229	chr2_206962336	3	4	NA	11	0.6875
PARD3B	Region229	chr2_206962336	0	1	NA	-3	-0.1875
DEFB112	Region231	rs57290835	3	2	NA	1	0.0625
TFAP2D	Region231	rs57290835	3	2	NA	1	0.0625
ID2	Region232	rs55787230	1	0	NA	1	0.0625
LINC00299	Region232	rs55787230	1	0	NA	1	0.0625
LOC100506274	Region232	rs55787230	1	0	NA	1	0.0625
RNF144A	Region232	rs55787230	1	0	NA	1	0.0625
ANKRD13C	Region234	rs55640529	1	0	NA	16	1
LRRC40	Region234	rs55640529	2	0	NA	3	0.1875
LRRC7	Region234	rs55640529	7	0	NA	18	1.125
SRSF11	Region234	rs55640529	1	0	NA	16	1
MAPKAP1	Region236	chr9_128477635	5	2	NA	26	1.625
PBX3	Region236	chr9_128477635	15	11	NA	22	1.375
LINC01102	Region237	rs7562028	1	0	NA	16	1
ARHGAP10	Region241	chr4_149211812	3	0	NA	4	0.25
EVA1A	Region245	rs2422173	19	22	NA	-96	-6
HK2	Region245	rs2422173	2	1	NA	10	0.625
MRPL19	Region245	rs2422173	15	18	NA	-83	-5.1875
C2orf48	Region247	rs66706988	2	6	NA	-12	-0.75
CYS1	Region247	rs66706988	15	23	NA	-185	-11.5625
FLJ33534	Region247	rs66706988	3	5	NA	-17	-1.0625
GRHL1	Region247	rs66706988	12	7	NA	54	3.375
HPCAL1	Region247	rs66706988	1	5	NA	-13	-0.8125
KCNF1	Region247	rs66706988	3	5	NA	-17	-1.0625
KLF11	Region247	rs66706988	15	7	NA	102	6.375
RRM2	Region247	rs66706988	8	18	NA	-179	-11.1875
LILRB3	Region249	rs8108313	1	0	NA	12	0.75
LOC284379	Region249	rs8108313	2	0	NA	2	0.125
ZNF331	Region249	rs8108313	10	0	NA	124	7.75
ADCY6	Region254	rs7959281	0	1	NA	-2	-0.125
ANP32D	Region254	rs7959281	0	1	NA	-5	-0.3125
ASB8	Region254	rs7959281	1	1	NA	-6	-0.375
C12orf54	Region254	rs7959281	0	1	NA	-3	-0.1875
C12orf68	Region254	rs7959281	1	1	NA	-6	-0.375
CACNB3	Region254	rs7959281	2	1	NA	14	0.875
COL2A1	Region254	rs7959281	1	1	NA	-3	-0.1875
H1FNT	Region254	rs7959281	0	2	NA	-6	-0.375
HDAC7	Region254	rs7959281	2	0	NA	16	1
LINC00935	Region254	rs7959281	1	0	NA	3	0.1875
OR10AD1	Region254	rs7959281	0	2	NA	-6	-0.375
SENP1	Region254	rs7959281	3	1	NA	29	1.8125
ZNF641	Region254	rs7959281	1	1	NA	11	0.6875
ARHGAP17	Region255	rs11647538	15	1	NA	139	8.6875
HS3ST4	Region255	rs11647538	2	7	NA	-11	-0.6875
LOC554206	Region255	rs11647538	0	1	NA	-7	-0.4375
PRKCB	Region255	rs11647538	16	1	NA	74	4.625
SLC5A11	Region255	rs11647538	1	0	NA	16	1
AKAP1	Region262	rs62073046	10	3	NA	79	4.9375
ANKFN1	Region262	rs62073046	1	22	NA	-30	-1.875
MSI2	Region262	rs62073046	6	3	NA	15	0.9375
FAM150A	Region266	chr8_53867155	4	4	NA	16	1
NPBWR1	Region266	chr8_53867155	23	161	NA	-818	-51.125
OPRK1	Region266	chr8_53867155	19	102	NA	-324	-20.25
RB1CC1	Region266	chr8_53867155	1	55	NA	-483	-30.1875
ST18	Region266	chr8_53867155	4	3	NA	18	1.125
SYN3	Region269	rs2710370	22	17	NA	42	2.625
TIMP3	Region269	rs2710370	8	2	NA	44	2.75
GEMIN5	Region276	chr5_154310348	2	0	NA	32	2
KIF4B	Region276	chr5_154310348	0	1	NA	-1	-0.0625
SAP30L-AS1	Region276	chr5_154310348	11	0	NA	103	6.4375
SGCD	Region276	chr5_154310348	0	1	NA	-1	-0.0625
NONE	Region277	rs73213001	6	0	NA	6	0.375
PCDH7	Region277	rs73213001	6	0	NA	6	0.375
LINC-PINT	Region279	rs1593310	8	4	NA	52	3.25
LOC646329	Region279	rs1593310	8	4	NA	52	3.25
MKLN1	Region279	rs1593310	2	0	NA	3	0.1875
PLXNA4	Region279	rs1593310	30	48	NA	-246	-15.375
PODXL	Region279	rs1593310	30	48	NA	-246	-15.375
BEGAIN	Region282	rs8009765	3	4	NA	-27	-1.6875
LINC00523	Region282	rs8009765	1	2	NA	-13	-0.8125
SLC25A47	Region282	rs8009765	7	1	NA	54	3.375
WARS	Region282	rs8009765	63	0	NA	798	49.875
WDR25	Region282	rs8009765	4	0	NA	46	2.875
MIR365A	Region283	rs12927692	4	3	NA	-2	-0.125
PARN	Region283	rs12927692	4	3	NA	-2	-0.125
CHP2	Region287	rs7193910	2	28	NA	-166	-10.375
ERN2	Region287	rs7193910	2	28	NA	-166	-10.375
HS3ST2	Region287	rs7193910	3	131	NA	-536	-33.5
MIR548AA2	Region287	rs7193910	0	4	NA	-23	-1.4375
MIR548D2	Region287	rs7193910	0	4	NA	-23	-1.4375
NDUFAB1	Region287	rs7193910	1	0	NA	16	1
SCNN1G	Region287	rs7193910	4	17	NA	-138	-8.625
UBFD1	Region287	rs7193910	1	0	NA	16	1
USP31	Region287	rs7193910	105	149	NA	267	16.6875
CASP3	Region289	chr4_185200442	0	1	NA	-1	-0.0625
ENPP6	Region289	chr4_185200442	0	2	NA	-2	-0.125
IRF2	Region289	chr4_185200442	3	1	NA	45	2.8125
LOC728175	Region289	chr4_185200442	0	2	NA	-2	-0.125
COPS3	Region293	chr17_17141778	18	0	NA	271	16.9375
FLCN	Region293	chr17_17141778	24	0	NA	303	18.9375
MPRIP	Region293	chr17_17141778	1	2	NA	-9	-0.5625
PLD6	Region293	chr17_17141778	13	0	NA	127	7.9375
TNFRSF13B	Region293	chr17_17141778	2	8	NA	-41	-2.5625
ABCA1	Region294	chr9_107662134	1	0	NA	14	0.875
LOC100996590	Region294	chr9_107662134	4	0	NA	6	0.375
NIPSNAP3A	Region294	chr9_107662134	5	1	NA	65	4.0625
NIPSNAP3B	Region294	chr9_107662134	2	0	NA	21	1.3125
OR13C9	Region294	chr9_107662134	0	2	NA	-2	-0.125
OR13D1	Region294	chr9_107662134	0	2	NA	-2	-0.125
OR13F1	Region294	chr9_107662134	1	0	NA	1	0.0625
SMC2	Region294	chr9_107662134	1	0	NA	1	0.0625
TAL2	Region294	chr9_107662134	0	1	NA	-10	-0.625
TMEM38B	Region294	chr9_107662134	11	1	NA	35	2.1875
ANKRA2	Region295	chr5_72331732	0	11	NA	-67	-4.1875
BTF3	Region295	chr5_72331732	0	11	NA	-67	-4.1875
FCHO2	Region295	chr5_72331732	6	0	NA	87	5.4375
MAP1B	Region295	chr5_72331732	2	0	NA	32	2
MRPS27	Region295	chr5_72331732	4	0	NA	42	2.625
PTCD2	Region295	chr5_72331732	1	0	NA	15	0.9375
TNPO1	Region295	chr5_72331732	2	0	NA	3	0.1875
ZNF366	Region295	chr5_72331732	4	0	NA	20	1.25
ADAMTS2	Region296	chr5_178707459	0	7	NA	-44	-2.75
RNF130	Region296	chr5_178707459	2	0	NA	15	0.9375
RUFY1	Region296	chr5_178707459	0	1	NA	-6	-0.375
ARL4A	Region304	chr7_13443524	3	0	NA	19	1.1875
ETV1	Region304	chr7_13443524	1	0	NA	3	0.1875
ADAMTS18	Region306	rs72788882	65	69	NA	-341	-21.3125
MIR4719	Region306	rs72788882	0	1	NA	-1	-0.0625
MON1B	Region306	rs72788882	0	1	NA	-1	-0.0625
NUDT7	Region306	rs72788882	32	44	NA	-273	-17.0625
LSAMP	Region309	chr3_115922650	6	0	NA	15	0.9375
MYO16	Region312	rs17885582	1	2	NA	-4	-0.25
TNFSF13B	Region312	rs17885582	1	2	NA	-4	-0.25
LINC00507	Region314	rs10773478	0	4	NA	-4	-0.25
TMEM132C	Region314	rs10773478	0	4	NA	-4	-0.25
MSRB3	Region315	chr12_65855770	7	13	NA	-62	-3.875
RASSF3	Region315	chr12_65855770	2	1	NA	-2	-0.125
RPSAP52	Region315	chr12_65855770	7	13	NA	-62	-3.875
TBK1	Region315	chr12_65855770	2	1	NA	-2	-0.125
LOC100505718	Region316	rs12546999	9	5	NA	4	0.25
SULF1	Region316	rs12546999	7	5	NA	2	0.125
CDH7	Region320	rs8099389	0	9	NA	-9	-0.5625
LOC284294	Region320	rs8099389	0	9	NA	-9	-0.5625
CAMK1G	Region322	chr1_209986553	0	2	NA	-16	-1
DIEXF	Region322	chr1_209986553	2	1	NA	1	0.0625
IRF6	Region322	chr1_209986553	0	1	NA	-13	-0.8125
MIR205HG	Region322	chr1_209986553	21	26	NA	-80	-5
PLXNA2	Region322	chr1_209986553	21	24	NA	-64	-4
SYT14	Region322	chr1_209986553	2	0	NA	14	0.875
PXDC1	Region328	chr6_3542861	0	1	NA	-4	-0.25
SERPINB6	Region328	chr6_3542861	0	1	NA	-3	-0.1875
SERPINB9	Region328	chr6_3542861	0	1	NA	-3	-0.1875
SLC22A23	Region328	chr6_3542861	0	1	NA	-4	-0.25
C6orf132	Region329	rs59024520	1	0	NA	12	0.75
FOXP4	Region329	rs59024520	6	2	NA	32	2
GUCA1A	Region329	rs59024520	0	7	NA	-100	-6.25
NCR2	Region329	rs59024520	0	4	NA	-58	-3.625
TAF8	Region329	rs59024520	2	0	NA	28	1.75
TRERF1	Region329	rs59024520	13	11	NA	139	8.6875
RBFOX1	Region331	rs57971748	38	52	NA	-79	-4.9375
TMEM114	Region331	rs57971748	0	2	NA	-11	-0.6875
LINC00615	Region332	rs10745522	1	1	NA	0	0
LINC00936	Region332	rs10745522	1	1	NA	0	0
CDH6	Region335	chr5_29945251	3	4	NA	0	0
LSP1P3	Region335	chr5_29945251	3	4	NA	0	0
ACTL7B	Region337	rs1856623	12	17	NA	21	1.3125
CTNNAL1	Region337	rs1856623	3	0	NA	30	1.875
EPB41L4B	Region337	rs1856623	2	2	NA	-6	-0.375
IKBKAP	Region337	rs1856623	1	0	NA	16	1
KLF4	Region337	rs1856623	12	17	NA	21	1.3125
TMEM245	Region337	rs1856623	1	0	NA	16	1
GLCCI1	Region338	rs17144906	10	0	NA	98	6.125
ICA1	Region338	rs17144906	4	0	NA	13	0.8125
NXPH1	Region338	rs17144906	3	3	NA	3	0.1875
PER4	Region338	rs17144906	3	3	NA	3	0.1875
CADPS	Region341	rs755358	10	9	NA	-37	-2.3125
CUBN	Region344	chr10_16255053	16	1	NA	44	2.75
FAM188A	Region344	chr10_16255053	6	5	NA	1	0.0625
PTER	Region344	chr10_16255053	6	5	NA	1	0.0625
RSU1	Region344	chr10_16255053	4	1	NA	20	1.25
PEAK1	Region345	chr15_77543820	6	1	NA	36	2.25
PSTPIP1	Region345	chr15_77543820	15	17	NA	5	0.3125
RCN2	Region345	chr15_77543820	9	6	NA	2	0.125
TSPAN3	Region345	chr15_77543820	1	1	NA	-2	-0.125
FYN	Region349	rs9374286	93	16	NA	714	44.625
TUBE1	Region349	rs9374286	1	0	NA	15	0.9375
WISP3	Region349	rs9374286	15	18	NA	38	2.375
LOC643711	Region350	chr12_98331635	1	5	NA	-10	-0.625
LOC643770	Region350	chr12_98331635	1	1	NA	0	0
MIR4303	Region350	chr12_98331635	1	5	NA	-10	-0.625
SLC25A3	Region350	chr12_98331635	1	0	NA	5	0.3125
TMPO	Region350	chr12_98331635	5	0	NA	49	3.0625
TMPO-AS1	Region350	chr12_98331635	4	2	NA	5	0.3125
C7orf63	Region351	rs35219099	1	0	NA	4	0.25
CDK14	Region351	rs35219099	14	1	NA	39	2.4375
CLDN12	Region351	rs35219099	12	1	NA	33	2.0625
GTPBP10	Region351	rs35219099	1	0	NA	13	0.8125
LOC101409256	Region351	rs35219099	1	1	NA	0	0
BMP7	Region353	rs6128148	17	49	NA	-640	-40
C20orf85	Region353	rs6128148	2	3	NA	-18	-1.125
MIR4532	Region353	rs6128148	6	21	NA	-166	-10.375
PMEPA1	Region353	rs6128148	4	18	NA	-148	-9.25
TFAP2C	Region353	rs6128148	17	49	NA	-640	-40
SETBP1	Region359	rs34243213	0	2	NA	-3	-0.1875
SIGLEC15	Region359	rs34243213	50	48	NA	-518	-32.375
SLC14A1	Region359	rs34243213	39	40	NA	-470	-29.375
SYT4	Region359	rs34243213	0	2	NA	-3	-0.1875
LINC00476	Region369	rs2274689	1	1	NA	-6	-0.375
PTCH1	Region369	rs2274689	1	1	NA	-6	-0.375
GJA1	Region377	rs9482308	1	1	NA	1	0.0625
HSF2	Region377	rs9482308	2	1	NA	8	0.5
SERINC1	Region377	rs9482308	1	0	NA	7	0.4375
LINC00613	Region378	rs34642876	10	0	NA	19	1.1875
LINC00616	Region378	rs34642876	19	8	NA	46	2.875
PCDH18	Region378	rs34642876	33	10	NA	83	5.1875
CLNK	Region382	chr4_11241928	21	70	NA	-47	-2.9375
MIR572	Region382	chr4_11241928	21	70	NA	-47	-2.9375
FAM183A	Region384	rs61775698	35	26	NA	31	1.9375
SLC2A1-AS1	Region384	rs61775698	35	26	NA	31	1.9375
SLC6A9	Region384	rs61775698	12	1	NA	121	7.5625
FAXC	Region386	rs35354647	1	4	NA	-26	-1.625
FBXL4	Region386	rs35354647	4	4	NA	2	0.125
CASC9	Region387	rs1455808	5	1	NA	-1	-0.0625
CRISPLD1	Region387	rs1455808	5	0	NA	7	0.4375
GDAP1	Region387	rs1455808	22	0	NA	187	11.6875
HNF4G	Region387	rs1455808	0	1	NA	-8	-0.5
MIR5681A	Region387	rs1455808	16	0	NA	97	6.0625
FOXA2	Region390	chr20_22669999	9	26	NA	-97	-6.0625
LINC00261	Region390	chr20_22669999	7	33	NA	-305	-19.0625
LOC100270679	Region390	chr20_22669999	0	2	NA	-25	-1.5625
LOC284788	Region390	chr20_22669999	11	42	NA	-382	-23.875
SSTR4	Region390	chr20_22669999	9	26	NA	-97	-6.0625
CPA3	Region392	rs4681163	3	4	NA	2	0.125
GYG1	Region392	rs4681163	3	4	NA	2	0.125
TM4SF4	Region392	rs4681163	2	5	NA	-40	-2.5
ADCY8	Region396	rs6415510	3	3	NA	2	0.125
ASAP1	Region396	rs6415510	86	3	NA	748	46.75
GSDMC	Region396	rs6415510	7	25	NA	-41	-2.5625
LINC00977	Region396	rs6415510	7	25	NA	-41	-2.5625
MIR5194	Region396	rs6415510	3	0	NA	20	1.25
LPHN2	Region397	chr1_83983513	1	0	NA	2	0.125
MIR548AP	Region397	chr1_83983513	2	1	NA	3	0.1875
PRKACB	Region397	chr1_83983513	6	0	NA	56	3.5
SAMD13	Region397	chr1_83983513	3	0	NA	18	1.125
CNDP1	Region400	rs17209735	1	1	NA	-1	-0.0625
SMIM21	Region400	rs17209735	0	1	NA	-1	-0.0625
CTBP2	Region406	rs2946996	42	7	NA	317	19.8125
LOC100169752	Region406	rs2946996	4	7	NA	0	0
GAK	Region410	rs11946340	1	0	NA	16	1
ZNF141	Region410	rs11946340	0	1	NA	-1	-0.0625
ZNF718	Region410	rs11946340	1	1	NA	3	0.1875
ZNF732	Region410	rs11946340	2	1	NA	1	0.0625
ZNF876P	Region410	rs11946340	1	0	NA	3	0.1875
LOC730441	Region413	rs71545367	0	2	NA	-6	-0.375
MTRNR2L6	Region413	rs71545367	0	2	NA	-6	-0.375
TMEM178B	Region413	rs71545367	1	0	NA	2	0.125
CD96	Region418	rs9863869	8	10	NA	-4	-0.25
PVRL3	Region418	rs9863869	8	10	NA	-4	-0.25
MYL12A	Region419	chr18_4188245	24	0	NA	272	17
MYL12B	Region419	chr18_4188245	19	0	NA	206	12.875
EHD3	Region420	rs56212995	13	18	NA	-11	-0.6875
XDH	Region420	rs56212995	13	18	NA	-11	-0.6875
CAST	Region421	chr5_96208940	4	5	NA	24	1.5
ERAP1	Region421	chr5_96208940	4	0	NA	41	2.5625
ERAP2	Region421	chr5_96208940	1	0	NA	10	0.625
PCSK1	Region421	chr5_96208940	1	5	NA	-8	-0.5
SOX1	Region423	rs4907654	6	5	NA	-25	-1.5625
SPACA7	Region423	rs4907654	6	7	NA	-47	-2.9375
TUBGCP3	Region423	rs4907654	0	2	NA	-22	-1.375
C1orf127	Region426	rs475980	2	5	NA	-49	-3.0625
CASZ1	Region426	rs475980	21	15	NA	-32	-2
IGF1R	Region428	rs12591705	32	0	NA	248	15.5
LINC00923	Region428	rs12591705	2	61	NA	-59	-3.6875
AUTS2	Region429	chr7_70509663	3	11	NA	-23	-1.4375
WBSCR17	Region429	chr7_70509663	1	10	NA	-25	-1.5625
MYADML	Region430	chr2_34465194	1	2	NA	0	0
NONE	Region430	chr2_34465194	1	2	NA	0	0
RASGRP3	Region430	chr2_34465194	44	15	NA	93	5.8125
BAMBI	Region431	rs1249012	5	14	NA	-62	-3.875
C10orf126	Region431	rs1249012	19	20	NA	-16	-1
LINC00837	Region431	rs1249012	27	33	NA	-69	-4.3125
LYZL1	Region431	rs1249012	1	3	NA	-12	-0.75
CDH4	Region432	rs2426843	1	10	NA	-69	-4.3125
MIR4533	Region432	rs2426843	1	10	NA	-69	-4.3125
PHACTR3	Region432	rs2426843	57	49	NA	217	13.5625
MIR3679	Region433	rs2320542	17	9	NA	140	8.75
NCKAP5	Region433	rs2320542	26	9	NA	195	12.1875
C2orf68	Region434	rs6730797	2	0	NA	16	1
KCMF1	Region434	rs6730797	78	7	NA	673	42.0625
SFTPB	Region434	rs6730797	1	0	NA	16	1
TCF7L1	Region434	rs6730797	0	1	NA	-5	-0.3125
TMSB10	Region434	rs6730797	15	4	NA	76	4.75
USP39	Region434	rs6730797	2	0	NA	32	2
CTNNA3	Region437	chr10_69148012	2	8	NA	-3	-0.1875
DNAJC12	Region437	chr10_69148012	2	0	NA	6	0.375
HERC4	Region437	chr10_69148012	7	0	NA	109	6.8125
SIRT1	Region437	chr10_69148012	2	0	NA	17	1.0625
CCDC40	Region438	chr17_77403066	2	1	NA	7	0.4375
EIF4A3	Region438	chr17_77403066	1	0	NA	13	0.8125
GAA	Region438	chr17_77403066	1	0	NA	13	0.8125
RBFOX3	Region438	chr17_77403066	31	26	NA	-205	-12.8125
INPP5A	Region441	rs2814448	97	1	NA	452	28.25
ANKRD33B	Region442	chr5_11618912	23	9	NA	153	9.5625
CTNND2	Region442	chr5_11618912	2	0	NA	5	0.3125
DAP	Region442	chr5_11618912	99	9	NA	793	49.5625
CDNF	Region445	chr10_14854121	1	3	NA	-2	-0.125
FRMD4A	Region445	chr10_14854121	5	3	NA	16	1
HSPA14	Region445	chr10_14854121	20	0	NA	256	16
SUV39H2	Region445	chr10_14854121	9	0	NA	90	5.625
CD180	Region446	rs6449807	2	1	NA	9	0.5625
MAST4	Region446	rs6449807	2	1	NA	20	1.25
SREK1	Region446	rs6449807	0	1	NA	-5	-0.3125
DCC	Region451	chr18_49830422	10	2	NA	11	0.6875
COL27A1	Region452	chr9_117791512	16	6	NA	40	2.5
TNC	Region452	chr9_117791512	1	0	NA	5	0.3125
SMOC2	Region453	chr6_168997019	3	7	NA	-20	-1.25
THBS2	Region453	chr6_168997019	3	4	NA	-6	-0.375
HPD	Region460	chr12_122460247	2	17	NA	-72	-4.5
KDM2B	Region460	chr12_122460247	20	4	NA	134	8.375
MORN3	Region460	chr12_122460247	38	17	NA	150	9.375
ORAI1	Region460	chr12_122460247	21	4	NA	140	8.75
TMEM120B	Region460	chr12_122460247	37	17	NA	153	9.5625
KC6	Region461	chr18_36887013	1	1	NA	3	0.1875
LINC00669	Region461	chr18_36887013	6	1	NA	9	0.5625
KCNJ3	Region463	rs1356745	3	20	NA	-14	-0.875
NR4A2	Region463	rs1356745	3	20	NA	-14	-0.875
KLF9	Region464	rs11142536	5	4	NA	14	0.875
SMC5	Region464	rs11142536	1	0	NA	4	0.25
TMEM2	Region464	rs11142536	1	0	NA	1	0.0625
TRPM3	Region464	rs11142536	54	2	NA	95	5.9375
ATP2B2	Region465	chr3_10712779	4	4	NA	-28	-1.75
LINC00606	Region465	chr3_10712779	4	4	NA	-28	-1.75
SLC6A11	Region465	chr3_10712779	12	2	NA	39	2.4375
LINGO2	Region470	rs7869197	1	0	NA	1	0.0625
MAP4K4	Region470	rs7869197	0	0	1	0	0
MOB3B	Region470	rs7869197	63	13	NA	383	23.9375
RGS5	Region470	rs7869197	0	0	1	0	0
WDR71	Region470	rs7869197	0	0	4	0	0
CCSER1	Region473	rs62309834	0	2	NA	-2	-0.125
MMRN1	Region473	rs62309834	0	1	NA	-1	-0.0625
LOC646903	Region474	chr3_149977054	1	0	NA	1	0.0625
TSC22D2	Region474	chr3_149977054	1	0	NA	1	0.0625
MYO10	Region475	chr5_16880608	9	0	NA	29	1.8125
APBB1IP	Region479	chr10_26628266	0	1	NA	-1	-0.0625
GAD2	Region479	chr10_26628266	4	4	NA	-14	-0.875
GPR158	Region479	chr10_26628266	3	3	NA	-1	-0.0625
MYO3A	Region479	chr10_26628266	3	3	NA	-1	-0.0625
LOC100505835	Region480	chr19_29520255	0	3	NA	-15	-0.9375
PLEKHF1	Region480	chr19_29520255	4	20	NA	-123	-7.6875
POP4	Region480	chr19_29520255	4	20	NA	-123	-7.6875
UQCRFS1	Region480	chr19_29520255	0	3	NA	-15	-0.9375
C16orf82	Region481	rs6497969	1	16	NA	-46	-2.875
HS3ST4	Region481	rs6497969	1	16	NA	-46	-2.875
BDKRB2	Region489	rs1683118	1	2	NA	-17	-1.0625
C14orf132	Region489	rs1683118	1	2	NA	-17	-1.0625
LINC00618	Region489	rs1683118	0	3	NA	-22	-1.375
LOC100129345	Region489	rs1683118	0	3	NA	-22	-1.375
PAPOLA	Region489	rs1683118	2	2	NA	-13	-0.8125
VRK1	Region489	rs1683118	2	2	NA	-13	-0.8125
HAS2-AS1	Region490	rs6983258	1	5	NA	-6	-0.375
ZHX2	Region490	rs6983258	1	5	NA	-6	-0.375
BCL9	Region491	rs6593794	41	0	NA	204	12.75
LOC728989	Region491	rs6593794	2	22	NA	-194	-12.125
NBPF13P	Region491	rs6593794	2	11	NA	-81	-5.0625
LINC00911	Region492	chr14_83796847	4	2	NA	4	0.25
NONE	Region492	chr14_83796847	2	2	NA	0	0
SEL1L	Region492	chr14_83796847	4	0	NA	6	0.375
NEBL	Region493	rs7096281	55	24	NA	321	20.0625
KCNMA1	Region494	rs56325337	53	21	NA	227	14.1875
ARRDC3-AS1	Region498	rs4242247	7	23	NA	-32	-2
FAM172A	Region498	rs4242247	167	5	NA	549	34.3125
KIAA0825	Region498	rs4242247	0	1	NA	-1	-0.0625
MIR548AO	Region498	rs4242247	1	1	NA	0	0
NR2F1-AS1	Region498	rs4242247	7	23	NA	-32	-2
ARRDC3-AS1	Region500	chr5_91122735	3	0	NA	3	0.1875
NR2F1-AS1	Region500	chr5_91122735	3	0	NA	3	0.1875
ABCA12	Region502	rs918355	4	0	NA	31	1.9375
ATIC	Region502	rs918355	4	0	NA	31	1.9375
SPAG16	Region502	rs918355	4	0	NA	11	0.6875
ANKH	Region503	rs250435	22	0	NA	207	12.9375
DNAH5	Region503	rs250435	1	3	NA	6	0.375
FAM105A	Region503	rs250435	0	11	NA	-73	-4.5625
FAM105B	Region503	rs250435	17	11	NA	181	11.3125
TRIO	Region503	rs250435	79	4	NA	680	42.5
GRM3	Region505	rs73386109	17	19	NA	-10	-0.625
SEMA3D	Region505	rs73386109	17	19	NA	-10	-0.625
NAALADL2	Region508	rs34290294	5	3	NA	6	0.375
NLGN1	Region508	rs34290294	12	3	NA	27	1.6875
C11orf58	Region509	rs61997203	2	1	NA	13	0.8125
LDHAL6A	Region509	rs61997203	16	0	NA	171	10.6875
MYOD1	Region509	rs61997203	0	1	NA	-6	-0.375
OTOG	Region509	rs61997203	0	2	NA	-16	-1
SOX6	Region509	rs61997203	0	1	NA	-2	-0.125
SPTY2D1-AS1	Region509	rs61997203	8	0	NA	63	3.9375
TSG101	Region509	rs61997203	42	0	NA	589	36.8125
UEVLD	Region509	rs61997203	56	0	NA	758	47.375
LHX5	Region510	rs73203096	9	29	NA	-264	-16.5
RBM19	Region510	rs73203096	9	29	NA	-264	-16.5
DNPEP	Region515	chr2_220219746	2	1	NA	-10	-0.625
MIR4268	Region515	chr2_220219746	25	15	NA	3	0.1875
RESP18	Region515	chr2_220219746	2	1	NA	-10	-0.625
SLC4A3	Region515	chr2_220219746	25	15	NA	3	0.1875
GRHPR	Region516	rs744985	1	3	NA	-2	-0.125
PAX5	Region516	rs744985	14	14	NA	-156	-9.75
ZCCHC7	Region516	rs744985	1	3	NA	-2	-0.125
DNAJC30	Region518	rs73138822	18	0	NA	192	12
MLXIPL	Region518	rs73138822	2	6	NA	-57	-3.5625
STX1A	Region518	rs73138822	7	0	NA	86	5.375
VPS37D	Region518	rs73138822	16	6	NA	119	7.4375
WBSCR22	Region518	rs73138822	21	0	NA	320	20
ETNK1	Region519	rs17222677	2	1	NA	1	0.0625
SOX5	Region519	rs17222677	6	1	NA	23	1.4375
C3orf58	Region521	chr3_143738361	40	0	NA	212	13.25
NONE	Region521	chr3_143738361	28	0	NA	126	7.875
PLOD2	Region521	chr3_143738361	2	0	NA	6	0.375
TMEM229B	Region522	rs17184650	1	1	NA	3	0.1875
BMP7	Region523	chr20_55234978	1	1	NA	-8	-0.5
CBLN4	Region523	chr20_55234978	6	86	NA	-371	-23.1875
DOK5	Region523	chr20_55234978	0	16	NA	-74	-4.625
MC3R	Region523	chr20_55234978	6	69	NA	-285	-17.8125
TFAP2C	Region523	chr20_55234978	1	1	NA	-8	-0.5
LINC00617	Region524	chr14_96246852	0	1	NA	-8	-0.5
TCL1A	Region524	chr14_96246852	0	1	NA	-8	-0.5
TCL1B	Region524	chr14_96246852	0	1	NA	-8	-0.5
TCL6	Region524	chr14_96246852	0	1	NA	-8	-0.5
AKR1B1	Region528	chr7_133128185	23	93	NA	-326	-20.375
EXOC4	Region528	chr7_133128185	3	0	NA	5	0.3125
SLC35B4	Region528	chr7_133128185	22	93	NA	-342	-21.375
SEMA6D	Region532	rs16958536	17	6	NA	16	1
SQRDL	Region532	rs16958536	17	6	NA	16	1
CDYL2	Region536	rs4506892	4	0	NA	6	0.375
CMIP	Region536	rs4506892	2	0	NA	15	0.9375
KCNIP3	Region538	chr2_96912401	4	3	NA	15	0.9375
STARD7-AS1	Region538	chr2_96912401	1	0	NA	16	1
TMEM127	Region538	chr2_96912401	1	0	NA	16	1
SLC39A11	Region539	chr17_70365063	3	0	NA	18	1.125
LINC01107	Region541	rs72978081	0	1	NA	-6	-0.375
TRAF3IP1	Region541	rs72978081	2	0	NA	24	1.5
TWIST2	Region541	rs72978081	0	1	NA	-6	-0.375
GAS7	Region542	chr17_10126068	24	11	NA	79	4.9375
MYH13	Region542	chr17_10126068	0	2	NA	-5	-0.3125
PIRT	Region542	chr17_10126068	0	3	NA	-12	-0.75
SHISA6	Region542	chr17_10126068	0	3	NA	-12	-0.75
ALG11	Region544	rs686321	3	0	NA	31	1.9375
ATP7B	Region544	rs686321	21	4	NA	200	12.5
CCDC70	Region544	rs686321	5	4	NA	46	2.875
DHRS12	Region544	rs686321	3	0	NA	25	1.5625
INTS6	Region544	rs686321	1	0	NA	11	0.6875
LINC00282	Region544	rs686321	0	1	NA	-2	-0.125
MRPS31P5	Region544	rs686321	6	7	NA	38	2.375
NEK3	Region544	rs686321	21	0	NA	318	19.875
NEK5	Region544	rs686321	4	7	NA	10	0.625
THSD1	Region544	rs686321	2	7	NA	-10	-0.625
UTP14C	Region544	rs686321	1	0	NA	5	0.3125
LINC00550	Region546	chr13_68380647	18	6	NA	45	2.8125
PCDH9	Region546	chr13_68380647	18	6	NA	45	2.8125
BAAT	Region547	rs35173546	1	4	NA	-6	-0.375
GRIN3A	Region547	rs35173546	2	0	NA	4	0.25
LPPR1	Region547	rs35173546	15	16	NA	43	2.6875
C20orf196	Region548	rs12481416	0	2	NA	-6	-0.375
GPCPD1	Region548	rs12481416	4	2	NA	26	1.625
SLC35F3	Region551	rs11587866	2	2	NA	-2	-0.125
TARBP1	Region551	rs11587866	4	0	NA	45	2.8125
BEND6	Region552	rs35304796	0	2	NA	-8	-0.5
KIAA1586	Region552	rs35304796	1	1	NA	9	0.5625
PRIM2	Region552	rs35304796	0	6	NA	-6	-0.375
RAB23	Region552	rs35304796	1	6	NA	-3	-0.1875
ZNF451	Region552	rs35304796	1	0	NA	16	1
CDO1	Region553	rs10052595	51	26	NA	52	3.25
TMED7-TICAM2	Region553	rs10052595	51	26	NA	52	3.25
ARL4C	Region556	rs6743497	43	30	NA	-25	-1.5625
SH3BP4	Region556	rs6743497	21	9	NA	39	2.4375
SPP2	Region556	rs6743497	22	21	NA	-64	-4
LOC100506207	Region557	chr6_8254289	0	1	NA	-2	-0.125
TFAP2A	Region557	chr6_8254289	0	1	NA	-2	-0.125
CELF4	Region558	rs669086	9	8	NA	-32	-2
KIAA1328	Region558	rs669086	39	0	NA	126	7.875
TPGS2	Region558	rs669086	4	0	NA	64	4
RASEF	Region560	rs10867787	8	10	NA	-3	-0.1875
SPATA31D1	Region560	rs10867787	8	10	NA	-3	-0.1875
TLE1	Region560	rs10867787	18	5	NA	136	8.5
GNL2	Region561	rs12760796	1	2	NA	-20	-1.25
MEAF6	Region561	rs12760796	1	0	NA	6	0.375
MIR3659	Region561	rs12760796	54	29	NA	94	5.875
POU3F1	Region561	rs12760796	49	25	NA	113	7.0625
RSPO1	Region561	rs12760796	1	2	NA	-20	-1.25
SNIP1	Region561	rs12760796	1	0	NA	6	0.375
UTP11L	Region561	rs12760796	2	0	NA	16	1
ANK3	Region563	chr10_61939105	4	0	NA	26	1.625
CDK1	Region563	chr10_61939105	1	0	NA	1	0.0625
RHOBTB1	Region563	chr10_61939105	1	0	NA	1	0.0625
ARFIP1	Region564	rs9307899	85	7	NA	643	40.1875
FHDC1	Region564	rs9307899	23	11	NA	85	5.3125
TIGD4	Region564	rs9307899	4	12	NA	-10	-0.625
TMEM154	Region564	rs9307899	1	11	NA	-15	-0.9375
KLF12	Region570	rs9600246	22	4	NA	30	1.875
LINC00347	Region570	rs9600246	21	3	NA	39	2.4375
LINC00381	Region570	rs9600246	43	7	NA	69	4.3125
LOC646736	Region573	rs2943633	11	2	NA	9	0.5625
MIR548AR	Region573	rs2943633	1	0	NA	1	0.0625
MIR5702	Region573	rs2943633	9	2	NA	7	0.4375
CACNA2D3	Region574	rs13062287	14	21	NA	-59	-3.6875
ERC2	Region574	rs13062287	7	7	NA	-5	-0.3125
WNT5A	Region574	rs13062287	19	25	NA	-61	-3.8125
CEP170P1	Region575	chr4_119760096	11	18	NA	66	4.125
LOC729218	Region575	chr4_119760096	13	20	NA	94	5.875
METTL14	Region575	chr4_119760096	22	4	NA	276	17.25
NDST3	Region575	chr4_119760096	0	2	NA	-2	-0.125
SEC24D	Region575	chr4_119760096	272	87	NA	2698	168.625
SYNPO2	Region575	chr4_119760096	40	87	NA	-35	-2.1875
TRAM1L1	Region575	chr4_119760096	0	2	NA	-2	-0.125
THSD4	Region580	rs12913040	2	2	NA	-4	-0.25
KCTD8	Region584	chr4_44532611	2	6	NA	-18	-1.125
YIPF7	Region584	chr4_44532611	0	4	NA	-18	-1.125
DNAH9	Region585	chr17_12254462	2	5	NA	0	0
LINC00670	Region585	chr17_12254462	2	5	NA	-27	-1.6875
MAP2K4	Region585	chr17_12254462	0	3	NA	-3	-0.1875
MYOCD	Region585	chr17_12254462	2	2	NA	-24	-1.5
FLT1	Region588	rs677471	2	23	NA	-225	-14.0625
POMP	Region588	rs677471	0	2	NA	-25	-1.5625
MIR3156-3	Region589	chr21_15460609	0	1	NA	-1	-0.0625
POTED	Region589	chr21_15460609	0	1	NA	-1	-0.0625
CCDC69	Region592	chr5_150034405	1	2	NA	-12	-0.75
GM2A	Region592	chr5_150034405	0	1	NA	-8	-0.5
SLC36A1	Region592	chr5_150034405	0	1	NA	-9	-0.5625
SLC36A2	Region592	chr5_150034405	0	1	NA	-9	-0.5625
SYNPO	Region592	chr5_150034405	1	0	NA	16	1
ANKRD50	Region593	rs10018559	4	0	NA	10	0.625
LINC01091	Region593	rs10018559	9	2	NA	14	0.875
LINC00320	Region597	rs73214554	0	1	NA	-1	-0.0625
TMPRSS15	Region597	rs73214554	0	1	NA	-1	-0.0625
FIGN	Region598	rs6712770	2	1	NA	1	0.0625
GRB14	Region598	rs6712770	1	0	NA	1	0.0625
KCNH7	Region598	rs6712770	1	1	NA	0	0
BSPRY	Region600	rs62576146	1	2	NA	-13	-0.8125
HSDL2	Region600	rs62576146	19	5	NA	194	12.125
KIAA1958	Region600	rs62576146	1	0	NA	3	0.1875
MIR3134	Region600	rs62576146	21	11	NA	68	4.25
RGS3	Region600	rs62576146	6	30	NA	-300	-18.75
RNF183	Region600	rs62576146	1	1	NA	-1	-0.0625
SLC31A1	Region600	rs62576146	4	0	NA	20	1.25
WDR31	Region600	rs62576146	2	1	NA	9	0.5625
ZNF618	Region600	rs62576146	6	30	NA	-300	-18.75
EYA3	Region601	chr1_28273709	37	9	NA	292	18.25
FAM76A	Region601	chr1_28273709	2	1	NA	27	1.6875
IFI6	Region601	chr1_28273709	0	1	NA	-5	-0.3125
PPP1R8	Region601	chr1_28273709	1	0	NA	16	1
PTAFR	Region601	chr1_28273709	6	9	NA	-55	-3.4375
RPA2	Region601	chr1_28273709	0	1	NA	-7	-0.4375
SMPDL3B	Region601	chr1_28273709	0	2	NA	-12	-0.75
STX12	Region601	chr1_28273709	2	0	NA	32	2
THEMIS2	Region601	chr1_28273709	2	1	NA	8	0.5
XKR8	Region601	chr1_28273709	1	0	NA	16	1
C16orf72	Region602	rs11643865	34	2	NA	278	17.375
GRIN2A	Region602	rs11643865	2	0	NA	4	0.25
MIR548X	Region602	rs11643865	20	1	NA	143	8.9375
USP7	Region602	rs11643865	1	1	NA	12	0.75
AGPAT9	Region603	rs28445976	2	26	NA	-107	-6.6875
COQ2	Region603	rs28445976	5	5	NA	12	0.75
NKX6-1	Region603	rs28445976	2	26	NA	-107	-6.6875
PLAC8	Region603	rs28445976	5	6	NA	-7	-0.4375
SEC31A	Region603	rs28445976	1	0	NA	16	1
KLF4	Region606	rs10978918	2	0	NA	14	0.875
MIR548Q	Region606	rs10978918	16	9	NA	-10	-0.625
RAD23B	Region606	rs10978918	31	9	NA	193	12.0625
PRDM2	Region608	rs10927944	2	0	NA	12	0.75
SHISA9	Region609	chr16_12224000	8	2	NA	19	1.1875
SNX29	Region609	chr16_12224000	6	1	NA	40	2.5
C3orf56	Region610	rs6808867	1	1	NA	-2	-0.125
MGLL	Region610	rs6808867	4	2	NA	17	1.0625
TPRA1	Region610	rs6808867	1	1	NA	-2	-0.125
ANK1	Region611	rs72633853	3	2	NA	2	0.125
GINS4	Region611	rs72633853	1	0	NA	8	0.5
GOLGA7	Region611	rs72633853	8	26	NA	-67	-4.1875
SFRP1	Region611	rs72633853	7	26	NA	-75	-4.6875
APPL2	Region612	rs11112453	7	6	NA	20	1.25
C12orf75	Region612	rs11112453	5	6	NA	-12	-0.75
CHST11	Region612	rs11112453	2	0	NA	14	0.875
CKAP4	Region612	rs11112453	0	1	NA	-3	-0.1875
TCP11L2	Region612	rs11112453	0	1	NA	-3	-0.1875
CDH2	Region613	rs6508514	11	0	NA	16	1
CHST9	Region613	rs6508514	11	0	NA	16	1
ACKR3	Region614	rs4663712	8	15	NA	-45	-2.8125
COL6A3	Region614	rs4663712	3	3	NA	-33	-2.0625
COPS8	Region614	rs4663712	11	18	NA	-78	-4.875
LPHN2	Region615	chr1_82143972	2	0	NA	3	0.1875
NONE	Region615	chr1_82143972	2	0	NA	3	0.1875
FNDC3B	Region618	rs41273599	1	0	NA	1	0.0625
PLD1	Region618	rs41273599	4	1	NA	22	1.375
TMEM212	Region618	rs41273599	2	0	NA	3	0.1875
TNIK	Region618	rs41273599	30	0	NA	166	10.375
TMEM68	Region622	rs4407861	3	4	NA	-6	-0.375
XKR4	Region622	rs4407861	3	4	NA	-6	-0.375
NBEA	Region623	chr13_35115109	5	2	NA	7	0.4375
DAPP1	Region624	chr4_100989312	1	0	NA	5	0.3125
DDIT4L	Region624	chr4_100989312	2	11	NA	-8	-0.5
DNAJB14	Region624	chr4_100989312	9	0	NA	104	6.5
LAMTOR3	Region624	chr4_100989312	4	0	NA	37	2.3125
LOC256880	Region624	chr4_100989312	2	11	NA	-8	-0.5
GPC1	Region625	rs60180892	3	2	NA	-3	-0.1875
HDAC4	Region625	rs60180892	2	1	NA	0	0
LOC150935	Region625	rs60180892	2	1	NA	0	0
OTOS	Region625	rs60180892	3	2	NA	-3	-0.1875
DYM	Region626	rs4939832	40	5	NA	223	13.9375
SMAD7	Region626	rs4939832	2	1	NA	30	1.875
FBXO8	Region630	rs11133011	0	1	NA	-2	-0.125
HAND2-AS1	Region630	rs11133011	0	1	NA	-2	-0.125
RIT2	Region632	chr18_41141292	1	0	NA	1	0.0625
SETBP1	Region632	chr18_41141292	0	1	NA	-3	-0.1875
SYT4	Region632	chr18_41141292	0	1	NA	-3	-0.1875
GP6	Region633	rs8105212	1	0	NA	7	0.4375
LILRB4	Region633	rs8105212	0	13	NA	-69	-4.3125
LILRP2	Region633	rs8105212	0	15	NA	-80	-5
RDH13	Region633	rs8105212	1	0	NA	14	0.875
CIDEA	Region634	rs6505744	5	3	NA	-3	-0.1875
GNAL	Region634	rs6505744	29	22	NA	-33	-2.0625
TUBB6	Region634	rs6505744	5	3	NA	-3	-0.1875
ELAVL2	Region635	chr9_23727680	1	2	NA	1	0.0625
FLJ35282	Region635	chr9_23727680	0	2	NA	-2	-0.125
C11orf42	Region639	rs4758399	5	0	NA	58	3.625
CCKBR	Region639	rs4758399	16	13	NA	-103	-6.4375
CNGA4	Region639	rs4758399	1	3	NA	-17	-1.0625
FAM160A2	Region639	rs4758399	20	1	NA	284	17.75
OR52W1	Region639	rs4758399	1	0	NA	12	0.75
CSNK1A1L	Region640	chr13_38023919	17	0	NA	17	1.0625
LINC00547	Region640	chr13_38023919	17	0	NA	17	1.0625
RFXAP	Region640	chr13_38023919	6	44	NA	-66	-4.125
SERTM1	Region640	chr13_38023919	6	44	NA	-66	-4.125
HTR1A	Region642	chr5_62785907	1	4	NA	-3	-0.1875
IPO11	Region642	chr5_62785907	1	4	NA	-3	-0.1875
ANKLE2	Region643	rs609524	7	0	NA	112	7
CHFR	Region643	rs609524	1	0	NA	16	1
GOLGA3	Region643	rs609524	10	0	NA	128	8
ATG3	Region645	rs7619941	2	0	NA	32	2
CD200	Region645	rs7619941	7	0	NA	59	3.6875
ARHGAP24	Region648	rs13113784	6	2	NA	9	0.5625
GRM8	Region652	rs57698552	11	4	NA	15	0.9375
LOC154872	Region652	rs57698552	11	14	NA	21	1.3125
POT1	Region652	rs57698552	42	12	NA	280	17.5
MAT2B	Region653	rs36109804	3	4	NA	-3	-0.1875
NONE	Region653	rs36109804	1	3	NA	-5	-0.3125
TENM2	Region653	rs36109804	2	1	NA	2	0.125
AGAP1	Region656	rs7578014	16	19	NA	18	1.125
SH3BP4	Region656	rs7578014	12	19	NA	-23	-1.4375
GBE1	Region657	rs1919564	3	1	NA	5	0.3125
NONE	Region657	rs1919564	1	0	NA	4	0.25
ROBO1	Region657	rs1919564	2	1	NA	1	0.0625
DAOA-AS1	Region658	rs72659009	1	0	NA	1	0.0625
MIR548AS	Region658	rs72659009	1	0	NA	1	0.0625
CLDN5	Region659	chr22_19649127	0	8	NA	-81	-5.0625
LINC00895	Region659	chr22_19649127	21	42	NA	-235	-14.6875
43348	Region659	chr22_19649127	21	31	NA	-125	-7.8125
AGFG2	Region661	chr7_99578199	6	1	NA	49	3.0625
AP4M1	Region661	chr7_99578199	3	0	NA	32	2
AZGP1	Region661	chr7_99578199	1	9	NA	-54	-3.375
AZGP1P1	Region661	chr7_99578199	3	3	NA	-13	-0.8125
C7orf43	Region661	chr7_99578199	2	0	NA	16	1
CNPY4	Region661	chr7_99578199	3	0	NA	32	2
COPS6	Region661	chr7_99578199	11	2	NA	68	4.25
FBXO24	Region661	chr7_99578199	1	1	NA	-4	-0.25
GAL3ST4	Region661	chr7_99578199	1	1	NA	-1	-0.0625
GATS	Region661	chr7_99578199	8	0	NA	79	4.9375
GJC3	Region661	chr7_99578199	0	8	NA	-50	-3.125
LAMTOR4	Region661	chr7_99578199	0	6	NA	-25	-1.5625
MBLAC1	Region661	chr7_99578199	1	6	NA	-10	-0.625
MCM7	Region661	chr7_99578199	23	0	NA	192	12
NYAP1	Region661	chr7_99578199	1	1	NA	2	0.125
PCOLCE-AS1	Region661	chr7_99578199	1	2	NA	-9	-0.5625
PMS2P1	Region661	chr7_99578199	1	0	NA	15	0.9375
SPDYE3	Region661	chr7_99578199	4	0	NA	35	2.1875
STAG3	Region661	chr7_99578199	0	1	NA	-1	-0.0625
STAG3L5P-PVRIG2P-PILRB	Region661	chr7_99578199	3	0	NA	32	2
TAF6	Region661	chr7_99578199	5	0	NA	80	5
TRIM4	Region661	chr7_99578199	1	1	NA	12	0.75
ZKSCAN1	Region661	chr7_99578199	8	3	NA	34	2.125
ZNF3	Region661	chr7_99578199	8	2	NA	47	2.9375
ZSCAN21	Region661	chr7_99578199	1	0	NA	15	0.9375
SEMA3A	Region667	rs62472623	10	2	NA	13	0.8125
SEMA3D	Region667	rs62472623	6	0	NA	8	0.5
SEMA3E	Region667	rs62472623	3	2	NA	2	0.125
NCS1	Region669	rs1054879	2	0	NA	16	1
PTGES	Region669	rs1054879	6	21	NA	-162	-10.125
TOR1B	Region669	rs1054879	6	21	NA	-162	-10.125
LOC100500773	Region670	rs12234989	0	2	NA	-6	-0.375
LOC100616530	Region670	rs12234989	0	2	NA	-6	-0.375
PTPRT	Region671	rs60558568	7	8	NA	-6	-0.375
NPIPA7	Region673	rs6498721	23	49	NA	-98	-6.125
XYLT1	Region673	rs6498721	67	72	NA	32	2
ACYP2	Region676	rs2968809	1	0	NA	8	0.5
CLHC1	Region676	rs2968809	49	0	NA	292	18.25
RTN4	Region676	rs2968809	53	0	NA	321	20.0625
CNTNAP3	Region678	rs73646287	24	27	NA	12	0.75
FAM201A	Region678	rs73646287	24	27	NA	12	0.75
NONE	Region680	rs4868988	15	14	NA	3	0.1875
TENM2	Region680	rs4868988	15	14	NA	3	0.1875
CNTN4	Region681	chr3_2063634	0	3	NA	-5	-0.3125
CNTN6	Region681	chr3_2063634	0	3	NA	-5	-0.3125
CSRP3	Region683	chr11_18700484	2	1	NA	5	0.3125
MRGPRX1	Region683	chr11_18700484	0	3	NA	-22	-1.375
MRGPRX2	Region683	chr11_18700484	2	2	NA	-15	-0.9375
NAV2	Region683	chr11_18700484	5	4	NA	6	0.375
PTPN5	Region683	chr11_18700484	3	6	NA	-26	-1.625
SPTY2D1	Region683	chr11_18700484	1	16	NA	-59	-3.6875
TMEM86A	Region683	chr11_18700484	1	16	NA	-59	-3.6875
ZDHHC13	Region683	chr11_18700484	2	2	NA	-15	-0.9375
CLSTN2	Region684	rs73228975	33	42	NA	-99	-6.1875
LHX2	Region686	chr9_127151405	6	8	NA	1	0.0625
LOC100129034	Region686	chr9_127151405	2	0	NA	16	1
NEK6	Region686	chr9_127151405	45	11	NA	415	25.9375
PSMB7	Region686	chr9_127151405	12	0	NA	122	7.625
DUSP19	Region693	chr2_183073240	11	13	NA	4	0.25
NCKAP1	Region693	chr2_183073240	1	3	NA	-18	-1.125
NUP35	Region693	chr2_183073240	2	10	NA	22	1.375
PDE1A	Region693	chr2_183073240	74	4	NA	126	7.875
PPP1R1C	Region693	chr2_183073240	6	3	NA	3	0.1875
IRX5	Region696	rs31041	3	7	NA	-63	-3.9375
IRX6	Region696	rs31041	3	7	NA	-63	-3.9375
MATN1	Region697	rs10799128	0	1	NA	-3	-0.1875
PTPRU	Region697	rs10799128	20	16	NA	47	2.9375
FMN2	Region702	rs74151645	36	5	NA	156	9.75
RPS7P5	Region702	rs74151645	13	3	NA	12	0.75
ITGB5	Region703	rs13314004	7	1	NA	48	3
LPAR1	Region711	rs9886804	1	4	NA	-2	-0.125
MIR3134	Region711	rs9886804	143	29	NA	929	58.0625
OR2K2	Region711	rs9886804	1	4	NA	-2	-0.125
PTBP3	Region711	rs9886804	4	0	NA	28	1.75
UGCG	Region711	rs9886804	0	4	NA	-8	-0.5
CBLL1	Region713	rs62469781	0	1	NA	-3	-0.1875
SLC26A4	Region713	rs62469781	2	3	NA	-5	-0.3125
FAM84A	Region714	chr2_14801154	2	8	NA	-14	-0.875
LINC00276	Region714	chr2_14801154	0	2	NA	-10	-0.625
NBAS	Region714	chr2_14801154	2	4	NA	0	0
C12orf74	Region718	rs11106609	2	0	NA	9	0.5625
CLLU1	Region718	rs11106609	2	0	NA	9	0.5625
C6orf118	Region719	rs13194994	2	1	NA	2	0.125
LINC00473	Region719	rs13194994	2	2	NA	-1	-0.0625
PDE10A	Region719	rs13194994	15	2	NA	24	1.5
QKI	Region719	rs13194994	2	1	NA	2	0.125
CDH6	Region723	rs10940985	5	13	NA	-11	-0.6875
NONE	Region723	rs10940985	5	13	NA	-11	-0.6875
NPR3	Region723	rs10940985	36	34	NA	14	0.875
PDZD2	Region723	rs10940985	9	0	NA	24	1.5
ANGPT1	Region725	rs10108732	0	1	NA	-2	-0.125
EIF3E	Region725	rs10108732	22	44	NA	18	1.125
EMC2	Region725	rs10108732	171	50	NA	1204	75.25
RSPO2	Region725	rs10108732	0	1	NA	-2	-0.125
TMEM74	Region725	rs10108732	54	6	NA	283	17.6875
CSMD1	Region726	rs28445731	76	70	NA	112	7
CPA6	Region728	rs6993502	14	4	NA	28	1.75
LINC01060	Region732	rs6846965	9	0	NA	9	0.5625
ERICH1-AS1	Region733	chr8_216232	1	3	NA	-3	-0.1875
LOC286083	Region733	chr8_216232	1	3	NA	-3	-0.1875
GRIA1	Region737	chr5_152909524	2	4	NA	-2	-0.125
NMUR2	Region737	chr5_152909524	2	4	NA	-2	-0.125
LOC284661	Region738	rs12062999	0	1	NA	-1	-0.0625
LOC728716	Region738	rs12062999	0	1	NA	-1	-0.0625
TP73	Region738	rs12062999	0	12	NA	-168	-10.5
DIP2C	Region745	chr10_367586	23	2	NA	159	9.9375
LRP2	Region748	rs62171263	5	1	NA	29	1.8125
ST6GALNAC3	Region749	chr1_77397951	2	0	NA	6	0.375
ST6GALNAC5	Region749	chr1_77397951	8	2	NA	17	1.0625
C12orf79	Region750	chr12_91742336	4	1	NA	4	0.25
DCN	Region750	chr12_91742336	4	1	NA	4	0.25
C7orf69	Region752	chr7_48143488	1	1	NA	1	0.0625
PKD1L1	Region752	chr7_48143488	1	1	NA	1	0.0625
UPP1	Region752	chr7_48143488	1	0	NA	13	0.8125
INSC	Region756	chr11_16341676	2	2	NA	-6	-0.375
SOX6	Region756	chr11_16341676	4	2	NA	-1	-0.0625
NTM	Region758	chr11_131727856	4	7	NA	-8	-0.5
SNX19	Region758	chr11_131727856	0	4	NA	-7	-0.4375
CCDC91	Region760	chr12_28492835	12	4	NA	9	0.5625
MRPS35	Region760	chr12_28492835	12	1	NA	175	10.9375
PTHLH	Region760	chr12_28492835	7	4	NA	0	0
REP15	Region760	chr12_28492835	1	1	NA	2	0.125
CCDC59	Region761	rs10506851	0	4	NA	-5	-0.3125
PPFIA2	Region761	rs10506851	6	4	NA	14	0.875
LCTL	Region762	rs2708291	4	6	NA	-48	-3
SMAD3	Region762	rs2708291	13	14	NA	-25	-1.5625
SMAD6	Region762	rs2708291	17	20	NA	-73	-4.5625
CLIC5	Region763	rs952884	1	26	NA	-58	-3.625
GALE	Region763	rs952884	0	0	4	0	0
RUNX2	Region763	rs952884	0	15	NA	-35	-2.1875
CELSR1	Region764	chr22_46883502	33	8	NA	249	15.5625
GRAMD4	Region764	chr22_46883502	33	8	NA	249	15.5625
BANCR	Region766	rs7853984	1	12	NA	-18	-1.125
FXN	Region766	rs7853984	2	8	NA	-16	-1
PRKACG	Region766	rs7853984	2	8	NA	-16	-1
TJP2	Region766	rs7853984	1	10	NA	-14	-0.875
DGKB	Region767	rs6943248	2	1	NA	2	0.125
BANF2	Region768	chr20_16896167	3	13	NA	-28	-1.75
SNX5	Region768	chr20_16896167	3	13	NA	-28	-1.75
CNTNAP5	Region771	rs2553630	0	1	NA	-1	-0.0625
CACNA2D1	Region772	chr7_82148432	12	15	NA	4	0.25
HGF	Region772	chr7_82148432	7	0	NA	10	0.625
PCLO	Region772	chr7_82148432	12	15	NA	4	0.25
SEMA3C	Region772	chr7_82148432	7	0	NA	10	0.625
HNMT	Region774	chr2_138802891	1	1	NA	12	0.75
SPOPL	Region774	chr2_138802891	0	1	NA	-1	-0.0625
ACE	Region775	rs9893353	0	1	NA	-7	-0.4375
CYB561	Region775	rs9893353	0	1	NA	-7	-0.4375
MIR548W	Region775	rs9893353	24	1	NA	121	7.5625
TANC2	Region775	rs9893353	1	0	NA	14	0.875
EP300	Region777	chr22_41661044	1	1	NA	0	0
L3MBTL2	Region777	chr22_41661044	2	1	NA	16	1
MCHR1	Region777	chr22_41661044	9	12	NA	-40	-2.5
MKL1	Region777	chr22_41661044	2	8	NA	-28	-1.75
RANGAP1	Region777	chr22_41661044	2	0	NA	16	1
GRIK4	Region779	chr11_120715471	3	1	NA	10	0.625
SC5D	Region779	chr11_120715471	2	4	NA	-14	-0.875
SORL1	Region779	chr11_120715471	0	1	NA	-2	-0.125
TECTA	Region779	chr11_120715471	2	3	NA	-12	-0.75
CRB2	Region780	chr9_125591372	5	5	NA	-10	-0.625
MIR600HG	Region780	chr9_125591372	5	2	NA	44	2.75
OR1K1	Region780	chr9_125591372	1	1	NA	1	0.0625
PDCL	Region780	chr9_125591372	2	0	NA	23	1.4375
RABGAP1	Region780	chr9_125591372	27	0	NA	332	20.75
RC3H2	Region780	chr9_125591372	8	0	NA	104	6.5
STRBP	Region780	chr9_125591372	21	8	NA	62	3.875
TTLL11	Region780	chr9_125591372	41	55	NA	47	2.9375
ZBTB26	Region780	chr9_125591372	7	0	NA	96	6
DRD5	Region784	chr4_9724458	0	1	NA	-6	-0.375
SLC2A9	Region784	chr4_9724458	2	4	NA	-11	-0.6875
EPHA4	Region785	chr2_221329451	1	8	NA	-37	-2.3125
MIR4268	Region785	chr2_221329451	1	8	NA	-37	-2.3125
GCOM1	Region787	rs10444836	1	5	NA	-16	-1
LOC145783	Region787	rs10444836	1	0	NA	11	0.6875
POLR2M	Region787	rs10444836	1	0	NA	16	1
TCF12	Region787	rs10444836	9	0	NA	74	4.625
ZNF280D	Region787	rs10444836	1	0	NA	11	0.6875
ADAMTS1	Region788	rs62215960	3	12	NA	-11	-0.6875
[truncated: 271 more rows]
