# Supplementary material for: A systems biology approach uncovers cell-specific gene regulatory effects of genetic associations in multiple sclerosis
Source: Nat Commun. 2019 May 20;10:2236. doi: 10.1038/s41467-019-09773-y (PMC6527683; doi:10.1038/s41467-019-09773-y)
Supplement: Supplementary file 25 — Supplementary data 22 [file 41467_2019_9773_MOESM25_ESM.xlsx]

## Sheet: Supplementary Dataset 22
Supplementary Dataset 22. Predicted regulatory effects of genes (NR_Lung_r2>0.5)
Target	Region	LeadSNP	PEX	R	eQTL	sumOfWeights	sumOfWeightedWeights (PRE)
DUSP5	Region1000	rs10787237	4	0	NA	9	2.25
SMNDC1	Region1000	rs10787237	4	0	NA	9	2.25
COLGALT2	Region1002	chr1_183848919	1	0	NA	1	0.25
RGL1	Region1002	chr1_183848919	5	0	NA	16	4
DCLK1	Region1004	chr13_36603961	0	1	NA	-3	-0.75
MIR548F5	Region1004	chr13_36603961	1	1	NA	1	0.25
SOHLH2	Region1004	chr13_36603961	0	1	NA	-3	-0.75
MGST1	Region1006	rs7953162	2	29	NA	-22	-5.5
SLC15A5	Region1006	rs7953162	0	29	NA	-29	-7.25
SLFN12L	Region1010	rs62078152	0	12	NA	-36	-9
SLFN13	Region1010	rs62078152	2	6	NA	-16	-4
SLFN14	Region1010	rs62078152	0	1	NA	-3	-0.75
HRH2	Region1011	chr5_175015034	0	1	NA	-1	-0.25
SFXN1	Region1011	chr5_175015034	0	1	NA	-1	-0.25
CALM2	Region1013	chr2_47875750	3	2	NA	1	0.25
EPCAM	Region1013	chr2_47875750	3	2	NA	1	0.25
KCNK12	Region1013	chr2_47875750	0	3	NA	-8	-2
MSH6	Region1013	chr2_47875750	0	3	NA	-8	-2
AQP11	Region1016	chr11_76278326	0	6	NA	-14	-3.5
C11orf30	Region1016	chr11_76278326	2	0	NA	8	2
PAK1	Region1016	chr11_76278326	0	6	NA	-14	-3.5
DCD	Region1018	rs10747700	0	4	NA	-8	-2
GLYCAM1	Region1018	rs10747700	0	17	NA	-47	-11.75
LACRT	Region1018	rs10747700	0	20	NA	-50	-12.5
MUCL1	Region1018	rs10747700	0	1	NA	-1	-0.25
TESPA1	Region1018	rs10747700	0	1	NA	-1	-0.25
CDRT15P1	Region1020	rs67822329	4	7	NA	-3	-0.75
COX10	Region1020	rs67822329	5	0	NA	17	4.25
COX10-AS1	Region1020	rs67822329	17	0	NA	47	11.75
HS3ST3A1	Region1020	rs67822329	2	7	NA	-5	-1.25
HS3ST3B1	Region1020	rs67822329	11	5	NA	17	4.25
NINJ1	Region1027	rs73517589	8	13	NA	-20	-5
WNK2	Region1027	rs73517589	9	26	NA	-38	-9.5
HSD17B3	Region1028	rs10991400	5	6	NA	-2	-0.5
LINC00476	Region1028	rs10991400	1	16	NA	-23	-5.75
PTCH1	Region1028	rs10991400	1	16	NA	-23	-5.75
SLC35D2	Region1028	rs10991400	5	5	NA	-1	-0.25
FBXO11	Region103	chr2_48925729	0	1	NA	-1	-0.25
FOXN2	Region103	chr2_48925729	1	1	NA	3	0.75
FSHR	Region103	chr2_48925729	0	20	NA	-20	-5
LHCGR	Region103	chr2_48925729	1	0	NA	1	0.25
PPP1R21	Region103	chr2_48925729	1	0	NA	4	1
STON1-GTF2A1L	Region103	chr2_48925729	1	20	NA	-19	-4.75
C22orf23	Region1030	rs41274544	1	0	NA	4	1
TMEM184B	Region1030	rs41274544	72	0	NA	184	46
AGBL5	Region1031	chr2_26811964	1	0	NA	4	1
CGREF1	Region1031	chr2_26811964	0	1	NA	-2	-0.5
DPYSL5	Region1031	chr2_26811964	0	1	NA	-3	-0.75
KHK	Region1031	chr2_26811964	1	0	NA	2	0.5
MAPRE3	Region1031	chr2_26811964	0	1	NA	-3	-0.75
LINC00539	Region1034	chr13_21881611	78	0	NA	210	52.5
MIPEPP3	Region1034	chr13_21881611	86	2	NA	231	57.75
MRP63	Region1034	chr13_21881611	0	2	NA	-4	-1
USH2A	Region1036	chr1_215956705	2	6	NA	-4	-1
ALX4	Region1037	rs11038009	1	23	NA	-63	-15.75
CD82	Region1037	rs11038009	1	23	NA	-63	-15.75
SYNDIG1	Region1042	rs3887942	11	19	NA	-34	-8.5
C14orf23	Region1044	chr14_29482915	0	2	NA	-5	-1.25
MIR548AI	Region1044	chr14_29482915	0	1	NA	-1	-0.25
DNAH8	Region1045	rs7752004	0	29	NA	-56	-14
LOC100131047	Region1045	rs7752004	0	9	NA	-9	-2.25
TEKT3	Region1046	chr17_15747636	19	11	NA	8	2
TVP23C-CDRT4	Region1046	chr17_15747636	19	11	NA	8	2
C1orf110	Region1048	chr1_163665295	2	4	NA	-5	-1.25
DDR2	Region1048	chr1_163665295	3	0	NA	10	2.5
HSD17B7	Region1048	chr1_163665295	6	4	NA	8	2
PAK4	Region1051	rs682855	5	17	NA	-14	-3.5
PAPL	Region1051	rs682855	0	28	NA	-76	-19
PLCB1	Region1054	rs6086444	1	0	NA	1	0.25
C6orf118	Region1055	rs12210010	0	13	NA	-16	-4
QKI	Region1055	rs12210010	0	13	NA	-16	-4
LINC00951	Region1056	rs3846892	0	6	NA	-6	-1.5
LRFN2	Region1056	rs3846892	2	1	NA	2	0.5
MOCS1	Region1056	rs3846892	0	6	NA	-6	-1.5
NFYA	Region1056	rs3846892	2	0	NA	4	1
UNC5CL	Region1056	rs3846892	2	1	NA	2	0.5
LEKR1	Region1058	chr3_156002628	0	8	NA	-8	-2
RAPGEF2	Region1059	chr4_160226485	2	0	NA	5	1.25
FAM210A	Region1062	rs73406331	1	0	NA	2	0.5
LDLRAD4	Region1062	rs73406331	2	3	NA	-3	-0.75
MC5R	Region1062	rs73406331	0	1	NA	-1	-0.25
RNMT	Region1062	rs73406331	2	1	NA	6	1.5
KLHL2	Region1063	rs12644945	37	0	NA	78	19.5
TSC2	Region1064	rs9923663	1	0	NA	4	1
HEPHL1	Region1068	chr11_93779760	0	10	NA	-14	-3.5
VSTM5	Region1068	chr11_93779760	0	9	NA	-13	-3.25
BICD1	Region1071	rs73090770	10	0	NA	12	3
PKP2	Region1071	rs73090770	1	3	NA	-3	-0.75
SYT10	Region1071	rs73090770	0	1	NA	-1	-0.25
CCDC39	Region1072	rs9846084	5	0	NA	18	4.5
C9orf62	Region1075	rs45443491	0	4	NA	-4	-1
LOC101448202	Region1075	rs45443491	1	0	NA	4	1
LOC401557	Region1075	rs45443491	0	4	NA	-4	-1
CPEB2-AS1	Region1077	chr4_14837747	0	1	NA	-1	-0.25
LINC01085	Region1077	chr4_14837747	0	1	NA	-1	-0.25
ELMOD1	Region1078	chr11_107053280	0	1	NA	-2	-0.5
C5orf64	Region1080	chr5_61188885	0	1	NA	-1	-0.25
KIF2A	Region1080	chr5_61188885	0	1	NA	-1	-0.25
PTPRD	Region1081	chr9_8602747	2	0	NA	2	0.5
FAM19A3	Region1082	rs72701152	3	4	NA	-2	-0.5
LOC100996702	Region1082	rs72701152	3	4	NA	-2	-0.5
LOC643441	Region1082	rs72701152	0	1	NA	-2	-0.5
MAGI3	Region1082	rs72701152	0	1	NA	-2	-0.5
LINC00395	Region1083	rs1686809	1	0	NA	1	0.25
NONE	Region1083	rs1686809	1	0	NA	1	0.25
OR7E156P	Region1083	rs1686809	1	0	NA	1	0.25
LINC00911	Region1084	rs709857	0	19	NA	-19	-4.75
NONE	Region1084	rs709857	0	19	NA	-19	-4.75
LINC00501	Region1085	rs6782137	2	0	NA	2	0.5
TBL1XR1	Region1085	rs6782137	2	0	NA	2	0.5
FGF18	Region1086	rs10516082	5	2	NA	13	3.25
MIR3912	Region1086	rs10516082	1	22	NA	-33	-8.25
NPM1	Region1086	rs10516082	17	0	NA	60	15
TLX3	Region1086	rs10516082	0	21	NA	-36	-9
PRELID2	Region1087	chr5_146085921	1	0	NA	2	0.5
C20orf26	Region1088	rs12480432	0	1	NA	-3	-0.75
C20orf78	Region1088	rs12480432	0	1	NA	-1	-0.25
CRNKL1	Region1088	rs12480432	1	0	NA	4	1
SLC24A3	Region1088	rs12480432	0	1	NA	-1	-0.25
EFCAB1	Region1091	rs56117077	3	0	NA	7	1.75
UBE2V2	Region1091	rs56117077	3	0	NA	7	1.75
TRABD2B	Region1092	chr1_48424159	11	5	NA	7	1.75
FER	Region1094	chr5_108160844	23	0	NA	41	10.25
WDR72	Region1095	rs72745157	1	0	NA	1	0.25
CXCL14	Region1097	rs6882087	0	1	NA	-1	-0.25
LECT2	Region1097	rs6882087	10	0	NA	15	3.75
LOC340074	Region1097	rs6882087	0	1	NA	-1	-0.25
TGFBI	Region1097	rs6882087	10	0	NA	15	3.75
RNU6-53P	Region1099	chr10_111174312	5	0	NA	6	1.5
XPNPEP1	Region1099	chr10_111174312	5	0	NA	6	1.5
KIAA1217	Region1103	rs7915144	4	1	NA	4	1
LINC00536	Region1104	chr8_116184497	1	2	NA	-1	-0.25
CPVL	Region1111	rs73090823	1	1	NA	-1	-0.25
LOC646762	Region1111	rs73090823	0	24	NA	-52	-13
PRR15	Region1111	rs73090823	0	24	NA	-52	-13
GRIN2B	Region1114	rs12825519	0	2	NA	-2	-0.5
GUCY2C	Region1114	rs12825519	0	1	NA	-1	-0.25
KIT	Region1124	rs3819385	28	11	NA	9	2.25
LNX1-AS2	Region1124	rs3819385	39	44	NA	18	4.5
PDGFRA	Region1124	rs3819385	0	9	NA	-17	-4.25
RPL21P44	Region1124	rs3819385	39	44	NA	18	4.5
COBL	Region1128	rs73125489	1	0	NA	1	0.25
POM121L12	Region1128	rs73125489	1	0	NA	1	0.25
GPR126	Region113	rs61007255	3	0	NA	8	2
LINC01098	Region1132	rs11131836	1	0	NA	2	0.5
LAPTM5	Region1133	rs16833316	0	3	NA	-9	-2.25
MATN1	Region1133	rs16833316	0	2	NA	-4	-1
PTPRU	Region1133	rs16833316	0	2	NA	-4	-1
SDC3	Region1133	rs16833316	0	3	NA	-9	-2.25
HDGFL1	Region1134	rs199091	1	0	NA	1	0.25
NRSN1	Region1134	rs199091	1	0	NA	1	0.25
BIRC6	Region1137	rs62133335	14	0	NA	47	11.75
LTBP1	Region1137	rs62133335	3	0	NA	6	1.5
TTC27	Region1137	rs62133335	9	0	NA	31	7.75
YIPF4	Region1137	rs62133335	3	0	NA	7	1.75
HMGN3	Region1138	rs2050435	29	6	NA	38	9.5
HMGN3-AS1	Region1138	rs2050435	2	0	NA	2	0.5
LCA5	Region1138	rs2050435	1	0	NA	1	0.25
PHIP	Region1138	rs2050435	4	6	NA	-5	-1.25
IER3IP1	Region1141	rs73440159	0	1	NA	-4	-1
KATNAL2	Region1141	rs73440159	14	18	NA	4	1
PIAS2	Region1141	rs73440159	75	21	NA	161	40.25
SKOR2	Region1141	rs73440159	0	2	NA	-5	-1.25
SMAD2	Region1141	rs73440159	0	1	NA	-1	-0.25
ST8SIA5	Region1141	rs73440159	0	16	NA	-53	-13.25
ART1	Region1142	rs61878537	0	6	NA	-14	-3.5
ART5	Region1142	rs61878537	0	1	NA	-3	-0.75
CHRNA10	Region1142	rs61878537	4	0	NA	14	3.5
MRGPRG	Region1142	rs61878537	0	5	NA	-15	-3.75
NUP98	Region1142	rs61878537	8	0	NA	28	7
OSBPL5	Region1142	rs61878537	0	5	NA	-15	-3.75
MED13L	Region1144	chr12_115345881	1	4	NA	-3	-0.75
TBX3	Region1144	chr12_115345881	1	4	NA	-3	-0.75
AP3D1	Region1146	rs34103407	3	0	NA	12	3
BTBD2	Region1146	rs34103407	9	0	NA	36	9
BAI3	Region1147	chr6_70314977	1	0	NA	1	0.25
COL19A1	Region1147	chr6_70314977	3	0	NA	3	0.75
MCHR2-AS1	Region1149	rs13192682	1	6	NA	-9	-2.25
SIM1	Region1149	rs13192682	1	22	NA	-47	-11.75
CASC16	Region1151	rs7192149	1	8	NA	-7	-1.75
CHD9	Region1151	rs7192149	0	8	NA	-8	-2
KHDRBS3	Region1153	rs34667731	3	0	NA	3	0.75
FLT4	Region1154	rs7733907	0	21	NA	-63	-15.75
OR2Y1	Region1154	rs7733907	0	21	NA	-63	-15.75
FHIT	Region1158	rs73109556	2	10	NA	-8	-2
PTPRG	Region1158	rs73109556	2	10	NA	-8	-2
DNAJA2	Region1160	chr16_46969266	3	1	NA	3	0.75
GPT2	Region1160	chr16_46969266	1	0	NA	1	0.25
NETO2	Region1160	chr16_46969266	1	1	NA	0	0
C12orf56	Region1166	chr12_64837594	0	1	NA	-1	-0.25
C12orf66	Region1166	chr12_64837594	1	0	NA	4	1
SRGAP1	Region1166	chr12_64837594	1	0	NA	2	0.5
XPOT	Region1166	chr12_64837594	1	0	NA	4	1
ARHGEF15	Region1167	rs9892906	4	3	NA	-1	-0.25
KRBA2	Region1167	rs9892906	6	0	NA	16	4
LOC100128288	Region1167	rs9892906	2	4	NA	-6	-1.5
NTN1	Region1167	rs9892906	0	1	NA	-1	-0.25
ODF4	Region1167	rs9892906	2	7	NA	-15	-3.75
PIK3R5	Region1167	rs9892906	0	1	NA	-1	-0.25
RPL26	Region1167	rs9892906	1	0	NA	4	1
LINC00538	Region1168	chr1_214148919	0	1	NA	-2	-0.5
PROX1	Region1168	chr1_214148919	1	11	NA	-27	-6.75
SMYD2	Region1168	chr1_214148919	3	10	NA	-22	-5.5
LHFPL2	Region1170	rs6874508	11	0	NA	32	8
SCAMP1	Region1170	rs6874508	1	0	NA	1	0.25
C13orf45	Region1171	rs9565288	4	1	NA	5	1.25
KCTD12	Region1171	rs9565288	4	1	NA	5	1.25
MYCBP2	Region1171	rs9565288	0	1	NA	-1	-0.25
SCEL	Region1171	rs9565288	0	1	NA	-1	-0.25
EIF3H	Region1173	chr8_117473330	2	6	NA	-8	-2
LINC00536	Region1173	chr8_117473330	2	6	NA	-8	-2
LRRC28	Region1176	chr15_99644112	1	2	NA	-3	-0.75
MEF2A	Region1176	chr15_99644112	63	2	NA	195	48.75
PGPEP1L	Region1176	chr15_99644112	0	1	NA	-4	-1
SYNM	Region1176	chr15_99644112	1	1	NA	0	0
TTC23	Region1176	chr15_99644112	2	0	NA	8	2
CLDN20	Region1177	rs34119039	7	0	NA	19	4.75
NOX3	Region1177	rs34119039	1	0	NA	1	0.25
TFB1M	Region1177	rs34119039	21	0	NA	76	19
TIAM2	Region1177	rs34119039	8	0	NA	24	6
LINC01121	Region1178	chr2_45366416	0	3	NA	-10	-2.5
SIX2	Region1178	chr2_45366416	0	4	NA	-14	-3.5
SIX3	Region1178	chr2_45366416	0	1	NA	-4	-1
ADAMTS9-AS2	Region1180	rs60888988	15	0	NA	29	7.25
MIR548A2	Region1180	rs60888988	15	0	NA	29	7.25
ZNF385B	Region1181	rs12620539	1	0	NA	1	0.25
CHCHD10	Region1182	chr22_23742663	1	0	NA	4	1
IGLL1	Region1182	chr22_23742663	0	6	NA	-12	-3
MMP11	Region1182	chr22_23742663	1	0	NA	4	1
ZDHHC8P1	Region1182	chr22_23742663	0	7	NA	-14	-3.5
AGT	Region1184	rs11568054	0	1	NA	-1	-0.25
GALNT2	Region1184	rs11568054	2	0	NA	4	1
KIAA1755	Region1187	chr20_36832931	2	1	NA	2	0.5
RPRD1B	Region1187	chr20_36832931	2	0	NA	4	1
TGM2	Region1187	chr20_36832931	2	1	NA	2	0.5
TTI1	Region1187	chr20_36832931	2	2	NA	1	0.25
VSTM2L	Region1187	chr20_36832931	1	3	NA	-5	-1.25
KC6	Region1188	chr18_38446377	16	0	NA	16	4
LINC00669	Region1188	chr18_38446377	16	0	NA	16	4
CNTN3	Region1189	chr3_74335203	1	0	NA	1	0.25
FAM110B	Region119	chr8_58159737	2	1	NA	1	0.25
IMPAD1	Region119	chr8_58159737	0	1	NA	-2	-0.5
LINC00588	Region119	chr8_58159737	2	1	NA	1	0.25
LOC100507651	Region119	chr8_58159737	0	1	NA	-2	-0.5
AICDA	Region1191	rs4883168	0	2	NA	-2	-0.5
C3AR1	Region1191	rs4883168	3	4	NA	1	0.25
CLEC4E	Region1191	rs4883168	0	5	NA	-5	-1.25
NECAP1	Region1191	rs4883168	2	4	NA	0	0
PARVB	Region1192	chr22_44596758	3	0	NA	12	3
PARVG	Region1192	chr22_44596758	2	1	NA	0	0
FERD3L	Region1195	rs17432356	0	1	NA	-1	-0.25
HDAC9	Region1195	rs17432356	1	1	NA	0	0
TWISTNB	Region1195	rs17432356	0	1	NA	-1	-0.25
DCBLD1	Region1197	rs62433107	43	44	NA	60	15
ROS1	Region1197	rs62433107	5	44	NA	-37	-9.25
ADAM20	Region1198	rs12886301	4	0	NA	14	3.5
COX16	Region1198	rs12886301	2	0	NA	8	2
MED6	Region1198	rs12886301	7	11	NA	-8	-2
SLC10A1	Region1198	rs12886301	0	1	NA	-1	-0.25
SMOC1	Region1198	rs12886301	0	1	NA	-1	-0.25
SYNJ2BP	Region1198	rs12886301	2	0	NA	6	1.5
SYNJ2BP-COX16	Region1198	rs12886301	4	0	NA	14	3.5
TTC9	Region1198	rs12886301	0	10	NA	-28	-7
MIR5684	Region1199	rs1528697	1	0	NA	1	0.25
ADAP1	Region1200	chr7_846341	3	20	NA	-59	-14.75
C7orf50	Region1200	chr7_846341	62	4	NA	166	41.5
COX19	Region1200	chr7_846341	16	21	NA	-22	-5.5
CYP2W1	Region1200	chr7_846341	17	11	NA	8	2
GPER1	Region1200	chr7_846341	6	0	NA	20	5
HEATR2	Region1200	chr7_846341	1	0	NA	1	0.25
SUN1	Region1200	chr7_846341	3	0	NA	9	2.25
UNCX	Region1200	chr7_846341	24	6	NA	67	16.75
ZFAND2A	Region1200	chr7_846341	34	6	NA	103	25.75
DNAJC5B	Region1201	chr8_67198458	0	1	NA	-2	-0.5
LINC00967	Region1201	chr8_67198458	1	1	NA	-1	-0.25
LOC100505676	Region1201	chr8_67198458	1	1	NA	-1	-0.25
MTFR1	Region1201	chr8_67198458	1	0	NA	4	1
PDE7A	Region1201	chr8_67198458	2	1	NA	5	1.25
FGF12	Region1202	chr3_192223421	0	2	NA	-3	-0.75
MB21D2	Region1202	chr3_192223421	36	14	NA	75	18.75
MIR5694	Region1204	rs934319	4	27	NA	-22	-5.5
PPAPDC1A	Region1204	rs934319	1	41	NA	-43	-10.75
C12orf36	Region1205	rs11832072	2	8	NA	-15	-3.75
EMP1	Region1205	rs11832072	3	8	NA	-11	-2.75
AK9	Region1207	chr6_110026359	0	3	NA	-3	-0.75
CCDC162P	Region1207	chr6_110026359	0	1	NA	-2	-0.5
CD164	Region1207	chr6_110026359	0	1	NA	-2	-0.5
FIG4	Region1207	chr6_110026359	2	0	NA	5	1.25
MICAL1	Region1207	chr6_110026359	1	0	NA	4	1
SLC22A16	Region1207	chr6_110026359	0	1	NA	-3	-0.75
DDX58	Region1208	chr9_32479468	1	0	NA	4	1
CDCA7	Region1210	rs72919341	3	4	NA	-1	-0.25
OLA1	Region1210	rs72919341	3	0	NA	7	1.75
SP3	Region1210	rs72919341	18	4	NA	45	11.25
CASP12	Region1211	chr11_104924118	1	0	NA	1	0.25
PDGFD	Region1211	chr11_104924118	1	1	NA	0	0
NEDD4	Region1212	chr15_56239420	5	0	NA	14	3.5
PRTG	Region1212	chr15_56239420	1	0	NA	3	0.75
FRG1	Region1214	rs2140051	0	5	NA	-5	-1.25
LINC01060	Region1214	rs2140051	0	5	NA	-5	-1.25
GSG1L	Region1215	chr16_27940608	0	10	NA	-16	-4
IQCJ-SCHIP1	Region1217	rs55835802	2	2	NA	3	0.75
MFSD1	Region1217	rs55835802	61	2	NA	148	37
RARRES1	Region1217	rs55835802	70	0	NA	173	43.25
FGG	Region1219	chr4_155672155	2	17	NA	-26	-6.5
LRAT	Region1219	chr4_155672155	2	18	NA	-27	-6.75
OC90	Region1221	rs62532839	0	25	NA	-40	-10
LINC00710	Region1222	rs2031341	62	8	NA	107	26.75
NONE	Region1222	rs2031341	3	10	NA	-5	-1.25
SFTA1P	Region1222	rs2031341	67	18	NA	106	26.5
SIPA1L3	Region1223	rs2544719	17	0	NA	38	9.5
C1orf94	Region1227	chr1_34945659	2	8	NA	-8	-2
GJB5	Region1227	chr1_34945659	2	8	NA	-8	-2
GPR115	Region1228	rs16877876	0	1	NA	-1	-0.25
OPN5	Region1228	rs16877876	0	1	NA	-1	-0.25
DNAH3	Region1232	rs34126884	2	5	NA	-6	-1.5
RRN3P1	Region1232	rs34126884	0	1	NA	-2	-0.5
TMEM159	Region1232	rs34126884	1	0	NA	4	1
UQCRC2	Region1232	rs34126884	1	1	NA	2	0.5
ALG10B	Region1238	chr12_39638151	1	0	NA	2	0.5
ARPC4-TTLL3	Region124	rs1145160	1	0	NA	4	1
LMCD1	Region124	rs1145160	1	0	NA	4	1
RPUSD3	Region124	rs1145160	2	0	NA	8	2
SRGAP3	Region124	rs1145160	8	8	NA	-8	-2
TTLL3	Region124	rs1145160	1	0	NA	4	1
TEAD1	Region1247	rs10734205	78	0	NA	186	46.5
DESI2	Region1251	chr1_244833713	2	0	NA	8	2
BMP2	Region1254	rs4815988	4	13	NA	-9	-2.25
HAO1	Region1254	rs4815988	4	13	NA	-9	-2.25
LTBP2	Region1255	rs72732130	1	0	NA	3	0.75
NPC2	Region1255	rs72732130	1	0	NA	4	1
SYNDIG1L	Region1255	rs72732130	2	11	NA	-26	-6.5
VRTN	Region1255	rs72732130	1	10	NA	-27	-6.75
LINC01003	Region1257	rs7809276	0	9	NA	-9	-2.25
XRCC2	Region1257	rs7809276	0	9	NA	-9	-2.25
INPP4B	Region1258	rs13130104	1	0	NA	2	0.5
THRB	Region1261	chr3_24353740	11	5	NA	6	1.5
MSANTD3	Region1263	chr9_103326950	0	2	NA	-4	-1
TEX10	Region1263	chr9_103326950	0	2	NA	-4	-1
ANKRD28	Region1265	rs4685245	5	0	NA	10	2.5
HACL1	Region1265	rs4685245	1	0	NA	4	1
METTL6	Region1265	rs4685245	1	1	NA	0	0
SH3BP5	Region1265	rs4685245	5	1	NA	4	1
DIO3OS	Region1266	rs8012270	0	1	NA	-2	-0.5
MEG9	Region1266	rs8012270	0	1	NA	-2	-0.5
PTPLA	Region1267	rs12781012	1	0	NA	2	0.5
ST8SIA6	Region1267	rs12781012	4	13	NA	-24	-6
TRDMT1	Region1267	rs12781012	2	0	NA	3	0.75
VIM	Region1267	rs12781012	5	13	NA	-23	-5.75
MIR548N	Region1268	chr2_179287631	4	0	NA	15	3.75
OSBPL6	Region1268	chr2_179287631	8	1	NA	13	3.25
PDSS2	Region1269	rs62428029	1	0	NA	2	0.5
SOBP	Region1269	rs62428029	2	0	NA	4	1
AJAP1	Region1271	chr1_5084199	0	41	NA	-43	-10.75
MIR4417	Region1271	chr1_5084199	0	41	NA	-43	-10.75
BAZ1A	Region1272	rs4982228	10	0	NA	38	9.5
ENPP1	Region1278	chr6_131480479	42	0	NA	84	21
GRXCR1	Region1281	chr4_43505784	2	0	NA	2	0.5
KCTD8	Region1281	chr4_43505784	2	0	NA	2	0.5
APOB	Region1283	rs72898466	1	8	NA	-7	-1.75
HS1BP3	Region1283	rs72898466	1	1	NA	1	0.25
LOC645949	Region1283	rs72898466	1	8	NA	-7	-1.75
RHOB	Region1283	rs72898466	1	1	NA	1	0.25
C21orf37	Region1285	rs2824484	1	2	NA	-1	-0.25
CYFIP1	Region1289	chr15_22978205	9	0	NA	32	8
NIPA1	Region1289	chr15_22978205	1	0	NA	2	0.5
HEY1	Region1297	rs972227	4	15	NA	-16	-4
MRPS28	Region1297	rs972227	4	10	NA	-11	-2.75
STMN2	Region1297	rs972227	0	5	NA	-5	-1.25
LOC401134	Region1301	chr4_66131463	0	1	NA	-1	-0.25
TECRL	Region1301	chr4_66131463	0	1	NA	-1	-0.25
CCDC38	Region1302	rs4519161	0	4	NA	-9	-2.25
ELK3	Region1302	rs4519161	4	5	NA	-1	-0.25
LTA4H	Region1302	rs4519161	4	5	NA	-1	-0.25
LOC100505474	Region1303	rs62091579	1	0	NA	1	0.25
TCF4	Region1303	rs62091579	10	0	NA	27	6.75
CEACAM3	Region1305	chr19_42198477	0	1	NA	-2	-0.5
CEACAM4	Region1305	chr19_42198477	0	1	NA	-1	-0.25
CEACAM5	Region1305	chr19_42198477	0	14	NA	-42	-10.5
CEACAM6	Region1305	chr19_42198477	0	7	NA	-19	-4.75
CEACAM7	Region1305	chr19_42198477	0	3	NA	-7	-1.75
GRIK5	Region1305	chr19_42198477	1	0	NA	1	0.25
TLE3	Region1306	chr15_70298837	0	1	NA	-3	-0.75
UACA	Region1306	chr15_70298837	0	1	NA	-3	-0.75
PEX2	Region1307	rs12549946	0	5	NA	-5	-1.25
ZFHX4	Region1307	rs12549946	0	5	NA	-5	-1.25
FBXO28	Region1313	chr1_224280555	4	1	NA	4	1
TP53BP2	Region1313	chr1_224280555	2	1	NA	0	0
SLC22A2	Region1315	chr6_160831956	1	0	NA	1	0.25
SLC22A3	Region1315	chr6_160831956	4	1	NA	2	0.5
C17orf51	Region1316	chr17_20544687	0	2	NA	-2	-0.5
CDRT15L2	Region1316	chr17_20544687	0	1	NA	-1	-0.25
FAM27L	Region1316	chr17_20544687	0	2	NA	-2	-0.5
KCNJ12	Region1316	chr17_20544687	13	1	NA	12	3
LOC100287072	Region1316	chr17_20544687	0	1	NA	-1	-0.25
LOC440416	Region1316	chr17_20544687	0	1	NA	-2	-0.5
MAP2K3	Region1316	chr17_20544687	7	1	NA	6	1.5
IYD	Region1318	rs2223451	1	5	NA	-7	-1.75
PLEKHG1	Region1318	rs2223451	1	5	NA	-7	-1.75
PTPRD	Region132	chr9_9913582	0	8	NA	-8	-2
REG3G	Region1320	rs384761	0	1	NA	-2	-0.5
SNAR-H	Region1320	rs384761	0	1	NA	-2	-0.5
MIR548AJ2	Region1324	chr4_23914930	2	0	NA	2	0.5
ATF2	Region1325	rs35444483	0	1	NA	-1	-0.25
CHN1	Region1325	rs35444483	48	3	NA	72	18
FAM178A	Region1326	chr10_102923277	0	2	NA	-8	-2
PAX2	Region1326	chr10_102923277	2	14	NA	-50	-12.5
OSBPL3	Region1328	chr7_24905504	2	0	NA	6	1.5
AREG	Region1329	rs9993695	0	1	NA	-2	-0.5
BTC	Region1329	rs9993695	0	1	NA	-2	-0.5
POU6F2	Region1332	chr7_39030852	0	7	NA	-11	-2.75
VPS41	Region1332	chr7_39030852	0	1	NA	-1	-0.25
KCTD16	Region1335	rs13186540	1	0	NA	1	0.25
PRELID2	Region1335	rs13186540	1	0	NA	1	0.25
B3GALTL	Region1336	rs465620	0	2	NA	-3	-0.75
EEF1DP3	Region1336	rs465620	6	0	NA	8	2
FRY-AS1	Region1336	rs465620	5	0	NA	7	1.75
RXFP2	Region1336	rs465620	0	2	NA	-3	-0.75
CDH8	Region1337	rs1450358	1	0	NA	1	0.25
LOC729159	Region1337	rs1450358	1	0	NA	1	0.25
NOX4	Region1338	rs1354917	7	0	NA	7	1.75
NAALADL2	Region1339	chr3_175199927	2	0	NA	2	0.5
IQCG	Region1340	chr3_197500903	21	0	NA	65	16.25
LMLN	Region1340	chr3_197500903	3	0	NA	9	2.25
LRCH3	Region1340	chr3_197500903	5	0	NA	20	5
ANP32AP1	Region1343	rs28465055	0	2	NA	-2	-0.5
AQR	Region1343	rs28465055	2	0	NA	8	2
GJD2	Region1343	rs28465055	1	0	NA	1	0.25
NONE	Region1343	rs28465055	1	0	NA	1	0.25
ZNF770	Region1343	rs28465055	1	2	NA	2	0.5
CTSC	Region1344	rs518167	10	0	NA	11	2.75
GRM5	Region1344	rs518167	11	0	NA	13	3.25
PLCB4	Region1345	chr20_9421761	1	0	NA	4	1
AXIN2	Region1346	rs11655644	0	1	NA	-2	-0.5
RGS9	Region1346	rs11655644	0	1	NA	-2	-0.5
FAM150B	Region1350	chr2_589617	0	15	NA	-15	-3.75
TMEM18	Region1350	chr2_589617	0	15	NA	-15	-3.75
SAFB	Region1353	rs17205911	1	0	NA	4	1
SAFB2	Region1353	rs17205911	1	0	NA	4	1
TINCR	Region1353	rs17205911	0	1	NA	-3	-0.75
JPH1	Region1355	rs34901894	0	1	NA	-2	-0.5
LY96	Region1355	rs34901894	0	1	NA	-2	-0.5
TPH2	Region1356	rs17110566	0	2	NA	-4	-1
CPQ	Region1360	rs1367917	17	33	NA	-20	-5
TSPYL5	Region1360	rs1367917	21	33	NA	-12	-3
ATP8A2	Region1363	chr13_25957246	2	33	NA	-93	-23.25
ONECUT2	Region1365	rs1217563	0	3	NA	-12	-3
ST8SIA3	Region1365	rs1217563	0	3	NA	-12	-3
WDR7	Region1365	rs1217563	1	0	NA	3	0.75
GABRG3	Region1366	rs72707667	20	0	NA	21	5.25
MSRA	Region1368	chr8_10804558	1	0	NA	2	0.5
XKR6	Region1368	chr8_10804558	0	2	NA	-2	-0.5
PSD3	Region1371	rs7017766	15	0	NA	19	4.75
LOC727982	Region1372	rs11895508	1	0	NA	1	0.25
SOX11	Region1372	rs11895508	1	0	NA	1	0.25
ROBO2	Region1374	rs73108476	4	0	NA	4	1
ZNF717	Region1374	rs73108476	4	0	NA	4	1
DCP2	Region1376	rs4260660	1	0	NA	4	1
MCC	Region1376	rs4260660	99	26	NA	127	31.75
LINC00221	Region1378	rs4983462	0	1	NA	-1	-0.25
NONE	Region1378	rs4983462	0	1	NA	-1	-0.25
LOC100506403	Region138	rs73902837	14	9	NA	10	2.5
RUNX1	Region138	rs73902837	15	9	NA	13	3.25
NLRP5	Region1380	rs12460017	0	1	NA	-1	-0.25
ATG4B	Region1382	chr2_242652825	10	0	NA	40	10
BOK	Region1382	chr2_242652825	1	0	NA	4	1
BOK-AS1	Region1382	chr2_242652825	1	1	NA	2	0.5
DTYMK	Region1382	chr2_242652825	20	0	NA	68	17
ING5	Region1382	chr2_242652825	25	0	NA	88	22
STK25	Region1382	chr2_242652825	1	1	NA	2	0.5
C16orf45	Region1383	chr16_15476216	1	7	NA	-7	-1.75
MPV17L	Region1383	chr16_15476216	0	14	NA	-15	-3.75
NOVA1	Region1384	rs72661402	2	0	NA	2	0.5
STXBP6	Region1384	rs72661402	2	0	NA	2	0.5
UBE3D	Region1385	rs287838	3	0	NA	9	2.25
CYSLTR2	Region1386	chr13_49227650	1	20	NA	-29	-7.25
FNDC3A	Region1386	chr13_49227650	0	18	NA	-26	-6.5
LINC00462	Region1386	chr13_49227650	1	2	NA	-3	-0.75
C4orf6	Region1387	rs7676792	12	0	NA	21	5.25
EVC2	Region1387	rs7676792	24	0	NA	81	20.25
STK32B	Region1387	rs7676792	1	0	NA	1	0.25
ARC	Region139	chr8_143662933	0	2	NA	-4	-1
BAI1	Region139	chr8_143662933	0	2	NA	-4	-1
MIR4472-1	Region139	chr8_143662933	0	1	NA	-1	-0.25
MROH5	Region139	chr8_143662933	0	1	NA	-1	-0.25
TSNARE1	Region139	chr8_143662933	6	0	NA	9	2.25
ITGA9	Region1395	chr3_37681718	20	14	NA	0	0
EFNA5	Region1396	rs62357486	1	2	NA	-2	-0.5
NONE	Region1396	rs62357486	0	1	NA	-1	-0.25
MOXD1	Region1399	chr6_132882711	1	0	NA	1	0.25
STX7	Region1399	chr6_132882711	1	0	NA	1	0.25
TAAR6	Region1399	chr6_132882711	0	1	NA	-3	-0.75
TAAR8	Region1399	chr6_132882711	0	1	NA	-3	-0.75
GUSBP4	Region1400	chr6_58460142	9	2	NA	17	4.25
PRIM2	Region1400	chr6_58460142	1	2	NA	-2	-0.5
CAV1	Region1404	rs12706089	11	0	NA	31	7.75
CAV2	Region1404	rs12706089	43	0	NA	86	21.5
ST7	Region1404	rs12706089	7	0	NA	10	2.5
TES	Region1404	rs12706089	29	0	NA	54	13.5
WNT2	Region1404	rs12706089	10	0	NA	19	4.75
COX7B2	Region1408	rs41265717	0	1	NA	-1	-0.25
GABRA4	Region1408	rs41265717	1	5	NA	-7	-1.75
C9orf40	Region1410	rs11144422	0	2	NA	-2	-0.5
TRPM6	Region1410	rs11144422	0	2	NA	-2	-0.5
CCT6P3	Region1414	chr7_64570604	40	0	NA	113	28.25
ERV3-1	Region1414	chr7_64570604	1	0	NA	1	0.25
LOC441242	Region1414	chr7_64570604	0	3	NA	-5	-1.25
ZNF117	Region1414	chr7_64570604	4	0	NA	4	1
ZNF92	Region1414	chr7_64570604	21	3	NA	42	10.5
NONE	Region1415	chr4_65069562	1	0	NA	1	0.25
TECRL	Region1415	chr4_65069562	1	0	NA	1	0.25
LOC283177	Region1417	rs56325224	3	28	NA	-27	-6.75
NONE	Region1417	rs56325224	3	28	NA	-27	-6.75
ALX1	Region1421	rs62640110	9	35	NA	-26	-6.5
RASSF9	Region1421	rs62640110	9	35	NA	-26	-6.5
EFHB	Region1423	rs56337237	0	9	NA	-13	-3.25
KAT2B	Region1423	rs56337237	9	0	NA	16	4
RAB5A	Region1423	rs56337237	0	5	NA	-5	-1.25
CEP41	Region1425	chr7_129670328	2	0	NA	8	2
ZC3HC1	Region1425	chr7_129670328	1	0	NA	4	1
TLE1	Region1426	rs11138731	2	5	NA	-3	-0.75
TLE4	Region1426	rs11138731	2	5	NA	-3	-0.75
ACADM	Region1436	rs7555627	1	2	NA	-3	-0.75
CRYZ	Region1436	rs7555627	1	0	NA	4	1
LHX8	Region1436	rs7555627	0	1	NA	-2	-0.5
SLC44A5	Region1436	rs7555627	1	3	NA	-5	-1.25
TYW3	Region1436	rs7555627	1	1	NA	1	0.25
INTU	Region1440	chr4_127835675	7	0	NA	11	2.75
MIR2054	Region1440	chr4_127835675	7	0	NA	11	2.75
FTO	Region1442	chr16_54299102	1	0	NA	2	0.5
ADAMTS3	Region1450	chr4_74136110	0	2	NA	-2	-0.5
AFP	Region1450	chr4_74136110	2	1	NA	0	0
ALB	Region1450	chr4_74136110	3	7	NA	-7	-1.75
ANKRD17	Region1450	chr4_74136110	29	4	NA	96	24
COX18	Region1450	chr4_74136110	4	2	NA	14	3.5
KCNQ5	Region1453	rs1202114	2	0	NA	2	0.5
RIMS1	Region1453	rs1202114	2	0	NA	2	0.5
CACNA1E	Region1456	rs2297183	0	10	NA	-14	-3.5
GM140	Region1456	rs2297183	0	10	NA	-14	-3.5
KIAA1614	Region1456	rs2297183	2	0	NA	4	1
STX6	Region1456	rs2297183	2	0	NA	4	1
LOC100287225	Region1457	rs72915126	0	1	NA	-2	-0.5
MEX3C	Region1457	rs72915126	1	1	NA	2	0.5
IGFBP3	Region146	rs10268217	21	31	NA	-28	-7
TNS3	Region146	rs10268217	21	31	NA	-28	-7
LOC387810	Region1464	rs11214218	0	17	NA	-39	-9.75
NCAM1	Region1464	rs11214218	0	3	NA	-3	-0.75
PLET1	Region1464	rs11214218	0	14	NA	-36	-9
CTSL	Region1474	chr9_90487519	0	1	NA	-2	-0.5
CTSL3P	Region1474	chr9_90487519	0	2	NA	-4	-1
DAPK1	Region1474	chr9_90487519	1	1	NA	1	0.25
LOC392364	Region1474	chr9_90487519	2	0	NA	3	0.75
SPATA31E1	Region1474	chr9_90487519	2	1	NA	2	0.5
NONE	Region1476	chr11_79247054	0	6	NA	-12	-3
TENM4	Region1476	chr11_79247054	1	6	NA	-11	-2.75
LINC00395	Region1477	chr13_62686971	1	0	NA	1	0.25
PCDH20	Region1477	chr13_62686971	1	0	NA	1	0.25
LRRC8B	Region1479	chr1_90166196	4	0	NA	5	1.25
LRRC8C	Region1479	chr1_90166196	2	0	NA	5	1.25
C15orf41	Region1481	rs8040620	7	0	NA	8	2
MIR4510	Region1481	rs8040620	7	0	NA	8	2
FAM19A1	Region1486	rs9872072	6	10	NA	-4	-1
FAM19A4	Region1486	rs9872072	6	11	NA	-6	-1.5
AGTR1	Region1487	chr3_147654312	0	1	NA	-1	-0.25
ZIC1	Region1487	chr3_147654312	0	1	NA	-1	-0.25
HTR1B	Region1488	chr6_77397828	1	0	NA	1	0.25
IMPG1	Region1488	chr6_77397828	1	0	NA	1	0.25
BICC1	Region1489	rs7893512	5	0	NA	7	1.75
TFAM	Region1489	rs7893512	3	0	NA	5	1.25
ACSS1	Region1493	chr20_24996795	4	3	NA	0	0
APMAP	Region1493	chr20_24996795	1	1	NA	0	0
MXD4	Region1496	rs1183191	2	0	NA	4	1
ZFYVE28	Region1496	rs1183191	6	4	NA	5	1.25
STMN4	Region1500	chr8_26975839	0	4	NA	-12	-3
TRIM35	Region1500	chr8_26975839	0	2	NA	-6	-1.5
DIS3L2	Region1501	chr2_232793136	5	0	NA	14	3.5
PLEKHA2	Region1502	chr8_38414278	22	0	NA	48	12
ZBTB34	Region1505	chr9_129616086	0	1	NA	-3	-0.75
ZBTB43	Region1505	chr9_129616086	0	1	NA	-3	-0.75
CHRM2	Region1507	rs11766224	1	2	NA	-1	-0.25
CNOT4	Region1507	rs11766224	21	4	NA	54	13.5
LUZP6	Region1507	rs11766224	1	2	NA	-1	-0.25
NUP205	Region1507	rs11766224	1	4	NA	-3	-0.75
CD109	Region1508	rs72953359	2	1	NA	3	0.75
COL12A1	Region1508	rs72953359	2	0	NA	5	1.25
EEF1A1	Region1508	rs72953359	2	0	NA	2	0.5
SLC17A5	Region1508	rs72953359	3	1	NA	3	0.75
CARTPT	Region1514	rs4403163	1	25	NA	-47	-11.75
MAP1B	Region1514	rs4403163	1	25	NA	-47	-11.75
NRG2	Region1515	chr5_139256852	2	2	NA	-2	-0.5
VTRNA1-2	Region1515	chr5_139256852	1	0	NA	1	0.25
FAM163A	Region152	rs11577513	1	31	NA	-68	-17
LHX4	Region152	rs11577513	4	5	NA	-4	-1
LOC100527964	Region152	rs11577513	5	0	NA	12	3
TDRD5	Region152	rs11577513	0	8	NA	-14	-3.5
ALG6	Region1521	rs7518267	4	1	NA	4	1
EFCAB7	Region1521	rs7518267	3	0	NA	6	1.5
FOXD3	Region1521	rs7518267	0	1	NA	-3	-0.75
ITGB3BP	Region1521	rs7518267	1	0	NA	1	0.25
PGM1	Region1521	rs7518267	15	12	NA	2	0.5
ROR1	Region1521	rs7518267	11	12	NA	-10	-2.5
EBF3	Region1522	rs10829664	2	5	NA	-10	-2.5
MGMT	Region1522	rs10829664	4	8	NA	-4	-1
MKI67	Region1522	rs10829664	4	8	NA	-4	-1
MYO3B	Region1524	rs7564575	1	33	NA	-86	-21.5
HMP19	Region1525	rs13167802	0	1	NA	-1	-0.25
MSX2	Region1525	rs13167802	0	1	NA	-1	-0.25
ARF1	Region1526	chr1_228256443	0	1	NA	-3	-0.75
CDC42BPA	Region1526	chr1_228256443	1	1	NA	0	0
WNT3A	Region1526	chr1_228256443	0	1	NA	-3	-0.75
ZNF678	Region1526	chr1_228256443	2	1	NA	1	0.25
ANKS1B	Region1527	chr12_99526898	3	0	NA	3	0.75
CBLN4	Region1529	chr20_54057587	1	0	NA	1	0.25
DOK5	Region1529	chr20_54057587	1	0	NA	1	0.25
C7orf33	Region1530	rs6464905	0	1	NA	-1	-0.25
CNTNAP2	Region1530	rs6464905	0	1	NA	-1	-0.25
HS6ST1	Region1531	rs73956035	1	2	NA	-2	-0.5
LOC389033	Region1531	rs73956035	1	2	NA	-2	-0.5
IGSF21	Region1532	chr1_18607642	0	5	NA	-9	-2.25
CHST15	Region1540	rs1878618	0	2	NA	-2	-0.5
CPXM2	Region1540	rs1878618	0	6	NA	-6	-1.5
PRKG1	Region1541	chr10_53105396	2	0	NA	2	0.5
B3GAT2	Region1545	chr6_71428295	19	0	NA	20	5
MIR30C2	Region1545	chr6_71428295	63	0	NA	157	39.25
OGFRL1	Region1545	chr6_71428295	95	0	NA	217	54.25
SMAP1	Region1545	chr6_71428295	1	0	NA	1	0.25
LINC00838	Region1548	chr10_33925430	0	6	NA	-6	-1.5
NRP1	Region1548	chr10_33925430	0	5	NA	-5	-1.25
PARD3	Region1548	chr10_33925430	0	1	NA	-1	-0.25
GRK5	Region1553	rs11198937	2	1	NA	5	1.25
RGS10	Region1553	rs11198937	2	1	NA	5	1.25
SFXN4	Region1553	rs11198937	1	0	NA	4	1
DTNA	Region1558	chr18_32061963	1	1	NA	-3	-0.75
NOL4	Region1558	chr18_32061963	1	1	NA	-3	-0.75
MIR4792	Region1559	chr3_25459210	1	0	NA	1	0.25
RARB	Region1559	chr3_25459210	1	0	NA	1	0.25
ADCY9	Region1561	chr16_3578129	1	0	NA	1	0.25
CLUAP1	Region1561	chr16_3578129	1	0	NA	4	1
CREBBP	Region1561	chr16_3578129	1	0	NA	1	0.25
NLRC3	Region1561	chr16_3578129	2	2	NA	0	0
TRAP1	Region1561	chr16_3578129	1	0	NA	2	0.5
ZSCAN32	Region1561	chr16_3578129	1	0	NA	2	0.5
BTBD3	Region1562	chr20_11807076	2	2	NA	1	0.25
LOC339593	Region1562	chr20_11807076	2	0	NA	4	1
SPTLC3	Region1562	chr20_11807076	0	2	NA	-3	-0.75
DYNAP	Region1563	chr18_52279500	80	44	NA	49	12.25
RAB27B	Region1563	chr18_52279500	80	44	NA	49	12.25
MEX3B	Region1564	chr15_82338459	2	0	NA	6	1.5
TMC3	Region1564	chr15_82338459	1	0	NA	2	0.5
LURAP1L	Region1565	rs10732330	7	5	NA	2	0.5
MPDZ	Region1565	rs10732330	7	5	NA	2	0.5
C7orf10	Region1567	rs10215805	1	2	NA	0	0
INHBA	Region1567	rs10215805	1	2	NA	0	0
LRRC37A6P	Region1568	chr10_27722464	0	1	NA	-1	-0.25
MKX	Region1568	chr10_27722464	5	46	NA	-44	-11
PTCHD3	Region1568	chr10_27722464	0	3	NA	-3	-0.75
RAB18	Region1568	chr10_27722464	2	47	NA	-48	-12
EFCAB4B	Region1569	rs4765734	31	23	NA	8	2
PRMT8	Region1569	rs4765734	11	8	NA	1	0.25
ADPRHL1	Region157	rs61967983	0	1	NA	-2	-0.5
GRTP1	Region157	rs61967983	0	1	NA	-2	-0.5
SLC6A15	Region1570	rs71450915	2	0	NA	2	0.5
TMTC2	Region1570	rs71450915	10	0	NA	10	2.5
EFNA5	Region1573	chr5_104705870	1	0	NA	1	0.25
RAB9BP1	Region1573	chr5_104705870	1	0	NA	1	0.25
DCLK2	Region1576	rs11726631	3	0	NA	5	1.25
LRBA	Region1576	rs11726631	2	2	NA	2	0.5
RPS3A	Region1576	rs11726631	0	2	NA	-2	-0.5
SH3D19	Region1576	rs11726631	5	0	NA	9	2.25
CHL1	Region1581	rs62230378	1	0	NA	1	0.25
NONE	Region1581	rs62230378	1	0	NA	1	0.25
ACTG2	Region1583	chr2_74275789	1	0	NA	3	0.75
DGUOK	Region1583	chr2_74275789	1	0	NA	4	1
TET3	Region1583	chr2_74275789	2	0	NA	4	1
CTTNBP2	Region1584	rs6971975	3	0	NA	10	2.5
EDARADD	Region1587	rs1253601	4	6	NA	-2	-0.5
DYNLRB2	Region1589	rs11150259	5	0	NA	11	2.75
MAF	Region1589	rs11150259	5	0	NA	11	2.75
DKFZp686K1684	Region1594	chr11_31900271	0	1	NA	-4	-1
RCN1	Region1594	chr11_31900271	0	4	NA	-5	-1.25
WT1	Region1594	chr11_31900271	0	16	NA	-48	-12
DUSP14	Region1605	chr17_36174147	4	0	NA	6	1.5
SYNRG	Region1605	chr17_36174147	17	0	NA	64	16
BLVRA	Region1606	rs2730610	9	5	NA	14	3.5
HECW1	Region1606	rs2730610	1	3	NA	-3	-0.75
MRPS24	Region1606	rs2730610	11	5	NA	22	5.5
STK17A	Region1606	rs2730610	1	1	NA	1	0.25
URGCP	Region1606	rs2730610	13	0	NA	40	10
URGCP-MRPS24	Region1606	rs2730610	24	4	NA	56	14
PARD3	Region1608	chr10_34998474	3	0	NA	7	1.75
HAVCR1P1	Region1612	rs1552600	1	0	NA	2	0.5
ZNF254	Region1612	rs1552600	1	0	NA	2	0.5
ZNF724P	Region1612	rs1552600	1	0	NA	1	0.25
ZNF730	Region1612	rs1552600	1	0	NA	1	0.25
MRPL15	Region1616	chr8_55302387	2	45	NA	-53	-13.25
RP1	Region1616	chr8_55302387	0	1	NA	-2	-0.5
SOX17	Region1616	chr8_55302387	2	46	NA	-55	-13.75
FSTL4	Region1617	chr5_132818033	2	30	NA	-59	-14.75
TMEM131	Region1618	rs10520549	2	1	NA	7	1.75
VWA3B	Region1618	rs10520549	0	1	NA	-1	-0.25
ZAP70	Region1618	rs10520549	0	2	NA	-3	-0.75
C1QTNF3-AMACR	Region1620	chr5_34631376	17	0	NA	24	6
RAI14	Region1620	chr5_34631376	18	0	NA	28	7
GRID1	Region1621	rs1112487	5	0	NA	5	1.25
LOC641367	Region1623	rs11085493	3	0	NA	10	2.5
ZNF100	Region1623	rs11085493	19	2	NA	48	12
ZNF429	Region1623	rs11085493	0	2	NA	-2	-0.5
IL15	Region1624	rs978157	3	0	NA	6	1.5
ZNF330	Region1624	rs978157	3	0	NA	6	1.5
PTPRM	Region1625	chr18_8322395	2	3	NA	2	0.5
RAB12	Region1625	chr18_8322395	1	3	NA	-2	-0.5
KIF4B	Region1636	rs1036185	1	0	NA	1	0.25
SGCD	Region1636	rs1036185	1	0	NA	1	0.25
OR51F1	Region1637	rs10466462	0	18	NA	-18	-4.5
OR51V1	Region1637	rs10466462	0	3	NA	-3	-0.75
OR52A1	Region1637	rs10466462	0	3	NA	-3	-0.75
OR52R1	Region1637	rs10466462	0	18	NA	-18	-4.5
ADCY5	Region1639	chr3_123157245	1	3	NA	-10	-2.5
MYLK	Region1639	chr3_123157245	57	0	NA	134	33.5
PTPLB	Region1639	chr3_123157245	0	2	NA	-8	-2
DHX35	Region1642	chr20_37852914	0	1	NA	-1	-0.25
LOC339568	Region1642	chr20_37852914	0	8	NA	-9	-2.25
MAFB	Region1642	chr20_37852914	0	5	NA	-5	-1.25
GRB14	Region1645	chr2_166346192	1	1	NA	-1	-0.25
LGR6	Region1648	chr1_202130166	0	2	NA	-6	-1.5
PTPN7	Region1648	chr1_202130166	5	4	NA	-1	-0.25
PTPRVP	Region1648	chr1_202130166	4	9	NA	-13	-3.25
RNPEP	Region1648	chr1_202130166	46	0	NA	126	31.5
TIMM17A	Region1648	chr1_202130166	7	0	NA	14	3.5
KIAA2026	Region1649	rs4389996	9	0	NA	33	8.25
CCND1	Region1657	rs12146485	14	4	NA	19	4.75
MYEOV	Region1657	rs12146485	14	4	NA	19	4.75
CNIH3	Region166	rs12565737	0	11	NA	-19	-4.75
CNIH4	Region166	rs12565737	0	2	NA	-4	-1
DNAH14	Region166	rs12565737	0	11	NA	-19	-4.75
NVL	Region166	rs12565737	0	2	NA	-4	-1
FARS2	Region1661	chr6_5628793	1	0	NA	1	0.25
FMNL2	Region1662	chr2_153360798	1	0	NA	4	1
ACTBL2	Region1664	rs13154926	2	4	NA	-3	-0.75
PLK2	Region1664	rs13154926	2	4	NA	-3	-0.75
FAM110B	Region1665	chr8_59197287	0	1	NA	-1	-0.25
UBXN2B	Region1665	chr8_59197287	0	1	NA	-1	-0.25
CDK18	Region1669	rs11240551	1	2	NA	-3	-0.75
ELK4	Region1669	rs11240551	34	6	NA	74	18.5
LOC284578	Region1669	rs11240551	0	1	NA	-3	-0.75
MFSD4	Region1669	rs11240551	12	0	NA	40	10
NUCKS1	Region1669	rs11240551	7	1	NA	17	4.25
SLC45A3	Region1669	rs11240551	33	7	NA	51	12.75
PDLIM5	Region1676	rs280092	1	0	NA	3	0.75
OSBPL10	Region1678	chr3_31726052	10	1	NA	24	6
CSGALNACT1	Region1687	rs34535863	2	1	NA	3	0.75
INTS10	Region1687	rs34535863	2	1	NA	3	0.75
IFLTD1	Region1688	rs10842532	2	14	NA	-10	-2.5
KRAS	Region1688	rs10842532	2	14	NA	-10	-2.5
AKNAD1	Region1689	rs7522260	1	1	NA	0	0
MYO5A	Region1692	chr15_52560021	7	1	NA	19	4.75
MYO5C	Region1692	chr15_52560021	1	1	NA	-1	-0.25
GRIP1	Region1694	rs5008779	1	3	NA	-3	-0.75
FPGT-TNNI3K	Region1698	rs61776248	4	0	NA	6	1.5
TNNI3K	Region1698	rs61776248	4	0	NA	6	1.5
FAM86DP	Region1699	rs28584460	5	9	NA	-5	-1.25
MIR4444-1	Region1699	rs28584460	5	9	NA	-5	-1.25
COMMD6	Region1705	chr13_76065339	1	0	NA	4	1
TBC1D4	Region1705	chr13_76065339	3	0	NA	5	1.25
FREM3	Region1711	rs62337763	2	0	NA	2	0.5
LRRC4C	Region1713	chr11_41111922	0	2	NA	-2	-0.5
ROCK2	Region1714	chr2_11482480	1	0	NA	3	0.75
AXIN2	Region1715	rs9675157	2	3	NA	-4	-1
CEP112	Region1715	rs9675157	0	2	NA	-4	-1
RGS9	Region1715	rs9675157	2	1	NA	0	0
AAK1	Region1716	rs11693348	2	0	NA	4	1
ANXA4	Region1716	rs11693348	6	0	NA	19	4.75
ASPRV1	Region1716	rs11693348	1	1	NA	0	0
MXD1	Region1716	rs11693348	1	1	NA	0	0
MIR4300	Region1718	chr11_80429446	1	0	NA	1	0.25
TENM4	Region1718	chr11_80429446	1	0	NA	1	0.25
C11orf44	Region1726	rs73017590	1	1	NA	1	0.25
SNX19	Region1726	rs73017590	1	1	NA	1	0.25
SERPINI2	Region1727	rs11710114	1	0	NA	1	0.25
ZBBX	Region1727	rs11710114	2	0	NA	5	1.25
LINC01029	Region1728	rs9961015	1	0	NA	1	0.25
SALL3	Region1728	rs9961015	1	0	NA	1	0.25
ACAP2	Region1730	chr3_195127767	1	0	NA	3	0.75
XXYLT1	Region1730	chr3_195127767	1	0	NA	4	1
ZBTB20	Region1733	rs1533931	18	0	NA	19	4.75
LINC00474	Region1734	rs10983104	0	1	NA	-1	-0.25
PAPPA	Region1734	rs10983104	0	1	NA	-1	-0.25
CACNA1B	Region1735	rs7391010	0	1	NA	-1	-0.25
FGF10	Region1739	chr5_44976148	1	0	NA	1	0.25
MRPS30	Region1739	chr5_44976148	1	0	NA	1	0.25
DISC1FP1	Region1744	rs1728739	5	0	NA	5	1.25
FAT3	Region1744	rs1728739	5	0	NA	5	1.25
FBN2	Region1747	chr5_127242800	2	1	NA	2	0.5
SLC27A6	Region1747	chr5_127242800	1	1	NA	0	0
ST3GAL1	Region1753	chr8_135466637	1	3	NA	-5	-1.25
ZFAT	Region1753	chr8_135466637	4	3	NA	2	0.5
LCORL	Region1758	rs1488839	8	2	NA	7	1.75
SLIT2	Region1758	rs1488839	8	2	NA	7	1.75
NRG1	Region1759	chr8_32571491	28	0	NA	52	13
NRSN2	Region1762	rs6075996	29	15	NA	54	13.5
SOX12	Region1762	rs6075996	40	15	NA	82	20.5
ZCCHC3	Region1762	rs6075996	4	0	NA	8	2
SLC25A21	Region1763	chr14_37455764	1	0	NA	2	0.5
FAM69C	Region1764	rs1559806	2	5	NA	-9	-2.25
ARF3	Region1767	rs2720301	13	0	NA	48	12
CCDC65	Region1767	rs2720301	3	22	NA	-37	-9.25
FKBP11	Region1767	rs2720301	3	0	NA	8	2
NCKAP5L	Region1767	rs2720301	60	3	NA	195	48.75
RND1	Region1767	rs2720301	3	22	NA	-37	-9.25
TMBIM6	Region1767	rs2720301	8	3	NA	15	3.75
WNT1	Region1767	rs2720301	0	1	NA	-3	-0.75
WNT10B	Region1767	rs2720301	0	2	NA	-5	-1.25
MAT2B	Region1768	chr5_163734687	2	0	NA	3	0.75
NONE	Region1768	chr5_163734687	2	0	NA	3	0.75
WWC2	Region1770	chr4_184181515	16	0	NA	35	8.75
STX18	Region1771	rs34366541	52	0	NA	121	30.25
CNOT11	Region1772	rs7577564	1	0	NA	2	0.5
CREG2	Region1772	rs7577564	8	31	NA	-43	-10.75
MIR5696	Region1772	rs7577564	2	8	NA	-4	-1
TBC1D8	Region1772	rs7577564	1	0	NA	2	0.5
PBX1	Region1775	chr1_164719854	10	0	NA	36	9
COPB2	Region1779	chr3_139108072	1	0	NA	4	1
ATP8A1	Region1780	chr4_42322167	22	12	NA	15	3.75
BEND4	Region1780	chr4_42322167	0	3	NA	-3	-0.75
SHISA3	Region1780	chr4_42322167	3	6	NA	-3	-0.75
43167	Region1781	chr10_45995006	1	0	NA	1	0.25
ZFAND4	Region1781	chr10_45995006	3	0	NA	7	1.75
FAM49A	Region1782	rs9306903	2	0	NA	2	0.5
RAD51AP2	Region1782	rs9306903	2	0	NA	2	0.5
KCNA4	Region1784	chr11_28729532	1	1	NA	0	0
METTL15	Region1784	chr11_28729532	1	1	NA	0	0
ANXA3	Region1785	chr4_79497345	1	0	NA	2	0.5
FRAS1	Region1785	chr4_79497345	1	0	NA	2	0.5
LINC01088	Region1785	chr4_79497345	0	1	NA	-4	-1
PAQR3	Region1785	chr4_79497345	0	1	NA	-4	-1
BANF2	Region1787	rs6080901	1	6	NA	-5	-1.25
SNX5	Region1787	rs6080901	1	6	NA	-5	-1.25
EIF2AK4	Region1788	rs66690776	10	0	NA	21	5.25
GPR176	Region1788	rs66690776	8	2	NA	17	4.25
CTSO	Region179	chr4_157550210	3	0	NA	3	0.75
PDGFC	Region179	chr4_157550210	3	0	NA	3	0.75
PRKAG2	Region1790	rs11771399	21	18	NA	-1	-0.25
CHRNA6	Region1793	chr8_42397427	0	2	NA	-5	-1.25
CHRNB3	Region1793	chr8_42397427	0	1	NA	-1	-0.25
SMIM19	Region1793	chr8_42397427	1	1	NA	3	0.75
THAP1	Region1793	chr8_42397427	0	1	NA	-2	-0.5
FIP1L1	Region1794	chr4_54436291	2	0	NA	6	1.5
LNX1	Region1794	chr4_54436291	1	0	NA	1	0.25
SCFD2	Region1794	chr4_54436291	1	0	NA	3	0.75
VPS13B	Region1797	rs13275732	1	0	NA	2	0.5
AMN1	Region1800	rs4995576	0	1	NA	-1	-0.25
H3F3C	Region1800	rs4995576	0	4	NA	-4	-1
KIAA1551	Region1800	rs4995576	0	3	NA	-3	-0.75
CRHR2	Region1805	chr7_30762830	0	1	NA	-2	-0.5
INMT	Region1805	chr7_30762830	0	1	NA	-2	-0.5
ZNRF2	Region1805	chr7_30762830	1	0	NA	1	0.25
KCNQ1	Region1806	rs12282937	10	8	NA	3	0.75
FGF14	Region1810	rs9513942	0	46	NA	-46	-11.5
MIR205HG	Region1813	rs72748306	0	20	NA	-20	-5
PLXNA2	Region1813	rs72748306	0	20	NA	-20	-5
LINC00689	Region1816	chr7_158766611	0	4	NA	-12	-3
WDR60	Region1816	chr7_158766611	0	4	NA	-12	-3
CDK5RAP2	Region1818	chr9_123289296	1	0	NA	4	1
ERC2	Region1819	chr3_55929050	0	1	NA	-1	-0.25
IGFBP7-AS1	Region182	chr4_57846625	5	0	NA	5	1.25
NOA1	Region182	chr4_57846625	1	0	NA	3	0.75
NONE	Region182	chr4_57846625	5	0	NA	5	1.25
POLR2B	Region182	chr4_57846625	1	0	NA	4	1
REST	Region182	chr4_57846625	2	1	NA	6	1.5
SPINK2	Region182	chr4_57846625	0	1	NA	-1	-0.25
PRH1-PRR4	Region1820	rs12310531	10	0	NA	22	5.5
PRR4	Region1820	rs12310531	3	0	NA	7	1.75
TAS2R10	Region1820	rs12310531	3	0	NA	7	1.75
TAS2R7	Region1820	rs12310531	0	25	NA	-32	-8
YBX3	Region1820	rs12310531	0	16	NA	-16	-4
LOC100133050	Region1821	rs6596752	0	1	NA	-1	-0.25
LOC100289230	Region1821	rs6596752	0	1	NA	-1	-0.25
LINC00898	Region1822	chr22_47897316	0	10	NA	-15	-3.75
TBC1D22A	Region1822	chr22_47897316	0	10	NA	-15	-3.75
LINC00871	Region1825	rs1906786	2	0	NA	2	0.5
MIS18BP1	Region1825	rs1906786	2	0	NA	2	0.5
C2orf88	Region1827	chr2_190959542	3	12	NA	-9	-2.25
MSTN	Region1827	chr2_190959542	3	12	NA	-9	-2.25
PKHD1	Region1829	chr6_51345864	1	17	NA	-16	-4
TFAP2B	Region1829	chr6_51345864	1	17	NA	-16	-4
GPR126	Region1830	chr6_142826871	0	1	NA	-2	-0.5
LOC153910	Region1830	chr6_142826871	0	1	NA	-2	-0.5
CDK6	Region1831	rs2299242	4	0	NA	9	2.25
MCU	Region1832	rs16930157	2	0	NA	8	2
MICU1	Region1832	rs16930157	1	0	NA	1	0.25
MIR1256	Region1832	rs16930157	1	0	NA	4	1
ANXA1	Region1833	rs62551912	0	3	NA	-3	-0.75
RORB	Region1833	rs62551912	0	3	NA	-3	-0.75
ABCA4	Region1835	chr1_94359754	0	3	NA	-6	-1.5
DNTTIP2	Region1835	chr1_94359754	1	0	NA	4	1
GCLM	Region1835	chr1_94359754	1	3	NA	-2	-0.5
DDX60	Region1836	chr4_169255966	2	1	NA	6	1.5
DDX60L	Region1836	chr4_169255966	1	1	NA	1	0.25
CAMK2D	Region1841	rs17636651	2	0	NA	6	1.5
CD109	Region1842	rs73454091	0	26	NA	-26	-6.5
COL12A1	Region1842	rs73454091	0	26	NA	-26	-6.5
FILIP1	Region1842	rs73454091	2	1	NA	1	0.25
LINC00977	Region1843	rs34459708	1	3	NA	-2	-0.5
MIR1208	Region1843	rs34459708	1	3	NA	-2	-0.5
C3orf38	Region1844	rs1496522	7	0	NA	7	1.75
EPHA3	Region1844	rs1496522	8	0	NA	8	2
ASTN1	Region1847	chr1_177070666	0	1	NA	-1	-0.25
BRINP2	Region1847	chr1_177070666	1	1	NA	1	0.25
SEC16B	Region1847	chr1_177070666	1	1	NA	1	0.25
SLC13A1	Region1854	rs1357972	0	1	NA	-1	-0.25
C3orf49	Region1858	chr3_63782804	2	1	NA	6	1.5
SNTN	Region1858	chr3_63782804	0	1	NA	-1	-0.25
FSCB	Region1861	rs73339978	8	0	NA	8	2
LRFN5	Region1861	rs73339978	8	0	NA	8	2
AK095239	Region1863	rs11252861	0	0	1	0	0
AKR1C1	Region1863	rs11252861	3	0	NA	5	1.25
AKR1C2	Region1863	rs11252861	3	0	NA	5	1.25
ADAMTS20	Region1871	rs11182288	0	6	NA	-14	-3.5
TMEM117	Region1871	rs11182288	2	13	NA	-15	-3.75
TWF1	Region1871	rs11182288	2	13	NA	-11	-2.75
GRHL2	Region1872	chr8_102389281	11	83	NA	-147	-36.75
NACAP1	Region1872	chr8_102389281	11	84	NA	-149	-37.25
FGGY	Region1879	rs11585143	2	0	NA	2	0.5
CHMP2B	Region188	chr3_87941892	5	0	NA	10	2.5
LINC00506	Region188	chr3_87941892	2	2	NA	0	0
MIR4795	Region188	chr3_87941892	0	2	NA	-5	-1.25
COPRS	Region1886	chr17_30179173	1	0	NA	4	1
UTP6	Region1886	chr17_30179173	1	0	NA	4	1
MYOM1	Region1892	rs7241744	0	2	NA	-4	-1
ZNF16	Region1894	chr8_146175506	1	0	NA	2	0.5
ZNF250	Region1894	chr8_146175506	1	0	NA	2	0.5
FAM204A	Region1898	rs17574549	3	9	NA	-11	-2.75
PRLHR	Region1898	rs17574549	3	9	NA	-11	-2.75
GBA3	Region190	chr4_22122405	5	5	NA	0	0
GPR125	Region190	chr4_22122405	5	5	NA	0	0
BRE	Region1905	chr2_28418591	1	0	NA	2	0.5
CCDC61	Region191	rs12973391	2	2	NA	4	1
FBXO46	Region191	rs12973391	8	0	NA	32	8
GIPR	Region191	rs12973391	1	0	NA	4	1
IGFL3	Region191	rs12973391	0	3	NA	-10	-2.5
IGFL4	Region191	rs12973391	0	12	NA	-43	-10.75
MYPOP	Region191	rs12973391	2	0	NA	3	0.75
NANOS2	Region191	rs12973391	0	5	NA	-15	-3.75
NOVA2	Region191	rs12973391	0	4	NA	-12	-3
PGLYRP1	Region191	rs12973391	4	15	NA	-36	-9
QPCTL	Region191	rs12973391	5	0	NA	20	5
EPHB1	Region1911	rs17694541	3	18	NA	-18	-4.5
KY	Region1911	rs17694541	3	18	NA	-18	-4.5
ALG10B	Region1915	rs11514395	1	2	NA	1	0.25
NONE	Region1915	rs11514395	1	2	NA	1	0.25
C3orf55	Region1931	chr3_157289870	1	3	NA	-4	-1
VEPH1	Region1931	chr3_157289870	26	0	NA	48	12
LINC00595	Region1934	rs1720320	0	2	NA	-2	-0.5
ZMIZ1-AS1	Region1934	rs1720320	0	2	NA	-2	-0.5
MCTP2	Region1938	rs9744580	5	0	NA	5	1.25
LAMA3	Region1941	chr18_21434506	6	7	NA	-3	-0.75
EFCAB1	Region1945	rs72633937	0	1	NA	-1	-0.25
UBE2V2	Region1945	rs72633937	0	1	NA	-1	-0.25
PUM2	Region1946	chr2_20472782	14	0	NA	56	14
SGPP1	Region1949	rs35302448	0	2	NA	-2	-0.5
SYNE2	Region1949	rs35302448	20	2	NA	34	8.5
FAM155A	Region195	chr13_107625528	0	1	NA	-2	-0.5
LINC00443	Region195	chr13_107625528	0	1	NA	-2	-0.5
MIR296	Region1950	rs73915932	0	3	NA	-9	-2.25
STX16-NPEPL1	Region1950	rs73915932	0	3	NA	-9	-2.25
CTTN	Region1953	rs61887436	23	0	NA	80	20
PPFIA1	Region1953	rs61887436	58	0	NA	190	47.5
SHANK2	Region1953	rs61887436	3	14	NA	-13	-3.25
COL25A1	Region1955	chr4_110062300	9	29	NA	-30	-7.5
BPTF	Region1956	chr17_65965621	1	0	NA	4	1
NOL11	Region1956	chr17_65965621	0	3	NA	-3	-0.75
PITPNC1	Region1956	chr17_65965621	3	3	NA	3	0.75
POMGNT2	Region1958	chr3_43187613	0	1	NA	-3	-0.75
SNRK	Region1958	chr3_43187613	0	1	NA	-3	-0.75
TSSC1	Region1959	rs17329506	44	0	NA	138	34.5
IGSF11	Region196	rs6787047	1	0	NA	2	0.5
TUSC7	Region196	rs6787047	1	0	NA	2	0.5
ROBO1	Region1964	rs6794188	2	0	NA	2	0.5
ROBO2	Region1964	rs6794188	2	0	NA	2	0.5
CCDC60	Region1967	rs73219409	0	11	NA	-11	-2.75
NONE	Region1968	rs9925178	0	6	NA	-9	-2.25
PRDM7	Region1968	rs9925178	0	6	NA	-9	-2.25
PGBD2	Region1969	chr1_249120064	1	0	NA	4	1
SH3BP5L	Region1969	chr1_249120064	1	0	NA	4	1
ZNF692	Region1969	chr1_249120064	2	0	NA	8	2
C5orf64	Region210	chr5_60176692	0	3	NA	-6	-1.5
ELOVL7	Region210	chr5_60176692	3	9	NA	-26	-6.5
ERCC8	Region210	chr5_60176692	25	8	NA	56	14
KIF2A	Region210	chr5_60176692	0	3	NA	-6	-1.5
NDUFAF2	Region210	chr5_60176692	19	0	NA	35	8.75
SMIM15	Region210	chr5_60176692	25	7	NA	36	9
ZSWIM6	Region210	chr5_60176692	25	7	NA	36	9
LPHN3	Region211	rs1455290	8	0	NA	11	2.75
NONE	Region211	rs1455290	8	0	NA	11	2.75
AASS	Region213	rs73226259	0	1	NA	-1	-0.25
FAM3C	Region213	rs73226259	1	0	NA	1	0.25
FEZF1	Region213	rs73226259	0	1	NA	-1	-0.25
PTPRZ1	Region213	rs73226259	1	3	NA	-2	-0.5
CCBE1	Region214	rs1791322	32	1	NA	52	13
PMAIP1	Region214	rs1791322	31	0	NA	51	12.75
DOCK4	Region216	rs2057975	15	14	NA	31	7.75
IMMP2L	Region216	rs2057975	0	14	NA	-18	-4.5
DUPD1	Region227	rs11001217	9	14	NA	-4	-1
DUSP13	Region227	rs11001217	0	1	NA	-1	-0.25
KAT6B	Region227	rs11001217	38	0	NA	109	27.25
SAMD8	Region227	rs11001217	1	0	NA	3	0.75
CPO	Region229	chr2_206962336	5	3	NA	5	1.25
GCSHP3	Region229	chr2_206962336	1	0	NA	1	0.25
INO80D	Region229	chr2_206962336	2	1	NA	4	1
KLF7	Region229	chr2_206962336	5	3	NA	5	1.25
NRP2	Region229	chr2_206962336	3	1	NA	5	1.25
DEFB112	Region231	rs57290835	0	9	NA	-9	-2.25
TFAP2D	Region231	rs57290835	0	9	NA	-9	-2.25
ID2	Region232	rs55787230	0	1	NA	-1	-0.25
LINC00299	Region232	rs55787230	0	1	NA	-1	-0.25
ANKRD13C	Region234	rs55640529	1	0	NA	4	1
LRRC40	Region234	rs55640529	1	0	NA	1	0.25
LRRC7	Region234	rs55640529	2	0	NA	2	0.5
SRSF11	Region234	rs55640529	1	0	NA	4	1
MAPKAP1	Region236	chr9_128477635	6	1	NA	13	3.25
PBX3	Region236	chr9_128477635	11	1	NA	21	5.25
LINC01102	Region237	rs7562028	1	0	NA	2	0.5
ARHGAP10	Region241	chr4_149211812	9	0	NA	27	6.75
EVA1A	Region245	rs2422173	25	10	NA	21	5.25
HK2	Region245	rs2422173	2	1	NA	2	0.5
MRPL19	Region245	rs2422173	18	10	NA	6	1.5
C2orf48	Region247	rs66706988	1	6	NA	-10	-2.5
CYS1	Region247	rs66706988	10	23	NA	-48	-12
FLJ33534	Region247	rs66706988	3	4	NA	-2	-0.5
GRHL1	Region247	rs66706988	11	2	NA	20	5
HPCAL1	Region247	rs66706988	0	5	NA	-10	-2.5
KCNF1	Region247	rs66706988	3	4	NA	-2	-0.5
KLF11	Region247	rs66706988	15	2	NA	32	8
RRM2	Region247	rs66706988	7	18	NA	-44	-11
LILRB3	Region249	rs8108313	1	0	NA	3	0.75
ZNF331	Region249	rs8108313	8	0	NA	27	6.75
ADCY6	Region254	rs7959281	2	0	NA	2	0.5
ANP32D	Region254	rs7959281	0	1	NA	-1	-0.25
ASB8	Region254	rs7959281	0	1	NA	-4	-1
C12orf54	Region254	rs7959281	0	1	NA	-3	-0.75
C12orf68	Region254	rs7959281	0	1	NA	-4	-1
CACNB3	Region254	rs7959281	4	0	NA	6	1.5
COL2A1	Region254	rs7959281	1	1	NA	2	0.5
H1FNT	Region254	rs7959281	0	2	NA	-2	-0.5
HDAC7	Region254	rs7959281	2	0	NA	4	1
LINC00935	Region254	rs7959281	1	0	NA	3	0.75
OR10AD1	Region254	rs7959281	0	2	NA	-2	-0.5
SENP1	Region254	rs7959281	3	1	NA	10	2.5
ZNF641	Region254	rs7959281	1	1	NA	3	0.75
ARHGAP17	Region255	rs11647538	15	0	NA	37	9.25
HS3ST4	Region255	rs11647538	0	2	NA	-2	-0.5
PRKCB	Region255	rs11647538	14	0	NA	15	3.75
SLC5A11	Region255	rs11647538	1	0	NA	4	1
AKAP1	Region262	rs62073046	6	2	NA	14	3.5
ANKFN1	Region262	rs62073046	7	36	NA	-22	-5.5
MSI2	Region262	rs62073046	1	2	NA	-1	-0.25
FAM150A	Region266	chr8_53867155	0	3	NA	-6	-1.5
NPBWR1	Region266	chr8_53867155	0	38	NA	-76	-19
OPRK1	Region266	chr8_53867155	0	15	NA	-40	-10
RB1CC1	Region266	chr8_53867155	0	18	NA	-27	-6.75
ST18	Region266	chr8_53867155	0	3	NA	-6	-1.5
SYN3	Region269	rs2710370	29	11	NA	37	9.25
TIMP3	Region269	rs2710370	9	0	NA	24	6
GEMIN5	Region276	chr5_154310348	2	0	NA	8	2
SAP30L-AS1	Region276	chr5_154310348	9	0	NA	36	9
LINC-PINT	Region279	rs1593310	8	0	NA	14	3.5
LOC646329	Region279	rs1593310	8	0	NA	14	3.5
MKLN1	Region279	rs1593310	1	0	NA	2	0.5
PLXNA4	Region279	rs1593310	3	44	NA	-68	-17
PODXL	Region279	rs1593310	3	44	NA	-68	-17
BEGAIN	Region282	rs8009765	0	4	NA	-16	-4
LINC00523	Region282	rs8009765	0	2	NA	-8	-2
SLC25A47	Region282	rs8009765	7	1	NA	21	5.25
WARS	Region282	rs8009765	73	0	NA	204	51
WDR25	Region282	rs8009765	4	0	NA	12	3
MIR365A	Region283	rs12927692	2	1	NA	1	0.25
PARN	Region283	rs12927692	2	1	NA	1	0.25
CHP2	Region287	rs7193910	1	28	NA	-37	-9.25
ERN2	Region287	rs7193910	1	28	NA	-37	-9.25
HS3ST2	Region287	rs7193910	0	85	NA	-116	-29
MIR548AA2	Region287	rs7193910	0	2	NA	-4	-1
MIR548D2	Region287	rs7193910	0	2	NA	-4	-1
NDUFAB1	Region287	rs7193910	1	0	NA	4	1
SCNN1G	Region287	rs7193910	3	17	NA	-35	-8.75
UBFD1	Region287	rs7193910	1	0	NA	4	1
USP31	Region287	rs7193910	78	104	NA	78	19.5
CASP3	Region289	chr4_185200442	0	1	NA	-1	-0.25
ENPP6	Region289	chr4_185200442	0	1	NA	-1	-0.25
IRF2	Region289	chr4_185200442	3	1	NA	11	2.75
LOC728175	Region289	chr4_185200442	0	1	NA	-1	-0.25
COPS3	Region293	chr17_17141778	18	0	NA	68	17
FLCN	Region293	chr17_17141778	22	0	NA	76	19
MPRIP	Region293	chr17_17141778	0	2	NA	-6	-1.5
PLD6	Region293	chr17_17141778	13	0	NA	32	8
TNFRSF13B	Region293	chr17_17141778	0	8	NA	-24	-6
ABCA1	Region294	chr9_107662134	1	0	NA	4	1
NIPSNAP3A	Region294	chr9_107662134	5	0	NA	19	4.75
NIPSNAP3B	Region294	chr9_107662134	2	0	NA	6	1.5
TAL2	Region294	chr9_107662134	0	1	NA	-4	-1
TMEM38B	Region294	chr9_107662134	0	1	NA	-4	-1
ANKRA2	Region295	chr5_72331732	18	10	NA	15	3.75
BTF3	Region295	chr5_72331732	18	10	NA	15	3.75
FCHO2	Region295	chr5_72331732	6	0	NA	23	5.75
MAP1B	Region295	chr5_72331732	3	0	NA	7	1.75
MRPS27	Region295	chr5_72331732	4	0	NA	14	3.5
PTCD2	Region295	chr5_72331732	1	0	NA	4	1
TNPO1	Region295	chr5_72331732	2	0	NA	2	0.5
ZNF366	Region295	chr5_72331732	5	0	NA	8	2
ADAMTS2	Region296	chr5_178707459	8	1	NA	16	4
RNF130	Region296	chr5_178707459	1	0	NA	3	0.75
RUFY1	Region296	chr5_178707459	0	1	NA	-3	-0.75
ARL4A	Region304	chr7_13443524	1	0	NA	4	1
ADAMTS18	Region306	rs72788882	4	39	NA	-83	-20.75
NUDT7	Region306	rs72788882	3	29	NA	-54	-13.5
HMGCLL1	Region311	rs6918642	1	5	NA	-4	-1
RNU6-71P	Region311	rs6918642	0	1	NA	-1	-0.25
MYO16	Region312	rs17885582	0	3	NA	-4	-1
TNFSF13B	Region312	rs17885582	0	2	NA	-3	-0.75
MSRB3	Region315	chr12_65855770	11	4	NA	13	3.25
RASSF3	Region315	chr12_65855770	0	1	NA	-1	-0.25
RPSAP52	Region315	chr12_65855770	11	4	NA	13	3.25
TBK1	Region315	chr12_65855770	0	1	NA	-1	-0.25
LOC100505718	Region316	rs12546999	11	0	NA	11	2.75
SULF1	Region316	rs12546999	8	0	NA	8	2
CAMK1G	Region322	chr1_209986553	1	2	NA	-6	-1.5
DIEXF	Region322	chr1_209986553	0	2	NA	-4	-1
IRF6	Region322	chr1_209986553	0	1	NA	-2	-0.5
MIR205HG	Region322	chr1_209986553	9	21	NA	-26	-6.5
PLXNA2	Region322	chr1_209986553	8	19	NA	-20	-5
SYT14	Region322	chr1_209986553	0	1	NA	-2	-0.5
PXDC1	Region328	chr6_3542861	0	1	NA	-3	-0.75
SERPINB6	Region328	chr6_3542861	1	0	NA	1	0.25
SERPINB9	Region328	chr6_3542861	1	0	NA	1	0.25
SLC22A23	Region328	chr6_3542861	0	1	NA	-3	-0.75
C6orf132	Region329	rs59024520	2	0	NA	4	1
FOXP4	Region329	rs59024520	4	2	NA	8	2
GUCA1A	Region329	rs59024520	2	5	NA	-5	-1.25
NCR2	Region329	rs59024520	0	4	NA	-12	-3
TAF8	Region329	rs59024520	3	0	NA	8	2
TRERF1	Region329	rs59024520	15	0	NA	44	11
RBFOX1	Region331	rs57971748	0	9	NA	-9	-2.25
LINC00615	Region332	rs10745522	3	0	NA	4	1
LINC00936	Region332	rs10745522	3	0	NA	4	1
ACTL7B	Region337	rs1856623	0	20	NA	-22	-5.5
CTNNAL1	Region337	rs1856623	3	0	NA	8	2
EPB41L4B	Region337	rs1856623	0	2	NA	-4	-1
IKBKAP	Region337	rs1856623	1	0	NA	4	1
KLF4	Region337	rs1856623	0	20	NA	-22	-5.5
TMEM245	Region337	rs1856623	1	0	NA	4	1
GLCCI1	Region338	rs17144906	7	0	NA	25	6.25
ICA1	Region338	rs17144906	1	1	NA	-1	-0.25
CADPS	Region341	rs755358	1	9	NA	-17	-4.25
CUBN	Region344	chr10_16255053	9	7	NA	8	2
RSU1	Region344	chr10_16255053	4	0	NA	12	3
Contig57330_RC	Region345	chr15_77543820	0	0	1	0	0
PEAK1	Region345	chr15_77543820	4	1	NA	13	3.25
PSTPIP1	Region345	chr15_77543820	7	16	NA	-23	-5.75
RCN2	Region345	chr15_77543820	3	6	NA	-9	-2.25
TSPAN3	Region345	chr15_77543820	0	1	NA	-2	-0.5
FYN	Region349	rs9374286	65	14	NA	145	36.25
TUBE1	Region349	rs9374286	1	0	NA	4	1
WISP3	Region349	rs9374286	4	16	NA	-16	-4
TMPO	Region350	chr12_98331635	3	0	NA	10	2.5
TMPO-AS1	Region350	chr12_98331635	1	0	NA	1	0.25
CDK14	Region351	rs35219099	17	0	NA	29	7.25
CLDN12	Region351	rs35219099	14	0	NA	24	6
GTPBP10	Region351	rs35219099	1	0	NA	4	1
BMP7	Region353	rs6128148	0	48	NA	-106	-26.5
C20orf85	Region353	rs6128148	1	3	NA	-5	-1.25
MIR4532	Region353	rs6128148	12	21	NA	-21	-5.25
PMEPA1	Region353	rs6128148	11	18	NA	-16	-4
TFAP2C	Region353	rs6128148	0	48	NA	-106	-26.5
SETBP1	Region359	rs34243213	0	2	NA	-3	-0.75
SIGLEC15	Region359	rs34243213	50	44	NA	-15	-3.75
SLC14A1	Region359	rs34243213	41	37	NA	-23	-5.75
SLC14A2	Region359	rs34243213	0	1	NA	-2	-0.5
SYT4	Region359	rs34243213	0	2	NA	-3	-0.75
NKAIN2	Region366	rs13213832	1	0	NA	1	0.25
LINC00476	Region369	rs2274689	1	1	NA	-1	-0.25
PTCH1	Region369	rs2274689	1	1	NA	-1	-0.25
GJA1	Region377	rs9482308	0	1	NA	-1	-0.25
HSF2	Region377	rs9482308	1	1	NA	2	0.5
SERINC1	Region377	rs9482308	1	0	NA	3	0.75
LINC00613	Region378	rs34642876	7	0	NA	8	2
LINC00616	Region378	rs34642876	19	0	NA	30	7.5
PCDH18	Region378	rs34642876	30	0	NA	46	11.5
CLNK	Region382	chr4_11241928	10	5	NA	5	1.25
MIR572	Region382	chr4_11241928	10	5	NA	5	1.25
FAM183A	Region384	rs61775698	10	26	NA	-30	-7.5
SLC2A1-AS1	Region384	rs61775698	10	26	NA	-30	-7.5
SLC6A9	Region384	rs61775698	13	0	NA	30	7.5
FAXC	Region386	rs35354647	0	3	NA	-5	-1.25
FBXL4	Region386	rs35354647	2	3	NA	1	0.25
MIR2113	Region386	rs35354647	0	1	NA	-1	-0.25
POU3F2	Region386	rs35354647	0	1	NA	-1	-0.25
CASC9	Region387	rs1455808	0	1	NA	-2	-0.5
GDAP1	Region387	rs1455808	6	0	NA	12	3
HNF4G	Region387	rs1455808	0	1	NA	-2	-0.5
FOXA2	Region390	chr20_22669999	8	17	NA	-8	-2
LINC00261	Region390	chr20_22669999	5	0	NA	5	1.25
LOC100270679	Region390	chr20_22669999	0	2	NA	-2	-0.5
LOC284788	Region390	chr20_22669999	9	3	NA	7	1.75
SSTR4	Region390	chr20_22669999	8	17	NA	-8	-2
CPA3	Region392	rs4681163	4	0	NA	4	1
GYG1	Region392	rs4681163	4	0	NA	4	1
TM4SF4	Region392	rs4681163	1	4	NA	-2	-0.5
ADCY8	Region396	rs6415510	2	2	NA	1	0.25
ASAP1	Region396	rs6415510	89	9	NA	204	51
GSDMC	Region396	rs6415510	1	11	NA	-9	-2.25
LINC00977	Region396	rs6415510	1	11	NA	-9	-2.25
MIR5194	Region396	rs6415510	3	0	NA	9	2.25
MIR548AP	Region397	chr1_83983513	0	1	NA	-1	-0.25
PRKACB	Region397	chr1_83983513	5	0	NA	11	2.75
SAMD13	Region397	chr1_83983513	2	0	NA	3	0.75
CNDP1	Region400	rs17209735	0	1	NA	-2	-0.5
SMIM21	Region400	rs17209735	0	1	NA	-2	-0.5
CTBP2	Region406	rs2946996	34	7	NA	76	19
LOC100169752	Region406	rs2946996	4	7	NA	-4	-1
GAK	Region410	rs11946340	1	0	NA	4	1
ZNF718	Region410	rs11946340	1	1	NA	3	0.75
LOC730441	Region413	rs71545367	0	2	NA	-4	-1
MTRNR2L6	Region413	rs71545367	0	2	NA	-4	-1
CD96	Region418	rs9863869	5	3	NA	3	0.75
PVRL3	Region418	rs9863869	5	3	NA	3	0.75
MYL12A	Region419	chr18_4188245	25	0	NA	67	16.75
MYL12B	Region419	chr18_4188245	17	0	NA	52	13
EHD3	Region420	rs56212995	15	6	NA	31	7.75
XDH	Region420	rs56212995	15	6	NA	31	7.75
CAST	Region421	chr5_96208940	8	0	NA	16	4
ERAP1	Region421	chr5_96208940	3	1	NA	7	1.75
ERAP2	Region421	chr5_96208940	0	1	NA	-1	-0.25
PCSK1	Region421	chr5_96208940	6	0	NA	8	2
SOX1	Region423	rs4907654	0	5	NA	-5	-1.25
SPACA7	Region423	rs4907654	0	7	NA	-11	-2.75
TUBGCP3	Region423	rs4907654	0	2	NA	-6	-1.5
C1orf127	Region426	rs475980	0	5	NA	-14	-3.5
CASZ1	Region426	rs475980	15	15	NA	-13	-3.25
IGF1R	Region428	rs12591705	28	0	NA	63	15.75
MYADML	Region430	chr2_34465194	1	0	NA	1	0.25
NONE	Region430	chr2_34465194	1	0	NA	1	0.25
RASGRP3	Region430	chr2_34465194	16	0	NA	19	4.75
BAMBI	Region431	rs1249012	7	3	NA	4	1
C10orf126	Region431	rs1249012	22	8	NA	12	3
LINC00837	Region431	rs1249012	29	10	NA	19	4.75
LYZL1	Region431	rs1249012	1	3	NA	-6	-1.5
CDH4	Region432	rs2426843	1	1	NA	0	0
MIR4533	Region432	rs2426843	1	1	NA	0	0
PHACTR3	Region432	rs2426843	13	12	NA	1	0.25
MIR3679	Region433	rs2320542	2	11	NA	-17	-4.25
NCKAP5	Region433	rs2320542	9	11	NA	-4	-1
C2orf68	Region434	rs6730797	2	0	NA	4	1
KCMF1	Region434	rs6730797	82	3	NA	186	46.5
SFTPB	Region434	rs6730797	2	0	NA	4	1
TCF7L1	Region434	rs6730797	0	1	NA	-2	-0.5
TMSB10	Region434	rs6730797	22	0	NA	40	10
USP39	Region434	rs6730797	3	0	NA	8	2
CTNNA3	Region437	chr10_69148012	1	0	NA	1	0.25
DNAJC12	Region437	chr10_69148012	0	1	NA	-1	-0.25
HERC4	Region437	chr10_69148012	7	0	NA	28	7
SIRT1	Region437	chr10_69148012	1	0	NA	4	1
CCDC40	Region438	chr17_77403066	0	1	NA	-2	-0.5
EIF4A3	Region438	chr17_77403066	1	1	NA	2	0.5
GAA	Region438	chr17_77403066	1	1	NA	2	0.5
RBFOX3	Region438	chr17_77403066	0	26	NA	-73	-18.25
INPP5A	Region441	rs2814448	90	14	NA	152	38
ANKRD33B	Region442	chr5_11618912	13	13	NA	5	1.25
DAP	Region442	chr5_11618912	88	13	NA	199	49.75
CDNF	Region445	chr10_14854121	5	12	NA	-3	-0.75
FAM107B	Region445	chr10_14854121	1	8	NA	-6	-1.5
FRMD4A	Region445	chr10_14854121	5	2	NA	6	1.5
HSPA14	Region445	chr10_14854121	20	0	NA	64	16
SUV39H2	Region445	chr10_14854121	9	0	NA	23	5.75
CD180	Region446	rs6449807	1	1	NA	1	0.25
MAST4	Region446	rs6449807	2	1	NA	5	1.25
SREK1	Region446	rs6449807	0	1	NA	-3	-0.75
COL27A1	Region452	chr9_117791512	15	0	NA	54	13.5
TNC	Region452	chr9_117791512	1	0	NA	4	1
SMOC2	Region453	chr6_168997019	5	3	NA	6	1.5
THBS2	Region453	chr6_168997019	5	0	NA	9	2.25
HPD	Region460	chr12_122460247	2	11	NA	-9	-2.25
KDM2B	Region460	chr12_122460247	12	0	NA	25	6.25
MORN3	Region460	chr12_122460247	10	24	NA	-5	-1.25
ORAI1	Region460	chr12_122460247	15	0	NA	33	8.25
TMEM120B	Region460	chr12_122460247	10	24	NA	-9	-2.25
KC6	Region461	chr18_36887013	1	0	NA	1	0.25
LINC00669	Region461	chr18_36887013	1	0	NA	1	0.25
KLF9	Region464	rs11142536	3	1	NA	7	1.75
SMC5	Region464	rs11142536	1	0	NA	1	0.25
TRPM3	Region464	rs11142536	1	23	NA	-24	-6
ATP2B2	Region465	chr3_10712779	0	4	NA	-8	-2
LINC00606	Region465	chr3_10712779	0	4	NA	-8	-2
SLC6A11	Region465	chr3_10712779	1	7	NA	-16	-4
LINGO2	Region470	rs7869197	1	0	NA	1	0.25
MOB3B	Region470	rs7869197	36	28	NA	1	0.25
LOC646903	Region474	chr3_149977054	4	0	NA	4	1
TSC22D2	Region474	chr3_149977054	4	0	NA	4	1
MYO10	Region475	chr5_16880608	12	0	NA	24	6
GAD2	Region479	chr10_26628266	1	2	NA	-1	-0.25
GPR158	Region479	chr10_26628266	0	1	NA	-1	-0.25
MYO3A	Region479	chr10_26628266	0	1	NA	-1	-0.25
LOC100505835	Region480	chr19_29520255	0	2	NA	-4	-1
PLEKHF1	Region480	chr19_29520255	0	20	NA	-44	-11
POP4	Region480	chr19_29520255	0	20	NA	-44	-11
UQCRFS1	Region480	chr19_29520255	0	2	NA	-4	-1
C16orf82	Region481	rs6497969	0	5	NA	-6	-1.5
HS3ST4	Region481	rs6497969	0	5	NA	-6	-1.5
MIR4757	Region486	rs851359	2	2	NA	0	0
NT5C1B-RDH14	Region486	rs851359	2	2	NA	0	0
BDKRB2	Region489	rs1683118	4	0	NA	8	2
C14orf132	Region489	rs1683118	4	0	NA	8	2
LINC00618	Region489	rs1683118	0	3	NA	-5	-1.25
LOC100129345	Region489	rs1683118	0	3	NA	-5	-1.25
PAPOLA	Region489	rs1683118	1	2	NA	-5	-1.25
VRK1	Region489	rs1683118	1	2	NA	-5	-1.25
HAS2-AS1	Region490	rs6983258	0	1	NA	-1	-0.25
ZHX2	Region490	rs6983258	0	1	NA	-1	-0.25
BCL9	Region491	rs6593794	17	0	NA	17	4.25
LOC728989	Region491	rs6593794	2	22	NA	-41	-10.25
NBPF13P	Region491	rs6593794	2	11	NA	-22	-5.5
NEBL	Region493	rs7096281	53	0	NA	67	16.75
KCNMA1	Region494	rs56325337	41	3	NA	62	15.5
ARRDC3-AS1	Region498	rs4242247	8	0	NA	10	2.5
FAM172A	Region498	rs4242247	130	6	NA	224	56
KIAA0825	Region498	rs4242247	6	6	NA	-2	-0.5
MIR548AO	Region498	rs4242247	1	1	NA	0	0
NR2F1-AS1	Region498	rs4242247	8	0	NA	10	2.5
ABCA12	Region502	rs918355	0	10	NA	-10	-2.5
ATIC	Region502	rs918355	0	10	NA	-10	-2.5
ANKH	Region503	rs250435	18	0	NA	46	11.5
DNAH5	Region503	rs250435	2	4	NA	-7	-1.75
FAM105A	Region503	rs250435	2	11	NA	-28	-7
FAM105B	Region503	rs250435	21	11	NA	36	9
TRIO	Region503	rs250435	77	4	NA	159	39.75
NLGN1	Region508	rs34290294	4	0	NA	4	1
C11orf58	Region509	rs61997203	1	1	NA	3	0.75
LDHAL6A	Region509	rs61997203	15	0	NA	47	11.75
MYOD1	Region509	rs61997203	0	1	NA	-2	-0.5
OTOG	Region509	rs61997203	0	2	NA	-3	-0.75
SOX6	Region509	rs61997203	0	1	NA	-1	-0.25
SPTY2D1-AS1	Region509	rs61997203	5	0	NA	20	5
TSG101	Region509	rs61997203	39	0	NA	148	37
UEVLD	Region509	rs61997203	51	0	NA	200	50
LHX5	Region510	rs73203096	0	24	NA	-43	-10.75
RBM19	Region510	rs73203096	0	24	NA	-43	-10.75
DNPEP	Region515	chr2_220219746	2	3	NA	-4	-1
MIR4268	Region515	chr2_220219746	0	37	NA	-46	-11.5
RESP18	Region515	chr2_220219746	2	3	NA	-4	-1
SLC4A3	Region515	chr2_220219746	0	37	NA	-46	-11.5
GRHPR	Region516	rs744985	0	9	NA	-18	-4.5
PAX5	Region516	rs744985	0	14	NA	-54	-13.5
ZCCHC7	Region516	rs744985	0	9	NA	-18	-4.5
DNAJC30	Region518	rs73138822	15	0	NA	48	12
MLXIPL	Region518	rs73138822	0	6	NA	-16	-4
STX1A	Region518	rs73138822	7	0	NA	22	5.5
VPS37D	Region518	rs73138822	12	6	NA	28	7
WBSCR22	Region518	rs73138822	20	0	NA	80	20
SOX5	Region519	rs17222677	4	0	NA	4	1
C3orf58	Region521	chr3_143738361	16	0	NA	33	8.25
NONE	Region521	chr3_143738361	9	0	NA	19	4.75
TMEM229B	Region522	rs17184650	1	1	NA	-1	-0.25
CBLN4	Region523	chr20_55234978	6	38	NA	-37	-9.25
DOK5	Region523	chr20_55234978	6	3	NA	3	0.75
MC3R	Region523	chr20_55234978	0	34	NA	-38	-9.5
LINC00617	Region524	chr14_96246852	0	1	NA	-1	-0.25
TCL1A	Region524	chr14_96246852	0	1	NA	-1	-0.25
AKR1B1	Region528	chr7_133128185	5	90	NA	-159	-39.75
EXOC4	Region528	chr7_133128185	3	0	NA	5	1.25
SLC35B4	Region528	chr7_133128185	4	90	NA	-163	-40.75
SEMA6D	Region532	rs16958536	3	2	NA	1	0.25
SQRDL	Region532	rs16958536	3	2	NA	1	0.25
CDYL2	Region536	rs4506892	3	0	NA	3	0.75
CMIP	Region536	rs4506892	2	0	NA	4	1
PLCG2	Region536	rs4506892	1	1	NA	0	0
SDR42E1	Region536	rs4506892	1	1	NA	0	0
KCNIP3	Region538	chr2_96912401	1	3	NA	-4	-1
STARD7-AS1	Region538	chr2_96912401	2	0	NA	4	1
TMEM127	Region538	chr2_96912401	2	0	NA	4	1
LINC00673	Region539	chr17_70365063	1	1	NA	1	0.25
SLC39A11	Region539	chr17_70365063	3	0	NA	6	1.5
SOX9	Region539	chr17_70365063	1	1	NA	1	0.25
LINC01107	Region541	rs72978081	0	1	NA	-1	-0.25
TRAF3IP1	Region541	rs72978081	2	0	NA	7	1.75
TWIST2	Region541	rs72978081	0	1	NA	-1	-0.25
GAS7	Region542	chr17_10126068	20	8	NA	21	5.25
MYH13	Region542	chr17_10126068	0	1	NA	-1	-0.25
ALG11	Region544	rs686321	3	0	NA	8	2
ATP7B	Region544	rs686321	21	15	NA	16	4
CCDC70	Region544	rs686321	5	4	NA	5	1.25
DHRS12	Region544	rs686321	3	1	NA	3	0.75
INTS6	Region544	rs686321	1	0	NA	3	0.75
LINC00282	Region544	rs686321	0	1	NA	-2	-0.5
MRPS31P5	Region544	rs686321	5	4	NA	8	2
NEK3	Region544	rs686321	21	0	NA	80	20
NEK5	Region544	rs686321	3	8	NA	-5	-1.25
THSD1	Region544	rs686321	2	4	NA	-3	-0.75
UTP14C	Region544	rs686321	1	0	NA	1	0.25
LINC00550	Region546	chr13_68380647	8	0	NA	8	2
PCDH9	Region546	chr13_68380647	8	0	NA	8	2
BAAT	Region547	rs35173546	0	4	NA	-9	-2.25
GRIN3A	Region547	rs35173546	1	0	NA	2	0.5
LPPR1	Region547	rs35173546	1	13	NA	-18	-4.5
C20orf196	Region548	rs12481416	0	2	NA	-2	-0.5
GPCPD1	Region548	rs12481416	3	2	NA	6	1.5
TARBP1	Region551	rs11587866	3	0	NA	12	3
BEND6	Region552	rs35304796	0	1	NA	-2	-0.5
KIAA1586	Region552	rs35304796	1	1	NA	2	0.5
RAB23	Region552	rs35304796	2	0	NA	3	0.75
ZNF451	Region552	rs35304796	1	0	NA	4	1
CDO1	Region553	rs10052595	8	111	NA	-145	-36.25
TMED7-TICAM2	Region553	rs10052595	8	111	NA	-145	-36.25
ARL4C	Region556	rs6743497	13	23	NA	-16	-4
SH3BP4	Region556	rs6743497	10	5	NA	10	2.5
SPP2	Region556	rs6743497	3	18	NA	-26	-6.5
CELF4	Region558	rs669086	7	8	NA	-13	-3.25
KIAA1328	Region558	rs669086	32	0	NA	42	10.5
TPGS2	Region558	rs669086	4	0	NA	16	4
RASEF	Region560	rs10867787	14	1	NA	16	4
SPATA31D1	Region560	rs10867787	14	1	NA	16	4
TLE1	Region560	rs10867787	13	0	NA	43	10.75
GNL2	Region561	rs12760796	1	2	NA	-4	-1
MIR3659	Region561	rs12760796	2	33	NA	-101	-25.25
POU3F1	Region561	rs12760796	4	29	NA	-89	-22.25
RSPO1	Region561	rs12760796	1	2	NA	-4	-1
UTP11L	Region561	rs12760796	2	0	NA	4	1
ANK3	Region563	chr10_61939105	2	2	NA	0	0
CDK1	Region563	chr10_61939105	4	1	NA	6	1.5
RHOBTB1	Region563	chr10_61939105	4	1	NA	6	1.5
ARFIP1	Region564	rs9307899	78	6	NA	185	46.25
FHDC1	Region564	rs9307899	20	10	NA	8	2
TIGD4	Region564	rs9307899	0	15	NA	-25	-6.25
TMEM154	Region564	rs9307899	0	13	NA	-19	-4.75
KLF12	Region570	rs9600246	25	11	NA	25	6.25
LINC00347	Region570	rs9600246	1	51	NA	-50	-12.5
LINC00381	Region570	rs9600246	26	80	NA	-43	-10.75
LOC646736	Region573	rs2943633	6	0	NA	8	2
MIR548AR	Region573	rs2943633	1	0	NA	1	0.25
MIR5702	Region573	rs2943633	5	0	NA	7	1.75
CACNA2D3	Region574	rs13062287	17	5	NA	21	5.25
ERC2	Region574	rs13062287	7	7	NA	-1	-0.25
WNT5A	Region574	rs13062287	23	9	NA	24	6
CEP170P1	Region575	chr4_119760096	9	19	NA	4	1
LOC729218	Region575	chr4_119760096	11	21	NA	9	2.25
METTL14	Region575	chr4_119760096	17	4	NA	64	16
SEC24D	Region575	chr4_119760096	310	0	NA	792	198
SYNPO2	Region575	chr4_119760096	37	0	NA	53	13.25
THSD4	Region580	rs12913040	4	0	NA	6	1.5
KCTD8	Region584	chr4_44532611	0	5	NA	-8	-2
YIPF7	Region584	chr4_44532611	0	3	NA	-3	-0.75
LINC00670	Region585	chr17_12254462	2	2	NA	-3	-0.75
MYOCD	Region585	chr17_12254462	2	2	NA	-3	-0.75
FLT1	Region588	rs677471	20	23	NA	-18	-4.5
POMP	Region588	rs677471	0	2	NA	-5	-1.25
CCDC69	Region592	chr5_150034405	3	1	NA	3	0.75
GM2A	Region592	chr5_150034405	1	1	NA	0	0
SLC36A1	Region592	chr5_150034405	0	1	NA	-3	-0.75
SLC36A2	Region592	chr5_150034405	0	1	NA	-3	-0.75
SYNPO	Region592	chr5_150034405	1	0	NA	4	1
ANKRD50	Region593	rs10018559	4	0	NA	5	1.25
LINC01091	Region593	rs10018559	8	0	NA	10	2.5
FIGN	Region598	rs6712770	0	2	NA	-3	-0.75
GRB14	Region598	rs6712770	0	1	NA	-2	-0.5
KCNH7	Region598	rs6712770	0	1	NA	-1	-0.25
BSPRY	Region600	rs62576146	1	2	NA	-5	-1.25
HSDL2	Region600	rs62576146	26	0	NA	81	20.25
KIAA1958	Region600	rs62576146	1	0	NA	4	1
MIR3134	Region600	rs62576146	24	0	NA	46	11.5
RGS3	Region600	rs62576146	1	30	NA	-82	-20.5
RNF183	Region600	rs62576146	0	1	NA	-2	-0.5
SLC31A1	Region600	rs62576146	4	0	NA	8	2
WDR31	Region600	rs62576146	1	2	NA	-2	-0.5
ZNF618	Region600	rs62576146	1	30	NA	-82	-20.5
EYA3	Region601	chr1_28273709	34	9	NA	96	24
FAM76A	Region601	chr1_28273709	2	1	NA	6	1.5
IFI6	Region601	chr1_28273709	0	1	NA	-2	-0.5
PPP1R8	Region601	chr1_28273709	1	0	NA	4	1
PTAFR	Region601	chr1_28273709	9	9	NA	0	0
RPA2	Region601	chr1_28273709	0	1	NA	-1	-0.25
SMPDL3B	Region601	chr1_28273709	1	2	NA	-2	-0.5
STX12	Region601	chr1_28273709	2	0	NA	8	2
THEMIS2	Region601	chr1_28273709	1	0	NA	3	0.75
XKR8	Region601	chr1_28273709	1	0	NA	4	1
C16orf72	Region602	rs11643865	34	1	NA	71	17.75
MIR548X	Region602	rs11643865	16	1	NA	35	8.75
USP7	Region602	rs11643865	3	0	NA	4	1
AGPAT9	Region603	rs28445976	0	26	NA	-90	-22.5
COQ2	Region603	rs28445976	1	9	NA	-9	-2.25
NKX6-1	Region603	rs28445976	0	26	NA	-90	-22.5
PLAC8	Region603	rs28445976	1	10	NA	-12	-3
SEC31A	Region603	rs28445976	1	0	NA	4	1
ACTL7B	Region606	rs10978918	0	1	NA	-1	-0.25
KLF4	Region606	rs10978918	1	1	NA	3	0.75
MIR548Q	Region606	rs10978918	30	8	NA	30	7.5
RAD23B	Region606	rs10978918	44	8	NA	82	20.5
PRDM2	Region608	rs10927944	2	0	NA	3	0.75
SHISA9	Region609	chr16_12224000	0	1	NA	-1	-0.25
SNX29	Region609	chr16_12224000	6	0	NA	12	3
C3orf56	Region610	rs6808867	0	1	NA	-4	-1
MGLL	Region610	rs6808867	4	0	NA	8	2
TPRA1	Region610	rs6808867	0	1	NA	-4	-1
ANK1	Region611	rs72633853	1	2	NA	-4	-1
GINS4	Region611	rs72633853	1	3	NA	0	0
GOLGA7	Region611	rs72633853	1	29	NA	-60	-15
SFRP1	Region611	rs72633853	0	26	NA	-60	-15
APPL2	Region612	rs11112453	12	0	NA	25	6.25
C12orf75	Region612	rs11112453	10	0	NA	17	4.25
CHST11	Region612	rs11112453	2	0	NA	3	0.75
CKAP4	Region612	rs11112453	1	0	NA	3	0.75
TCP11L2	Region612	rs11112453	1	0	NA	3	0.75
CDH2	Region613	rs6508514	2	44	NA	-42	-10.5
CHST9	Region613	rs6508514	2	44	NA	-42	-10.5
ACKR3	Region614	rs4663712	14	15	NA	-1	-0.25
COL6A3	Region614	rs4663712	3	0	NA	9	2.25
COPS8	Region614	rs4663712	17	15	NA	8	2
FNDC3B	Region618	rs41273599	1	0	NA	3	0.75
PLD1	Region618	rs41273599	2	2	NA	-2	-0.5
TMEM212	Region618	rs41273599	2	0	NA	4	1
TNIK	Region618	rs41273599	21	1	NA	34	8.5
NBEA	Region623	chr13_35115109	1	1	NA	-2	-0.5
DAPP1	Region624	chr4_100989312	1	1	NA	1	0.25
DDIT4L	Region624	chr4_100989312	2	5	NA	-3	-0.75
DNAJB14	Region624	chr4_100989312	9	0	NA	30	7.5
LAMTOR3	Region624	chr4_100989312	3	1	NA	9	2.25
LOC256880	Region624	chr4_100989312	2	5	NA	-3	-0.75
GPC1	Region625	rs60180892	3	0	NA	3	0.75
HDAC4	Region625	rs60180892	0	1	NA	-3	-0.75
LOC150935	Region625	rs60180892	0	1	NA	-3	-0.75
OTOS	Region625	rs60180892	3	0	NA	3	0.75
DYM	Region626	rs4939832	43	1	NA	100	25
SMAD7	Region626	rs4939832	4	1	NA	7	1.75
FBXO8	Region630	rs11133011	0	1	NA	-1	-0.25
HAND2-AS1	Region630	rs11133011	0	1	NA	-1	-0.25
GP6	Region633	rs8105212	1	0	NA	1	0.25
LILRB4	Region633	rs8105212	0	1	NA	-1	-0.25
LILRP2	Region633	rs8105212	0	1	NA	-1	-0.25
RDH13	Region633	rs8105212	1	0	NA	4	1
CIDEA	Region634	rs6505744	5	2	NA	10	2.5
GNAL	Region634	rs6505744	3	25	NA	-60	-15
TUBB6	Region634	rs6505744	5	2	NA	10	2.5
C11orf42	Region639	rs4758399	4	0	NA	15	3.75
CCKBR	Region639	rs4758399	0	13	NA	-51	-12.75
CNGA4	Region639	rs4758399	0	3	NA	-6	-1.5
FAM160A2	Region639	rs4758399	18	1	NA	70	17.5
OR52W1	Region639	rs4758399	1	0	NA	3	0.75
CSNK1A1L	Region640	chr13_38023919	22	0	NA	48	12
LINC00547	Region640	chr13_38023919	22	0	NA	48	12
RFXAP	Region640	chr13_38023919	6	45	NA	-46	-11.5
SERTM1	Region640	chr13_38023919	6	45	NA	-46	-11.5
ANKLE2	Region643	rs609524	7	0	NA	28	7
CHFR	Region643	rs609524	1	0	NA	4	1
GOLGA3	Region643	rs609524	8	0	NA	32	8
ATG3	Region645	rs7619941	2	0	NA	8	2
BTLA	Region645	rs7619941	1	2	NA	-3	-0.75
CD200	Region645	rs7619941	4	4	NA	2	0.5
ARHGAP24	Region648	rs13113784	4	0	NA	6	1.5
GRM8	Region652	rs57698552	1	0	NA	1	0.25
LOC154872	Region652	rs57698552	7	0	NA	8	2
POT1	Region652	rs57698552	26	0	NA	54	13.5
AGAP1	Region656	rs7578014	9	19	NA	-7	-1.75
SH3BP4	Region656	rs7578014	5	19	NA	-15	-3.75
CLDN5	Region659	chr22_19649127	2	7	NA	-11	-2.75
LINC00895	Region659	chr22_19649127	22	41	NA	-41	-10.25
43348	Region659	chr22_19649127	19	31	NA	-25	-6.25
AGFG2	Region661	chr7_99578199	3	1	NA	9	2.25
AP4M1	Region661	chr7_99578199	3	0	NA	8	2
AZGP1	Region661	chr7_99578199	0	9	NA	-25	-6.25
AZGP1P1	Region661	chr7_99578199	2	3	NA	-3	-0.75
BC031288	Region661	chr7_99578199	0	0	1	0	0
C7orf43	Region661	chr7_99578199	2	0	NA	4	1
CNPY4	Region661	chr7_99578199	2	0	NA	8	2
COPS6	Region661	chr7_99578199	8	2	NA	18	4.5
FBXO24	Region661	chr7_99578199	2	0	NA	4	1
GAL3ST4	Region661	chr7_99578199	1	0	NA	2	0.5
GATS	Region661	chr7_99578199	6	0	NA	9	2.25
GJC3	Region661	chr7_99578199	0	8	NA	-23	-5.75
LAMTOR4	Region661	chr7_99578199	0	6	NA	-12	-3
MBLAC1	Region661	chr7_99578199	1	6	NA	-8	-2
MCM7	Region661	chr7_99578199	15	0	NA	48	12
NYAP1	Region661	chr7_99578199	0	1	NA	-3	-0.75
PCOLCE-AS1	Region661	chr7_99578199	2	0	NA	4	1
PMS2L1	Region661	chr7_99578199	0	0	1	0	0
PMS2P1	Region661	chr7_99578199	1	0	NA	3	0.75
SPDYE3	Region661	chr7_99578199	3	0	NA	3	0.75
STAG3	Region661	chr7_99578199	0	1	NA	-2	-0.5
STAG3L5P-PVRIG2P-PILRB	Region661	chr7_99578199	2	0	NA	8	2
TAF6	Region661	chr7_99578199	5	0	NA	20	5
TRIM4	Region661	chr7_99578199	1	0	NA	4	1
ZKSCAN1	Region661	chr7_99578199	5	3	NA	8	2
ZNF3	Region661	chr7_99578199	5	2	NA	11	2.75
ZSCAN21	Region661	chr7_99578199	1	0	NA	3	0.75
SEMA3A	Region667	rs62472623	11	4	NA	8	2
SEMA3D	Region667	rs62472623	6	0	NA	6	1.5
SEMA3E	Region667	rs62472623	5	4	NA	0	0
NCS1	Region669	rs1054879	1	0	NA	4	1
PTGES	Region669	rs1054879	8	14	NA	9	2.25
TOR1B	Region669	rs1054879	8	14	NA	9	2.25
LOC100500773	Region670	rs12234989	0	2	NA	-4	-1
LOC100616530	Region670	rs12234989	0	2	NA	-4	-1
PTPRT	Region671	rs60558568	0	8	NA	-8	-2
NPIPA7	Region673	rs6498721	5	24	NA	-33	-8.25
XYLT1	Region673	rs6498721	39	26	NA	2	0.5
ACYP2	Region676	rs2968809	1	0	NA	3	0.75
CLHC1	Region676	rs2968809	46	0	NA	89	22.25
RTN4	Region676	rs2968809	49	0	NA	96	24
CNTNAP3	Region678	rs73646287	1	19	NA	-25	-6.25
FAM201A	Region678	rs73646287	1	19	NA	-25	-6.25
CSRP3	Region683	chr11_18700484	0	1	NA	-2	-0.5
MRGPRX1	Region683	chr11_18700484	0	3	NA	-4	-1
MRGPRX2	Region683	chr11_18700484	0	2	NA	-4	-1
NAV2	Region683	chr11_18700484	2	4	NA	-8	-2
PTPN5	Region683	chr11_18700484	0	6	NA	-13	-3.25
SPTY2D1	Region683	chr11_18700484	0	16	NA	-18	-4.5
TMEM86A	Region683	chr11_18700484	0	16	NA	-18	-4.5
ZDHHC13	Region683	chr11_18700484	0	2	NA	-4	-1
CLSTN2	Region684	rs73228975	0	4	NA	-4	-1
LHX2	Region686	chr9_127151405	3	6	NA	-3	-0.75
LOC100129034	Region686	chr9_127151405	2	0	NA	4	1
NEK6	Region686	chr9_127151405	37	6	NA	108	27
PSMB7	Region686	chr9_127151405	12	0	NA	32	8
DUSP19	Region693	chr2_183073240	0	28	NA	-37	-9.25
NCKAP1	Region693	chr2_183073240	0	7	NA	-12	-3
NUP35	Region693	chr2_183073240	2	21	NA	-17	-4.25
PDE1A	Region693	chr2_183073240	8	4	NA	5	1.25
PPP1R1C	Region693	chr2_183073240	2	0	NA	2	0.5
IRX5	Region696	rs31041	0	6	NA	-8	-2
IRX6	Region696	rs31041	0	6	NA	-8	-2
MATN1	Region697	rs10799128	0	1	NA	-2	-0.5
PTPRU	Region697	rs10799128	17	10	NA	17	4.25
FMN2	Region702	rs74151645	23	2	NA	34	8.5
RPS7P5	Region702	rs74151645	3	0	NA	4	1
ITGB5	Region703	rs13314004	6	0	NA	16	4
ICOS	Region707	chr2_205502432	1	0	NA	1	0.25
PARD3B	Region707	chr2_205502432	2	0	NA	2	0.5
LPAR1	Region711	rs9886804	2	0	NA	2	0.5
MIR3134	Region711	rs9886804	159	4	NA	481	120.25
OR2K2	Region711	rs9886804	2	0	NA	2	0.5
PTBP3	Region711	rs9886804	2	0	NA	8	2
UGCG	Region711	rs9886804	4	0	NA	6	1.5
CBLL1	Region713	rs62469781	1	1	NA	0	0
SLC26A4	Region713	rs62469781	3	2	NA	2	0.5
FAM84A	Region714	chr2_14801154	0	8	NA	-10	-2.5
LINC00276	Region714	chr2_14801154	0	2	NA	-4	-1
NBAS	Region714	chr2_14801154	0	4	NA	-4	-1
C12orf74	Region718	rs11106609	2	3	NA	1	0.25
CLLU1	Region718	rs11106609	2	3	NA	1	0.25
LINC00473	Region719	rs13194994	0	4	NA	-6	-1.5
PDE10A	Region719	rs13194994	9	4	NA	3	0.75
CDH6	Region723	rs10940985	3	4	NA	-2	-0.5
NONE	Region723	rs10940985	3	4	NA	-2	-0.5
NPR3	Region723	rs10940985	47	0	NA	87	21.75
PDZD2	Region723	rs10940985	9	9	NA	-9	-2.25
ANGPT1	Region725	rs10108732	0	1	NA	-1	-0.25
EIF3E	Region725	rs10108732	29	27	NA	14	3.5
EMC2	Region725	rs10108732	148	40	NA	325	81.25
RSPO2	Region725	rs10108732	0	1	NA	-1	-0.25
TMEM74	Region725	rs10108732	47	14	NA	67	16.75
CSMD1	Region726	rs28445731	0	1	NA	-1	-0.25
CPA6	Region728	rs6993502	5	26	NA	-41	-10.25
PREX2	Region728	rs6993502	0	4	NA	-8	-2
LINC01060	Region732	rs6846965	6	0	NA	6	1.5
GRIA1	Region737	chr5_152909524	0	1	NA	-1	-0.25
NMUR2	Region737	chr5_152909524	0	1	NA	-1	-0.25
TP73	Region738	rs12062999	0	12	NA	-36	-9
DIP2C	Region745	chr10_367586	16	0	NA	43	10.75
LRP2	Region748	rs62171263	2	0	NA	2	0.5
ST6GALNAC3	Region749	chr1_77397951	1	0	NA	1	0.25
ST6GALNAC5	Region749	chr1_77397951	0	3	NA	-4	-1
C12orf79	Region750	chr12_91742336	8	0	NA	12	3
DCN	Region750	chr12_91742336	8	0	NA	12	3
C7orf69	Region752	chr7_48143488	1	1	NA	0	0
PKD1L1	Region752	chr7_48143488	1	1	NA	0	0
UPP1	Region752	chr7_48143488	1	0	NA	3	0.75
INSC	Region756	chr11_16341676	1	1	NA	0	0
SOX6	Region756	chr11_16341676	3	1	NA	2	0.5
NTM	Region758	chr11_131727856	3	7	NA	-9	-2.25
SNX19	Region758	chr11_131727856	3	4	NA	-1	-0.25
CCDC91	Region760	chr12_28492835	15	0	NA	20	5
MRPS35	Region760	chr12_28492835	12	0	NA	46	11.5
PTHLH	Region760	chr12_28492835	10	0	NA	10	2.5
REP15	Region760	chr12_28492835	1	0	NA	2	0.5
CCDC59	Region761	rs10506851	0	1	NA	-2	-0.5
LIN7A	Region761	rs10506851	0	2	NA	-2	-0.5
PPFIA2	Region761	rs10506851	0	3	NA	-6	-1.5
LCTL	Region762	rs2708291	6	6	NA	-2	-0.5
SMAD3	Region762	rs2708291	18	0	NA	31	7.75
SMAD6	Region762	rs2708291	24	6	NA	29	7.25
CD2AP	Region763	rs952884	14	2	NA	12	3
CLIC5	Region763	rs952884	10	26	NA	-37	-9.25
RUNX2	Region763	rs952884	0	15	NA	-24	-6
TNFRSF21	Region763	rs952884	14	2	NA	12	3
CELSR1	Region764	chr22_46883502	25	3	NA	53	13.25
GRAMD4	Region764	chr22_46883502	25	3	NA	53	13.25
BANCR	Region766	rs7853984	3	19	NA	-34	-8.5
FXN	Region766	rs7853984	1	8	NA	-15	-3.75
PRKACG	Region766	rs7853984	1	8	NA	-15	-3.75
TJP2	Region766	rs7853984	2	17	NA	-31	-7.75
DGKB	Region767	rs6943248	4	0	NA	4	1
BANF2	Region768	chr20_16896167	10	6	NA	9	2.25
OTOR	Region768	chr20_16896167	0	6	NA	-6	-1.5
PCSK2	Region768	chr20_16896167	0	6	NA	-6	-1.5
SNX5	Region768	chr20_16896167	10	6	NA	9	2.25
CACNA2D1	Region772	chr7_82148432	4	12	NA	-10	-2.5
HGF	Region772	chr7_82148432	9	0	NA	9	2.25
PCLO	Region772	chr7_82148432	4	12	NA	-10	-2.5
SEMA3C	Region772	chr7_82148432	9	0	NA	9	2.25
HNMT	Region774	chr2_138802891	2	2	NA	3	0.75
SPOPL	Region774	chr2_138802891	0	1	NA	-1	-0.25
THSD7B	Region774	chr2_138802891	1	1	NA	0	0
ACE	Region775	rs9893353	0	1	NA	-3	-0.75
CYB561	Region775	rs9893353	0	1	NA	-3	-0.75
MIR548W	Region775	rs9893353	26	2	NA	52	13
TANC2	Region775	rs9893353	2	0	NA	4	1
EP300	Region777	chr22_41661044	0	1	NA	-3	-0.75
L3MBTL2	Region777	chr22_41661044	1	1	NA	1	0.25
MCHR1	Region777	chr22_41661044	18	1	NA	31	7.75
MKL1	Region777	chr22_41661044	11	0	NA	18	4.5
RANGAP1	Region777	chr22_41661044	2	0	NA	4	1
GRIK4	Region779	chr11_120715471	2	2	NA	-2	-0.5
SC5D	Region779	chr11_120715471	1	4	NA	-8	-2
SORL1	Region779	chr11_120715471	0	1	NA	-2	-0.5
TECTA	Region779	chr11_120715471	1	3	NA	-6	-1.5
CRB2	Region780	chr9_125591372	0	5	NA	-12	-3
MIR600HG	Region780	chr9_125591372	3	2	NA	6	1.5
PDCL	Region780	chr9_125591372	2	0	NA	5	1.25
RABGAP1	Region780	chr9_125591372	24	0	NA	84	21
RC3H2	Region780	chr9_125591372	9	0	NA	26	6.5
STRBP	Region780	chr9_125591372	5	11	NA	-9	-2.25
TTLL11	Region780	chr9_125591372	30	7	NA	23	5.75
ZBTB26	Region780	chr9_125591372	6	0	NA	24	6
DRD5	Region784	chr4_9724458	0	1	NA	-1	-0.25
SLC2A9	Region784	chr4_9724458	5	2	NA	3	0.75
EPHA4	Region785	chr2_221329451	0	7	NA	-7	-1.75
MIR4268	Region785	chr2_221329451	0	7	NA	-7	-1.75
GCOM1	Region787	rs10444836	5	5	NA	3	0.75
LOC145783	Region787	rs10444836	0	1	NA	-1	-0.25
POLR2M	Region787	rs10444836	1	0	NA	4	1
TCF12	Region787	rs10444836	9	0	NA	22	5.5
ZNF280D	Region787	rs10444836	0	1	NA	-1	-0.25
ADAMTS1	Region788	rs62215960	1	0	NA	1	0.25
ADAMTS5	Region788	rs62215960	8	2	NA	13	3.25
MIR5009	Region788	rs62215960	8	2	NA	12	3
DAB1	Region789	chr1_57546892	1	0	NA	1	0.25
DEPDC1	Region793	rs4571920	1	0	NA	1	0.25
LRRC7	Region793	rs4571920	1	0	NA	1	0.25
MAGI2	Region794	rs6466246	4	2	NA	2	0.5
CHRNA7	Region798	rs10519727	1	0	NA	2	0.5
TRPM1	Region798	rs10519727	1	3	NA	-4	-1
AEBP2	Region799	rs73078929	21	0	NA	26	6.5
LOC100506393	Region799	rs73078929	21	0	NA	26	6.5
BASP1P1	Region801	chr13_23414855	0	1	NA	-1	-0.25
SGCG	Region801	chr13_23414855	0	1	NA	-1	-0.25
ZNF626	Region803	rs61198722	2	0	NA	2	0.5
ZNF737	Region803	rs61198722	1	0	NA	1	0.25
ZNF85	Region803	rs61198722	1	0	NA	1	0.25
KCNS3	Region804	chr2_18417836	0	1	NA	-1	-0.25
NT5C1B-RDH14	Region804	chr2_18417836	0	1	NA	-1	-0.25
C1orf96	Region807	rs34229979	0	0	1	0	0
MAP10	Region807	rs34229979	7	34	NA	-31	-7.75
SIPA1L2	Region807	rs34229979	7	34	NA	-31	-7.75
C11orf87	Region808	rs12806861	1	0	NA	1	0.25
DDX10	Region808	rs12806861	1	0	NA	1	0.25
ID2	Region817	rs905676	0	5	NA	-5	-1.25
LINC00299	Region817	rs905676	0	5	NA	-5	-1.25
ANKRD1	Region820	chr10_92607433	3	0	NA	4	1
HTR7	Region820	chr10_92607433	1	27	NA	-35	-8.75
LINC00865	Region820	chr10_92607433	0	4	NA	-4	-1
RPP30	Region820	chr10_92607433	7	0	NA	17	4.25
PLA2G4E	Region823	rs12904287	19	28	NA	-37	-9.25
VPS39	Region823	rs12904287	1	0	NA	4	1
MDGA1	Region824	rs1776447	8	9	NA	-9	-2.25
MIR4462	Region824	rs1776447	2	3	NA	-3	-0.75
APOH	Region825	rs62071749	0	38	NA	-46	-11.5
CEP112	Region825	rs62071749	300	28	NA	507	126.75
PRKCA	Region825	rs62071749	38	1	NA	60	15
ANXA2R	Region827	chr5_43032402	6	6	NA	6	1.5
C5orf28	Region827	chr5_43032402	2	0	NA	3	0.75
CCL28	Region827	chr5_43032402	9	36	NA	-75	-18.75
HMGCS1	Region827	chr5_43032402	13	24	NA	-8	-2
LOC100132356	Region827	chr5_43032402	11	2	NA	27	6.75
LOC100506639	Region827	chr5_43032402	12	0	NA	40	10
LOC153684	Region827	chr5_43032402	13	4	NA	27	6.75
LOC648987	Region827	chr5_43032402	50	55	NA	16	4
NIM1	Region827	chr5_43032402	0	2	NA	-6	-1.5
NNT-AS1	Region827	chr5_43032402	1	0	NA	1	0.25
PAIP1	Region827	chr5_43032402	1	0	NA	1	0.25
SEPP1	Region827	chr5_43032402	42	47	NA	7	1.75
ZNF131	Region827	chr5_43032402	4	0	NA	8	2
ARHGEF28	Region831	rs11738478	0	4	NA	-4	-1
ENC1	Region831	rs11738478	0	4	NA	-4	-1
ARHGEF10	Region835	chr8_1863786	2	0	NA	8	2
CSMD1	Region835	chr8_1863786	2	1	NA	1	0.25
MYOM2	Region835	chr8_1863786	0	1	NA	-1	-0.25
RELN	Region843	rs362799	46	9	NA	37	9.25
ARL1	Region844	chr12_101846278	0	1	NA	-1	-0.25
MYBPC1	Region844	chr12_101846278	4	0	NA	4	1
SLC5A8	Region844	chr12_101846278	0	1	NA	-2	-0.5
SPIC	Region844	chr12_101846278	4	1	NA	3	0.75
UTP20	Region844	chr12_101846278	0	1	NA	-2	-0.5
FLJ46300	Region846	rs3123196	0	5	NA	-5	-1.25
GLRX3	Region846	rs3123196	0	1	NA	-1	-0.25
MIR378C	Region846	rs3123196	0	1	NA	-1	-0.25
TCERG1L	Region846	rs3123196	0	5	NA	-5	-1.25
SLCO3A1	Region847	rs7495052	3	4	NA	-3	-0.75
SV2B	Region847	rs7495052	0	4	NA	-6	-1.5
MIR548AS	Region848	chr13_103570954	1	0	NA	1	0.25
SLC10A2	Region848	chr13_103570954	1	0	NA	1	0.25
NR2F2	Region850	rs1437767	2	19	NA	-21	-5.25
SPATA8-AS1	Region850	rs1437767	2	19	NA	-21	-5.25
E2F3	Region853	rs73376633	1	1	NA	0	0
ID4	Region853	rs73376633	11	6	NA	6	1.5
MBOAT1	Region853	rs73376633	1	1	NA	0	0
MIR548A1	Region853	rs73376633	11	6	NA	6	1.5
LINC00602	Region855	chr6_166465311	1	2	NA	-2	-0.5
T	Region855	chr6_166465311	1	2	NA	-2	-0.5
FZD5	Region86	rs62195662	1	0	NA	1	0.25
PLEKHM3	Region86	rs62195662	13	0	NA	27	6.75
FAM213A	Region861	chr10_82259844	1	1	NA	0	0
NRG3	Region861	chr10_82259844	0	1	NA	-1	-0.25
SH2D4B	Region861	chr10_82259844	0	1	NA	-1	-0.25
TSPAN14	Region861	chr10_82259844	2	1	NA	4	1
EDAR	Region862	chr2_109639677	0	12	NA	-24	-6
RGPD6	Region862	chr2_109639677	0	2	NA	-4	-1
SH3RF3-AS1	Region862	chr2_109639677	0	12	NA	-24	-6
SOWAHC	Region862	chr2_109639677	0	2	NA	-4	-1
KCNU1	Region867	chr8_37167187	1	13	NA	-47	-11.75
ZNF703	Region867	chr8_37167187	1	13	NA	-47	-11.75
GPC6	Region871	rs9561273	4	0	NA	4	1
MIR548AC	Region873	rs73049308	5	1	NA	6	1.5
UBE2E1	Region873	rs73049308	5	1	NA	6	1.5
C12orf76	Region874	rs71458314	1	0	NA	2	0.5
GIT2	Region874	rs71458314	5	0	NA	16	4
GLTP	Region874	rs71458314	0	1	NA	-1	-0.25
TCHP	Region874	rs71458314	0	1	NA	-1	-0.25
TRPV4	Region874	rs71458314	2	2	NA	0	0
C7orf25	Region875	chr7_42440598	1	2	NA	-1	-0.25
GLI3	Region875	chr7_42440598	4	2	NA	8	2
ATL2	Region877	rs13392984	1	1	NA	0	0
HNRNPLL	Region877	rs13392984	1	1	NA	0	0
RMDN2	Region877	rs13392984	0	1	NA	-1	-0.25
UBE2E2	Region882	rs73041805	4	0	NA	4	1
ZNF385D	Region882	rs73041805	4	0	NA	4	1
DENND4C	Region884	rs4977358	6	0	NA	17	4.25
MLLT3	Region884	rs4977358	0	1	NA	-3	-0.75
PLIN2	Region884	rs4977358	6	0	NA	17	4.25
SLC24A2	Region884	rs4977358	0	1	NA	-3	-0.75
RGPD4-AS1	Region885	chr2_107624963	0	1	NA	-1	-0.25
ST6GAL2	Region885	chr2_107624963	0	1	NA	-1	-0.25
LOC100505841	Region886	chr5_121492554	1	0	NA	2	0.5
PPIC	Region886	chr5_121492554	0	3	NA	-9	-2.25
PRDM6	Region886	chr5_121492554	0	3	NA	-9	-2.25
SNCAIP	Region886	chr5_121492554	2	0	NA	2	0.5
SNX24	Region886	chr5_121492554	1	0	NA	2	0.5
ZNF474	Region886	chr5_121492554	2	0	NA	3	0.75
LRP12	Region887	rs2957416	1	0	NA	1	0.25
ZFPM2	Region887	rs2957416	1	0	NA	1	0.25
DKK2	Region890	chr4_107331279	0	5	NA	-7	-1.75
GIMD1	Region890	chr4_107331279	0	5	NA	-7	-1.75
PLS1	Region892	rs11919520	0	6	NA	-6	-1.5
TRPC1	Region892	rs11919520	12	3	NA	15	3.75
C15orf27	Region893	chr15_76448604	9	8	NA	3	0.75
OPRM1	Region894	chr6_153490874	1	0	NA	2	0.5
RGS17	Region894	chr6_153490874	1	0	NA	2	0.5
SYNE1	Region894	chr6_153490874	32	0	NA	60	15
ATAD2	Region898	chr8_124277100	1	0	NA	4	1
ZHX1	Region898	chr8_124277100	1	0	NA	4	1
ZHX1-C8ORF76	Region898	chr8_124277100	1	0	NA	4	1
ZHX2	Region898	chr8_124277100	1	0	NA	1	0.25
STAC	Region899	rs1378785	14	0	NA	14	3.5
SEMA6D	Region900	rs12102138	3	3	NA	4	1
SLC24A5	Region900	rs12102138	1	3	NA	-3	-0.75
BTBD3	Region904	chr20_13190084	3	2	NA	1	0.25
ISM1	Region904	chr20_13190084	1	4	NA	-9	-2.25
SPTLC3	Region904	chr20_13190084	49	25	NA	44	11
G2E3	Region905	chr14_30877882	1	5	NA	-4	-1
PRKD1	Region905	chr14_30877882	5	5	NA	12	3
C22orf34	Region906	rs6010569	0	2	NA	-2	-0.5
LOC100128946	Region906	rs6010569	0	2	NA	-2	-0.5
LINC00159	Region907	rs845950	0	1	NA	-1	-0.25
TIAM1	Region907	rs845950	24	24	NA	-8	-2
GALNT18	Region913	rs72855247	0	23	NA	-61	-15.25
MIR4299	Region913	rs72855247	0	3	NA	-5	-1.25
USP47	Region913	rs72855247	0	3	NA	-5	-1.25
ZBED5-AS1	Region913	rs72855247	0	23	NA	-61	-15.25
C10orf105	Region914	chr10_73315338	14	9	NA	11	2.75
CDH23	Region914	chr10_73315338	19	23	NA	-24	-6
C1orf65	Region916	chr1_223056827	6	21	NA	-29	-7.25
CAPN2	Region916	chr1_223056827	4	2	NA	5	1.25
CAPN8	Region916	chr1_223056827	16	39	NA	-57	-14.25
DISP1	Region916	chr1_223056827	56	0	NA	78	19.5
LINC00297	Region917	rs8001897	3	9	NA	-13	-3.25
SLC7A1	Region917	rs8001897	1	0	NA	3	0.75
UBL3	Region917	rs8001897	33	2	NA	45	11.25
SGPP2	Region922	rs13398445	4	5	NA	-2	-0.5
MAGEF1	Region925	rs9828886	7	6	NA	-1	-0.25
VPS8	Region925	rs9828886	7	6	NA	-1	-0.25
TENM2	Region926	rs6555796	10	6	NA	4	1
WWC1	Region926	rs6555796	6	0	NA	12	3
RAPGEF5	Region929	rs7795968	3	3	NA	0	0
MCPH1	Region930	rs2916749	246	0	NA	812	203
CCRN4L	Region933	rs938836	3	0	NA	8	2
ELF2	Region933	rs938836	12	10	NA	24	6
MGARP	Region933	rs938836	5	10	NA	2	0.5
MGST2	Region933	rs938836	5	0	NA	13	3.25
CCL11	Region936	chr17_32639550	1	0	NA	2	0.5
CCL8	Region936	chr17_32639550	1	0	NA	2	0.5
CHD8	Region937	rs67354816	1	0	NA	4	1
DAD1	Region937	rs67354816	1	7	NA	-10	-2.5
METTL3	Region937	rs67354816	1	0	NA	4	1
OR4E2	Region937	rs67354816	1	7	NA	-10	-2.5
TOX4	Region937	rs67354816	1	0	NA	4	1
CASC6	Region938	chr6_94239513	1	0	NA	1	0.25
EPHA7	Region938	chr6_94239513	3	1	NA	1	0.25
MANEA-AS1	Region938	chr6_94239513	4	0	NA	4	1
TSG1	Region938	chr6_94239513	5	0	NA	5	1.25
CNTN2	Region946	chr1_204423195	0	1	NA	-3	-0.75
PIK3C2B	Region946	chr1_204423195	1	1	NA	2	0.5
SPOCK3	Region948	chr4_168126677	0	1	NA	-1	-0.25
AGTPBP1	Region951	chr9_88238324	7	0	NA	13	3.25
AFF3	Region956	chr2_100778426	3	8	NA	-10	-2.5
EIF5B	Region956	chr2_100778426	52	0	NA	181	45.25
LINC01104	Region956	chr2_100778426	0	1	NA	-1	-0.25
LYG1	Region956	chr2_100778426	29	6	NA	44	11
LYG2	Region956	chr2_100778426	5	6	NA	-1	-0.25
NM_174898	Region956	chr2_100778426	0	0	1	0	0
REV1	Region956	chr2_100778426	49	7	NA	160	40
TXNDC9	Region956	chr2_100778426	35	0	NA	100	25
AMER3	Region957	rs13391186	0	1	NA	-3	-0.75
ARHGEF4	Region957	rs13391186	0	2	NA	-6	-1.5
C2orf27A	Region957	rs13391186	29	18	NA	46	11.5
C2orf27B	Region957	rs13391186	0	19	NA	-19	-4.75
POTEKP	Region957	rs13391186	29	0	NA	64	16
TMEM169	Region959	rs6435933	0	8	NA	-16	-4
XRCC5	Region959	rs6435933	14	1	NA	37	9.25
OTOGL	Region963	rs10862079	15	0	NA	21	5.25
PPP1R12A	Region963	rs10862079	14	0	NA	20	5
ALK	Region964	chr2_29465656	0	1	NA	-2	-0.5
ADAMTSL1	Region965	rs1952293	26	0	NA	27	6.75
KSR2	Region970	rs10850817	1	4	NA	-3	-0.75
NOS1	Region970	rs10850817	0	4	NA	-4	-1
ID4	Region971	chr6_18757347	1	20	NA	-22	-5.5
MIR548A1	Region971	chr6_18757347	19	145	NA	-216	-54
RNF144B	Region971	chr6_18757347	41	152	NA	-197	-49.25
NKX2-6	Region973	rs7014131	2	3	NA	-4	-1
STC1	Region973	rs7014131	2	2	NA	-1	-0.25
DUSP26	Region975	rs10454341	6	24	NA	-18	-4.5
UNC5D	Region975	rs10454341	6	24	NA	-18	-4.5
KSR1	Region976	chr17_25789614	2	0	NA	3	0.75
MIR4522	Region976	chr17_25789614	3	33	NA	-27	-6.75
NONE	Region976	chr17_25789614	3	33	NA	-27	-6.75
TBC1D3P5	Region976	chr17_25789614	3	0	NA	4	1
WSB1	Region976	chr17_25789614	1	0	NA	1	0.25
FABP5	Region978	chr8_82280662	1	2	NA	0	0
PAG1	Region978	chr8_82280662	1	2	NA	0	0
DPYD	Region979	chr1_98665332	2	0	NA	2	0.5
MIR137HG	Region979	chr1_98665332	1	0	NA	1	0.25
NAV2	Region980	rs61372937	3	0	NA	8	2
CA10	Region985	rs17574235	3	3	NA	3	0.75
MBTD1	Region985	rs17574235	92	0	NA	316	79
NME1-NME2	Region985	rs17574235	11	0	NA	44	11
NME2	Region985	rs17574235	4	0	NA	16	4
UTP18	Region985	rs17574235	45	3	NA	151	37.75
DKK1	Region988	rs7905367	3	0	NA	3	0.75
MBL2	Region988	rs7905367	3	0	NA	3	0.75
PRKG1	Region988	rs7905367	21	0	NA	21	5.25
EIF4E	Region989	rs1881153	1	18	NA	-22	-5.5
STPG2	Region989	rs1881153	0	1	NA	-1	-0.25
TSPAN5	Region989	rs1881153	1	18	NA	-22	-5.5
OVCH1-AS1	Region991	chr12_29555717	0	1	NA	-1	-0.25
TMTC1	Region991	chr12_29555717	4	0	NA	12	3
NEK2	Region992	rs10158740	8	3	NA	9	2.25
SLC30A1	Region992	rs10158740	8	3	NA	9	2.25
DNAJB6	Region995	chr7_157685250	1	0	NA	4	1
UBE3C	Region995	chr7_157685250	3	0	NA	12	3
AKAP12	Region996	rs12525051	3	1	NA	7	1.75
MTHFD1L	Region996	rs12525051	54	1	NA	138	34.5
DSCAML1	Region997	chr11_117703985	0	1	NA	-3	-0.75
FXYD6-FXYD2	Region997	chr11_117703985	0	1	NA	-3	-0.75
HSPB3	Region998	chr5_54030225	0	4	NA	-5	-1.25
SNX18	Region998	chr5_54030225	29	4	NA	52	13
Key
Target	target gene for computation
Region	association region
LeadSNP	lead SNP associated with MS
PEX	number of experiments relating the SNP in question with promoter, enhancer or transcriptional activation functions
R	number of experiments relating the SNP in question with repression functions
eQTL	known expression quantitative trait locus
sumOfWeights	arithmetic sum of positive (PEX) minus negative (R) effects normalized for each cell type
sumOfWeightedWeights (PRE)	normalized SumOfWeights by total number of experiments reported
