# Supplementary material for: A systems biology approach uncovers cell-specific gene regulatory effects of genetic associations in multiple sclerosis
Source: Nat Commun. 2019 May 20;10:2236. doi: 10.1038/s41467-019-09773-y (PMC6527683; doi:10.1038/s41467-019-09773-y)
Supplement: Supplementary file 26 — Supplementary data 23 [file 41467_2019_9773_MOESM26_ESM.xlsx]

## Sheet: Supplementary Dataset 23
Supplementary Dataset 23. Predicted regulatory effects of genes (NR_Monocytes_r2>0.5)
Target	Region	LeadSNP	PEX	R	eQTL	sumOfWeights	sumOfWeightedWeights (PRE)
ADRA2A	Region1000	rs10787237	0	2	NA	-6	-0.666667
DUSP5	Region1000	rs10787237	3	3	NA	8	0.888889
GPAM	Region1000	rs10787237	0	2	NA	-6	-0.666667
SMNDC1	Region1000	rs10787237	3	3	NA	8	0.888889
COLGALT2	Region1002	chr1_183848919	0	1	NA	-1	-0.111111
RGL1	Region1002	chr1_183848919	4	2	NA	6	0.666667
DCLK1	Region1004	chr13_36603961	0	1	NA	-9	-1
SOHLH2	Region1004	chr13_36603961	0	1	NA	-9	-1
MGST1	Region1006	rs7953162	3	1	NA	18	2
SLC15A5	Region1006	rs7953162	1	1	NA	3	0.333333
SLFN12L	Region1010	rs62078152	7	12	NA	-43	-4.77778
SLFN13	Region1010	rs62078152	3	6	NA	-1	-0.111111
SLFN14	Region1010	rs62078152	0	1	NA	-8	-0.888889
HRH2	Region1011	chr5_175015034	0	2	NA	-13	-1.44444
SFXN1	Region1011	chr5_175015034	0	2	NA	-13	-1.44444
CALM2	Region1013	chr2_47875750	2	0	NA	10	1.11111
EPCAM	Region1013	chr2_47875750	2	0	NA	10	1.11111
KCNK12	Region1013	chr2_47875750	0	3	NA	-7	-0.777778
MSH6	Region1013	chr2_47875750	0	3	NA	-7	-0.777778
AQP11	Region1016	chr11_76278326	9	0	NA	25	2.77778
C11orf30	Region1016	chr11_76278326	2	1	NA	17	1.88889
LRRC32	Region1016	chr11_76278326	0	1	NA	-1	-0.111111
PAK1	Region1016	chr11_76278326	9	0	NA	25	2.77778
DCD	Region1018	rs10747700	0	6	NA	-25	-2.77778
GLYCAM1	Region1018	rs10747700	1	17	NA	-81	-9
LACRT	Region1018	rs10747700	1	20	NA	-97	-10.7778
MUCL1	Region1018	rs10747700	0	4	NA	-5	-0.555556
TESPA1	Region1018	rs10747700	0	2	NA	-2	-0.222222
CDRT15P1	Region1020	rs67822329	4	0	NA	10	1.11111
COX10	Region1020	rs67822329	6	0	NA	42	4.66667
COX10-AS1	Region1020	rs67822329	18	0	NA	96	10.6667
HS3ST3A1	Region1020	rs67822329	2	0	NA	4	0.444444
HS3ST3B1	Region1020	rs67822329	14	1	NA	46	5.11111
NINJ1	Region1027	rs73517589	7	18	NA	-44	-4.88889
WNK2	Region1027	rs73517589	8	35	NA	-123	-13.6667
HSD17B3	Region1028	rs10991400	4	6	NA	4	0.444444
LINC00476	Region1028	rs10991400	0	16	NA	-54	-6
PTCH1	Region1028	rs10991400	0	16	NA	-54	-6
SLC35D2	Region1028	rs10991400	4	5	NA	6	0.666667
FBXO11	Region103	chr2_48925729	3	0	NA	9	1
FOXN2	Region103	chr2_48925729	5	0	NA	18	2
FSHR	Region103	chr2_48925729	0	13	NA	-14	-1.55556
LHCGR	Region103	chr2_48925729	0	1	NA	-1	-0.111111
PPP1R21	Region103	chr2_48925729	2	0	NA	9	1
STON1-GTF2A1L	Region103	chr2_48925729	0	14	NA	-15	-1.66667
C22orf23	Region1030	rs41274544	1	0	NA	9	1
TMEM184B	Region1030	rs41274544	56	0	NA	358	39.7778
AGBL5	Region1031	chr2_26811964	1	0	NA	9	1
CGREF1	Region1031	chr2_26811964	1	0	NA	2	0.222222
DPYSL5	Region1031	chr2_26811964	1	1	NA	-1	-0.111111
KHK	Region1031	chr2_26811964	2	1	NA	2	0.222222
MAPRE3	Region1031	chr2_26811964	1	1	NA	-1	-0.111111
LINC00539	Region1034	chr13_21881611	77	0	NA	593	65.8889
MIPEPP3	Region1034	chr13_21881611	85	0	NA	636	70.6667
USH2A	Region1036	chr1_215956705	0	6	NA	-18	-2
ALX4	Region1037	rs11038009	0	22	NA	-147	-16.3333
CD82	Region1037	rs11038009	0	22	NA	-147	-16.3333
SYNDIG1	Region1042	rs3887942	0	11	NA	-49	-5.44444
C14orf23	Region1044	chr14_29482915	0	1	NA	-9	-1
DNAH8	Region1045	rs7752004	0	31	NA	-252	-28
LOC100131047	Region1045	rs7752004	0	25	NA	-143	-15.8889
TEKT3	Region1046	chr17_15747636	1	0	NA	6	0.666667
TVP23C-CDRT4	Region1046	chr17_15747636	1	0	NA	6	0.666667
IL20RB	Region1047	chr3_136884899	1	3	NA	-4	-0.444444
SOX14	Region1047	chr3_136884899	1	3	NA	-4	-0.444444
C1orf110	Region1048	chr1_163665295	2	5	NA	-24	-2.66667
DDR2	Region1048	chr1_163665295	0	1	NA	-3	-0.333333
HSD17B7	Region1048	chr1_163665295	6	5	NA	10	1.11111
PAK4	Region1051	rs682855	5	17	NA	-7	-0.777778
PAPL	Region1051	rs682855	0	28	NA	-117	-13
PLCB1	Region1054	rs6086444	5	0	NA	15	1.66667
C6orf118	Region1055	rs12210010	2	15	NA	-61	-6.77778
PACRG	Region1055	rs12210010	0	1	NA	-3	-0.333333
QKI	Region1055	rs12210010	2	15	NA	-61	-6.77778
LINC00951	Region1056	rs3846892	1	39	NA	-98	-10.8889
LRFN2	Region1056	rs3846892	0	1	NA	-6	-0.666667
MOCS1	Region1056	rs3846892	1	39	NA	-98	-10.8889
NFYA	Region1056	rs3846892	2	0	NA	9	1
UNC5CL	Region1056	rs3846892	0	1	NA	-6	-0.666667
RAPGEF2	Region1059	chr4_160226485	2	0	NA	15	1.66667
FAM210A	Region1062	rs73406331	1	0	NA	2	0.222222
LDLRAD4	Region1062	rs73406331	6	0	NA	25	2.77778
MC5R	Region1062	rs73406331	0	1	NA	-6	-0.666667
RNMT	Region1062	rs73406331	2	1	NA	11	1.22222
KLHL2	Region1063	rs12644945	50	0	NA	295	32.7778
TSC2	Region1064	rs9923663	1	0	NA	9	1
LOC100506207	Region1066	chr6_10106326	2	7	NA	-11	-1.22222
TFAP2A	Region1066	chr6_10106326	2	7	NA	-11	-1.22222
ARPP21	Region1067	rs1529070	1	0	NA	1	0.111111
PDCD6IP	Region1067	rs1529070	1	0	NA	1	0.111111
CCDC67	Region1068	chr11_93779760	4	4	NA	0	0
HEPHL1	Region1068	chr11_93779760	0	8	NA	-15	-1.66667
SLC36A4	Region1068	chr11_93779760	4	4	NA	0	0
VSTM5	Region1068	chr11_93779760	0	7	NA	-14	-1.55556
LINC00939	Region1070	rs73220958	0	16	NA	-24	-2.66667
TMEM132B	Region1070	rs73220958	0	16	NA	-24	-2.66667
BICD1	Region1071	rs73090770	13	0	NA	36	4
FGD4	Region1071	rs73090770	2	0	NA	2	0.222222
PKP2	Region1071	rs73090770	3	1	NA	9	1
SYT10	Region1071	rs73090770	1	0	NA	1	0.111111
CCDC39	Region1072	rs9846084	7	18	NA	-46	-5.11111
C9orf62	Region1075	rs45443491	0	4	NA	-16	-1.77778
LOC101448202	Region1075	rs45443491	1	0	NA	4	0.444444
LOC401557	Region1075	rs45443491	0	4	NA	-16	-1.77778
ELMOD1	Region1078	chr11_107053280	0	1	NA	-9	-1
C5orf64	Region1080	chr5_61188885	0	1	NA	-1	-0.111111
KIF2A	Region1080	chr5_61188885	0	1	NA	-1	-0.111111
PTPRD	Region1081	chr9_8602747	2	0	NA	3	0.333333
FAM19A3	Region1082	rs72701152	2	4	NA	-25	-2.77778
LOC100996702	Region1082	rs72701152	2	4	NA	-25	-2.77778
LOC643441	Region1082	rs72701152	0	1	NA	-6	-0.666667
MAGI3	Region1082	rs72701152	0	1	NA	-6	-0.666667
FLRT2	Region1084	rs709857	2	0	NA	7	0.777778
LOC283585	Region1084	rs709857	2	0	NA	7	0.777778
LINC00501	Region1085	rs6782137	22	0	NA	34	3.77778
TBL1XR1	Region1085	rs6782137	22	0	NA	34	3.77778
FGF18	Region1086	rs10516082	3	3	NA	12	1.33333
MIR3912	Region1086	rs10516082	7	22	NA	-62	-6.88889
NPM1	Region1086	rs10516082	20	0	NA	134	14.8889
TLX3	Region1086	rs10516082	6	21	NA	-69	-7.66667
GRXCR2	Region1087	chr5_146085921	1	0	NA	3	0.333333
PPP2R2B	Region1087	chr5_146085921	26	12	NA	36	4
PRELID2	Region1087	chr5_146085921	2	0	NA	7	0.777778
C20orf26	Region1088	rs12480432	0	1	NA	-3	-0.333333
CRNKL1	Region1088	rs12480432	1	0	NA	9	1
C8orf22	Region1091	rs56117077	1	0	NA	2	0.222222
EFCAB1	Region1091	rs56117077	0	3	NA	-11	-1.22222
SNTG1	Region1091	rs56117077	1	0	NA	2	0.222222
UBE2V2	Region1091	rs56117077	0	3	NA	-11	-1.22222
TRABD2B	Region1092	chr1_48424159	2	9	NA	-19	-2.11111
FBXL17	Region1094	chr5_108160844	1	0	NA	2	0.222222
FER	Region1094	chr5_108160844	10	0	NA	25	2.77778
LINC01023	Region1094	chr5_108160844	1	0	NA	2	0.222222
CXCL14	Region1097	rs6882087	0	1	NA	-7	-0.777778
LECT2	Region1097	rs6882087	7	5	NA	-3	-0.333333
LOC340074	Region1097	rs6882087	0	1	NA	-7	-0.777778
TGFBI	Region1097	rs6882087	7	5	NA	-3	-0.333333
KIAA1217	Region1103	rs7915144	0	9	NA	-17	-1.88889
LINC00536	Region1104	chr8_116184497	8	0	NA	24	2.66667
NKAIN3	Region1106	chr8_63452043	0	1	NA	-4	-0.444444
FAM135B	Region1108	rs4909716	2	0	NA	5	0.555556
NONE	Region1108	rs4909716	2	0	NA	5	0.555556
CHN2	Region1111	rs73090823	0	0	1	0	0
CPVL	Region1111	rs73090823	1	1	NA	1	0.111111
LOC646762	Region1111	rs73090823	5	13	NA	-41	-4.55556
PRR15	Region1111	rs73090823	5	13	NA	-41	-4.55556
GRIN2B	Region1114	rs12825519	0	22	NA	-55	-6.11111
GUCY2C	Region1114	rs12825519	0	1	NA	-2	-0.222222
KIT	Region1124	rs3819385	37	14	NA	114	12.6667
LNX1-AS2	Region1124	rs3819385	17	11	NA	13	1.44444
PDGFRA	Region1124	rs3819385	1	6	NA	-4	-0.444444
RPL21P44	Region1124	rs3819385	17	11	NA	13	1.44444
LINC00290	Region1129	rs13114138	0	2	NA	-4	-0.444444
NONE	Region1129	rs13114138	0	2	NA	-4	-0.444444
GPR126	Region113	rs61007255	3	1	NA	3	0.333333
LAPTM5	Region1133	rs16833316	6	3	NA	-12	-1.33333
MATN1	Region1133	rs16833316	4	2	NA	7	0.777778
PTPRU	Region1133	rs16833316	4	2	NA	7	0.777778
SDC3	Region1133	rs16833316	6	3	NA	-12	-1.33333
HDGFL1	Region1134	rs199091	1	0	NA	1	0.111111
NRSN1	Region1134	rs199091	1	0	NA	1	0.111111
BIRC6	Region1137	rs62133335	19	0	NA	111	12.3333
LTBP1	Region1137	rs62133335	1	2	NA	-1	-0.111111
TTC27	Region1137	rs62133335	9	0	NA	69	7.66667
YIPF4	Region1137	rs62133335	6	0	NA	21	2.33333
HMGN3	Region1138	rs2050435	30	6	NA	141	15.6667
HMGN3-AS1	Region1138	rs2050435	2	1	NA	2	0.222222
LCA5	Region1138	rs2050435	1	1	NA	-1	-0.111111
PHIP	Region1138	rs2050435	2	6	NA	-13	-1.44444
EPB41L3	Region1140	rs28532712	0	1	NA	-7	-0.777778
IER3IP1	Region1141	rs73440159	0	1	NA	-3	-0.333333
KATNAL2	Region1141	rs73440159	9	8	NA	12	1.33333
PIAS2	Region1141	rs73440159	67	16	NA	261	29
SKOR2	Region1141	rs73440159	0	2	NA	-7	-0.777778
SMAD2	Region1141	rs73440159	0	1	NA	-4	-0.444444
ST8SIA5	Region1141	rs73440159	9	18	NA	-101	-11.2222
ART1	Region1142	rs61878537	1	6	NA	-35	-3.88889
ART5	Region1142	rs61878537	0	1	NA	-7	-0.777778
CHRNA10	Region1142	rs61878537	4	0	NA	36	4
MRGPRG	Region1142	rs61878537	4	1	NA	2	0.222222
NUP98	Region1142	rs61878537	7	0	NA	63	7
OSBPL5	Region1142	rs61878537	4	1	NA	2	0.222222
AP3D1	Region1146	rs34103407	3	0	NA	27	3
BTBD2	Region1146	rs34103407	12	0	NA	80	8.88889
BAI3	Region1147	chr6_70314977	0	2	NA	-3	-0.333333
COL19A1	Region1147	chr6_70314977	41	16	NA	24	2.66667
LMBRD1	Region1147	chr6_70314977	0	2	NA	-3	-0.333333
MCHR2-AS1	Region1149	rs13192682	1	7	NA	-21	-2.33333
SIM1	Region1149	rs13192682	1	23	NA	-96	-10.6667
KHDRBS3	Region1153	rs34667731	2	1	NA	-1	-0.111111
LOC286094	Region1153	rs34667731	0	1	NA	-3	-0.333333
FLT4	Region1154	rs7733907	1	22	NA	-164	-18.2222
OR2Y1	Region1154	rs7733907	0	21	NA	-164	-18.2222
FHIT	Region1158	rs73109556	3	3	NA	-1	-0.111111
PTPRG	Region1158	rs73109556	3	3	NA	-1	-0.111111
DNAJA2	Region1160	chr16_46969266	4	1	NA	9	1
GPT2	Region1160	chr16_46969266	1	0	NA	1	0.111111
NETO2	Region1160	chr16_46969266	2	1	NA	2	0.222222
C12orf56	Region1166	chr12_64837594	0	2	NA	-2	-0.222222
C12orf66	Region1166	chr12_64837594	1	2	NA	6	0.666667
XPOT	Region1166	chr12_64837594	1	0	NA	9	1
AC135178.1	Region1167	rs9892906	0	0	1	0	0
ARHGEF15	Region1167	rs9892906	2	4	NA	-8	-0.888889
KRBA2	Region1167	rs9892906	6	0	NA	33	3.66667
LOC100128288	Region1167	rs9892906	6	3	NA	-2	-0.222222
NTN1	Region1167	rs9892906	1	0	NA	1	0.111111
ODF4	Region1167	rs9892906	8	7	NA	-7	-0.777778
PIK3R5	Region1167	rs9892906	1	0	NA	1	0.111111
RPL26	Region1167	rs9892906	2	0	NA	9	1
LINC00538	Region1168	chr1_214148919	0	1	NA	-9	-1
PROX1	Region1168	chr1_214148919	0	11	NA	-90	-10
SMYD2	Region1168	chr1_214148919	1	10	NA	-74	-8.22222
LHFPL2	Region1170	rs6874508	15	10	NA	30	3.33333
SCAMP1	Region1170	rs6874508	1	0	NA	1	0.111111
C13orf45	Region1171	rs9565288	12	0	NA	24	2.66667
KCTD12	Region1171	rs9565288	12	0	NA	24	2.66667
EIF3H	Region1173	chr8_117473330	1	6	NA	-15	-1.66667
LINC00536	Region1173	chr8_117473330	1	6	NA	-15	-1.66667
LRRC28	Region1176	chr15_99644112	2	0	NA	3	0.333333
LYSMD4	Region1176	chr15_99644112	0	0	4	0	0
MEF2A	Region1176	chr15_99644112	70	2	NA	452	50.2222
PGPEP1L	Region1176	chr15_99644112	0	1	NA	-9	-1
SYNM	Region1176	chr15_99644112	2	1	NA	-6	-0.666667
TTC23	Region1176	chr15_99644112	3	0	NA	7	0.777778
CLDN20	Region1177	rs34119039	5	0	NA	45	5
NOX3	Region1177	rs34119039	2	0	NA	9	1
TFB1M	Region1177	rs34119039	21	0	NA	180	20
TIAM2	Region1177	rs34119039	8	0	NA	48	5.33333
LINC01121	Region1178	chr2_45366416	0	3	NA	-16	-1.77778
SIX2	Region1178	chr2_45366416	0	4	NA	-25	-2.77778
SIX3	Region1178	chr2_45366416	0	1	NA	-9	-1
RGSL1	Region1179	rs12409481	0	2	NA	-11	-1.22222
ADAMTS9-AS2	Region1180	rs60888988	4	4	NA	0	0
MIR548A2	Region1180	rs60888988	4	4	NA	0	0
CCDC141	Region1181	rs12620539	2	0	NA	2	0.222222
ZNF385B	Region1181	rs12620539	0	10	NA	-11	-1.22222
CHCHD10	Region1182	chr22_23742663	2	1	NA	7	0.777778
IGLL1	Region1182	chr22_23742663	1	5	NA	-4	-0.444444
MMP11	Region1182	chr22_23742663	2	1	NA	7	0.777778
SMARCB1	Region1182	chr22_23742663	0	0	1	0	0
ZDHHC8P1	Region1182	chr22_23742663	2	6	NA	-1	-0.111111
AGT	Region1184	rs11568054	1	1	NA	-4	-0.444444
GALNT2	Region1184	rs11568054	1	0	NA	9	1
KIAA1755	Region1187	chr20_36832931	2	1	NA	-3	-0.333333
RPRD1B	Region1187	chr20_36832931	1	0	NA	9	1
TGM2	Region1187	chr20_36832931	2	1	NA	-3	-0.333333
TTI1	Region1187	chr20_36832931	2	2	NA	4	0.444444
VSTM2L	Region1187	chr20_36832931	1	3	NA	-6	-0.666667
KC6	Region1188	chr18_38446377	0	1	NA	-2	-0.222222
PIK3C3	Region1188	chr18_38446377	0	1	NA	-2	-0.222222
FAM110B	Region119	chr8_58159737	32	30	NA	48	5.33333
IMPAD1	Region119	chr8_58159737	0	2	NA	-15	-1.66667
LINC00588	Region119	chr8_58159737	32	32	NA	46	5.11111
LOC100507651	Region119	chr8_58159737	1	2	NA	-14	-1.55556
LOC286177	Region119	chr8_58159737	1	2	NA	-1	-0.111111
AICDA	Region1191	rs4883168	3	2	NA	6	0.666667
C3AR1	Region1191	rs4883168	16	0	NA	60	6.66667
CLEC4E	Region1191	rs4883168	9	5	NA	13	1.44444
CLEC6A	Region1191	rs4883168	0	0	3	0	0
NECAP1	Region1191	rs4883168	14	0	NA	52	5.77778
PARVB	Region1192	chr22_44596758	4	0	NA	25	2.77778
PARVG	Region1192	chr22_44596758	2	0	NA	9	1
FERD3L	Region1195	rs17432356	0	1	NA	-1	-0.111111
HDAC9	Region1195	rs17432356	2	0	NA	5	0.555556
TWISTNB	Region1195	rs17432356	0	1	NA	-1	-0.111111
DCBLD1	Region1197	rs62433107	35	59	NA	-170	-18.8889
ROS1	Region1197	rs62433107	13	45	NA	-164	-18.2222
ADAM20	Region1198	rs12886301	2	0	NA	18	2
COX16	Region1198	rs12886301	2	0	NA	16	1.77778
MED6	Region1198	rs12886301	9	10	NA	-16	-1.77778
SLC10A1	Region1198	rs12886301	0	1	NA	-4	-0.444444
SMOC1	Region1198	rs12886301	0	1	NA	-4	-0.444444
SYNJ2BP	Region1198	rs12886301	2	0	NA	16	1.77778
SYNJ2BP-COX16	Region1198	rs12886301	4	0	NA	32	3.55556
TTC9	Region1198	rs12886301	4	9	NA	-49	-5.44444
ADAP1	Region1200	chr7_846341	33	6	NA	90	10
C7orf50	Region1200	chr7_846341	69	9	NA	251	27.8889
COX19	Region1200	chr7_846341	46	7	NA	157	17.4444
CYP2W1	Region1200	chr7_846341	12	13	NA	-22	-2.44444
GPER1	Region1200	chr7_846341	9	3	NA	33	3.66667
HEATR2	Region1200	chr7_846341	0	1	NA	-5	-0.555556
SUN1	Region1200	chr7_846341	3	2	NA	10	1.11111
UNCX	Region1200	chr7_846341	27	2	NA	143	15.8889
ZFAND2A	Region1200	chr7_846341	36	2	NA	224	24.8889
LINC00967	Region1201	chr8_67198458	0	3	NA	-9	-1
LOC100505676	Region1201	chr8_67198458	0	3	NA	-9	-1
MTFR1	Region1201	chr8_67198458	1	0	NA	8	0.888889
PDE7A	Region1201	chr8_67198458	2	0	NA	18	2
FGF12	Region1202	chr3_192223421	0	2	NA	-8	-0.888889
MB21D2	Region1202	chr3_192223421	37	26	NA	-14	-1.55556
BRWD2	Region1204	rs934319	0	0	2	0	0
MIR5694	Region1204	rs934319	4	34	NA	-234	-26
PPAPDC1A	Region1204	rs934319	2	59	NA	-121	-13.4444
C12orf36	Region1205	rs11832072	1	9	NA	-37	-4.11111
EMP1	Region1205	rs11832072	2	10	NA	-31	-3.44444
AK9	Region1207	chr6_110026359	1	0	NA	3	0.333333
CCDC162P	Region1207	chr6_110026359	1	0	NA	4	0.444444
CD164	Region1207	chr6_110026359	1	0	NA	4	0.444444
FIG4	Region1207	chr6_110026359	3	0	NA	18	2
MICAL1	Region1207	chr6_110026359	1	0	NA	9	1
SLC22A16	Region1207	chr6_110026359	0	1	NA	-1	-0.111111
ACO1	Region1208	chr9_32479468	0	1	NA	-2	-0.222222
DDX58	Region1208	chr9_32479468	1	0	NA	9	1
LOC401497	Region1208	chr9_32479468	0	1	NA	-2	-0.222222
CDCA7	Region1210	rs72919341	7	2	NA	21	2.33333
OLA1	Region1210	rs72919341	4	0	NA	10	1.11111
SP3	Region1210	rs72919341	26	2	NA	120	13.3333
CASP12	Region1211	chr11_104924118	3	5	NA	3	0.333333
PDGFD	Region1211	chr11_104924118	5	6	NA	3	0.333333
NEDD4	Region1212	chr15_56239420	4	0	NA	20	2.22222
PRTG	Region1212	chr15_56239420	1	0	NA	1	0.111111
GSG1L	Region1215	chr16_27940608	0	10	NA	-65	-7.22222
IQCJ-SCHIP1	Region1217	rs55835802	4	0	NA	12	1.33333
LXN	Region1217	rs55835802	0	0	1	0	0
MFSD1	Region1217	rs55835802	29	9	NA	24	2.66667
RARRES1	Region1217	rs55835802	35	12	NA	16	1.77778
FGG	Region1219	chr4_155672155	0	17	NA	-90	-10
LRAT	Region1219	chr4_155672155	0	18	NA	-97	-10.7778
OC90	Region1221	rs62532839	0	24	NA	-122	-13.5556
LINC00710	Region1222	rs2031341	0	37	NA	-80	-8.88889
NONE	Region1222	rs2031341	5	6	NA	4	0.444444
SFTA1P	Region1222	rs2031341	5	44	NA	-84	-9.33333
SIPA1L3	Region1223	rs2544719	19	0	NA	82	9.11111
C1orf94	Region1227	chr1_34945659	0	12	NA	-78	-8.66667
GJB5	Region1227	chr1_34945659	0	12	NA	-78	-8.66667
GPR115	Region1228	rs16877876	0	2	NA	-2	-0.222222
OPN5	Region1228	rs16877876	0	5	NA	-12	-1.33333
PTCHD4	Region1228	rs16877876	0	2	NA	-3	-0.333333
DNAH3	Region1232	rs34126884	1	4	NA	-8	-0.888889
RRN3P1	Region1232	rs34126884	1	1	NA	1	0.111111
TMEM159	Region1232	rs34126884	1	0	NA	9	1
UQCRC2	Region1232	rs34126884	2	1	NA	10	1.11111
ALG10B	Region1238	chr12_39638151	1	1	NA	3	0.333333
CPNE8	Region1238	chr12_39638151	0	1	NA	-7	-0.777778
KIF21A	Region1238	chr12_39638151	0	1	NA	-7	-0.777778
NONE	Region1238	chr12_39638151	0	1	NA	-3	-0.333333
ARPC4-TTLL3	Region124	rs1145160	1	0	NA	9	1
LMCD1	Region124	rs1145160	1	0	NA	3	0.333333
RPUSD3	Region124	rs1145160	2	0	NA	18	2
SRGAP3	Region124	rs1145160	3	0	NA	3	0.333333
TTLL3	Region124	rs1145160	1	0	NA	9	1
TEAD1	Region1247	rs10734205	0	53	NA	-387	-43
DESI2	Region1251	chr1_244833713	2	0	NA	12	1.33333
D21S2088E	Region1253	chr21_25824699	1	0	NA	1	0.111111
LOC339622	Region1253	chr21_25824699	1	0	NA	1	0.111111
BMP2	Region1254	rs4815988	0	172	NA	-522	-58
HAO1	Region1254	rs4815988	0	172	NA	-522	-58
LTBP2	Region1255	rs72732130	1	1	NA	0	0
NPC2	Region1255	rs72732130	1	0	NA	9	1
SYNDIG1L	Region1255	rs72732130	6	11	NA	2	0.222222
VRTN	Region1255	rs72732130	5	10	NA	2	0.222222
ACTR3B	Region1257	rs7809276	0	3	NA	-3	-0.333333
DPP6	Region1257	rs7809276	0	3	NA	-3	-0.333333
LINC01003	Region1257	rs7809276	3	5	NA	-1	-0.111111
XRCC2	Region1257	rs7809276	3	5	NA	-1	-0.111111
INPP4B	Region1258	rs13130104	5	0	NA	9	1
THRB	Region1261	chr3_24353740	10	7	NA	9	1
MSANTD3	Region1263	chr9_103326950	4	2	NA	10	1.11111
TEX10	Region1263	chr9_103326950	4	2	NA	10	1.11111
ANKRD28	Region1265	rs4685245	7	0	NA	24	2.66667
HACL1	Region1265	rs4685245	1	0	NA	9	1
METTL6	Region1265	rs4685245	2	1	NA	1	0.111111
SH3BP5	Region1265	rs4685245	9	4	NA	23	2.55556
DIO3OS	Region1266	rs8012270	0	1	NA	-5	-0.555556
MEG9	Region1266	rs8012270	0	1	NA	-5	-0.555556
ST8SIA6	Region1267	rs12781012	6	3	NA	1	0.111111
TRDMT1	Region1267	rs12781012	2	0	NA	9	1
VIM	Region1267	rs12781012	8	3	NA	10	1.11111
MIR548N	Region1268	chr2_179287631	4	0	NA	33	3.66667
OSBPL6	Region1268	chr2_179287631	6	16	NA	-10	-1.11111
PDSS2	Region1269	rs62428029	3	0	NA	12	1.33333
SOBP	Region1269	rs62428029	0	1	NA	-9	-1
AJAP1	Region1271	chr1_5084199	0	26	NA	-53	-5.88889
MIR4417	Region1271	chr1_5084199	0	26	NA	-53	-5.88889
BAZ1A	Region1272	rs4982228	17	0	NA	92	10.2222
IGBP1P1	Region1272	rs4982228	2	0	NA	4	0.444444
ENPP1	Region1278	chr6_131480479	0	42	NA	-227	-25.2222
GRXCR1	Region1281	chr4_43505784	2	1	NA	4	0.444444
KCTD8	Region1281	chr4_43505784	2	0	NA	6	0.666667
APOB	Region1283	rs72898466	18	13	NA	14	1.55556
HS1BP3	Region1283	rs72898466	0	2	NA	-3	-0.333333
LOC645949	Region1283	rs72898466	18	13	NA	14	1.55556
RHOB	Region1283	rs72898466	0	2	NA	-3	-0.333333
BTG3	Region1285	rs2824484	4	0	NA	18	2
C21orf37	Region1285	rs2824484	0	2	NA	-2	-0.222222
C21orf91-OT1	Region1285	rs2824484	4	0	NA	18	2
ADAMTS17	Region1287	rs2900635	1	1	NA	0	0
CYFIP1	Region1289	chr15_22978205	8	0	NA	60	6.66667
NIPA1	Region1289	chr15_22978205	2	0	NA	6	0.666667
LMTK2	Region1291	chr7_97623411	0	1	NA	-3	-0.333333
OCM2	Region1291	chr7_97623411	0	1	NA	-3	-0.333333
HEY1	Region1297	rs972227	1	22	NA	-89	-9.88889
MRPS28	Region1297	rs972227	0	15	NA	-78	-8.66667
STMN2	Region1297	rs972227	1	9	NA	-17	-1.88889
CCDC38	Region1302	rs4519161	1	4	NA	-13	-1.44444
ELK3	Region1302	rs4519161	9	1	NA	31	3.44444
LTA4H	Region1302	rs4519161	9	1	NA	31	3.44444
TCF4	Region1303	rs62091579	9	5	NA	16	1.77778
CEACAM3	Region1305	chr19_42198477	2	0	NA	9	1
CEACAM4	Region1305	chr19_42198477	0	1	NA	-5	-0.555556
CEACAM5	Region1305	chr19_42198477	9	55	NA	-402	-44.6667
CEACAM6	Region1305	chr19_42198477	4	7	NA	-23	-2.55556
CEACAM7	Region1305	chr19_42198477	8	44	NA	-327	-36.3333
GRIK5	Region1305	chr19_42198477	1	1	NA	3	0.333333
TLE3	Region1306	chr15_70298837	0	1	NA	-2	-0.222222
UACA	Region1306	chr15_70298837	0	1	NA	-2	-0.222222
PEX2	Region1307	rs12549946	0	22	NA	-39	-4.33333
ZFHX4	Region1307	rs12549946	0	22	NA	-39	-4.33333
RALYL	Region1312	rs28541551	2	0	NA	3	0.333333
SNX16	Region1312	rs28541551	2	0	NA	3	0.333333
FBXO28	Region1313	chr1_224280555	3	1	NA	12	1.33333
TP53BP2	Region1313	chr1_224280555	1	1	NA	3	0.333333
LPA	Region1315	chr6_160831956	0	1	NA	-2	-0.222222
SLC22A1	Region1315	chr6_160831956	0	1	NA	-1	-0.111111
SLC22A2	Region1315	chr6_160831956	0	5	NA	-13	-1.44444
SLC22A3	Region1315	chr6_160831956	0	7	NA	-32	-3.55556
C17orf51	Region1316	chr17_20544687	0	5	NA	-7	-0.777778
FAM27L	Region1316	chr17_20544687	0	5	NA	-7	-0.777778
KCNJ12	Region1316	chr17_20544687	16	9	NA	10	1.11111
LOC440416	Region1316	chr17_20544687	0	2	NA	-4	-0.444444
MAP2K3	Region1316	chr17_20544687	10	9	NA	4	0.444444
IYD	Region1318	rs2223451	1	3	NA	-10	-1.11111
PLEKHG1	Region1318	rs2223451	1	3	NA	-10	-1.11111
REG3G	Region1320	rs384761	0	1	NA	-7	-0.777778
SNAR-H	Region1320	rs384761	0	1	NA	-7	-0.777778
ATF2	Region1325	rs35444483	0	1	NA	-8	-0.888889
CHN1	Region1325	rs35444483	5	34	NA	-111	-12.3333
FAM178A	Region1326	chr10_102923277	0	2	NA	-18	-2
PAX2	Region1326	chr10_102923277	0	13	NA	-117	-13
NPVF	Region1328	chr7_24905504	0	2	NA	-2	-0.222222
OSBPL3	Region1328	chr7_24905504	2	0	NA	14	1.55556
RNU6-16P	Region1328	chr7_24905504	0	2	NA	-2	-0.222222
AREG	Region1329	rs9993695	0	13	NA	-9	-1
BTC	Region1329	rs9993695	0	1	NA	-1	-0.111111
POU6F2	Region1332	chr7_39030852	0	7	NA	-41	-4.55556
VPS41	Region1332	chr7_39030852	0	1	NA	-1	-0.111111
FSTL5	Region1334	chr4_163448991	0	6	NA	-6	-0.666667
NAF1	Region1334	chr4_163448991	0	6	NA	-6	-0.666667
B3GALTL	Region1336	rs465620	0	2	NA	-7	-0.777778
EEF1DP3	Region1336	rs465620	9	0	NA	11	1.22222
FRY-AS1	Region1336	rs465620	8	0	NA	10	1.11111
RXFP2	Region1336	rs465620	0	2	NA	-7	-0.777778
DISC1FP1	Region1338	rs1354917	0	2	NA	-3	-0.333333
IQCG	Region1340	chr3_197500903	22	2	NA	127	14.1111
LMLN	Region1340	chr3_197500903	4	0	NA	14	1.55556
LRCH3	Region1340	chr3_197500903	5	0	NA	43	4.77778
ANP32AP1	Region1343	rs28465055	1	3	NA	-2	-0.222222
AQR	Region1343	rs28465055	2	0	NA	18	2
GJD2	Region1343	rs28465055	0	1	NA	-1	-0.111111
NONE	Region1343	rs28465055	0	1	NA	-1	-0.111111
ZNF770	Region1343	rs28465055	2	3	NA	7	0.777778
CTSC	Region1344	rs518167	1	2	NA	-1	-0.111111
GRM5	Region1344	rs518167	2	6	NA	-5	-0.555556
GRM5-AS1	Region1344	rs518167	0	2	NA	-5	-0.555556
PLCB4	Region1345	chr20_9421761	1	0	NA	4	0.444444
AXIN2	Region1346	rs11655644	0	1	NA	-6	-0.666667
RGS9	Region1346	rs11655644	0	1	NA	-6	-0.666667
FAM150B	Region1350	chr2_589617	2	29	NA	-72	-8
TMEM18	Region1350	chr2_589617	2	29	NA	-72	-8
SAFB	Region1353	rs17205911	1	0	NA	9	1
SAFB2	Region1353	rs17205911	1	0	NA	9	1
TINCR	Region1353	rs17205911	0	1	NA	-8	-0.888889
MTRNR2L5	Region1354	rs1454487	0	3	NA	-3	-0.333333
PCDH15	Region1354	rs1454487	0	3	NA	-3	-0.333333
JPH1	Region1355	rs34901894	0	1	NA	-5	-0.555556
LY96	Region1355	rs34901894	0	1	NA	-5	-0.555556
TPH2	Region1356	rs17110566	0	2	NA	-9	-1
CPQ	Region1360	rs1367917	9	26	NA	-41	-4.55556
TSPYL5	Region1360	rs1367917	12	28	NA	-41	-4.55556
ATP8A2	Region1363	chr13_25957246	0	41	NA	-280	-31.1111
ONECUT2	Region1365	rs1217563	0	3	NA	-24	-2.66667
ST8SIA3	Region1365	rs1217563	0	3	NA	-24	-2.66667
WDR7	Region1365	rs1217563	1	0	NA	8	0.888889
GABRG3	Region1366	rs72707667	0	6	NA	-6	-0.666667
MSRA	Region1368	chr8_10804558	2	0	NA	4	0.444444
XKR6	Region1368	chr8_10804558	10	22	NA	-84	-9.33333
PSD3	Region1371	rs7017766	2	1	NA	2	0.222222
LOC727982	Region1372	rs11895508	0	2	NA	-3	-0.333333
SOX11	Region1372	rs11895508	0	2	NA	-3	-0.333333
DCP2	Region1376	rs4260660	1	0	NA	9	1
MCC	Region1376	rs4260660	17	97	NA	-375	-41.6667
ELK2AP	Region1378	rs4983462	0	1	NA	-1	-0.111111
LINC00221	Region1378	rs4983462	0	2	NA	-14	-1.55556
NONE	Region1378	rs4983462	0	2	NA	-14	-1.55556
TMEM121	Region1378	rs4983462	0	1	NA	-1	-0.111111
LOC100506403	Region138	rs73902837	15	52	NA	-42	-4.66667
RUNX1	Region138	rs73902837	16	52	NA	-33	-3.66667
ATG4B	Region1382	chr2_242652825	10	0	NA	90	10
BOK	Region1382	chr2_242652825	1	1	NA	0	0
BOK-AS1	Region1382	chr2_242652825	1	1	NA	-5	-0.555556
DTYMK	Region1382	chr2_242652825	21	0	NA	153	17
ING5	Region1382	chr2_242652825	27	0	NA	191	21.2222
STK25	Region1382	chr2_242652825	1	1	NA	-5	-0.555556
C16orf45	Region1383	chr16_15476216	0	2	NA	-2	-0.222222
MPV17L	Region1383	chr16_15476216	7	5	NA	8	0.888889
NOVA1	Region1384	rs72661402	1	22	NA	-42	-4.66667
STXBP6	Region1384	rs72661402	1	22	NA	-42	-4.66667
UBE3D	Region1385	rs287838	3	0	NA	3	0.333333
CYSLTR2	Region1386	chr13_49227650	1	1	NA	8	0.888889
FNDC3A	Region1386	chr13_49227650	0	1	NA	-1	-0.111111
LINC00462	Region1386	chr13_49227650	1	0	NA	9	1
C4orf6	Region1387	rs7676792	0	7	NA	-7	-0.777778
EVC2	Region1387	rs7676792	16	0	NA	36	4
STK32B	Region1387	rs7676792	0	7	NA	-7	-0.777778
ARC	Region139	chr8_143662933	0	2	NA	-2	-0.222222
BAI1	Region139	chr8_143662933	0	2	NA	-2	-0.222222
MIR4472-1	Region139	chr8_143662933	0	1	NA	-7	-0.777778
MROH5	Region139	chr8_143662933	0	1	NA	-7	-0.777778
TSNARE1	Region139	chr8_143662933	7	0	NA	15	1.66667
ITGA9	Region1395	chr3_37681718	17	13	NA	59	6.55556
EFNA5	Region1396	rs62357486	1	2	NA	3	0.333333
NONE	Region1396	rs62357486	0	2	NA	-2	-0.222222
MOXD1	Region1399	chr6_132882711	0	3	NA	-4	-0.444444
STX7	Region1399	chr6_132882711	0	3	NA	-4	-0.444444
TAAR6	Region1399	chr6_132882711	0	1	NA	-6	-0.666667
TAAR8	Region1399	chr6_132882711	0	1	NA	-6	-0.666667
GUSBP4	Region1400	chr6_58460142	5	14	NA	11	1.22222
NONE	Region1400	chr6_58460142	0	12	NA	-15	-1.66667
PRIM2	Region1400	chr6_58460142	1	2	NA	-5	-0.555556
CAV1	Region1404	rs12706089	4	7	NA	-36	-4
CAV2	Region1404	rs12706089	3	30	NA	-97	-10.7778
ST7	Region1404	rs12706089	2	8	NA	-24	-2.66667
TES	Region1404	rs12706089	0	20	NA	-42	-4.66667
WNT2	Region1404	rs12706089	2	11	NA	-33	-3.66667
COX7B2	Region1408	rs41265717	0	1	NA	-1	-0.111111
GABRA4	Region1408	rs41265717	3	6	NA	-10	-1.11111
GABRB1	Region1408	rs41265717	1	2	NA	-4	-0.444444
C9orf40	Region1410	rs11144422	0	3	NA	-4	-0.444444
TRPM6	Region1410	rs11144422	0	3	NA	-4	-0.444444
CCT6P3	Region1414	chr7_64570604	36	4	NA	256	28.4444
ERV3	Region1414	chr7_64570604	0	0	3	0	0
ERV3-1	Region1414	chr7_64570604	5	4	NA	6	0.666667
LOC441242	Region1414	chr7_64570604	0	4	NA	-9	-1
ZNF117	Region1414	chr7_64570604	7	5	NA	-1	-0.111111
ZNF273	Region1414	chr7_64570604	0	5	NA	-8	-0.888889
ZNF92	Region1414	chr7_64570604	12	4	NA	58	6.44444
LOC283177	Region1417	rs56325224	1	42	NA	-96	-10.6667
NONE	Region1417	rs56325224	1	42	NA	-96	-10.6667
ALX1	Region1421	rs62640110	18	38	NA	-39	-4.33333
RASSF9	Region1421	rs62640110	18	38	NA	-39	-4.33333
EFHB	Region1423	rs56337237	2	12	NA	-38	-4.22222
KAT2B	Region1423	rs56337237	8	0	NA	49	5.44444
RAB5A	Region1423	rs56337237	0	5	NA	-25	-2.77778
SORCS3	Region1424	rs72813069	0	1	NA	-1	-0.111111
CEP41	Region1425	chr7_129670328	3	0	NA	15	1.66667
ZC3HC1	Region1425	chr7_129670328	1	0	NA	9	1
ACADM	Region1436	rs7555627	0	10	NA	-41	-4.55556
CRYZ	Region1436	rs7555627	1	0	NA	6	0.666667
LHX8	Region1436	rs7555627	0	1	NA	-4	-0.444444
SLC44A5	Region1436	rs7555627	0	11	NA	-50	-5.55556
TYW3	Region1436	rs7555627	1	1	NA	-1	-0.111111
LINC00944	Region1443	rs7299097	0	3	NA	-6	-0.666667
LOC440117	Region1443	rs7299097	0	4	NA	-7	-0.777778
ADAMTS3	Region1450	chr4_74136110	1	0	NA	1	0.111111
AFP	Region1450	chr4_74136110	0	4	NA	-10	-1.11111
ALB	Region1450	chr4_74136110	4	2	NA	3	0.333333
ANKRD17	Region1450	chr4_74136110	30	1	NA	221	24.5556
COX18	Region1450	chr4_74136110	6	0	NA	37	4.11111
RASSF6	Region1450	chr4_74136110	1	0	NA	1	0.111111
CACNA1E	Region1456	rs2297183	3	21	NA	-102	-11.3333
GM140	Region1456	rs2297183	3	21	NA	-102	-11.3333
KIAA1614	Region1456	rs2297183	1	0	NA	8	0.888889
STX6	Region1456	rs2297183	1	0	NA	8	0.888889
LOC100287225	Region1457	rs72915126	0	1	NA	-1	-0.111111
MEX3C	Region1457	rs72915126	1	1	NA	8	0.888889
IGFBP3	Region146	rs10268217	1	0	NA	1	0.111111
TNS3	Region146	rs10268217	1	0	NA	1	0.111111
LOC387810	Region1464	rs11214218	3	21	NA	-84	-9.33333
NCAM1	Region1464	rs11214218	0	3	NA	-10	-1.11111
PLET1	Region1464	rs11214218	3	18	NA	-74	-8.22222
FZD1	Region1466	chr7_91377244	0	1	NA	-1	-0.111111
MTERF	Region1466	chr7_91377244	0	1	NA	-1	-0.111111
CTSL	Region1474	chr9_90487519	0	1	NA	-9	-1
CTSL3P	Region1474	chr9_90487519	0	2	NA	-17	-1.88889
CTSLP8	Region1474	chr9_90487519	0	1	NA	-2	-0.222222
DAPK1	Region1474	chr9_90487519	2	0	NA	9	1
LOC392364	Region1474	chr9_90487519	0	2	NA	-4	-0.444444
SPATA31E1	Region1474	chr9_90487519	0	1	NA	-2	-0.222222
NONE	Region1476	chr11_79247054	0	6	NA	-25	-2.77778
TENM4	Region1476	chr11_79247054	0	7	NA	-29	-3.22222
LRRC8B	Region1479	chr1_90166196	6	0	NA	36	4
LRRC8C	Region1479	chr1_90166196	3	0	NA	13	1.44444
FAM19A1	Region1486	rs9872072	0	5	NA	-5	-0.555556
FAM19A4	Region1486	rs9872072	0	4	NA	-11	-1.22222
BICC1	Region1489	rs7893512	2	3	NA	-11	-1.22222
TFAM	Region1489	rs7893512	0	3	NA	-13	-1.44444
ACSS1	Region1493	chr20_24996795	4	0	NA	27	3
APMAP	Region1493	chr20_24996795	1	0	NA	9	1
MXD4	Region1496	rs1183191	1	1	NA	0	0
ZFYVE28	Region1496	rs1183191	5	5	NA	-7	-0.777778
STMN4	Region1500	chr8_26975839	0	4	NA	-31	-3.44444
TRIM35	Region1500	chr8_26975839	0	2	NA	-16	-1.77778
DIS3L2	Region1501	chr2_232793136	5	0	NA	31	3.44444
PLEKHA2	Region1502	chr8_38414278	20	0	NA	108	12
ZBTB34	Region1505	chr9_129616086	0	1	NA	-4	-0.444444
ZBTB43	Region1505	chr9_129616086	0	1	NA	-4	-0.444444
CHRM2	Region1507	rs11766224	0	13	NA	-17	-1.88889
CNOT4	Region1507	rs11766224	19	0	NA	141	15.6667
LUZP6	Region1507	rs11766224	0	13	NA	-17	-1.88889
NUP205	Region1507	rs11766224	1	0	NA	9	1
CD109	Region1508	rs72953359	1	0	NA	2	0.222222
SLC17A5	Region1508	rs72953359	2	0	NA	11	1.22222
CARTPT	Region1514	rs4403163	0	20	NA	-58	-6.44444
MAP1B	Region1514	rs4403163	0	20	NA	-58	-6.44444
APBB3	Region1515	chr5_139256852	0	0	1	0	0
NRG2	Region1515	chr5_139256852	3	2	NA	-4	-0.444444
VTRNA1-2	Region1515	chr5_139256852	1	1	NA	-3	-0.333333
FAM163A	Region152	rs11577513	0	23	NA	-108	-12
LHX4	Region152	rs11577513	1	4	NA	-9	-1
LOC100527964	Region152	rs11577513	3	0	NA	26	2.88889
TDRD5	Region152	rs11577513	0	3	NA	-13	-1.44444
LOC729506	Region1520	rs12519755	0	6	NA	-6	-0.666667
MTRR	Region1520	rs12519755	0	6	NA	-6	-0.666667
ALG6	Region1521	rs7518267	5	1	NA	28	3.11111
EFCAB7	Region1521	rs7518267	4	0	NA	10	1.11111
FOXD3	Region1521	rs7518267	0	1	NA	-7	-0.777778
ITGB3BP	Region1521	rs7518267	4	0	NA	15	1.66667
PGM1	Region1521	rs7518267	4	11	NA	14	1.55556
ROR1	Region1521	rs7518267	0	11	NA	-11	-1.22222
EBF3	Region1522	rs10829664	0	5	NA	-35	-3.88889
MGMT	Region1522	rs10829664	0	1	NA	-1	-0.111111
MKI67	Region1522	rs10829664	0	1	NA	-1	-0.111111
MYO3B	Region1524	rs7564575	13	43	NA	-199	-22.1111
HMP19	Region1525	rs13167802	0	2	NA	-8	-0.888889
MSX2	Region1525	rs13167802	0	2	NA	-8	-0.888889
ARF1	Region1526	chr1_228256443	1	1	NA	-6	-0.666667
CDC42BPA	Region1526	chr1_228256443	0	1	NA	-1	-0.111111
WNT3A	Region1526	chr1_228256443	1	1	NA	-6	-0.666667
ZNF678	Region1526	chr1_228256443	0	1	NA	-1	-0.111111
ANKS1B	Region1527	chr12_99526898	4	0	NA	8	0.888889
C7orf33	Region1530	rs6464905	0	4	NA	-8	-0.888889
CNTNAP2	Region1530	rs6464905	0	4	NA	-8	-0.888889
HS6ST1	Region1531	rs73956035	3	2	NA	1	0.111111
LOC389033	Region1531	rs73956035	3	2	NA	1	0.111111
IGSF21	Region1532	chr1_18607642	4	41	NA	-93	-10.3333
HS6ST1	Region1538	chr2_130657048	0	2	NA	-4	-0.444444
LOC389033	Region1538	chr2_130657048	0	2	NA	-4	-0.444444
CHST15	Region1540	rs1878618	0	2	NA	-2	-0.222222
CPXM2	Region1540	rs1878618	0	6	NA	-25	-2.77778
B3GAT2	Region1545	chr6_71428295	16	8	NA	32	3.55556
MIR30C2	Region1545	chr6_71428295	22	4	NA	94	10.4444
OGFRL1	Region1545	chr6_71428295	50	12	NA	216	24
SMAP1	Region1545	chr6_71428295	1	0	NA	1	0.111111
ETS1	Region1546	chr11_127414893	0	2	NA	-4	-0.444444
KIRREL3-AS3	Region1546	chr11_127414893	0	2	NA	-4	-0.444444
LINC00838	Region1548	chr10_33925430	1	5	NA	-18	-2
NRP1	Region1548	chr10_33925430	1	4	NA	-17	-1.88889
PARD3	Region1548	chr10_33925430	0	1	NA	-1	-0.111111
CNTNAP5	Region1551	chr2_126701473	2	3	NA	-1	-0.111111
GYPC	Region1551	chr2_126701473	2	3	NA	-1	-0.111111
GRK5	Region1553	rs11198937	2	0	NA	6	0.666667
RGS10	Region1553	rs11198937	2	0	NA	6	0.666667
SFXN4	Region1553	rs11198937	1	0	NA	9	1
DTNA	Region1558	chr18_32061963	1	4	NA	-15	-1.66667
NOL4	Region1558	chr18_32061963	1	8	NA	-20	-2.22222
MIR4792	Region1559	chr3_25459210	0	1	NA	-2	-0.222222
RARB	Region1559	chr3_25459210	0	1	NA	-2	-0.222222
ADCY9	Region1561	chr16_3578129	0	1	NA	-7	-0.777778
CLUAP1	Region1561	chr16_3578129	1	0	NA	7	0.777778
CREBBP	Region1561	chr16_3578129	0	1	NA	-7	-0.777778
NLRC3	Region1561	chr16_3578129	3	0	NA	18	2
TRAP1	Region1561	chr16_3578129	2	0	NA	8	0.888889
ZSCAN32	Region1561	chr16_3578129	1	0	NA	3	0.333333
BTBD3	Region1562	chr20_11807076	1	0	NA	1	0.111111
LOC339593	Region1562	chr20_11807076	1	0	NA	1	0.111111
DYNAP	Region1563	chr18_52279500	29	105	NA	-230	-25.5556
RAB27B	Region1563	chr18_52279500	29	105	NA	-230	-25.5556
MEX3B	Region1564	chr15_82338459	1	0	NA	9	1
C7orf10	Region1567	rs10215805	1	0	NA	3	0.333333
INHBA	Region1567	rs10215805	1	0	NA	3	0.333333
LRRC37A6P	Region1568	chr10_27722464	0	1	NA	-2	-0.222222
MKX	Region1568	chr10_27722464	14	51	NA	-120	-13.3333
PTCHD3	Region1568	chr10_27722464	0	1	NA	-2	-0.222222
RAB18	Region1568	chr10_27722464	13	51	NA	-121	-13.4444
EFCAB4B	Region1569	rs4765734	23	1	NA	201	22.3333
PRMT8	Region1569	rs4765734	7	2	NA	48	5.33333
ADPRHL1	Region157	rs61967983	0	1	NA	-8	-0.888889
GRTP1	Region157	rs61967983	0	1	NA	-8	-0.888889
SLC6A15	Region1570	rs71450915	0	4	NA	-4	-0.444444
TMTC2	Region1570	rs71450915	11	4	NA	15	1.66667
DCLK2	Region1576	rs11726631	2	2	NA	2	0.222222
LRBA	Region1576	rs11726631	3	1	NA	12	1.33333
RPS3A	Region1576	rs11726631	1	1	NA	0	0
CHL1	Region1581	rs62230378	0	3	NA	-4	-0.444444
NONE	Region1581	rs62230378	0	2	NA	-2	-0.222222
ACTG2	Region1583	chr2_74275789	0	1	NA	-1	-0.111111
DGUOK	Region1583	chr2_74275789	1	0	NA	9	1
TET3	Region1583	chr2_74275789	1	0	NA	9	1
CTTNBP2	Region1584	rs6971975	1	3	NA	-3	-0.333333
NAA38	Region1584	rs6971975	0	2	NA	-2	-0.222222
DYNLRB2	Region1589	rs11150259	0	22	NA	-39	-4.33333
MAF	Region1589	rs11150259	0	22	NA	-39	-4.33333
DKFZp686K1684	Region1594	chr11_31900271	0	1	NA	-9	-1
RCN1	Region1594	chr11_31900271	0	2	NA	-4	-0.444444
WT1	Region1594	chr11_31900271	16	14	NA	-12	-1.33333
FPGT	Region1595	chr1_73618447	0	0	1	0	0
EMB	Region1598	chr5_49941814	10	0	NA	41	4.55556
NONE	Region1598	chr5_49941814	7	0	NA	25	2.77778
PARP8	Region1598	chr5_49941814	1	0	NA	8	0.888889
JRKL-AS1	Region1599	rs10894283	1	0	NA	1	0.111111
NONE	Region1599	rs10894283	1	0	NA	1	0.111111
DUSP14	Region1605	chr17_36174147	3	2	NA	4	0.444444
SYNRG	Region1605	chr17_36174147	16	0	NA	144	16
BLVRA	Region1606	rs2730610	4	9	NA	12	1.33333
HECW1	Region1606	rs2730610	1	3	NA	-18	-2
MRPS24	Region1606	rs2730610	6	9	NA	30	3.33333
STK17A	Region1606	rs2730610	1	1	NA	-5	-0.555556
URGCP	Region1606	rs2730610	10	1	NA	85	9.44444
URGCP-MRPS24	Region1606	rs2730610	20	1	NA	139	15.4444
PARD3	Region1608	chr10_34998474	0	2	NA	-10	-1.11111
LOC388942	Region1615	rs891272	1	3	NA	-2	-0.222222
SLC8A1	Region1615	rs891272	1	3	NA	-2	-0.222222
MRPL15	Region1616	chr8_55302387	0	56	NA	-158	-17.5556
RP1	Region1616	chr8_55302387	0	1	NA	-7	-0.777778
SOX17	Region1616	chr8_55302387	0	57	NA	-165	-18.3333
FSTL4	Region1617	chr5_132818033	15	30	NA	-220	-24.4444
ANKRD36	Region1618	rs10520549	0	0	1	0	0
LINC01125	Region1618	rs10520549	1	0	NA	2	0.222222
TMEM131	Region1618	rs10520549	2	0	NA	14	1.55556
ZAP70	Region1618	rs10520549	2	0	NA	12	1.33333
C1QTNF3-AMACR	Region1620	chr5_34631376	0	3	NA	-17	-1.88889
RAI14	Region1620	chr5_34631376	1	4	NA	-14	-1.55556
GRID1	Region1621	rs1112487	2	15	NA	-13	-1.44444
LOC641367	Region1623	rs11085493	1	0	NA	1	0.111111
ZNF100	Region1623	rs11085493	23	0	NA	43	4.77778
ZNF429	Region1623	rs11085493	7	0	NA	11	1.22222
PTPRM	Region1625	chr18_8322395	1	0	NA	4	0.444444
OR51F1	Region1637	rs10466462	0	15	NA	-15	-1.66667
OR52A5	Region1637	rs10466462	0	2	NA	-3	-0.333333
OR52E2	Region1637	rs10466462	0	2	NA	-3	-0.333333
OR52R1	Region1637	rs10466462	0	15	NA	-15	-1.66667
ADCY5	Region1639	chr3_123157245	0	3	NA	-24	-2.66667
MYLK	Region1639	chr3_123157245	19	11	NA	9	1
PTPLB	Region1639	chr3_123157245	0	2	NA	-17	-1.88889
DHX35	Region1642	chr20_37852914	0	1	NA	-1	-0.111111
LOC339568	Region1642	chr20_37852914	4	9	NA	1	0.111111
MAFB	Region1642	chr20_37852914	4	6	NA	8	0.888889
GRB14	Region1645	chr2_166346192	0	1	NA	-9	-1
ELF3	Region1648	chr1_202130166	0	0	17	0	0
LGR6	Region1648	chr1_202130166	1	2	NA	-13	-1.44444
PTPN7	Region1648	chr1_202130166	4	0	NA	30	3.33333
PTPRVP	Region1648	chr1_202130166	9	0	NA	29	3.22222
RNPEP	Region1648	chr1_202130166	49	0	NA	280	31.1111
TIMM17A	Region1648	chr1_202130166	7	0	NA	28	3.11111
KIAA2026	Region1649	rs4389996	10	0	NA	81	9
LOC100289673	Region1652	rs17162633	4	0	NA	4	0.444444
TMEM232	Region1652	rs17162633	4	0	NA	4	0.444444
CCND1	Region1657	rs12146485	4	3	NA	6	0.666667
MYEOV	Region1657	rs12146485	4	3	NA	6	0.666667
CNIH3	Region166	rs12565737	0	15	NA	-21	-2.33333
CNIH4	Region166	rs12565737	2	0	NA	4	0.444444
DNAH14	Region166	rs12565737	123	31	NA	173	19.2222
NVL	Region166	rs12565737	2	0	NA	4	0.444444
F13A1	Region1661	chr6_5628793	0	1	NA	-8	-0.888889
FARS2	Region1661	chr6_5628793	3	0	NA	6	0.666667
NRN1	Region1661	chr6_5628793	0	1	NA	-8	-0.888889
FMNL2	Region1662	chr2_153360798	1	0	NA	2	0.222222
ACTBL2	Region1664	rs13154926	2	0	NA	4	0.444444
PLK2	Region1664	rs13154926	2	0	NA	4	0.444444
FAM110B	Region1665	chr8_59197287	1	1	NA	-1	-0.111111
UBXN2B	Region1665	chr8_59197287	1	1	NA	-1	-0.111111
CDK18	Region1669	rs11240551	2	2	NA	-4	-0.444444
ELK4	Region1669	rs11240551	34	6	NA	158	17.5556
LOC284578	Region1669	rs11240551	1	1	NA	-5	-0.555556
MFSD4	Region1669	rs11240551	17	0	NA	90	10
NUCKS1	Region1669	rs11240551	9	3	NA	28	3.11111
SLC45A3	Region1669	rs11240551	31	11	NA	94	10.4444
PDLIM5	Region1676	rs280092	1	0	NA	3	0.333333
OSBPL10	Region1678	chr3_31726052	1	3	NA	-2	-0.222222
CSGALNACT1	Region1687	rs34535863	5	2	NA	12	1.33333
INTS10	Region1687	rs34535863	5	2	NA	12	1.33333
IFLTD1	Region1688	rs10842532	11	3	NA	13	1.44444
KRAS	Region1688	rs10842532	11	3	NA	13	1.44444
MYO5A	Region1692	chr15_52560021	10	0	NA	53	5.88889
MYO5C	Region1692	chr15_52560021	1	0	NA	4	0.444444
CAND1	Region1694	rs5008779	0	2	NA	-2	-0.222222
GRIP1	Region1694	rs5008779	2	3	NA	2	0.222222
FPGT-TNNI3K	Region1698	rs61776248	2	3	NA	1	0.111111
TNNI3K	Region1698	rs61776248	2	3	NA	1	0.111111
COMMD6	Region1705	chr13_76065339	1	0	NA	9	1
TBC1D4	Region1705	chr13_76065339	4	0	NA	9	1
FREM3	Region1711	rs62337763	1	1	NA	1	0.111111
GYPA	Region1711	rs62337763	2	0	NA	4	0.444444
GYPB	Region1711	rs62337763	2	0	NA	4	0.444444
GYPE	Region1711	rs62337763	1	0	NA	2	0.222222
DIAPH3	Region1712	rs9537996	0	2	NA	-8	-0.888889
PCDH17	Region1712	rs9537996	0	2	NA	-8	-0.888889
ROCK2	Region1714	chr2_11482480	2	0	NA	9	1
AXIN2	Region1715	rs9675157	0	3	NA	-17	-1.88889
CEP112	Region1715	rs9675157	0	2	NA	-12	-1.33333
RGS9	Region1715	rs9675157	0	1	NA	-5	-0.555556
AAK1	Region1716	rs11693348	2	0	NA	11	1.22222
ANXA4	Region1716	rs11693348	7	0	NA	36	4
ASPRV1	Region1716	rs11693348	2	0	NA	5	0.555556
MXD1	Region1716	rs11693348	2	0	NA	5	0.555556
NFU1	Region1716	rs11693348	1	0	NA	2	0.222222
MIR4300	Region1718	chr11_80429446	0	1	NA	-1	-0.111111
TENM4	Region1718	chr11_80429446	0	1	NA	-1	-0.111111
ADAMTS15	Region1726	rs73017590	0	1	NA	-4	-0.444444
C11orf44	Region1726	rs73017590	0	3	NA	-8	-0.888889
SNX19	Region1726	rs73017590	0	2	NA	-4	-0.444444
ZBBX	Region1727	rs11710114	1	2	NA	4	0.444444
LINC01029	Region1728	rs9961015	0	1	NA	-6	-0.666667
SALL3	Region1728	rs9961015	0	1	NA	-6	-0.666667
ACAP2	Region1730	chr3_195127767	1	0	NA	8	0.888889
XXYLT1	Region1730	chr3_195127767	1	0	NA	5	0.555556
GAP43	Region1733	rs1533931	1	0	NA	3	0.333333
ZBTB20	Region1733	rs1533931	25	0	NA	67	7.44444
CACNA1B	Region1735	rs7391010	0	1	NA	-5	-0.555556
CYP7B1	Region1738	chr8_66038733	1	0	NA	1	0.111111
LINC00251	Region1738	chr8_66038733	1	1	NA	0	0
LOC401463	Region1738	chr8_66038733	0	2	NA	-4	-0.444444
MIR124-2	Region1738	chr8_66038733	0	2	NA	-4	-0.444444
DISC1FP1	Region1744	rs1728739	1	0	NA	1	0.111111
FAT3	Region1744	rs1728739	1	0	NA	1	0.111111
CTXN3	Region1747	chr5_127242800	1	0	NA	1	0.111111
FBN2	Region1747	chr5_127242800	1	0	NA	2	0.222222
FLJ33630	Region1747	chr5_127242800	1	0	NA	1	0.111111
ST3GAL1	Region1753	chr8_135466637	1	3	NA	-6	-0.666667
ZFAT	Region1753	chr8_135466637	4	3	NA	18	2
LCORL	Region1758	rs1488839	0	5	NA	-7	-0.777778
SLIT2	Region1758	rs1488839	0	5	NA	-7	-0.777778
NRG1	Region1759	chr8_32571491	6	44	NA	-136	-15.1111
NRSN2	Region1762	rs6075996	43	20	NA	130	14.4444
SOX12	Region1762	rs6075996	52	23	NA	171	19
ZCCHC3	Region1762	rs6075996	2	0	NA	16	1.77778
FAM69C	Region1764	rs1559806	0	5	NA	-15	-1.66667
ARF3	Region1767	rs2720301	16	0	NA	108	12
CCDC65	Region1767	rs2720301	0	24	NA	-154	-17.1111
FKBP11	Region1767	rs2720301	2	0	NA	18	2
NCKAP5L	Region1767	rs2720301	79	8	NA	400	44.4444
RND1	Region1767	rs2720301	0	24	NA	-154	-17.1111
TMBIM6	Region1767	rs2720301	9	8	NA	26	2.88889
WNT1	Region1767	rs2720301	0	1	NA	-3	-0.333333
WNT10B	Region1767	rs2720301	0	2	NA	-4	-0.444444
WWC2	Region1770	chr4_184181515	5	4	NA	9	1
STX18	Region1771	rs34366541	43	0	NA	222	24.6667
CNOT11	Region1772	rs7577564	1	0	NA	3	0.333333
CREG2	Region1772	rs7577564	29	26	NA	1	0.111111
MAP4K4	Region1772	rs7577564	0	0	2	0	0
MIR5696	Region1772	rs7577564	10	4	NA	16	1.77778
TBC1D8	Region1772	rs7577564	1	0	NA	3	0.333333
PBX1	Region1775	chr1_164719854	10	9	NA	-19	-2.11111
GFRA1	Region1776	chr10_117906683	0	16	NA	-29	-3.22222
COPB2	Region1779	chr3_139108072	1	0	NA	9	1
ATP8A1	Region1780	chr4_42322167	23	1	NA	184	20.4444
BEND4	Region1780	chr4_42322167	2	2	NA	-1	-0.111111
SHISA3	Region1780	chr4_42322167	5	4	NA	-3	-0.333333
43167	Region1781	chr10_45995006	2	0	NA	5	0.555556
ZFAND4	Region1781	chr10_45995006	4	0	NA	21	2.33333
FAM49A	Region1782	rs9306903	3	2	NA	2	0.222222
RAD51AP2	Region1782	rs9306903	3	2	NA	2	0.222222
ANXA3	Region1785	chr4_79497345	1	0	NA	1	0.111111
FRAS1	Region1785	chr4_79497345	1	0	NA	2	0.222222
LINC01088	Region1785	chr4_79497345	0	1	NA	-2	-0.222222
PAQR3	Region1785	chr4_79497345	0	1	NA	-2	-0.222222
BANF2	Region1787	rs6080901	1	0	NA	2	0.222222
SNX5	Region1787	rs6080901	1	0	NA	2	0.222222
EIF2AK4	Region1788	rs66690776	10	2	NA	35	3.88889
GPR176	Region1788	rs66690776	6	5	NA	-12	-1.33333
CTSO	Region179	chr4_157550210	1	0	NA	2	0.222222
PDGFC	Region179	chr4_157550210	1	0	NA	2	0.222222
PRKAG2	Region1790	rs11771399	25	0	NA	92	10.2222
CHRNA6	Region1793	chr8_42397427	4	2	NA	3	0.333333
SMIM19	Region1793	chr8_42397427	1	0	NA	9	1
THAP1	Region1793	chr8_42397427	2	1	NA	3	0.333333
FIP1L1	Region1794	chr4_54436291	3	0	NA	13	1.44444
LNX1	Region1794	chr4_54436291	1	0	NA	1	0.111111
SCFD2	Region1794	chr4_54436291	1	0	NA	2	0.222222
VPS13B	Region1797	rs13275732	2	0	NA	3	0.333333
H3F3C	Region1800	rs4995576	7	0	NA	14	1.55556
KIAA1551	Region1800	rs4995576	7	0	NA	14	1.55556
CRHR2	Region1805	chr7_30762830	0	1	NA	-1	-0.111111
INMT	Region1805	chr7_30762830	0	1	NA	-1	-0.111111
ZNRF2	Region1805	chr7_30762830	2	0	NA	8	0.888889
KCNQ1	Region1806	rs12282937	12	0	NA	32	3.55556
FGF14	Region1810	rs9513942	0	47	NA	-104	-11.5556
MIR205HG	Region1813	rs72748306	0	44	NA	-75	-8.33333
PLXNA2	Region1813	rs72748306	0	44	NA	-75	-8.33333
FAM84B	Region1814	rs16901667	0	3	NA	-5	-0.555556
PCAT1	Region1814	rs16901667	0	3	NA	-5	-0.555556
LINC00689	Region1816	chr7_158766611	0	4	NA	-19	-2.11111
WDR60	Region1816	chr7_158766611	0	4	NA	-19	-2.11111
CDK5RAP2	Region1818	chr9_123289296	1	23	NA	-22	-2.44444
MIR147A	Region1818	chr9_123289296	0	23	NA	-31	-3.44444
ERC2	Region1819	chr3_55929050	0	1	NA	-3	-0.333333
IGFBP7-AS1	Region182	chr4_57846625	0	66	NA	-99	-11
NOA1	Region182	chr4_57846625	2	0	NA	12	1.33333
NONE	Region182	chr4_57846625	0	66	NA	-99	-11
POLR2B	Region182	chr4_57846625	2	0	NA	9	1
REST	Region182	chr4_57846625	3	0	NA	21	2.33333
PRH1-PRR4	Region1820	rs12310531	10	0	NA	38	4.22222
PRR4	Region1820	rs12310531	3	0	NA	8	0.888889
TAS2R10	Region1820	rs12310531	3	7	NA	-5	-0.555556
TAS2R31	Region1820	rs12310531	0	0	1	0	0
TAS2R43	Region1820	rs12310531	0	0	2	0	0
TAS2R46	Region1820	rs12310531	0	0	2	0	0
TAS2R7	Region1820	rs12310531	0	24	NA	-28	-3.11111
TAS2R8	Region1820	rs12310531	0	5	NA	-9	-1
TAS2R9	Region1820	rs12310531	0	10	NA	-17	-1.88889
YBX3	Region1820	rs12310531	0	15	NA	-15	-1.66667
LOC100133050	Region1821	rs6596752	2	24	NA	-21	-2.33333
LOC100289230	Region1821	rs6596752	2	24	NA	-21	-2.33333
LINC00898	Region1822	chr22_47897316	0	1	NA	-2	-0.222222
TBC1D22A	Region1822	chr22_47897316	0	1	NA	-2	-0.222222
FSIP2	Region1823	chr2_186641176	0	1	NA	-7	-0.777778
LINC00871	Region1825	rs1906786	0	2	NA	-3	-0.333333
MIS18BP1	Region1825	rs1906786	0	2	NA	-3	-0.333333
C2orf88	Region1827	chr2_190959542	1	1	NA	0	0
MSTN	Region1827	chr2_190959542	1	1	NA	0	0
PKHD1	Region1829	chr6_51345864	0	49	NA	-139	-15.4444
TFAP2B	Region1829	chr6_51345864	0	49	NA	-139	-15.4444
CDK6	Region1831	rs2299242	8	0	NA	33	3.66667
SAMD9	Region1831	rs2299242	2	0	NA	8	0.888889
MCU	Region1832	rs16930157	4	0	NA	20	2.22222
MICU1	Region1832	rs16930157	2	0	NA	6	0.666667
MIR1256	Region1832	rs16930157	1	0	NA	9	1
ANXA1	Region1833	rs62551912	3	0	NA	4	0.444444
RORB	Region1833	rs62551912	3	0	NA	4	0.444444
DNTTIP2	Region1835	chr1_94359754	1	0	NA	9	1
GCLM	Region1835	chr1_94359754	1	0	NA	9	1
DDX60	Region1836	chr4_169255966	2	0	NA	16	1.77778
DDX60L	Region1836	chr4_169255966	1	0	NA	7	0.777778
CAMK2D	Region1841	rs17636651	2	0	NA	11	1.22222
CD109	Region1842	rs73454091	1	0	NA	1	0.111111
COL12A1	Region1842	rs73454091	1	0	NA	1	0.111111
FILIP1	Region1842	rs73454091	0	1	NA	-6	-0.666667
ASTN1	Region1847	chr1_177070666	0	1	NA	-1	-0.111111
RSL24D1	Region1848	chr15_55082189	5	0	NA	11	1.22222
UNC13C	Region1848	chr15_55082189	5	0	NA	11	1.22222
LINC01122	Region1851	chr2_59651694	2	2	NA	3	0.333333
HACE1	Region1853	rs734724	2	13	NA	-45	-5
NONE	Region1853	rs734724	2	13	NA	-45	-5
C3orf49	Region1858	chr3_63782804	2	1	NA	13	1.44444
SNTN	Region1858	chr3_63782804	0	1	NA	-4	-0.444444
LINC00221	Region1862	rs8022997	1	1	NA	1	0.111111
NONE	Region1862	rs8022997	1	1	NA	1	0.111111
AKR1C1	Region1863	rs11252861	2	0	NA	6	0.666667
AKR1C2	Region1863	rs11252861	2	0	NA	6	0.666667
ADAMTS20	Region1871	rs11182288	0	15	NA	-56	-6.22222
PUS7L	Region1871	rs11182288	0	8	NA	-19	-2.11111
TMEM117	Region1871	rs11182288	2	14	NA	-74	-8.22222
TWF1	Region1871	rs11182288	4	13	NA	-61	-6.77778
GRHL2	Region1872	chr8_102389281	3	76	NA	-211	-23.4444
NACAP1	Region1872	chr8_102389281	4	77	NA	-211	-23.4444
MAD2L1	Region1875	chr4_121064176	0	2	NA	-3	-0.333333
PRDM5	Region1875	chr4_121064176	0	2	NA	-3	-0.333333
TPK1	Region1877	rs12534453	3	0	NA	12	1.33333
FGGY	Region1879	rs11585143	3	0	NA	4	0.444444
CHMP2B	Region188	chr3_87941892	5	0	NA	42	4.66667
HTR1F	Region188	chr3_87941892	2	0	NA	4	0.444444
LINC00506	Region188	chr3_87941892	0	2	NA	-3	-0.333333
MIR4795	Region188	chr3_87941892	0	2	NA	-9	-1
POU1F1	Region188	chr3_87941892	4	1	NA	7	0.777778
COPRS	Region1886	chr17_30179173	2	0	NA	8	0.888889
UTP6	Region1886	chr17_30179173	1	0	NA	9	1
CDH20	Region1895	rs12954220	15	0	NA	34	3.77778
MC4R	Region1895	rs12954220	15	0	NA	34	3.77778
LOC286184	Region1897	chr8_64911144	2	2	NA	-1	-0.111111
YTHDF3	Region1897	chr8_64911144	2	2	NA	-1	-0.111111
FAM204A	Region1898	rs17574549	1	13	NA	-94	-10.4444
PRLHR	Region1898	rs17574549	1	13	NA	-94	-10.4444
GBA3	Region190	chr4_22122405	14	1	NA	22	2.44444
GPR125	Region190	chr4_22122405	14	1	NA	22	2.44444
BRE	Region1905	chr2_28418591	1	0	NA	6	0.666667
CCDC61	Region191	rs12973391	4	2	NA	10	1.11111
CHD6	Region191	rs12973391	0	1	NA	-2	-0.222222
FBXO46	Region191	rs12973391	12	0	NA	72	8
GIPR	Region191	rs12973391	2	0	NA	8	0.888889
IGFL3	Region191	rs12973391	0	3	NA	-26	-2.88889
IGFL4	Region191	rs12973391	6	12	NA	-68	-7.55556
MYPOP	Region191	rs12973391	1	0	NA	9	1
NANOS2	Region191	rs12973391	0	5	NA	-40	-4.44444
NOVA2	Region191	rs12973391	0	4	NA	-32	-3.55556
PGLYRP1	Region191	rs12973391	14	15	NA	-62	-6.88889
PTPRT	Region191	rs12973391	0	1	NA	-2	-0.222222
QPCTL	Region191	rs12973391	9	0	NA	45	5
EPHB1	Region1911	rs17694541	5	14	NA	-22	-2.44444
KY	Region1911	rs17694541	5	14	NA	-22	-2.44444
ALG10B	Region1915	rs11514395	13	27	NA	-13	-1.44444
NONE	Region1915	rs11514395	13	27	NA	-13	-1.44444
C3orf55	Region1931	chr3_157289870	0	1	NA	-2	-0.222222
VEPH1	Region1931	chr3_157289870	4	3	NA	1	0.111111
LINC00595	Region1934	rs1720320	0	3	NA	-3	-0.333333
ZMIZ1-AS1	Region1934	rs1720320	0	2	NA	-2	-0.222222
MCTP2	Region1938	rs9744580	7	0	NA	40	4.44444
LAMA3	Region1941	chr18_21434506	4	2	NA	10	1.11111
EFCAB1	Region1945	rs72633937	0	1	NA	-5	-0.555556
UBE2V2	Region1945	rs72633937	0	1	NA	-5	-0.555556
PUM2	Region1946	chr2_20472782	15	0	NA	126	14
GABRB1	Region1948	chr4_47125281	0	1	NA	-3	-0.333333
SGPP1	Region1949	rs35302448	0	2	NA	-13	-1.44444
SYNE2	Region1949	rs35302448	19	17	NA	-66	-7.33333
FAM155A	Region195	chr13_107625528	0	1	NA	-1	-0.111111
LINC00443	Region195	chr13_107625528	0	1	NA	-1	-0.111111
MIR296	Region1950	rs73915932	0	3	NA	-24	-2.66667
STX16-NPEPL1	Region1950	rs73915932	0	3	NA	-24	-2.66667
CTTN	Region1953	rs61887436	17	18	NA	-94	-10.4444
PPFIA1	Region1953	rs61887436	60	13	NA	247	27.4444
SHANK2	Region1953	rs61887436	2	11	NA	-54	-6
BPTF	Region1956	chr17_65965621	1	0	NA	9	1
PITPNC1	Region1956	chr17_65965621	5	0	NA	23	2.55556
POMGNT2	Region1958	chr3_43187613	0	1	NA	-2	-0.222222
SNRK	Region1958	chr3_43187613	0	1	NA	-2	-0.222222
TSSC1	Region1959	rs17329506	43	0	NA	317	35.2222
IGSF11	Region196	rs6787047	0	2	NA	-2	-0.222222
TUSC7	Region196	rs6787047	0	2	NA	-2	-0.222222
FIGN	Region1961	chr2_165337764	1	0	NA	2	0.222222
GRB14	Region1961	chr2_165337764	1	0	NA	2	0.222222
PDGFD	Region1965	rs260852	0	2	NA	-2	-0.222222
CCDC60	Region1967	rs73219409	0	13	NA	-17	-1.88889
GAS8	Region1968	rs9925178	0	0	1	0	0
NONE	Region1968	rs9925178	1	0	NA	3	0.333333
PRDM7	Region1968	rs9925178	1	0	NA	3	0.333333
PGBD2	Region1969	chr1_249120064	1	0	NA	9	1
SH3BP5L	Region1969	chr1_249120064	1	0	NA	9	1
ZNF692	Region1969	chr1_249120064	2	0	NA	18	2
ELOVL7	Region210	chr5_60176692	7	10	NA	-7	-0.777778
ERCC8	Region210	chr5_60176692	34	8	NA	180	20
NDUFAF2	Region210	chr5_60176692	34	0	NA	81	9
SMIM15	Region210	chr5_60176692	15	21	NA	14	1.55556
ZSWIM6	Region210	chr5_60176692	15	21	NA	14	1.55556
AASS	Region213	rs73226259	0	1	NA	-3	-0.333333
FEZF1	Region213	rs73226259	0	1	NA	-3	-0.333333
PTPRZ1	Region213	rs73226259	0	8	NA	-9	-1
CCBE1	Region214	rs1791322	1	28	NA	-79	-8.77778
PMAIP1	Region214	rs1791322	1	27	NA	-73	-8.11111
DOCK4	Region216	rs2057975	1	2	NA	-1	-0.111111
IMMP2L	Region216	rs2057975	0	1	NA	-1	-0.111111
OSTN	Region217	chr3_190992002	3	3	NA	4	0.444444
UTS2B	Region217	chr3_190992002	1	1	NA	3	0.333333
DUPD1	Region227	rs11001217	17	9	NA	16	1.77778
KAT6B	Region227	rs11001217	45	0	NA	188	20.8889
SAMD8	Region227	rs11001217	1	0	NA	8	0.888889
CPO	Region229	chr2_206962336	4	6	NA	7	0.777778
GCSHP3	Region229	chr2_206962336	2	0	NA	7	0.777778
GPR1	Region229	chr2_206962336	0	1	NA	-7	-0.777778
INO80D	Region229	chr2_206962336	3	0	NA	16	1.77778
KLF7	Region229	chr2_206962336	4	6	NA	7	0.777778
NRP2	Region229	chr2_206962336	2	3	NA	-8	-0.888889
PARD3B	Region229	chr2_206962336	0	1	NA	-6	-0.666667
ID2	Region232	rs55787230	1	0	NA	7	0.777778
LINC00299	Region232	rs55787230	1	0	NA	7	0.777778
LOC100506274	Region232	rs55787230	0	1	NA	-1	-0.111111
RNF144A	Region232	rs55787230	0	1	NA	-1	-0.111111
ANKRD13C	Region234	rs55640529	1	0	NA	9	1
LRRC40	Region234	rs55640529	1	0	NA	1	0.111111
LRRC7	Region234	rs55640529	1	0	NA	1	0.111111
SRSF11	Region234	rs55640529	1	0	NA	9	1
MAPKAP1	Region236	chr9_128477635	4	1	NA	30	3.33333
PBX3	Region236	chr9_128477635	14	1	NA	54	6
LINC01102	Region237	rs7562028	1	1	NA	1	0.111111
ARHGAP10	Region241	chr4_149211812	11	0	NA	22	2.44444
NR3C2	Region241	chr4_149211812	0	1	NA	-1	-0.111111
EVA1A	Region245	rs2422173	0	22	NA	-154	-17.1111
HK2	Region245	rs2422173	2	0	NA	9	1
MRPL19	Region245	rs2422173	0	18	NA	-138	-15.3333
C2orf48	Region247	rs66706988	1	5	NA	-4	-0.444444
CYS1	Region247	rs66706988	16	22	NA	-109	-12.1111
FLJ33534	Region247	rs66706988	1	5	NA	-26	-2.88889
GRHL1	Region247	rs66706988	9	6	NA	25	2.77778
HPCAL1	Region247	rs66706988	0	5	NA	-10	-1.11111
KCNF1	Region247	rs66706988	1	5	NA	-26	-2.88889
KLF11	Region247	rs66706988	13	6	NA	47	5.22222
RRM2	Region247	rs66706988	12	16	NA	-86	-9.55556
LILRB3	Region249	rs8108313	2	0	NA	5	0.555556
ZNF331	Region249	rs8108313	8	0	NA	43	4.77778
ADCY6	Region254	rs7959281	1	1	NA	-3	-0.333333
ANP32D	Region254	rs7959281	0	2	NA	-3	-0.333333
ASB8	Region254	rs7959281	0	1	NA	-9	-1
C12orf54	Region254	rs7959281	0	1	NA	-6	-0.666667
C12orf68	Region254	rs7959281	0	1	NA	-9	-1
CACNB3	Region254	rs7959281	2	2	NA	-8	-0.888889
COL2A1	Region254	rs7959281	2	1	NA	3	0.333333
H1FNT	Region254	rs7959281	0	2	NA	-4	-0.444444
HDAC7	Region254	rs7959281	2	0	NA	9	1
LINC00935	Region254	rs7959281	1	1	NA	1	0.111111
OR10AD1	Region254	rs7959281	0	2	NA	-4	-0.444444
SENP1	Region254	rs7959281	4	1	NA	21	2.33333
ZNF641	Region254	rs7959281	1	2	NA	6	0.666667
ARHGAP17	Region255	rs11647538	16	0	NA	92	10.2222
HS3ST4	Region255	rs11647538	0	7	NA	-13	-1.44444
LOC554206	Region255	rs11647538	2	0	NA	9	1
PRKCB	Region255	rs11647538	16	0	NA	126	14
SLC5A11	Region255	rs11647538	1	0	NA	9	1
AKAP1	Region262	rs62073046	6	0	NA	42	4.66667
ANKFN1	Region262	rs62073046	59	0	NA	205	22.7778
MSI2	Region262	rs62073046	2	0	NA	7	0.777778
FAM150A	Region266	chr8_53867155	4	4	NA	-4	-0.444444
NPBWR1	Region266	chr8_53867155	3	75	NA	-548	-60.8889
OPRK1	Region266	chr8_53867155	3	14	NA	-86	-9.55556
RB1CC1	Region266	chr8_53867155	0	55	NA	-451	-50.1111
ST18	Region266	chr8_53867155	4	3	NA	-3	-0.333333
SYN3	Region269	rs2710370	8	14	NA	-11	-1.22222
TIMP3	Region269	rs2710370	6	5	NA	-1	-0.111111
GEMIN5	Region276	chr5_154310348	2	0	NA	18	2
KIF4B	Region276	chr5_154310348	0	1	NA	-3	-0.333333
SAP30L-AS1	Region276	chr5_154310348	9	0	NA	71	7.88889
SGCD	Region276	chr5_154310348	0	1	NA	-3	-0.333333
LINC-PINT	Region279	rs1593310	8	0	NA	36	4
LOC646329	Region279	rs1593310	8	0	NA	36	4
MKLN1	Region279	rs1593310	0	2	NA	-2	-0.222222
PLXNA4	Region279	rs1593310	4	39	NA	-80	-8.88889
PODXL	Region279	rs1593310	4	39	NA	-80	-8.88889
BEGAIN	Region282	rs8009765	0	4	NA	-25	-2.77778
LINC00523	Region282	rs8009765	0	2	NA	-12	-1.33333
SLC25A29	Region282	rs8009765	0	0	5	0	0
SLC25A47	Region282	rs8009765	7	0	NA	29	3.22222
WARS	Region282	rs8009765	73	0	NA	456	50.6667
WDR25	Region282	rs8009765	3	0	NA	27	3
MIR365A	Region283	rs12927692	3	0	NA	3	0.333333
PARN	Region283	rs12927692	3	0	NA	3	0.333333
CHP2	Region287	rs7193910	7	27	NA	-109	-12.1111
DCTN5	Region287	rs7193910	0	0	1	0	0
ERN2	Region287	rs7193910	7	27	NA	-109	-12.1111
HS3ST2	Region287	rs7193910	0	131	NA	-522	-58
MIR548AA2	Region287	rs7193910	0	4	NA	-20	-2.22222
MIR548D2	Region287	rs7193910	0	4	NA	-20	-2.22222
NDUFAB1	Region287	rs7193910	1	0	NA	9	1
SCNN1G	Region287	rs7193910	3	17	NA	-128	-14.2222
UBFD1	Region287	rs7193910	1	0	NA	9	1
USP31	Region287	rs7193910	51	149	NA	-350	-38.8889
ENPP6	Region289	chr4_185200442	1	0	NA	1	0.111111
IRF2	Region289	chr4_185200442	4	0	NA	27	3
LOC728175	Region289	chr4_185200442	1	0	NA	1	0.111111
COPS3	Region293	chr17_17141778	20	0	NA	153	17
FLCN	Region293	chr17_17141778	21	0	NA	171	19
MPRIP	Region293	chr17_17141778	2	2	NA	-2	-0.222222
PLD6	Region293	chr17_17141778	12	0	NA	70	7.77778
TNFRSF13B	Region293	chr17_17141778	8	8	NA	-16	-1.77778
ABCA1	Region294	chr9_107662134	1	1	NA	7	0.777778
LOC100996590	Region294	chr9_107662134	8	0	NA	11	1.22222
NIPSNAP3A	Region294	chr9_107662134	5	0	NA	45	5
NIPSNAP3B	Region294	chr9_107662134	3	0	NA	16	1.77778
OR13C4	Region294	chr9_107662134	0	1	NA	-1	-0.111111
OR13F1	Region294	chr9_107662134	0	1	NA	-1	-0.111111
TAL2	Region294	chr9_107662134	1	1	NA	2	0.222222
TMEM38B	Region294	chr9_107662134	16	1	NA	39	4.33333
ANKRA2	Region295	chr5_72331732	0	11	NA	-29	-3.22222
BTF3	Region295	chr5_72331732	0	11	NA	-29	-3.22222
FCHO2	Region295	chr5_72331732	6	0	NA	39	4.33333
MAP1B	Region295	chr5_72331732	1	1	NA	-3	-0.333333
MRPS27	Region295	chr5_72331732	4	0	NA	27	3
PTCD2	Region295	chr5_72331732	1	0	NA	9	1
TNPO1	Region295	chr5_72331732	0	1	NA	-4	-0.444444
ZNF366	Region295	chr5_72331732	3	1	NA	10	1.11111
ADAMTS2	Region296	chr5_178707459	1	3	NA	-23	-2.55556
RNF130	Region296	chr5_178707459	1	0	NA	8	0.888889
RUFY1	Region296	chr5_178707459	0	1	NA	-8	-0.888889
ARL4A	Region304	chr7_13443524	1	0	NA	9	1
ADAMTS18	Region306	rs72788882	3	67	NA	-252	-28
NUDT7	Region306	rs72788882	3	39	NA	-144	-16
LSAMP	Region309	chr3_115922650	0	6	NA	-6	-0.666667
HMGCLL1	Region311	rs6918642	0	1	NA	-1	-0.111111
RNU6-71P	Region311	rs6918642	0	1	NA	-1	-0.111111
MYO16	Region312	rs17885582	3	2	NA	4	0.444444
TNFSF13B	Region312	rs17885582	5	2	NA	10	1.11111
MSRB3	Region315	chr12_65855770	1	13	NA	-34	-3.77778
RPSAP52	Region315	chr12_65855770	1	13	NA	-34	-3.77778
LOC100505718	Region316	rs12546999	3	0	NA	5	0.555556
SULF1	Region316	rs12546999	3	0	NA	5	0.555556
CT64	Region317	rs73165535	1	0	NA	3	0.333333
OTOL1	Region317	rs73165535	1	0	NA	3	0.333333
CAMK1G	Region322	chr1_209986553	0	2	NA	-15	-1.66667
DIEXF	Region322	chr1_209986553	0	2	NA	-11	-1.22222
IRF6	Region322	chr1_209986553	0	1	NA	-2	-0.222222
MIR205HG	Region322	chr1_209986553	4	29	NA	-110	-12.2222
PLXNA2	Region322	chr1_209986553	4	27	NA	-95	-10.5556
SYT14	Region322	chr1_209986553	0	1	NA	-9	-1
PXDC1	Region328	chr6_3542861	0	1	NA	-3	-0.333333
SERPINB6	Region328	chr6_3542861	1	0	NA	9	1
SERPINB9	Region328	chr6_3542861	1	0	NA	9	1
SLC22A23	Region328	chr6_3542861	0	1	NA	-3	-0.333333
C6orf132	Region329	rs59024520	1	0	NA	8	0.888889
FOXP4	Region329	rs59024520	5	2	NA	22	2.44444
GUCA1A	Region329	rs59024520	0	7	NA	-14	-1.55556
NCR2	Region329	rs59024520	2	4	NA	-11	-1.22222
TAF8	Region329	rs59024520	2	0	NA	17	1.88889
TRERF1	Region329	rs59024520	14	0	NA	99	11
RBFOX1	Region331	rs57971748	0	30	NA	-67	-7.44444
LINC00615	Region332	rs10745522	2	0	NA	5	0.555556
LINC00936	Region332	rs10745522	2	0	NA	5	0.555556
ACTL7B	Region337	rs1856623	16	0	NA	58	6.44444
CTNNAL1	Region337	rs1856623	2	0	NA	8	0.888889
EPB41L4B	Region337	rs1856623	0	2	NA	-15	-1.66667
IKBKAP	Region337	rs1856623	1	0	NA	9	1
KLF4	Region337	rs1856623	16	0	NA	58	6.44444
TMEM245	Region337	rs1856623	1	0	NA	9	1
GLCCI1	Region338	rs17144906	9	0	NA	47	5.22222
ICA1	Region338	rs17144906	3	0	NA	8	0.888889
NXPH1	Region338	rs17144906	4	0	NA	4	0.444444
PER4	Region338	rs17144906	4	0	NA	4	0.444444
CADPS	Region341	rs755358	0	9	NA	-33	-3.66667
CUBN	Region344	chr10_16255053	17	15	NA	24	2.66667
FAM188A	Region344	chr10_16255053	0	12	NA	-16	-1.77778
PTER	Region344	chr10_16255053	0	12	NA	-16	-1.77778
RSU1	Region344	chr10_16255053	4	0	NA	26	2.88889
PEAK1	Region345	chr15_77543820	6	1	NA	22	2.44444
PSTPIP1	Region345	chr15_77543820	26	0	NA	137	15.2222
RCN2	Region345	chr15_77543820	9	0	NA	40	4.44444
TSPAN3	Region345	chr15_77543820	2	1	NA	2	0.222222
FYN	Region349	rs9374286	91	6	NA	330	36.6667
TUBE1	Region349	rs9374286	1	0	NA	9	1
WISP3	Region349	rs9374286	13	6	NA	21	2.33333
LOC643770	Region350	chr12_98331635	1	0	NA	3	0.333333
TMPO	Region350	chr12_98331635	5	0	NA	27	3
TMPO-AS1	Region350	chr12_98331635	4	0	NA	15	1.66667
C7orf63	Region351	rs35219099	0	1	NA	-2	-0.222222
CDK14	Region351	rs35219099	14	4	NA	22	2.44444
CLDN12	Region351	rs35219099	12	4	NA	20	2.22222
GTPBP10	Region351	rs35219099	1	0	NA	6	0.666667
BMP7	Region353	rs6128148	0	49	NA	-333	-37
C20orf85	Region353	rs6128148	2	3	NA	-8	-0.888889
MIR4532	Region353	rs6128148	3	20	NA	-35	-3.88889
PMEPA1	Region353	rs6128148	1	17	NA	-27	-3
TFAP2C	Region353	rs6128148	0	49	NA	-333	-37
SETBP1	Region359	rs34243213	0	3	NA	-3	-0.333333
SIGLEC15	Region359	rs34243213	33	42	NA	55	6.11111
SLC14A1	Region359	rs34243213	22	36	NA	12	1.33333
SYT4	Region359	rs34243213	0	3	NA	-3	-0.333333
NKAIN2	Region366	rs13213832	3	0	NA	3	0.333333
LINC00476	Region369	rs2274689	0	1	NA	-8	-0.888889
PTCH1	Region369	rs2274689	0	1	NA	-8	-0.888889
GJA1	Region377	rs9482308	0	3	NA	-8	-0.888889
HSF2	Region377	rs9482308	1	3	NA	-7	-0.777778
SERINC1	Region377	rs9482308	1	0	NA	1	0.111111
LINC00616	Region378	rs34642876	1	1	NA	-1	-0.111111
PCDH18	Region378	rs34642876	1	1	NA	-1	-0.111111
CLNK	Region382	chr4_11241928	7	0	NA	12	1.33333
MIR572	Region382	chr4_11241928	7	0	NA	12	1.33333
FAM183A	Region384	rs61775698	0	15	NA	-39	-4.33333
SLC2A1-AS1	Region384	rs61775698	0	15	NA	-39	-4.33333
SLC6A9	Region384	rs61775698	12	0	NA	14	1.55556
FAXC	Region386	rs35354647	1	4	NA	-24	-2.66667
FBXL4	Region386	rs35354647	3	4	NA	-6	-0.666667
MIR2113	Region386	rs35354647	0	1	NA	-8	-0.888889
POU3F2	Region386	rs35354647	0	1	NA	-8	-0.888889
CASC9	Region387	rs1455808	0	7	NA	-16	-1.77778
CRISPLD1	Region387	rs1455808	0	6	NA	-7	-0.777778
GDAP1	Region387	rs1455808	7	0	NA	50	5.55556
HNF4G	Region387	rs1455808	0	1	NA	-9	-1
MIR5681A	Region387	rs1455808	1	0	NA	2	0.222222
FOXA2	Region390	chr20_22669999	3	13	NA	-6	-0.666667
LINC00261	Region390	chr20_22669999	0	32	NA	-51	-5.66667
LOC100270679	Region390	chr20_22669999	0	2	NA	-12	-1.33333
LOC284788	Region390	chr20_22669999	2	38	NA	-79	-8.77778
SSTR4	Region390	chr20_22669999	3	13	NA	-6	-0.666667
CPA3	Region392	rs4681163	1	0	NA	1	0.111111
GYG1	Region392	rs4681163	1	0	NA	1	0.111111
TM4SF4	Region392	rs4681163	1	5	NA	-21	-2.33333
ADCY8	Region396	rs6415510	3	3	NA	-20	-2.22222
ASAP1	Region396	rs6415510	77	14	NA	325	36.1111
GSDMC	Region396	rs6415510	23	0	NA	38	4.22222
LINC00977	Region396	rs6415510	23	0	NA	38	4.22222
MIR5194	Region396	rs6415510	7	0	NA	28	3.11111
PRKACB	Region397	chr1_83983513	5	0	NA	22	2.44444
SAMD13	Region397	chr1_83983513	2	0	NA	5	0.555556
CNDP1	Region400	rs17209735	0	1	NA	-6	-0.666667
SMIM21	Region400	rs17209735	0	1	NA	-7	-0.777778
CTBP2	Region406	rs2946996	31	22	NA	105	11.6667
LOC100169752	Region406	rs2946996	2	8	NA	-26	-2.88889
GAK	Region410	rs11946340	1	0	NA	9	1
ZNF141	Region410	rs11946340	0	1	NA	-2	-0.222222
ZNF718	Region410	rs11946340	1	1	NA	8	0.888889
ZNF732	Region410	rs11946340	0	1	NA	-2	-0.222222
LOC730441	Region413	rs71545367	2	2	NA	6	0.666667
MTRNR2L6	Region413	rs71545367	2	2	NA	6	0.666667
TMEM178B	Region413	rs71545367	0	1	NA	-8	-0.888889
CD96	Region418	rs9863869	13	0	NA	33	3.66667
PVRL3	Region418	rs9863869	13	0	NA	33	3.66667
C18orf42	Region419	chr18_4188245	0	1	NA	-1	-0.111111
DLGAP1	Region419	chr18_4188245	0	1	NA	-1	-0.111111
MYL12A	Region419	chr18_4188245	31	0	NA	153	17
MYL12B	Region419	chr18_4188245	20	0	NA	117	13
EHD3	Region420	rs56212995	19	9	NA	82	9.11111
XDH	Region420	rs56212995	19	9	NA	82	9.11111
CAST	Region421	chr5_96208940	5	6	NA	13	1.44444
ERAP1	Region421	chr5_96208940	4	0	NA	21	2.33333
ERAP2	Region421	chr5_96208940	2	0	NA	3	0.333333
PCSK1	Region421	chr5_96208940	2	6	NA	-5	-0.555556
SOX1	Region423	rs4907654	0	5	NA	-34	-3.77778
SPACA7	Region423	rs4907654	0	7	NA	-44	-4.88889
TUBGCP3	Region423	rs4907654	0	2	NA	-10	-1.11111
C1orf127	Region426	rs475980	0	5	NA	-33	-3.66667
CASZ1	Region426	rs475980	6	5	NA	-21	-2.33333
IGF1R	Region428	rs12591705	26	3	NA	93	10.3333
LINC00923	Region428	rs12591705	0	67	NA	-72	-8
AUTS2	Region429	chr7_70509663	1	3	NA	-7	-0.777778
WBSCR17	Region429	chr7_70509663	0	3	NA	-8	-0.888889
RASGRP3	Region430	chr2_34465194	47	8	NA	153	17
BAMBI	Region431	rs1249012	0	14	NA	-41	-4.55556
C10orf126	Region431	rs1249012	14	15	NA	16	1.77778
LINC00837	Region431	rs1249012	14	27	NA	-20	-2.22222
LYZL1	Region431	rs1249012	0	3	NA	-7	-0.777778
CDH4	Region432	rs2426843	0	7	NA	-14	-1.55556
MIR4533	Region432	rs2426843	0	7	NA	-14	-1.55556
PHACTR3	Region432	rs2426843	6	44	NA	-179	-19.8889
MIR3679	Region433	rs2320542	0	12	NA	-20	-2.22222
NCKAP5	Region433	rs2320542	0	16	NA	-40	-4.44444
C2orf68	Region434	rs6730797	2	0	NA	9	1
FUNDC2P2	Region434	rs6730797	0	4	NA	-4	-0.444444
KCMF1	Region434	rs6730797	97	3	NA	436	48.4444
LOC1720	Region434	rs6730797	0	4	NA	-4	-0.444444
SFTPB	Region434	rs6730797	1	0	NA	9	1
TCF7L1	Region434	rs6730797	0	1	NA	-2	-0.222222
TMSB10	Region434	rs6730797	33	0	NA	95	10.5556
USP39	Region434	rs6730797	3	0	NA	18	2
CTNNA3	Region437	chr10_69148012	1	0	NA	1	0.111111
DNAJC12	Region437	chr10_69148012	1	0	NA	4	0.444444
HERC4	Region437	chr10_69148012	8	0	NA	62	6.88889
SIRT1	Region437	chr10_69148012	1	0	NA	9	1
CCDC40	Region438	chr17_77403066	1	1	NA	1	0.111111
EIF4A3	Region438	chr17_77403066	1	1	NA	4	0.444444
GAA	Region438	chr17_77403066	1	1	NA	4	0.444444
RBFOX3	Region438	chr17_77403066	0	26	NA	-160	-17.7778
INPP5A	Region441	rs2814448	80	0	NA	381	42.3333
ANKRD33B	Region442	chr5_11618912	17	0	NA	91	10.1111
DAP	Region442	chr5_11618912	94	0	NA	516	57.3333
CDNF	Region445	chr10_14854121	9	4	NA	12	1.33333
FAM107B	Region445	chr10_14854121	2	4	NA	-2	-0.222222
FRMD4A	Region445	chr10_14854121	3	4	NA	-20	-2.22222
HSPA14	Region445	chr10_14854121	18	0	NA	144	16
SUV39H2	Region445	chr10_14854121	7	0	NA	52	5.77778
CD180	Region446	rs6449807	2	0	NA	8	0.888889
MAST4	Region446	rs6449807	2	2	NA	7	0.777778
SREK1	Region446	rs6449807	0	1	NA	-2	-0.222222
DCC	Region451	chr18_49830422	0	3	NA	-3	-0.333333
COL27A1	Region452	chr9_117791512	0	14	NA	-16	-1.77778
TNC	Region452	chr9_117791512	0	1	NA	-1	-0.111111
SMOC2	Region453	chr6_168997019	0	6	NA	-6	-0.666667
THBS2	Region453	chr6_168997019	0	4	NA	-4	-0.444444
HPD	Region460	chr12_122460247	21	0	NA	66	7.33333
KDM2B	Region460	chr12_122460247	12	0	NA	55	6.11111
MORN3	Region460	chr12_122460247	42	0	NA	165	18.3333
ORAI1	Region460	chr12_122460247	17	0	NA	75	8.33333
TMEM120B	Region460	chr12_122460247	38	0	NA	142	15.7778
LINC00669	Region461	chr18_36887013	1	0	NA	2	0.222222
KCNJ3	Region463	rs1356745	1	28	NA	-55	-6.11111
NR4A2	Region463	rs1356745	1	28	NA	-55	-6.11111
KLF9	Region464	rs11142536	6	4	NA	15	1.66667
SMC5	Region464	rs11142536	1	2	NA	-1	-0.111111
TMEM2	Region464	rs11142536	1	0	NA	2	0.222222
TRPM3	Region464	rs11142536	3	8	NA	0	1.11022e-15
ATP2B2	Region465	chr3_10712779	0	4	NA	-12	-1.33333
LINC00606	Region465	chr3_10712779	0	4	NA	-12	-1.33333
SLC6A11	Region465	chr3_10712779	0	7	NA	-24	-2.66667
MOB3B	Region470	rs7869197	12	1	NA	25	2.77778
CDH18	Region475	chr5_16880608	1	0	NA	1	0.111111
LOC401177	Region475	chr5_16880608	1	0	NA	1	0.111111
GAD2	Region479	chr10_26628266	0	3	NA	-26	-2.88889
GPR158	Region479	chr10_26628266	1	3	NA	-10	-1.11111
MYO3A	Region479	chr10_26628266	1	3	NA	-10	-1.11111
LOC100505835	Region480	chr19_29520255	0	2	NA	-3	-0.333333
PLEKHF1	Region480	chr19_29520255	9	3	NA	11	1.22222
POP4	Region480	chr19_29520255	9	3	NA	11	1.22222
UQCRFS1	Region480	chr19_29520255	0	2	NA	-3	-0.333333
C16orf82	Region481	rs6497969	0	15	NA	-18	-2
HS3ST4	Region481	rs6497969	0	15	NA	-18	-2
BDKRB2	Region489	rs1683118	0	2	NA	-14	-1.55556
C14orf132	Region489	rs1683118	0	2	NA	-14	-1.55556
LINC00618	Region489	rs1683118	0	3	NA	-23	-2.55556
LOC100129345	Region489	rs1683118	0	3	NA	-23	-2.55556
PAPOLA	Region489	rs1683118	1	2	NA	-16	-1.77778
VRK1	Region489	rs1683118	1	2	NA	-16	-1.77778
HAS2-AS1	Region490	rs6983258	1	1	NA	0	0
ZHX2	Region490	rs6983258	1	1	NA	0	0
BCL9	Region491	rs6593794	27	30	NA	-118	-13.1111
CHD1L	Region491	rs6593794	0	0	1	0	0
LOC728989	Region491	rs6593794	30	10	NA	12	1.33333
NBPF13P	Region491	rs6593794	15	4	NA	7	0.777778
LINC00911	Region492	chr14_83796847	0	1	NA	-3	-0.333333
NONE	Region492	chr14_83796847	1	0	NA	1	0.111111
SEL1L	Region492	chr14_83796847	1	1	NA	-2	-0.222222
NEBL	Region493	rs7096281	12	29	NA	-29	-3.22222
KCNMA1	Region494	rs56325337	6	36	NA	-159	-17.6667
FAM172A	Region498	rs4242247	181	4	NA	566	62.8889
KIAA0825	Region498	rs4242247	0	10	NA	-10	-1.11111
MIR548AO	Region498	rs4242247	0	1	NA	-8	-0.888889
ABCA12	Region502	rs918355	0	7	NA	-7	-0.777778
ATIC	Region502	rs918355	0	7	NA	-7	-0.777778
ANKH	Region503	rs250435	17	6	NA	98	10.8889
DNAH5	Region503	rs250435	0	2	NA	-2	-0.222222
FAM105A	Region503	rs250435	2	11	NA	-23	-2.55556
FAM105B	Region503	rs250435	25	11	NA	119	13.2222
TRIO	Region503	rs250435	66	5	NA	244	27.1111
NLGN1	Region508	rs34290294	1	0	NA	1	0.111111
C11orf58	Region509	rs61997203	2	0	NA	9	1
LDHAL6A	Region509	rs61997203	16	0	NA	118	13.1111
MYOD1	Region509	rs61997203	0	1	NA	-7	-0.777778
OTOG	Region509	rs61997203	0	2	NA	-13	-1.44444
SPTY2D1-AS1	Region509	rs61997203	6	0	NA	21	2.33333
TSG101	Region509	rs61997203	40	0	NA	332	36.8889
UEVLD	Region509	rs61997203	54	0	NA	386	42.8889
LHX5	Region510	rs73203096	4	29	NA	-166	-18.4444
RBM19	Region510	rs73203096	4	29	NA	-166	-18.4444
DNPEP	Region515	chr2_220219746	2	2	NA	3	0.333333
MIR4268	Region515	chr2_220219746	0	11	NA	-22	-2.44444
RESP18	Region515	chr2_220219746	2	2	NA	3	0.333333
SLC4A3	Region515	chr2_220219746	0	11	NA	-22	-2.44444
GRHPR	Region516	rs744985	9	0	NA	9	1
PAX5	Region516	rs744985	14	14	NA	-83	-9.22222
ZCCHC7	Region516	rs744985	9	0	NA	9	1
DNAJC30	Region518	rs73138822	15	3	NA	62	6.88889
MLXIPL	Region518	rs73138822	0	6	NA	-50	-5.55556
STX1A	Region518	rs73138822	6	6	NA	-17	-1.88889
VPS37D	Region518	rs73138822	5	15	NA	-102	-11.3333
WBSCR22	Region518	rs73138822	24	0	NA	180	20
C3orf58	Region521	chr3_143738361	24	0	NA	90	10
NONE	Region521	chr3_143738361	14	0	NA	31	3.44444
TMEM229B	Region522	rs17184650	1	0	NA	7	0.777778
BMP7	Region523	chr20_55234978	0	1	NA	-2	-0.222222
CBLN4	Region523	chr20_55234978	1	19	NA	-38	-4.22222
MC3R	Region523	chr20_55234978	1	18	NA	-30	-3.33333
TFAP2C	Region523	chr20_55234978	0	1	NA	-2	-0.222222
LINC00617	Region524	chr14_96246852	0	1	NA	-2	-0.222222
TCL1A	Region524	chr14_96246852	0	1	NA	-2	-0.222222
TCL1B	Region524	chr14_96246852	1	1	NA	-5	-0.555556
TCL6	Region524	chr14_96246852	1	1	NA	-5	-0.555556
AKR1B1	Region528	chr7_133128185	22	86	NA	-145	-16.1111
EXOC4	Region528	chr7_133128185	5	0	NA	18	2
SLC35B4	Region528	chr7_133128185	21	86	NA	-153	-17
LOC100129138	Region533	chr1_105149173	1	0	NA	1	0.111111
NONE	Region533	chr1_105149173	1	0	NA	1	0.111111
CDYL2	Region536	rs4506892	11	0	NA	20	2.22222
CMIP	Region536	rs4506892	1	0	NA	9	1
PLCG2	Region536	rs4506892	1	0	NA	8	0.888889
SDR42E1	Region536	rs4506892	1	0	NA	8	0.888889
KCNIP3	Region538	chr2_96912401	0	1	NA	-3	-0.333333
STARD7-AS1	Region538	chr2_96912401	1	0	NA	9	1
TMEM127	Region538	chr2_96912401	1	0	NA	9	1
ZNF514	Region538	chr2_96912401	0	0	1	0	0
SLC39A11	Region539	chr17_70365063	3	0	NA	24	2.66667
LINC01107	Region541	rs72978081	0	1	NA	-2	-0.222222
TRAF3IP1	Region541	rs72978081	3	0	NA	14	1.55556
TWIST2	Region541	rs72978081	0	1	NA	-2	-0.222222
GAS7	Region542	chr17_10126068	24	3	NA	103	11.4444
LOC644008	Region542	chr17_10126068	0	0	2	0	0
MYH13	Region542	chr17_10126068	0	3	NA	-12	-1.33333
ALG11	Region544	rs686321	3	0	NA	18	2
ATP7B	Region544	rs686321	20	18	NA	5	0.555556
CCDC70	Region544	rs686321	5	6	NA	-5	-0.555556
CKAP2	Region544	rs686321	0	0	20	0	0
DHRS12	Region544	rs686321	2	1	NA	10	1.11111
INTS6	Region544	rs686321	1	0	NA	3	0.333333
LINC00282	Region544	rs686321	0	1	NA	-2	-0.222222
LOC440138	Region544	rs686321	0	0	4	0	0
MRPS31P5	Region544	rs686321	5	2	NA	27	3
NEK3	Region544	rs686321	21	0	NA	160	17.7778
NEK5	Region544	rs686321	3	7	NA	10	1.11111
THSD1	Region544	rs686321	1	2	NA	0	0
UTP14C	Region544	rs686321	1	0	NA	1	0.111111
LINC00550	Region546	chr13_68380647	23	0	NA	39	4.33333
PCDH9	Region546	chr13_68380647	23	0	NA	39	4.33333
BAAT	Region547	rs35173546	0	4	NA	-13	-1.44444
GRIN3A	Region547	rs35173546	1	1	NA	-1	-0.111111
LPPR1	Region547	rs35173546	0	16	NA	-64	-7.11111
GPCPD1	Region548	rs12481416	4	0	NA	18	2
KCNK1	Region551	rs11587866	0	1	NA	-2	-0.222222
SLC35F3	Region551	rs11587866	2	3	NA	-4	-0.444444
TARBP1	Region551	rs11587866	3	0	NA	23	2.55556
BEND6	Region552	rs35304796	0	1	NA	-1	-0.111111
KIAA1586	Region552	rs35304796	1	1	NA	8	0.888889
PRIM2	Region552	rs35304796	0	12	NA	-15	-1.66667
RAB23	Region552	rs35304796	1	12	NA	-14	-1.55556
ZNF451	Region552	rs35304796	1	0	NA	9	1
CDO1	Region553	rs10052595	0	112	NA	-351	-39
TMED7-TICAM2	Region553	rs10052595	0	112	NA	-351	-39
ARL4C	Region556	rs6743497	12	30	NA	-86	-9.55556
SH3BP4	Region556	rs6743497	0	10	NA	-43	-4.77778
SPP2	Region556	rs6743497	12	20	NA	-43	-4.77778
EEF1E1-BLOC1S5	Region557	chr6_8254289	0	1	NA	-1	-0.111111
SLC35B3	Region557	chr6_8254289	0	1	NA	-1	-0.111111
C18orf10	Region558	rs669086	0	0	3	0	0
CELF4	Region558	rs669086	0	8	NA	-61	-6.77778
KIAA1328	Region558	rs669086	41	0	NA	98	10.8889
TPGS2	Region558	rs669086	4	0	NA	36	4
RASEF	Region560	rs10867787	11	0	NA	24	2.66667
SPATA31D1	Region560	rs10867787	11	0	NA	24	2.66667
TLE1	Region560	rs10867787	11	0	NA	15	1.66667
GNL2	Region561	rs12760796	0	2	NA	-14	-1.55556
MEAF6	Region561	rs12760796	1	0	NA	1	0.111111
MIR3659	Region561	rs12760796	25	33	NA	-135	-15
POU3F1	Region561	rs12760796	27	29	NA	-110	-12.2222
RSPO1	Region561	rs12760796	0	2	NA	-14	-1.55556
SNIP1	Region561	rs12760796	1	0	NA	1	0.111111
UTP11L	Region561	rs12760796	2	0	NA	9	1
ANK3	Region563	chr10_61939105	1	1	NA	1	0.111111
ARFIP1	Region564	rs9307899	81	9	NA	330	36.6667
FHDC1	Region564	rs9307899	8	10	NA	-51	-5.66667
TIGD4	Region564	rs9307899	2	3	NA	-1	-0.111111
TMEM154	Region564	rs9307899	1	1	NA	1	0.111111
KLF12	Region570	rs9600246	12	29	NA	-27	-3
LINC00347	Region570	rs9600246	0	29	NA	-32	-3.55556
LINC00381	Region570	rs9600246	12	67	NA	-68	-7.55556
LOC646736	Region573	rs2943633	0	9	NA	-9	-1
MIR5702	Region573	rs2943633	0	9	NA	-9	-1
CACNA2D3	Region574	rs13062287	4	8	NA	-16	-1.77778
ERC2	Region574	rs13062287	0	7	NA	-48	-5.33333
WNT5A	Region574	rs13062287	4	13	NA	-59	-6.55556
CEP170P1	Region575	chr4_119760096	14	20	NA	45	5
LOC729218	Region575	chr4_119760096	16	21	NA	57	6.33333
METTL14	Region575	chr4_119760096	19	4	NA	150	16.6667
NDST3	Region575	chr4_119760096	2	0	NA	7	0.777778
PRSS12	Region575	chr4_119760096	0	1	NA	-1	-0.111111
SEC24D	Region575	chr4_119760096	233	66	NA	1583	175.889
SYNPO2	Region575	chr4_119760096	22	66	NA	-81	-9
TRAM1L1	Region575	chr4_119760096	2	0	NA	7	0.777778
THSD4	Region580	rs12913040	0	2	NA	-8	-0.888889
KCTD8	Region584	chr4_44532611	0	6	NA	-35	-3.88889
YIPF7	Region584	chr4_44532611	0	4	NA	-19	-2.11111
LINC00670	Region585	chr17_12254462	0	2	NA	-14	-1.55556
MYOCD	Region585	chr17_12254462	0	2	NA	-14	-1.55556
FLT1	Region588	rs677471	14	23	NA	-65	-7.22222
POMP	Region588	rs677471	1	2	NA	-1	-0.111111
CCDC69	Region592	chr5_150034405	4	1	NA	14	1.55556
GM2A	Region592	chr5_150034405	2	1	NA	5	0.555556
SLC36A1	Region592	chr5_150034405	0	1	NA	-6	-0.666667
SLC36A2	Region592	chr5_150034405	0	1	NA	-6	-0.666667
SYNPO	Region592	chr5_150034405	1	1	NA	0	0
LINC01091	Region593	rs10018559	1	0	NA	2	0.222222
FIGN	Region598	rs6712770	0	1	NA	-1	-0.111111
GRB14	Region598	rs6712770	0	1	NA	-1	-0.111111
BSPRY	Region600	rs62576146	3	1	NA	11	1.22222
HSDL2	Region600	rs62576146	21	0	NA	139	15.4444
KIAA1958	Region600	rs62576146	1	0	NA	4	0.444444
MIR3134	Region600	rs62576146	23	3	NA	123	13.6667
RGS3	Region600	rs62576146	6	29	NA	-85	-9.44444
ROD1	Region600	rs62576146	0	0	4	0	0
SLC31A1	Region600	rs62576146	3	0	NA	16	1.77778
SUSD1	Region600	rs62576146	0	0	40	0	0
WDR31	Region600	rs62576146	1	0	NA	4	0.444444
ZNF618	Region600	rs62576146	6	29	NA	-85	-9.44444
EYA3	Region601	chr1_28273709	46	0	NA	267	29.6667
FAM76A	Region601	chr1_28273709	2	1	NA	17	1.88889
IFI6	Region601	chr1_28273709	0	1	NA	-1	-0.111111
PPP1R8	Region601	chr1_28273709	1	0	NA	9	1
PTAFR	Region601	chr1_28273709	12	0	NA	44	4.88889
RPA2	Region601	chr1_28273709	0	0	2	0	0
SMPDL3B	Region601	chr1_28273709	1	0	NA	4	0.444444
STX12	Region601	chr1_28273709	2	0	NA	18	2
THEMIS2	Region601	chr1_28273709	1	0	NA	9	1
XKR8	Region601	chr1_28273709	2	0	NA	9	1
C16orf72	Region602	rs11643865	38	4	NA	162	18
GRIN2A	Region602	rs11643865	0	2	NA	-2	-0.222222
MIR548X	Region602	rs11643865	21	4	NA	79	8.77778
USP7	Region602	rs11643865	2	2	NA	9	1
AGPAT9	Region603	rs28445976	0	26	NA	-99	-11
COQ2	Region603	rs28445976	12	0	NA	51	5.66667
NKX6-1	Region603	rs28445976	0	26	NA	-99	-11
PLAC8	Region603	rs28445976	12	0	NA	51	5.66667
SEC31A	Region603	rs28445976	1	0	NA	9	1
KLF4	Region606	rs10978918	1	0	NA	8	0.888889
MIR548Q	Region606	rs10978918	12	26	NA	-82	-9.11111
RAD23B	Region606	rs10978918	29	26	NA	34	3.77778
PRDM2	Region608	rs10927944	1	0	NA	8	0.888889
SHISA9	Region609	chr16_12224000	0	2	NA	-2	-0.222222
SNX29	Region609	chr16_12224000	4	0	NA	30	3.33333
ABTB1	Region610	rs6808867	0	0	1	0	0
C3orf56	Region610	rs6808867	0	1	NA	-7	-0.777778
MGLL	Region610	rs6808867	3	0	NA	12	1.33333
TPRA1	Region610	rs6808867	0	1	NA	-7	-0.777778
ANK1	Region611	rs72633853	2	2	NA	-7	-0.777778
GINS4	Region611	rs72633853	3	4	NA	1	0.111111
GOLGA7	Region611	rs72633853	8	30	NA	-115	-12.7778
SFRP1	Region611	rs72633853	5	26	NA	-116	-12.8889
APPL2	Region612	rs11112453	4	4	NA	18	2
C12orf75	Region612	rs11112453	2	4	NA	0	0
CHST11	Region612	rs11112453	2	0	NA	9	1
CKAP4	Region612	rs11112453	0	1	NA	-3	-0.333333
TCP11L2	Region612	rs11112453	0	1	NA	-3	-0.333333
CDH2	Region613	rs6508514	7	1	NA	10	1.11111
CHST9	Region613	rs6508514	7	1	NA	10	1.11111
ACKR3	Region614	rs4663712	0	15	NA	-133	-14.7778
COL6A3	Region614	rs4663712	0	3	NA	-18	-2
COPS8	Region614	rs4663712	0	18	NA	-151	-16.7778
FNDC3B	Region618	rs41273599	0	1	NA	-1	-0.111111
PLD1	Region618	rs41273599	2	1	NA	5	0.555556
TMEM212	Region618	rs41273599	1	1	NA	0	0
TNIK	Region618	rs41273599	29	1	NA	65	7.22222
LINC00470	Region621	chr18_2088575	1	0	NA	7	0.777778
METTL4	Region621	chr18_2088575	1	0	NA	7	0.777778
TMEM68	Region622	rs4407861	0	9	NA	-20	-2.22222
XKR4	Region622	rs4407861	0	9	NA	-20	-2.22222
NBEA	Region623	chr13_35115109	1	2	NA	-9	-1
DAPP1	Region624	chr4_100989312	1	0	NA	9	1
DDIT4L	Region624	chr4_100989312	1	8	NA	-7	-0.777778
DNAJB14	Region624	chr4_100989312	9	0	NA	61	6.77778
LAMTOR3	Region624	chr4_100989312	4	0	NA	27	3
LOC256880	Region624	chr4_100989312	1	8	NA	-7	-0.777778
GPC1	Region625	rs60180892	0	3	NA	-11	-1.22222
HDAC4	Region625	rs60180892	0	1	NA	-3	-0.333333
LOC150935	Region625	rs60180892	0	1	NA	-3	-0.333333
OTOS	Region625	rs60180892	0	3	NA	-11	-1.22222
DYM	Region626	rs4939832	44	0	NA	245	27.2222
SMAD7	Region626	rs4939832	4	0	NA	22	2.44444
FBXO8	Region630	rs11133011	0	1	NA	-1	-0.111111
HAND2-AS1	Region630	rs11133011	0	1	NA	-1	-0.111111
GP6	Region633	rs8105212	1	1	NA	-1	-0.111111
LILRB4	Region633	rs8105212	5	13	NA	-85	-9.44444
LILRP2	Region633	rs8105212	7	15	NA	-93	-10.3333
RDH13	Region633	rs8105212	1	0	NA	9	1
CIDEA	Region634	rs6505744	0	4	NA	-25	-2.77778
GNAL	Region634	rs6505744	2	27	NA	-201	-22.3333
TUBB6	Region634	rs6505744	0	4	NA	-25	-2.77778
C11orf42	Region639	rs4758399	8	0	NA	35	3.88889
CCKBR	Region639	rs4758399	0	13	NA	-110	-12.2222
CNGA4	Region639	rs4758399	4	3	NA	12	1.33333
DKFZP566M1046	Region639	rs4758399	0	0	3	0	0
FAM160A2	Region639	rs4758399	34	1	NA	168	18.6667
OR52W1	Region639	rs4758399	2	0	NA	8	0.888889
PRKCDBP	Region639	rs4758399	0	0	3	0	0
RFXAP	Region640	chr13_38023919	3	45	NA	-135	-15
SERTM1	Region640	chr13_38023919	3	45	NA	-135	-15
ANKLE2	Region643	rs609524	7	0	NA	63	7
CHFR	Region643	rs609524	1	0	NA	9	1
GOLGA3	Region643	rs609524	10	0	NA	72	8
ATG3	Region645	rs7619941	4	0	NA	23	2.55556
BTLA	Region645	rs7619941	4	0	NA	16	1.77778
CD200	Region645	rs7619941	7	0	NA	22	2.44444
ARHGAP24	Region648	rs13113784	4	2	NA	9	1
GRM8	Region652	rs57698552	1	7	NA	-17	-1.88889
LOC154872	Region652	rs57698552	3	12	NA	-21	-2.33333
POT1	Region652	rs57698552	27	13	NA	137	15.2222
MAT2B	Region653	rs36109804	5	3	NA	1	0.111111
NONE	Region653	rs36109804	3	2	NA	1	0.111111
TENM2	Region653	rs36109804	2	1	NA	0	0
AGAP1	Region656	rs7578014	0	22	NA	-73	-8.11111
SH3BP4	Region656	rs7578014	0	19	NA	-59	-6.55556
CLDN5	Region659	chr22_19649127	0	4	NA	-4	-0.444444
LINC00895	Region659	chr22_19649127	13	27	NA	-17	-1.88889
43348	Region659	chr22_19649127	12	22	NA	-15	-1.66667
AGFG2	Region661	chr7_99578199	4	3	NA	18	2
AP4M1	Region661	chr7_99578199	3	0	NA	18	2
AZGP1	Region661	chr7_99578199	6	9	NA	-34	-3.77778
AZGP1P1	Region661	chr7_99578199	3	1	NA	5	0.555556
C7orf43	Region661	chr7_99578199	2	0	NA	9	1
CNPY4	Region661	chr7_99578199	3	0	NA	18	2
COPS6	Region661	chr7_99578199	8	2	NA	48	5.33333
FBXO24	Region661	chr7_99578199	2	1	NA	-1	-0.111111
GAL3ST4	Region661	chr7_99578199	1	1	NA	-3	-0.333333
GATS	Region661	chr7_99578199	11	0	NA	37	4.11111
GJC3	Region661	chr7_99578199	6	8	NA	-29	-3.22222
LAMTOR4	Region661	chr7_99578199	7	6	NA	12	1.33333
LOC255374	Region661	chr7_99578199	0	0	2	0	0
MBLAC1	Region661	chr7_99578199	8	6	NA	21	2.33333
MCM7	Region661	chr7_99578199	12	0	NA	108	12
NYAP1	Region661	chr7_99578199	0	1	NA	-3	-0.333333
PCOLCE-AS1	Region661	chr7_99578199	1	2	NA	-8	-0.888889
PMS2P1	Region661	chr7_99578199	1	0	NA	9	1
SPDYE3	Region661	chr7_99578199	6	0	NA	19	2.11111
STAG3	Region661	chr7_99578199	1	1	NA	-2	-0.222222
STAG3L5P-PVRIG2P-PILRB	Region661	chr7_99578199	4	0	NA	18	2
TAF6	Region661	chr7_99578199	5	0	NA	45	5
TRIM4	Region661	chr7_99578199	1	0	NA	7	0.777778
ZKSCAN1	Region661	chr7_99578199	6	1	NA	31	3.44444
ZNF3	Region661	chr7_99578199	5	2	NA	34	3.77778
ZSCAN21	Region661	chr7_99578199	1	0	NA	8	0.888889
SEMA3A	Region667	rs62472623	2	2	NA	2	0.222222
SEMA3D	Region667	rs62472623	1	0	NA	1	0.111111
SEMA3E	Region667	rs62472623	1	2	NA	1	0.111111
PTGES	Region669	rs1054879	30	20	NA	21	2.33333
TOR1B	Region669	rs1054879	30	20	NA	21	2.33333
LOC100500773	Region670	rs12234989	0	2	NA	-8	-0.888889
LOC100616530	Region670	rs12234989	0	2	NA	-8	-0.888889
PTPRT	Region671	rs60558568	0	6	NA	-6	-0.666667
NPIPA7	Region673	rs6498721	2	33	NA	-65	-7.22222
XYLT1	Region673	rs6498721	45	33	NA	142	15.7778
ACYP2	Region676	rs2968809	1	0	NA	5	0.555556
C2orf63	Region676	rs2968809	0	0	4	0	0
CLHC1	Region676	rs2968809	48	8	NA	149	16.5556
FLJ31438	Region676	rs2968809	0	0	4	0	0
RTN4	Region676	rs2968809	52	8	NA	167	18.5556
CNTNAP3	Region678	rs73646287	7	28	NA	-135	-15
FAM201A	Region678	rs73646287	7	28	NA	-135	-15
MRGPRX1	Region683	chr11_18700484	0	3	NA	-14	-1.55556
MRGPRX2	Region683	chr11_18700484	1	2	NA	-3	-0.333333
NAV2	Region683	chr11_18700484	0	4	NA	-25	-2.77778
PTPN5	Region683	chr11_18700484	0	6	NA	-31	-3.44444
SPTY2D1	Region683	chr11_18700484	1	8	NA	-7	-0.777778
TMEM86A	Region683	chr11_18700484	1	8	NA	-7	-0.777778
ZDHHC13	Region683	chr11_18700484	1	2	NA	-3	-0.333333
CLSTN2	Region684	rs73228975	1	40	NA	-72	-8
LHX2	Region686	chr9_127151405	12	0	NA	25	2.77778
LOC100129034	Region686	chr9_127151405	2	0	NA	9	1
NEK6	Region686	chr9_127151405	56	0	NA	274	30.4444
PSMB7	Region686	chr9_127151405	12	0	NA	72	8
DUSP19	Region693	chr2_183073240	12	20	NA	-29	-3.22222
NCKAP1	Region693	chr2_183073240	0	7	NA	-32	-3.55556
NUP35	Region693	chr2_183073240	2	12	NA	-19	-2.11111
PDE1A	Region693	chr2_183073240	5	7	NA	-4	-0.444444
IRX5	Region696	rs31041	0	7	NA	-18	-2
IRX6	Region696	rs31041	0	7	NA	-18	-2
MATN1	Region697	rs10799128	0	1	NA	-5	-0.555556
PTPRU	Region697	rs10799128	3	14	NA	-96	-10.6667
FMN2	Region702	rs74151645	0	14	NA	-23	-2.55556
RPS7P5	Region702	rs74151645	0	14	NA	-23	-2.55556
ITGB5	Region703	rs13314004	0	2	NA	-7	-0.777778
HSDL2	Region711	rs9886804	0	0	1	0	0
LPAR1	Region711	rs9886804	3	2	NA	5	0.555556
MIR3134	Region711	rs9886804	172	13	NA	990	110
OR2K2	Region711	rs9886804	3	2	NA	5	0.555556
PTBP3	Region711	rs9886804	4	0	NA	18	2
ROD1	Region711	rs9886804	0	0	17	0	0
SUSD1	Region711	rs9886804	0	0	163	0	0
UGCG	Region711	rs9886804	4	4	NA	-8	-0.888889
CBLL1	Region713	rs62469781	0	1	NA	-1	-0.111111
SLC26A4	Region713	rs62469781	2	3	NA	2	0.222222
FAM84A	Region714	chr2_14801154	0	25	NA	-66	-7.33333
LINC00276	Region714	chr2_14801154	0	2	NA	-12	-1.33333
NBAS	Region714	chr2_14801154	0	21	NA	-42	-4.66667
C12orf74	Region718	rs11106609	4	0	NA	14	1.55556
CLLU1	Region718	rs11106609	4	0	NA	14	1.55556
LINC00473	Region719	rs13194994	0	5	NA	-21	-2.33333
PDE10A	Region719	rs13194994	0	5	NA	-21	-2.33333
CDH6	Region723	rs10940985	3	8	NA	-24	-2.66667
NONE	Region723	rs10940985	3	8	NA	-24	-2.66667
NPR3	Region723	rs10940985	52	18	NA	119	13.2222
PDZD2	Region723	rs10940985	4	0	NA	4	0.444444
ANGPT1	Region725	rs10108732	1	0	NA	2	0.222222
EIF3E	Region725	rs10108732	19	21	NA	31	3.44444
EMC2	Region725	rs10108732	110	34	NA	620	68.8889
RSPO2	Region725	rs10108732	1	0	NA	2	0.222222
TMEM74	Region725	rs10108732	29	13	NA	85	9.44444
CSMD1	Region726	rs28445731	0	2	NA	-2	-0.222222
CPA6	Region728	rs6993502	7	3	NA	11	1.22222
PREX2	Region728	rs6993502	2	0	NA	3	0.333333
ERICH1-AS1	Region733	chr8_216232	0	3	NA	-23	-2.55556
LOC286083	Region733	chr8_216232	0	3	NA	-23	-2.55556
GRIA1	Region737	chr5_152909524	0	2	NA	-3	-0.333333
NMUR2	Region737	chr5_152909524	0	2	NA	-3	-0.333333
TP73	Region738	rs12062999	12	12	NA	-75	-8.33333
DIP2C	Region745	chr10_367586	1	12	NA	-71	-7.88889
LRP2	Region748	rs62171263	0	3	NA	-5	-0.555556
ST6GALNAC5	Region749	chr1_77397951	0	2	NA	-2	-0.222222
C12orf79	Region750	chr12_91742336	0	2	NA	-2	-0.222222
DCN	Region750	chr12_91742336	0	2	NA	-2	-0.222222
C7orf69	Region752	chr7_48143488	0	1	NA	-1	-0.111111
PKD1L1	Region752	chr7_48143488	0	1	NA	-1	-0.111111
UPP1	Region752	chr7_48143488	1	0	NA	9	1
INSC	Region756	chr11_16341676	1	2	NA	-5	-0.555556
SOX6	Region756	chr11_16341676	1	2	NA	-5	-0.555556
NTM	Region758	chr11_131727856	1	7	NA	-14	-1.55556
SNX19	Region758	chr11_131727856	0	4	NA	-10	-1.11111
CCDC91	Region760	chr12_28492835	11	6	NA	19	2.11111
MRPS35	Region760	chr12_28492835	12	0	NA	102	11.3333
PTHLH	Region760	chr12_28492835	5	6	NA	-8	-0.888889
REP15	Region760	chr12_28492835	1	0	NA	3	0.333333
CCDC59	Region761	rs10506851	1	29	NA	-58	-6.44444
LIN7A	Region761	rs10506851	2	0	NA	6	0.666667
PPFIA2	Region761	rs10506851	1	36	NA	-80	-8.88889
LCTL	Region762	rs2708291	3	3	NA	1	0.111111
SMAD3	Region762	rs2708291	10	3	NA	8	0.888889
SMAD6	Region762	rs2708291	13	6	NA	9	1
CD2AP	Region763	rs952884	2	0	NA	6	0.666667
CLIC5	Region763	rs952884	5	17	NA	-13	-1.44444
RUNX2	Region763	rs952884	2	11	NA	-9	-1
TNFRSF21	Region763	rs952884	2	0	NA	6	0.666667
CELSR1	Region764	chr22_46883502	33	0	NA	176	19.5556
GRAMD4	Region764	chr22_46883502	33	0	NA	176	19.5556
BANCR	Region766	rs7853984	1	0	NA	1	0.111111
FXN	Region766	rs7853984	12	7	NA	12	1.33333
PRKACG	Region766	rs7853984	12	7	NA	12	1.33333
TJP2	Region766	rs7853984	1	0	NA	1	0.111111
MDGA2	Region769	rs17118081	1	0	NA	3	0.333333
CACNA2D1	Region772	chr7_82148432	1	1	NA	1	0.111111
PCLO	Region772	chr7_82148432	1	1	NA	1	0.111111
HNMT	Region774	chr2_138802891	2	0	NA	8	0.888889
ACE	Region775	rs9893353	1	1	NA	2	0.222222
CYB561	Region775	rs9893353	1	1	NA	2	0.222222
MIR548W	Region775	rs9893353	19	6	NA	23	2.55556
TANC2	Region775	rs9893353	1	0	NA	6	0.666667
EP300	Region777	chr22_41661044	2	1	NA	4	0.444444
L3MBTL2	Region777	chr22_41661044	3	1	NA	13	1.44444
MCHR1	Region777	chr22_41661044	2	6	NA	-42	-4.66667
MKL1	Region777	chr22_41661044	1	0	NA	2	0.222222
RANGAP1	Region777	chr22_41661044	1	0	NA	9	1
GRIK4	Region779	chr11_120715471	0	2	NA	-14	-1.55556
SC5D	Region779	chr11_120715471	4	3	NA	-6	-0.666667
SORL1	Region779	chr11_120715471	1	0	NA	6	0.666667
TECTA	Region779	chr11_120715471	3	3	NA	-12	-1.33333
CRB2	Region780	chr9_125591372	4	4	NA	-2	-0.222222
MIR600HG	Region780	chr9_125591372	3	0	NA	23	2.55556
PDCL	Region780	chr9_125591372	2	0	NA	17	1.88889
RABGAP1	Region780	chr9_125591372	26	0	NA	188	20.8889
RC3H2	Region780	chr9_125591372	8	0	NA	62	6.88889
STRBP	Region780	chr9_125591372	23	5	NA	65	7.22222
TTLL11	Region780	chr9_125591372	4	17	NA	-23	-2.55556
ZBTB26	Region780	chr9_125591372	6	0	NA	54	6
DRD5	Region784	chr4_9724458	0	1	NA	-9	-1
SLC2A9	Region784	chr4_9724458	7	2	NA	7	0.777778
EPHA4	Region785	chr2_221329451	0	1	NA	-1	-0.111111
MIR4268	Region785	chr2_221329451	0	1	NA	-1	-0.111111
GCOM1	Region787	rs10444836	1	5	NA	-12	-1.33333
LOC145783	Region787	rs10444836	1	0	NA	1	0.111111
POLR2M	Region787	rs10444836	1	0	NA	9	1
TCF12	Region787	rs10444836	7	0	NA	50	5.55556
ZNF280D	Region787	rs10444836	1	0	NA	1	0.111111
ADAMTS1	Region788	rs62215960	0	21	NA	-47	-5.22222
ADAMTS5	Region788	rs62215960	3	29	NA	-71	-7.88889
MIR5009	Region788	rs62215960	0	2	NA	-7	-0.777778
DAB1	Region789	chr1_57546892	0	32	NA	-114	-12.6667
DEPDC1	Region793	rs4571920	2	0	NA	4	0.444444
LRRC7	Region793	rs4571920	2	0	NA	4	0.444444
MAGI2	Region794	rs6466246	0	9	NA	-31	-3.44444
CHRNA7	Region798	rs10519727	1	1	NA	0	0
TRPM1	Region798	rs10519727	1	1	NA	-1	-0.111111
AEBP2	Region799	rs73078929	5	0	NA	8	0.888889
LOC100506393	Region799	rs73078929	5	0	NA	8	0.888889
BASP1P1	Region801	chr13_23414855	0	1	NA	-5	-0.555556
LINC00540	Region801	chr13_23414855	0	1	NA	-5	-0.555556
ZNF85	Region803	rs61198722	1	0	NA	1	0.111111
KCNS3	Region804	chr2_18417836	0	1	NA	-3	-0.333333
NT5C1B-RDH14	Region804	chr2_18417836	0	1	NA	-3	-0.333333
MAP10	Region807	rs34229979	10	33	NA	-68	-7.55556
SIPA1L2	Region807	rs34229979	10	33	NA	-68	-7.55556
TSNAX-DISC1	Region807	rs34229979	1	0	NA	6	0.666667
ID2	Region817	rs905676	0	2	NA	-2	-0.222222
LINC00299	Region817	rs905676	0	2	NA	-2	-0.222222
ANKRD1	Region820	chr10_92607433	0	2	NA	-2	-0.222222
HTR7	Region820	chr10_92607433	6	31	NA	-46	-5.11111
LINC00865	Region820	chr10_92607433	1	22	NA	-42	-4.66667
LOC100188947	Region820	chr10_92607433	0	2	NA	-8	-0.888889
RPP30	Region820	chr10_92607433	8	0	NA	47	5.22222
PLA2G4E	Region823	rs12904287	12	28	NA	-51	-5.66667
PLA2G4F	Region823	rs12904287	0	0	2	0	0
VPS39	Region823	rs12904287	1	0	NA	9	1
MDGA1	Region824	rs1776447	5	9	NA	-22	-2.44444
MIR4462	Region824	rs1776447	1	3	NA	-3	-0.333333
APOH	Region825	rs62071749	3	23	NA	-80	-8.88889
CEP112	Region825	rs62071749	86	91	NA	23	2.55556
PRKCA	Region825	rs62071749	10	14	NA	-14	-1.55556
ANXA2R	Region827	chr5_43032402	8	0	NA	23	2.55556
C5orf28	Region827	chr5_43032402	2	0	NA	2	0.222222
CCL28	Region827	chr5_43032402	12	7	NA	36	4
HMGCS1	Region827	chr5_43032402	17	7	NA	92	10.2222
LOC100132356	Region827	chr5_43032402	10	0	NA	61	6.77778
LOC100506639	Region827	chr5_43032402	12	0	NA	84	9.33333
LOC153684	Region827	chr5_43032402	12	0	NA	70	7.77778
LOC643977	Region827	chr5_43032402	0	0	8	0	0
LOC646887	Region827	chr5_43032402	0	0	8	0	0
LOC648987	Region827	chr5_43032402	47	16	NA	140	15.5556
NIM1	Region827	chr5_43032402	2	2	NA	1	0.111111
NNT	Region827	chr5_43032402	0	0	1	0	0
NNT-AS1	Region827	chr5_43032402	1	0	NA	3	0.333333
PAIP1	Region827	chr5_43032402	1	0	NA	3	0.333333
SEPP1	Region827	chr5_43032402	37	16	NA	99	11
ZNF131	Region827	chr5_43032402	3	0	NA	14	1.55556
ARHGEF10	Region835	chr8_1863786	2	0	NA	6	0.666667
CSMD1	Region835	chr8_1863786	0	8	NA	-18	-2
MYOM2	Region835	chr8_1863786	0	5	NA	-15	-1.66667
RELN	Region843	rs362799	0	62	NA	-359	-39.8889
ARL1	Region844	chr12_101846278	6	0	NA	6	0.666667
MYBPC1	Region844	chr12_101846278	2	17	NA	-30	-3.33333
SLC5A8	Region844	chr12_101846278	0	1	NA	-3	-0.333333
SPIC	Region844	chr12_101846278	8	19	NA	-26	-2.88889
UTP20	Region844	chr12_101846278	0	1	NA	-3	-0.333333
FLJ46300	Region846	rs3123196	0	5	NA	-14	-1.55556
GLRX3	Region846	rs3123196	0	1	NA	-1	-0.111111
MIR378C	Region846	rs3123196	0	1	NA	-1	-0.111111
TCERG1L	Region846	rs3123196	0	5	NA	-14	-1.55556
SLCO3A1	Region847	rs7495052	6	5	NA	5	0.555556
SV2B	Region847	rs7495052	1	5	NA	-5	-0.555556
METTL21EP	Region848	chr13_103570954	0	1	NA	-4	-0.444444
MIR548AS	Region848	chr13_103570954	2	0	NA	2	0.222222
SLC10A2	Region848	chr13_103570954	2	1	NA	-2	-0.222222
NR2F2	Region850	rs1437767	0	34	NA	-210	-23.3333
SPATA8-AS1	Region850	rs1437767	0	34	NA	-210	-23.3333
E2F3	Region853	rs73376633	1	1	NA	0	0
ID4	Region853	rs73376633	1	14	NA	-96	-10.6667
MBOAT1	Region853	rs73376633	1	1	NA	0	0
MIR548A1	Region853	rs73376633	1	14	NA	-96	-10.6667
LINC00602	Region855	chr6_166465311	0	3	NA	-16	-1.77778
T	Region855	chr6_166465311	0	3	NA	-16	-1.77778
FZD5	Region86	rs62195662	1	0	NA	7	0.777778
PLEKHM3	Region86	rs62195662	18	0	NA	90	10
ANXA11	Region861	chr10_82259844	0	0	1	0	0
FAM213A	Region861	chr10_82259844	1	0	NA	2	0.222222
NRG3	Region861	chr10_82259844	0	69	NA	-135	-15
SH2D4B	Region861	chr10_82259844	0	69	NA	-135	-15
TSPAN14	Region861	chr10_82259844	2	0	NA	11	1.22222
EDAR	Region862	chr2_109639677	0	12	NA	-12	-1.33333
RGPD6	Region862	chr2_109639677	0	2	NA	-4	-0.444444
SH3RF3-AS1	Region862	chr2_109639677	0	12	NA	-12	-1.33333
SOWAHC	Region862	chr2_109639677	0	2	NA	-4	-0.444444
CALB1	Region864	rs311636	1	0	NA	1	0.111111
LINC00534	Region864	rs311636	1	0	NA	1	0.111111
KCNU1	Region867	chr8_37167187	0	14	NA	-34	-3.77778
ZNF703	Region867	chr8_37167187	0	14	NA	-34	-3.77778
GPC6	Region871	rs9561273	1	0	NA	2	0.222222
MIR548AC	Region873	rs73049308	2	0	NA	2	0.222222
UBE2E1	Region873	rs73049308	2	0	NA	2	0.222222
UBE2E2	Region873	rs73049308	0	4	NA	-4	-0.444444
ZNF385D	Region873	rs73049308	0	4	NA	-4	-0.444444
C12orf76	Region874	rs71458314	3	1	NA	10	1.11111
GIT2	Region874	rs71458314	4	0	NA	36	4
GLTP	Region874	rs71458314	4	0	NA	14	1.55556
RAD9B	Region874	rs71458314	0	0	1	0	0
TCHP	Region874	rs71458314	4	0	NA	14	1.55556
TRPV4	Region874	rs71458314	1	2	NA	-6	-0.666667
VPS29	Region874	rs71458314	0	0	1	0	0
C7orf25	Region875	chr7_42440598	0	3	NA	-11	-1.22222
GLI3	Region875	chr7_42440598	0	6	NA	-22	-2.44444
ATL2	Region877	rs13392984	1	0	NA	1	0.111111
HNRNPLL	Region877	rs13392984	1	0	NA	1	0.111111
RMDN2	Region877	rs13392984	0	1	NA	-6	-0.666667
UBE2E2	Region882	rs73041805	0	1	NA	-7	-0.777778
ZNF385D	Region882	rs73041805	0	1	NA	-7	-0.777778
DENND4C	Region884	rs4977358	14	0	NA	53	5.88889
MLLT3	Region884	rs4977358	0	1	NA	-7	-0.777778
PLIN2	Region884	rs4977358	14	0	NA	53	5.88889
SLC24A2	Region884	rs4977358	0	1	NA	-7	-0.777778
RGPD4-AS1	Region885	chr2_107624963	1	0	NA	1	0.111111
ST6GAL2	Region885	chr2_107624963	1	0	NA	1	0.111111
PPIC	Region886	chr5_121492554	0	3	NA	-27	-3
PRDM6	Region886	chr5_121492554	0	3	NA	-27	-3
SNX24	Region886	chr5_121492554	1	0	NA	2	0.222222
LRP12	Region887	rs2957416	3	0	NA	8	0.888889
ZFPM2	Region887	rs2957416	3	0	NA	8	0.888889
DKK2	Region890	chr4_107331279	0	3	NA	-5	-0.555556
GIMD1	Region890	chr4_107331279	0	3	NA	-5	-0.555556
PLS1	Region892	rs11919520	3	1	NA	2	0.222222
TRPC1	Region892	rs11919520	0	8	NA	-20	-2.22222
C15orf27	Region893	chr15_76448604	4	8	NA	-6	-0.666667
OPRM1	Region894	chr6_153490874	0	1	NA	-2	-0.222222
RGS17	Region894	chr6_153490874	0	1	NA	-2	-0.222222
SYNE1	Region894	chr6_153490874	30	22	NA	32	3.55556
ATAD2	Region898	chr8_124277100	1	0	NA	9	1
ZHX1	Region898	chr8_124277100	1	0	NA	9	1
ZHX1-C8ORF76	Region898	chr8_124277100	1	0	NA	9	1
ZHX2	Region898	chr8_124277100	1	0	NA	2	0.222222
STAC	Region899	rs1378785	13	0	NA	31	3.44444
SEMA6D	Region900	rs12102138	0	5	NA	-7	-0.777778
SLC24A5	Region900	rs12102138	0	3	NA	-5	-0.555556
BTBD3	Region904	chr20_13190084	0	6	NA	-6	-0.666667
ISM1	Region904	chr20_13190084	4	25	NA	-35	-3.88889
SPTLC3	Region904	chr20_13190084	45	72	NA	-57	-6.33333
G2E3	Region905	chr14_30877882	0	2	NA	-16	-1.77778
PRKD1	Region905	chr14_30877882	0	6	NA	-44	-4.88889
C22orf34	Region906	rs6010569	0	2	NA	-10	-1.11111
LOC100128946	Region906	rs6010569	0	2	NA	-10	-1.11111
LINC00159	Region907	rs845950	0	1	NA	-2	-0.222222
TIAM1	Region907	rs845950	18	25	NA	13	1.44444
GALNT18	Region913	rs72855247	0	23	NA	-95	-10.5556
MIR4299	Region913	rs72855247	0	2	NA	-6	-0.666667
USP47	Region913	rs72855247	0	2	NA	-6	-0.666667
ZBED5-AS1	Region913	rs72855247	0	23	NA	-95	-10.5556
C10orf105	Region914	chr10_73315338	16	0	NA	107	11.8889
CDH23	Region914	chr10_73315338	20	11	NA	98	10.8889
C1orf65	Region916	chr1_223056827	2	20	NA	-52	-5.77778
CAPN2	Region916	chr1_223056827	2	3	NA	0	1.11022e-15
CAPN8	Region916	chr1_223056827	10	36	NA	-75	-8.33333
DISP1	Region916	chr1_223056827	37	0	NA	50	5.55556
LINC00297	Region917	rs8001897	2	8	NA	-45	-5
SLC7A1	Region917	rs8001897	1	1	NA	7	0.777778
UBL3	Region917	rs8001897	34	3	NA	88	9.77778
FARSB	Region922	rs13398445	1	0	NA	1	0.111111
MOGAT1	Region922	rs13398445	1	0	NA	1	0.111111
SGPP2	Region922	rs13398445	11	11	NA	-59	-6.55556
MAGEF1	Region925	rs9828886	5	8	NA	-10	-1.11111
VPS8	Region925	rs9828886	5	8	NA	-10	-1.11111
TENM2	Region926	rs6555796	0	4	NA	-4	-0.444444
WWC1	Region926	rs6555796	3	5	NA	-6	-0.666667
RAPGEF5	Region929	rs7795968	2	0	NA	2	0.222222
MCPH1	Region930	rs2916749	252	0	NA	1874	208.222
CCRN4L	Region933	rs938836	3	0	NA	18	2
ELF2	Region933	rs938836	25	5	NA	88	9.77778
MGARP	Region933	rs938836	17	5	NA	39	4.33333
MGST2	Region933	rs938836	7	0	NA	41	4.55556
CCL11	Region936	chr17_32639550	1	1	NA	3	0.333333
CCL8	Region936	chr17_32639550	1	1	NA	3	0.333333
CHD8	Region937	rs67354816	1	0	NA	9	1
DAD1	Region937	rs67354816	8	3	NA	18	2
METTL3	Region937	rs67354816	1	0	NA	9	1
OR4E2	Region937	rs67354816	8	3	NA	18	2
TOX4	Region937	rs67354816	1	0	NA	9	1
EPHA7	Region938	chr6_94239513	0	1	NA	-9	-1
NUP35	Region943	chr2_185315592	1	0	NA	1	0.111111
ZNF804A	Region943	chr2_185315592	1	0	NA	1	0.111111
CNTN2	Region946	chr1_204423195	0	1	NA	-7	-0.777778
PIK3C2B	Region946	chr1_204423195	2	0	NA	8	0.888889
ANXA10	Region948	chr4_168126677	1	0	NA	1	0.111111
SPOCK3	Region948	chr4_168126677	1	1	NA	-1	-0.111111
AGTPBP1	Region951	chr9_88238324	7	0	NA	63	7
AFF3	Region956	chr2_100778426	3	7	NA	-6	-0.666667
EIF5B	Region956	chr2_100778426	52	0	NA	395	43.8889
LIPT1	Region956	chr2_100778426	0	0	126	0	0
LOC129530	Region956	chr2_100778426	0	0	4	0	0
LYG1	Region956	chr2_100778426	30	0	NA	95	10.5556
LYG2	Region956	chr2_100778426	5	0	NA	11	1.22222
REV1	Region956	chr2_100778426	50	7	NA	372	41.3333
REV1L	Region956	chr2_100778426	0	0	13	0	0
TSGA10	Region956	chr2_100778426	0	0	117	0	0
TXNDC9	Region956	chr2_100778426	33	0	NA	212	23.5556
AMER3	Region957	rs13391186	0	1	NA	-9	-1
ARHGEF4	Region957	rs13391186	0	2	NA	-18	-2
C2orf27A	Region957	rs13391186	20	14	NA	-1	-0.111111
C2orf27B	Region957	rs13391186	0	10	NA	-19	-2.11111
POTEKP	Region957	rs13391186	20	5	NA	17	1.88889
[truncated: 62 more rows]
