# Supplementary material for: A systems biology approach uncovers cell-specific gene regulatory effects of genetic associations in multiple sclerosis
Source: Nat Commun. 2019 May 20;10:2236. doi: 10.1038/s41467-019-09773-y (PMC6527683; doi:10.1038/s41467-019-09773-y)
Supplement: Supplementary file 27 — Supplementary data 24 [file 41467_2019_9773_MOESM27_ESM.xlsx]

## Sheet: Supplementary Dataset 24
Supplementary Dataset 24. Predicted regulatory effects of genes (NR_T cells_r2>0.5)
Target	Region	LeadSNP	PEX	R	eQTL	sumOfWeights	sumOfWeightedWeights (PRE)
ADRA2A	Region1000	rs10787237	0	3	NA	-9	-1
DUSP5	Region1000	rs10787237	4	3	NA	5	0.555556
GPAM	Region1000	rs10787237	0	3	NA	-9	-1
SMNDC1	Region1000	rs10787237	4	3	NA	5	0.555556
COLGALT2	Region1002	chr1_183848919	0	1	NA	-1	-0.111111
RGL1	Region1002	chr1_183848919	2	0	NA	6	0.666667
DCLK1	Region1004	chr13_36603961	0	1	NA	-7	-0.777778
SOHLH2	Region1004	chr13_36603961	0	1	NA	-7	-0.777778
MGST1	Region1006	rs7953162	0	1	NA	-3	-0.333333
SLFN12L	Region1010	rs62078152	16	1	NA	93	10.3333
SLFN13	Region1010	rs62078152	8	0	NA	50	5.55556
SLFN14	Region1010	rs62078152	1	1	NA	7	0.777778
HRH2	Region1011	chr5_175015034	0	2	NA	-4	-0.444444
SFXN1	Region1011	chr5_175015034	0	2	NA	-4	-0.444444
CALM2	Region1013	chr2_47875750	1	2	NA	-2	-0.222222
EPCAM	Region1013	chr2_47875750	1	2	NA	-2	-0.222222
KCNK12	Region1013	chr2_47875750	0	3	NA	-8	-0.888889
MSH6	Region1013	chr2_47875750	0	3	NA	-8	-0.888889
AQP11	Region1016	chr11_76278326	0	6	NA	-12	-1.33333
C11orf30	Region1016	chr11_76278326	2	1	NA	17	1.88889
LRRC32	Region1016	chr11_76278326	0	1	NA	-3	-0.333333
PAK1	Region1016	chr11_76278326	0	6	NA	-12	-1.33333
DCD	Region1018	rs10747700	0	6	NA	-30	-3.33333
GLYCAM1	Region1018	rs10747700	0	17	NA	-149	-16.5556
LACRT	Region1018	rs10747700	0	20	NA	-173	-19.2222
MUCL1	Region1018	rs10747700	0	4	NA	-5	-0.555556
TESPA1	Region1018	rs10747700	0	2	NA	-3	-0.333333
CDRT15P1	Region1020	rs67822329	21	8	NA	18	2
COX10	Region1020	rs67822329	6	0	NA	50	5.55556
COX10-AS1	Region1020	rs67822329	16	0	NA	128	14.2222
HS3ST3A1	Region1020	rs67822329	19	8	NA	12	1.33333
HS3ST3B1	Region1020	rs67822329	20	0	NA	97	10.7778
NINJ1	Region1027	rs73517589	7	13	NA	-4	-0.444444
WNK2	Region1027	rs73517589	6	30	NA	-37	-4.11111
HSD17B3	Region1028	rs10991400	3	6	NA	-2	-0.222222
LINC00476	Region1028	rs10991400	1	16	NA	-39	-4.33333
PTCH1	Region1028	rs10991400	1	16	NA	-39	-4.33333
SLC35D2	Region1028	rs10991400	3	5	NA	0	0
FOXN2	Region103	chr2_48925729	1	0	NA	10	1.11111
FSHR	Region103	chr2_48925729	0	26	NA	-47	-5.22222
LHCGR	Region103	chr2_48925729	0	1	NA	-1	-0.111111
PPP1R21	Region103	chr2_48925729	1	0	NA	10	1.11111
STON1-GTF2A1L	Region103	chr2_48925729	0	27	NA	-48	-5.33333
C22orf23	Region1030	rs41274544	1	0	NA	9	1
TMEM184B	Region1030	rs41274544	49	0	NA	453	50.3333
AGBL5	Region1031	chr2_26811964	2	0	NA	10	1.11111
CGREF1	Region1031	chr2_26811964	1	1	NA	0	0
DPYSL5	Region1031	chr2_26811964	0	1	NA	-8	-0.888889
KHK	Region1031	chr2_26811964	2	1	NA	4	0.444444
MAPRE3	Region1031	chr2_26811964	0	1	NA	-8	-0.888889
LINC00539	Region1034	chr13_21881611	74	0	NA	261	29
MIPEPP3	Region1034	chr13_21881611	83	2	NA	290	32.2222
MRP63	Region1034	chr13_21881611	2	2	NA	-3	-0.333333
ALX4	Region1037	rs11038009	0	22	NA	-131	-14.5556
CD82	Region1037	rs11038009	0	22	NA	-131	-14.5556
SYNDIG1	Region1042	rs3887942	0	19	NA	-38	-4.22222
C14orf23	Region1044	chr14_29482915	0	1	NA	-7	-0.777778
DNAH8	Region1045	rs7752004	0	31	NA	-230	-25.5556
LOC100131047	Region1045	rs7752004	0	25	NA	-72	-8
TEKT3	Region1046	chr17_15747636	0	11	NA	-11	-1.22222
TVP23C-CDRT4	Region1046	chr17_15747636	0	11	NA	-11	-1.22222
IL20RB	Region1047	chr3_136884899	0	4	NA	-8	-0.888889
SOX14	Region1047	chr3_136884899	0	4	NA	-8	-0.888889
C1orf110	Region1048	chr1_163665295	2	6	NA	-19	-2.11111
DDR2	Region1048	chr1_163665295	0	3	NA	-5	-0.555556
HSD17B7	Region1048	chr1_163665295	6	6	NA	15	1.66667
PAK4	Region1051	rs682855	10	17	NA	11	1.22222
PAPL	Region1051	rs682855	4	28	NA	-81	-9
C6orf118	Region1055	rs12210010	0	16	NA	-52	-5.77778
PACRG	Region1055	rs12210010	0	1	NA	-2	-0.222222
QKI	Region1055	rs12210010	0	16	NA	-52	-5.77778
LINC00951	Region1056	rs3846892	0	45	NA	-172	-19.1111
LRFN2	Region1056	rs3846892	0	1	NA	-7	-0.777778
MOCS1	Region1056	rs3846892	0	45	NA	-172	-19.1111
NFYA	Region1056	rs3846892	2	0	NA	10	1.11111
UNC5CL	Region1056	rs3846892	0	1	NA	-7	-0.777778
LEKR1	Region1058	chr3_156002628	0	8	NA	-15	-1.66667
RAPGEF2	Region1059	chr4_160226485	2	0	NA	4	0.444444
FAM210A	Region1062	rs73406331	1	0	NA	3	0.333333
LDLRAD4	Region1062	rs73406331	5	1	NA	25	2.77778
MC5R	Region1062	rs73406331	0	1	NA	-6	-0.666667
RNMT	Region1062	rs73406331	2	1	NA	12	1.33333
KLHL2	Region1063	rs12644945	43	0	NA	292	32.4444
TSC2	Region1064	rs9923663	1	0	NA	10	1.11111
LOC100506207	Region1066	chr6_10106326	0	3	NA	-4	-0.444444
TFAP2A	Region1066	chr6_10106326	0	3	NA	-4	-0.444444
ARPP21	Region1067	rs1529070	0	1	NA	-1	-0.111111
PDCD6IP	Region1067	rs1529070	0	1	NA	-1	-0.111111
CCDC67	Region1068	chr11_93779760	0	6	NA	-11	-1.22222
HEPHL1	Region1068	chr11_93779760	0	10	NA	-33	-3.66667
PANX1	Region1068	chr11_93779760	0	0	1	0	0
SLC36A4	Region1068	chr11_93779760	0	6	NA	-11	-1.22222
VSTM5	Region1068	chr11_93779760	0	9	NA	-29	-3.22222
LINC00939	Region1070	rs73220958	0	7	NA	-7	-0.777778
TMEM132B	Region1070	rs73220958	0	7	NA	-7	-0.777778
BICD1	Region1071	rs73090770	7	1	NA	15	1.66667
FGD4	Region1071	rs73090770	0	1	NA	-3	-0.333333
PKP2	Region1071	rs73090770	2	3	NA	-1	-0.111111
SYT10	Region1071	rs73090770	0	1	NA	-1	-0.111111
CCDC39	Region1072	rs9846084	6	18	NA	-105	-11.6667
C9orf62	Region1075	rs45443491	0	4	NA	-23	-2.55556
LOC101448202	Region1075	rs45443491	0	1	NA	-1	-0.111111
LOC401557	Region1075	rs45443491	0	4	NA	-23	-2.55556
ELMOD1	Region1078	chr11_107053280	0	1	NA	-6	-0.666667
C5orf64	Region1080	chr5_61188885	0	1	NA	-1	-0.111111
KIF2A	Region1080	chr5_61188885	0	1	NA	-1	-0.111111
FAM19A3	Region1082	rs72701152	0	4	NA	-16	-1.77778
LOC100996702	Region1082	rs72701152	0	4	NA	-16	-1.77778
LOC643441	Region1082	rs72701152	0	1	NA	-8	-0.888889
MAGI3	Region1082	rs72701152	0	1	NA	-8	-0.888889
FLRT2	Region1084	rs709857	2	0	NA	7	0.777778
LOC283585	Region1084	rs709857	2	0	NA	7	0.777778
LINC00501	Region1085	rs6782137	5	0	NA	19	2.11111
TBL1XR1	Region1085	rs6782137	5	0	NA	19	2.11111
FGF18	Region1086	rs10516082	3	3	NA	9	1
MIR3912	Region1086	rs10516082	4	22	NA	-77	-8.55556
NPM1	Region1086	rs10516082	23	0	NA	148	16.4444
TLX3	Region1086	rs10516082	2	21	NA	-87	-9.66667
GRXCR2	Region1087	chr5_146085921	0	1	NA	-3	-0.333333
PPP2R2B	Region1087	chr5_146085921	17	15	NA	11	1.22222
PRELID2	Region1087	chr5_146085921	0	1	NA	-3	-0.333333
C20orf26	Region1088	rs12480432	0	1	NA	-4	-0.444444
C20orf78	Region1088	rs12480432	0	1	NA	-1	-0.111111
CRNKL1	Region1088	rs12480432	1	0	NA	10	1.11111
SLC24A3	Region1088	rs12480432	0	1	NA	-1	-0.111111
EFCAB1	Region1091	rs56117077	0	4	NA	-15	-1.66667
UBE2V2	Region1091	rs56117077	0	4	NA	-15	-1.66667
TRABD2B	Region1092	chr1_48424159	0	10	NA	-23	-2.55556
FBXL17	Region1094	chr5_108160844	0	2	NA	-3	-0.333333
FER	Region1094	chr5_108160844	14	0	NA	32	3.55556
LINC01023	Region1094	chr5_108160844	0	2	NA	-3	-0.333333
WDR72	Region1095	rs72745157	0	2	NA	-4	-0.444444
CXCL14	Region1097	rs6882087	0	1	NA	-3	-0.333333
LECT2	Region1097	rs6882087	0	5	NA	-17	-1.88889
LOC340074	Region1097	rs6882087	0	1	NA	-3	-0.333333
TGFBI	Region1097	rs6882087	0	5	NA	-17	-1.88889
KIAA1217	Region1103	rs7915144	0	6	NA	-6	-0.666667
LINC00536	Region1104	chr8_116184497	2	0	NA	4	0.444444
NKAIN3	Region1106	chr8_63452043	0	1	NA	-1	-0.111111
FAM135B	Region1108	rs4909716	0	1	NA	-1	-0.111111
NONE	Region1108	rs4909716	0	1	NA	-1	-0.111111
CPVL	Region1111	rs73090823	0	1	NA	-7	-0.777778
LOC646762	Region1111	rs73090823	0	24	NA	-106	-11.7778
PRR15	Region1111	rs73090823	0	24	NA	-106	-11.7778
ZNRF2	Region1111	rs73090823	0	0	1	0	0
GRIN2B	Region1114	rs12825519	0	22	NA	-43	-4.77778
GUCY2C	Region1114	rs12825519	2	1	NA	5	0.555556
HIST4H4	Region1114	rs12825519	2	0	NA	8	0.888889
KIT	Region1124	rs3819385	9	28	NA	-35	-3.88889
LNX1-AS2	Region1124	rs3819385	0	35	NA	-64	-7.11111
PDGFRA	Region1124	rs3819385	1	8	NA	-14	-1.55556
RPL21P44	Region1124	rs3819385	0	35	NA	-64	-7.11111
GPR126	Region113	rs61007255	0	3	NA	-6	-0.666667
MIR4465	Region113	rs61007255	0	2	NA	-2	-0.222222
NMBR	Region113	rs61007255	0	2	NA	-2	-0.222222
LAPTM5	Region1133	rs16833316	0	3	NA	-12	-1.33333
MATN1	Region1133	rs16833316	0	2	NA	-4	-0.444444
PTPRU	Region1133	rs16833316	0	2	NA	-4	-0.444444
SDC3	Region1133	rs16833316	0	3	NA	-12	-1.33333
NUP35	Region1135	rs72902518	0	1	NA	-1	-0.111111
ZNF804A	Region1135	rs72902518	0	1	NA	-1	-0.111111
BIRC6	Region1137	rs62133335	18	0	NA	119	13.2222
LTBP1	Region1137	rs62133335	0	2	NA	-3	-0.333333
TTC27	Region1137	rs62133335	9	0	NA	86	9.55556
YIPF4	Region1137	rs62133335	6	0	NA	19	2.11111
HMGN3	Region1138	rs2050435	28	6	NA	170	18.8889
HMGN3-AS1	Region1138	rs2050435	0	2	NA	-7	-0.777778
LCA5	Region1138	rs2050435	0	2	NA	-7	-0.777778
PHIP	Region1138	rs2050435	1	6	NA	-15	-1.66667
EPB41L3	Region1140	rs28532712	0	1	NA	-6	-0.666667
IER3IP1	Region1141	rs73440159	0	1	NA	-4	-0.444444
KATNAL2	Region1141	rs73440159	3	54	NA	-81	-9
PIAS2	Region1141	rs73440159	68	41	NA	360	40
SKOR2	Region1141	rs73440159	0	2	NA	-7	-0.777778
SMAD2	Region1141	rs73440159	0	1	NA	-3	-0.333333
ST8SIA5	Region1141	rs73440159	0	28	NA	-142	-15.7778
TCEB3B	Region1141	rs73440159	0	4	NA	-7	-0.777778
ART1	Region1142	rs61878537	0	6	NA	-41	-4.55556
ART5	Region1142	rs61878537	0	1	NA	-10	-1.11111
CHRNA10	Region1142	rs61878537	4	0	NA	40	4.44444
MRGPRG	Region1142	rs61878537	0	5	NA	-7	-0.777778
NUP98	Region1142	rs61878537	7	0	NA	70	7.77778
OSBPL5	Region1142	rs61878537	0	5	NA	-7	-0.777778
AP3D1	Region1146	rs34103407	3	0	NA	30	3.33333
BTBD2	Region1146	rs34103407	9	0	NA	72	8
BAI3	Region1147	chr6_70314977	0	5	NA	-7	-0.777778
COL19A1	Region1147	chr6_70314977	0	37	NA	-78	-8.66667
LMBRD1	Region1147	chr6_70314977	0	5	NA	-7	-0.777778
MCHR2-AS1	Region1149	rs13192682	0	7	NA	-7	-0.777778
SIM1	Region1149	rs13192682	0	23	NA	-52	-5.77778
CASC16	Region1151	rs7192149	0	4	NA	-4	-0.444444
KHDRBS3	Region1153	rs34667731	0	1	NA	-3	-0.333333
LOC286094	Region1153	rs34667731	0	1	NA	-3	-0.333333
FLT4	Region1154	rs7733907	1	21	NA	-147	-16.3333
OR2Y1	Region1154	rs7733907	0	21	NA	-151	-16.7778
FHIT	Region1158	rs73109556	1	1	NA	0	0
PTPRG	Region1158	rs73109556	1	1	NA	0	0
DNAJA2	Region1160	chr16_46969266	2	1	NA	9	1
NETO2	Region1160	chr16_46969266	0	1	NA	-1	-0.111111
C12orf56	Region1166	chr12_64837594	0	6	NA	-16	-1.77778
C12orf66	Region1166	chr12_64837594	1	2	NA	-2	-0.222222
SRGAP1	Region1166	chr12_64837594	0	1	NA	-1	-0.111111
XPOT	Region1166	chr12_64837594	1	0	NA	10	1.11111
ARHGEF15	Region1167	rs9892906	0	3	NA	-25	-2.77778
CTC1	Region1167	rs9892906	0	0	1	0	0
KRBA2	Region1167	rs9892906	4	0	NA	31	3.44444
LOC100128288	Region1167	rs9892906	1	4	NA	-21	-2.33333
ODF4	Region1167	rs9892906	0	7	NA	-42	-4.66667
RPL26	Region1167	rs9892906	1	0	NA	10	1.11111
LINC00538	Region1168	chr1_214148919	0	1	NA	-6	-0.666667
PROX1	Region1168	chr1_214148919	0	11	NA	-93	-10.3333
SMYD2	Region1168	chr1_214148919	1	10	NA	-77	-8.55556
LHFPL2	Region1170	rs6874508	0	10	NA	-91	-10.1111
SCAMP1	Region1170	rs6874508	1	0	NA	6	0.666667
C13orf45	Region1171	rs9565288	0	9	NA	-13	-1.44444
KCTD12	Region1171	rs9565288	0	9	NA	-13	-1.44444
MYCBP2	Region1171	rs9565288	0	1	NA	-3	-0.333333
SCEL	Region1171	rs9565288	0	1	NA	-3	-0.333333
EIF3H	Region1173	chr8_117473330	0	7	NA	-13	-1.44444
LINC00536	Region1173	chr8_117473330	0	7	NA	-13	-1.44444
LRRC28	Region1176	chr15_99644112	1	1	NA	0	0
MEF2A	Region1176	chr15_99644112	72	1	NA	517	57.4444
PGPEP1L	Region1176	chr15_99644112	0	1	NA	-9	-1
SYNM	Region1176	chr15_99644112	0	2	NA	-10	-1.11111
TTC23	Region1176	chr15_99644112	0	2	NA	-2	-0.222222
CLDN20	Region1177	rs34119039	5	0	NA	50	5.55556
NOX3	Region1177	rs34119039	0	1	NA	-1	-0.111111
TFB1M	Region1177	rs34119039	21	0	NA	190	21.1111
TIAM2	Region1177	rs34119039	6	1	NA	43	4.77778
LINC01121	Region1178	chr2_45366416	0	3	NA	-15	-1.66667
SIX2	Region1178	chr2_45366416	0	4	NA	-25	-2.77778
SIX3	Region1178	chr2_45366416	0	1	NA	-10	-1.11111
RGSL1	Region1179	rs12409481	0	2	NA	-12	-1.33333
CCDC141	Region1181	rs12620539	18	0	NA	44	4.88889
ZNF385B	Region1181	rs12620539	0	1	NA	-1	-0.111111
CHCHD10	Region1182	chr22_23742663	2	1	NA	7	0.777778
IGLL1	Region1182	chr22_23742663	0	6	NA	-6	-0.666667
MMP11	Region1182	chr22_23742663	2	1	NA	7	0.777778
ZDHHC8P1	Region1182	chr22_23742663	1	7	NA	-7	-0.777778
AGT	Region1184	rs11568054	0	1	NA	-3	-0.333333
GALNT2	Region1184	rs11568054	1	0	NA	6	0.666667
KIAA1755	Region1187	chr20_36832931	0	1	NA	-3	-0.333333
RPRD1B	Region1187	chr20_36832931	1	0	NA	10	1.11111
TGM2	Region1187	chr20_36832931	0	1	NA	-3	-0.333333
TTI1	Region1187	chr20_36832931	2	1	NA	12	1.33333
VSTM2L	Region1187	chr20_36832931	1	2	NA	0	0
FAM110B	Region119	chr8_58159737	2	103	NA	-267	-29.6667
IMPAD1	Region119	chr8_58159737	0	5	NA	-19	-2.11111
LINC00588	Region119	chr8_58159737	2	105	NA	-269	-29.8889
LOC100507651	Region119	chr8_58159737	0	5	NA	-19	-2.11111
LOC286177	Region119	chr8_58159737	0	2	NA	-2	-0.222222
AICDA	Region1191	rs4883168	1	2	NA	-13	-1.44444
C3AR1	Region1191	rs4883168	11	0	NA	35	3.88889
CLEC4E	Region1191	rs4883168	1	5	NA	-37	-4.11111
NECAP1	Region1191	rs4883168	9	0	NA	25	2.77778
PARVB	Region1192	chr22_44596758	3	0	NA	5	0.555556
PARVG	Region1192	chr22_44596758	2	0	NA	10	1.11111
FERD3L	Region1195	rs17432356	0	1	NA	-1	-0.111111
TWISTNB	Region1195	rs17432356	0	1	NA	-1	-0.111111
DCBLD1	Region1197	rs62433107	24	57	NA	-252	-28
ROS1	Region1197	rs62433107	15	45	NA	-247	-27.4444
ADAM20	Region1198	rs12886301	4	0	NA	36	4
COX16	Region1198	rs12886301	3	0	NA	20	2.22222
MED6	Region1198	rs12886301	8	11	NA	17	1.88889
SLC10A1	Region1198	rs12886301	0	1	NA	-6	-0.666667
SMOC1	Region1198	rs12886301	0	1	NA	-6	-0.666667
SYNJ2BP	Region1198	rs12886301	2	0	NA	20	2.22222
SYNJ2BP-COX16	Region1198	rs12886301	5	0	NA	40	4.44444
TTC9	Region1198	rs12886301	0	10	NA	-32	-3.55556
ADAP1	Region1200	chr7_846341	12	18	NA	-43	-4.77778
C7orf50	Region1200	chr7_846341	52	13	NA	216	24
COX19	Region1200	chr7_846341	21	18	NA	48	5.33333
CYP2W1	Region1200	chr7_846341	8	11	NA	-45	-5
GPER1	Region1200	chr7_846341	5	0	NA	24	2.66667
HEATR2	Region1200	chr7_846341	0	1	NA	-2	-0.222222
SUN1	Region1200	chr7_846341	3	1	NA	18	2
UNCX	Region1200	chr7_846341	22	7	NA	117	13
ZFAND2A	Region1200	chr7_846341	33	7	NA	207	23
LINC00251	Region1201	chr8_67198458	0	2	NA	-2	-0.222222
LINC00967	Region1201	chr8_67198458	0	2	NA	-5	-0.555556
LOC100505676	Region1201	chr8_67198458	0	2	NA	-5	-0.555556
LOC286186	Region1201	chr8_67198458	0	2	NA	-2	-0.222222
MTFR1	Region1201	chr8_67198458	1	0	NA	7	0.777778
PDE7A	Region1201	chr8_67198458	3	0	NA	20	2.22222
FGF12	Region1202	chr3_192223421	0	2	NA	-7	-0.777778
MB21D2	Region1202	chr3_192223421	44	27	NA	175	19.4444
MIR5694	Region1204	rs934319	1	38	NA	-175	-19.4444
PPAPDC1A	Region1204	rs934319	4	63	NA	-101	-11.2222
C12orf36	Region1205	rs11832072	0	9	NA	-40	-4.44444
EMP1	Region1205	rs11832072	1	9	NA	-30	-3.33333
AK9	Region1207	chr6_110026359	4	0	NA	4	0.444444
CCDC162P	Region1207	chr6_110026359	1	1	NA	1	0.111111
CD164	Region1207	chr6_110026359	1	1	NA	1	0.111111
FIG4	Region1207	chr6_110026359	3	0	NA	16	1.77778
MICAL1	Region1207	chr6_110026359	1	0	NA	10	1.11111
SLC22A16	Region1207	chr6_110026359	0	1	NA	-5	-0.555556
ACO1	Region1208	chr9_32479468	0	2	NA	-5	-0.555556
DDX58	Region1208	chr9_32479468	1	0	NA	10	1.11111
LOC401497	Region1208	chr9_32479468	0	2	NA	-5	-0.555556
CDCA7	Region1210	rs72919341	4	4	NA	6	0.666667
OLA1	Region1210	rs72919341	0	3	NA	-4	-0.444444
SP3	Region1210	rs72919341	21	8	NA	98	10.8889
CASP12	Region1211	chr11_104924118	1	5	NA	-4	-0.444444
PDGFD	Region1211	chr11_104924118	2	6	NA	-7	-0.777778
NEDD4	Region1212	chr15_56239420	3	0	NA	10	1.11111
FRG1	Region1214	rs2140051	0	9	NA	-11	-1.22222
LINC01060	Region1214	rs2140051	0	9	NA	-11	-1.22222
GSG1L	Region1215	chr16_27940608	0	10	NA	-61	-6.77778
IQCJ-SCHIP1	Region1217	rs55835802	4	2	NA	5	0.555556
MFSD1	Region1217	rs55835802	50	19	NA	85	9.44444
RARRES1	Region1217	rs55835802	53	20	NA	100	11.1111
FGG	Region1219	chr4_155672155	0	17	NA	-115	-12.7778
LRAT	Region1219	chr4_155672155	0	18	NA	-123	-13.6667
NPY2R	Region1219	chr4_155672155	0	10	NA	-14	-1.55556
RBM46	Region1219	chr4_155672155	0	10	NA	-14	-1.55556
OC90	Region1221	rs62532839	0	25	NA	-62	-6.88889
LINC00710	Region1222	rs2031341	0	40	NA	-136	-15.1111
NONE	Region1222	rs2031341	0	12	NA	-18	-2
SFTA1P	Region1222	rs2031341	0	53	NA	-162	-18
SIPA1L3	Region1223	rs2544719	17	0	NA	40	4.44444
C1orf94	Region1227	chr1_34945659	0	12	NA	-61	-6.77778
GJB5	Region1227	chr1_34945659	0	12	NA	-61	-6.77778
GPR115	Region1228	rs16877876	0	1	NA	-1	-0.111111
OPN5	Region1228	rs16877876	0	4	NA	-18	-2
PTCHD4	Region1228	rs16877876	0	1	NA	-3	-0.333333
DNAH3	Region1232	rs34126884	1	5	NA	-10	-1.11111
RRN3P1	Region1232	rs34126884	1	0	NA	2	0.222222
TMEM159	Region1232	rs34126884	1	0	NA	10	1.11111
UQCRC2	Region1232	rs34126884	2	0	NA	12	1.33333
ABCD2	Region1238	chr12_39638151	0	1	NA	-1	-0.111111
ALG10B	Region1238	chr12_39638151	1	1	NA	1	0.111111
CPNE8	Region1238	chr12_39638151	0	3	NA	-5	-0.555556
KIF21A	Region1238	chr12_39638151	0	4	NA	-6	-0.666667
NONE	Region1238	chr12_39638151	0	1	NA	-4	-0.444444
ARPC4-TTLL3	Region124	rs1145160	1	0	NA	10	1.11111
LMCD1	Region124	rs1145160	0	1	NA	-1	-0.111111
RPUSD3	Region124	rs1145160	2	0	NA	20	2.22222
SRGAP3	Region124	rs1145160	0	2	NA	-2	-0.222222
TTLL3	Region124	rs1145160	1	0	NA	10	1.11111
TEAD1	Region1247	rs10734205	0	53	NA	-405	-45
DESI2	Region1251	chr1_244833713	2	0	NA	18	2
BMP2	Region1254	rs4815988	0	125	NA	-137	-15.2222
HAO1	Region1254	rs4815988	0	125	NA	-137	-15.2222
ISCA2	Region1255	rs72732130	0	0	2	0	0
LTBP2	Region1255	rs72732130	0	1	NA	-1	-0.111111
NPC2	Region1255	rs72732130	1	0	NA	9	1
SYNDIG1L	Region1255	rs72732130	2	10	NA	-36	-4
VRTN	Region1255	rs72732130	1	9	NA	-35	-3.88889
ACTR3B	Region1257	rs7809276	0	10	NA	-10	-1.11111
DPP6	Region1257	rs7809276	0	10	NA	-10	-1.11111
LINC01003	Region1257	rs7809276	0	13	NA	-14	-1.55556
XRCC2	Region1257	rs7809276	0	13	NA	-14	-1.55556
INPP4B	Region1258	rs13130104	2	0	NA	15	1.66667
THRB	Region1261	chr3_24353740	0	5	NA	-8	-0.888889
MSANTD3	Region1263	chr9_103326950	1	2	NA	-8	-0.888889
TEX10	Region1263	chr9_103326950	1	2	NA	-8	-0.888889
ANKRD28	Region1265	rs4685245	6	0	NA	32	3.55556
HACL1	Region1265	rs4685245	1	0	NA	10	1.11111
METTL6	Region1265	rs4685245	2	0	NA	7	0.777778
SH3BP5	Region1265	rs4685245	9	0	NA	47	5.22222
DIO3OS	Region1266	rs8012270	0	1	NA	-4	-0.444444
MEG9	Region1266	rs8012270	0	1	NA	-4	-0.444444
ST8SIA6	Region1267	rs12781012	3	15	NA	-22	-2.44444
TRDMT1	Region1267	rs12781012	2	0	NA	7	0.777778
VIM	Region1267	rs12781012	5	15	NA	-15	-1.66667
MIR548N	Region1268	chr2_179287631	4	0	NA	35	3.88889
OSBPL6	Region1268	chr2_179287631	0	40	NA	-152	-16.8889
PDSS2	Region1269	rs62428029	4	0	NA	14	1.55556
SOBP	Region1269	rs62428029	0	1	NA	-10	-1.11111
AJAP1	Region1271	chr1_5084199	0	45	NA	-93	-10.3333
MIR4417	Region1271	chr1_5084199	0	45	NA	-93	-10.3333
BAZ1A	Region1272	rs4982228	14	0	NA	92	10.2222
ENPP1	Region1278	chr6_131480479	0	42	NA	-130	-14.4444
GRXCR1	Region1281	chr4_43505784	0	1	NA	-3	-0.333333
HS1BP3	Region1283	rs72898466	0	2	NA	-5	-0.555556
RHOB	Region1283	rs72898466	0	2	NA	-5	-0.555556
BTG3	Region1285	rs2824484	2	0	NA	20	2.22222
C21orf37	Region1285	rs2824484	0	2	NA	-2	-0.222222
C21orf91-OT1	Region1285	rs2824484	2	0	NA	20	2.22222
ADAMTS17	Region1287	rs2900635	2	1	NA	1	0.111111
CYFIP1	Region1289	chr15_22978205	8	0	NA	8	0.888889
NIPA1	Region1289	chr15_22978205	1	0	NA	2	0.222222
BAIAP2L1	Region1291	chr7_97623411	0	1	NA	-1	-0.111111
LMTK2	Region1291	chr7_97623411	0	1	NA	-2	-0.222222
NPTX2	Region1291	chr7_97623411	0	1	NA	-1	-0.111111
OCM2	Region1291	chr7_97623411	0	1	NA	-2	-0.222222
HEY1	Region1297	rs972227	0	24	NA	-163	-18.1111
MRPS28	Region1297	rs972227	0	17	NA	-121	-13.4444
STMN2	Region1297	rs972227	0	9	NA	-49	-5.44444
CCDC38	Region1302	rs4519161	0	4	NA	-15	-1.66667
ELK3	Region1302	rs4519161	3	2	NA	13	1.44444
LTA4H	Region1302	rs4519161	3	2	NA	13	1.44444
TCF4	Region1303	rs62091579	1	3	NA	-2	-0.222222
CEACAM3	Region1305	chr19_42198477	2	1	NA	0	0
CEACAM4	Region1305	chr19_42198477	0	1	NA	-7	-0.777778
CEACAM5	Region1305	chr19_42198477	0	55	NA	-550	-61.1111
CEACAM6	Region1305	chr19_42198477	0	7	NA	-70	-7.77778
CEACAM7	Region1305	chr19_42198477	0	44	NA	-437	-48.5556
GRIK5	Region1305	chr19_42198477	0	1	NA	-1	-0.111111
TLE3	Region1306	chr15_70298837	0	1	NA	-1	-0.111111
UACA	Region1306	chr15_70298837	0	1	NA	-1	-0.111111
PEX2	Region1307	rs12549946	0	23	NA	-50	-5.55556
ZFHX4	Region1307	rs12549946	0	23	NA	-50	-5.55556
FBXO28	Region1313	chr1_224280555	3	2	NA	3	0.333333
TP53BP2	Region1313	chr1_224280555	1	2	NA	-7	-0.777778
LPA	Region1315	chr6_160831956	0	1	NA	-7	-0.777778
SLC22A1	Region1315	chr6_160831956	0	1	NA	-1	-0.111111
SLC22A2	Region1315	chr6_160831956	0	6	NA	-23	-2.55556
SLC22A3	Region1315	chr6_160831956	1	8	NA	-35	-3.88889
C17orf51	Region1316	chr17_20544687	0	11	NA	-11	-1.22222
FAM27L	Region1316	chr17_20544687	0	11	NA	-11	-1.22222
KCNJ12	Region1316	chr17_20544687	9	16	NA	-9	-1
LOC440416	Region1316	chr17_20544687	0	2	NA	-6	-0.666667
MAP2K3	Region1316	chr17_20544687	9	10	NA	-3	-0.333333
IYD	Region1318	rs2223451	0	8	NA	-26	-2.88889
PLEKHG1	Region1318	rs2223451	0	8	NA	-26	-2.88889
REG3G	Region1320	rs384761	0	1	NA	-2	-0.222222
SNAR-H	Region1320	rs384761	0	1	NA	-2	-0.222222
ATF2	Region1325	rs35444483	0	1	NA	-5	-0.555556
CHN1	Region1325	rs35444483	4	27	NA	-54	-6
FAM178A	Region1326	chr10_102923277	0	2	NA	-20	-2.22222
PAX2	Region1326	chr10_102923277	0	13	NA	-126	-14
NPVF	Region1328	chr7_24905504	0	2	NA	-4	-0.444444
OSBPL3	Region1328	chr7_24905504	3	0	NA	20	2.22222
RNU6-16P	Region1328	chr7_24905504	0	2	NA	-4	-0.444444
AREG	Region1329	rs9993695	0	19	NA	-17	-1.88889
BTC	Region1329	rs9993695	0	1	NA	-1	-0.111111
POU6F2	Region1332	chr7_39030852	0	10	NA	-48	-5.33333
VPS41	Region1332	chr7_39030852	0	1	NA	-3	-0.333333
KCTD16	Region1335	rs13186540	0	2	NA	-2	-0.222222
PRELID2	Region1335	rs13186540	0	2	NA	-2	-0.222222
B3GALTL	Region1336	rs465620	0	2	NA	-2	-0.222222
RXFP2	Region1336	rs465620	0	2	NA	-2	-0.222222
IQCG	Region1340	chr3_197500903	22	1	NA	134	14.8889
LMLN	Region1340	chr3_197500903	5	0	NA	19	2.11111
LRCH3	Region1340	chr3_197500903	5	0	NA	50	5.55556
ANP32AP1	Region1343	rs28465055	0	2	NA	-5	-0.555556
AQR	Region1343	rs28465055	2	0	NA	20	2.22222
GJD2	Region1343	rs28465055	0	4	NA	-11	-1.22222
NONE	Region1343	rs28465055	0	4	NA	-11	-1.22222
ZNF770	Region1343	rs28465055	1	2	NA	5	0.555556
CTSC	Region1344	rs518167	1	10	NA	-11	-1.22222
GRM5	Region1344	rs518167	3	14	NA	-15	-1.66667
GRM5-AS1	Region1344	rs518167	0	2	NA	-10	-1.11111
AXIN2	Region1346	rs11655644	0	1	NA	-3	-0.333333
RGS9	Region1346	rs11655644	0	1	NA	-3	-0.333333
FAM150B	Region1350	chr2_589617	2	32	NA	-131	-14.5556
TMEM18	Region1350	chr2_589617	2	32	NA	-131	-14.5556
SAFB	Region1353	rs17205911	1	0	NA	10	1.11111
SAFB2	Region1353	rs17205911	1	0	NA	10	1.11111
TINCR	Region1353	rs17205911	0	1	NA	-9	-1
JPH1	Region1355	rs34901894	0	1	NA	-3	-0.333333
LY96	Region1355	rs34901894	0	1	NA	-3	-0.333333
TPH2	Region1356	rs17110566	0	2	NA	-10	-1.11111
CPQ	Region1360	rs1367917	1	32	NA	-101	-11.2222
TSPYL5	Region1360	rs1367917	1	35	NA	-105	-11.6667
ATP8A2	Region1363	chr13_25957246	7	37	NA	-233	-25.8889
ONECUT2	Region1365	rs1217563	0	3	NA	-30	-3.33333
ST8SIA3	Region1365	rs1217563	0	3	NA	-30	-3.33333
WDR7	Region1365	rs1217563	1	0	NA	10	1.11111
GABRG3	Region1366	rs72707667	0	8	NA	-8	-0.888889
MSRA	Region1368	chr8_10804558	1	0	NA	1	0.111111
XKR6	Region1368	chr8_10804558	9	22	NA	-21	-2.33333
LOC727982	Region1372	rs11895508	0	3	NA	-4	-0.444444
SOX11	Region1372	rs11895508	0	3	NA	-4	-0.444444
DCP2	Region1376	rs4260660	1	0	NA	10	1.11111
MCC	Region1376	rs4260660	32	85	NA	-195	-21.6667
ELK2AP	Region1378	rs4983462	0	1	NA	-1	-0.111111
LINC00221	Region1378	rs4983462	0	2	NA	-18	-2
NONE	Region1378	rs4983462	0	2	NA	-18	-2
TMEM121	Region1378	rs4983462	0	1	NA	-1	-0.111111
LOC100506403	Region138	rs73902837	7	5	NA	23	2.55556
RUNX1	Region138	rs73902837	8	5	NA	32	3.55556
NLRP5	Region1380	rs12460017	0	5	NA	-5	-0.555556
ATG4B	Region1382	chr2_242652825	10	0	NA	100	11.1111
BOK	Region1382	chr2_242652825	1	0	NA	1	0.111111
BOK-AS1	Region1382	chr2_242652825	0	1	NA	-2	-0.222222
DTYMK	Region1382	chr2_242652825	23	0	NA	170	18.8889
ING5	Region1382	chr2_242652825	29	0	NA	230	25.5556
STK25	Region1382	chr2_242652825	0	1	NA	-2	-0.222222
C16orf45	Region1383	chr16_15476216	0	7	NA	-12	-1.33333
MPV17L	Region1383	chr16_15476216	0	13	NA	-24	-2.66667
NPIPA5	Region1383	chr16_15476216	0	1	NA	-1	-0.111111
UBE3D	Region1385	rs287838	4	0	NA	7	0.777778
CYSLTR2	Region1386	chr13_49227650	1	16	NA	-6	-0.666667
FNDC3A	Region1386	chr13_49227650	0	16	NA	-16	-1.77778
LINC00462	Region1386	chr13_49227650	1	0	NA	10	1.11111
C4orf6	Region1387	rs7676792	4	2	NA	6	0.666667
EVC2	Region1387	rs7676792	4	12	NA	-4	-0.444444
ARC	Region139	chr8_143662933	0	2	NA	-2	-0.222222
BAI1	Region139	chr8_143662933	0	2	NA	-2	-0.222222
MIR4472-1	Region139	chr8_143662933	0	1	NA	-6	-0.666667
MROH5	Region139	chr8_143662933	0	1	NA	-6	-0.666667
TSNARE1	Region139	chr8_143662933	5	2	NA	10	1.11111
ITGA9	Region1395	chr3_37681718	0	15	NA	-37	-4.11111
EFNA5	Region1396	rs62357486	1	4	NA	-5	-0.555556
NONE	Region1396	rs62357486	0	3	NA	-3	-0.333333
MOXD1	Region1399	chr6_132882711	0	2	NA	-11	-1.22222
STX7	Region1399	chr6_132882711	0	2	NA	-11	-1.22222
TAAR6	Region1399	chr6_132882711	0	1	NA	-8	-0.888889
TAAR8	Region1399	chr6_132882711	0	1	NA	-8	-0.888889
GUSBP4	Region1400	chr6_58460142	10	8	NA	21	2.33333
NONE	Region1400	chr6_58460142	0	7	NA	-11	-1.22222
PRIM2	Region1400	chr6_58460142	2	1	NA	4	0.444444
CAV1	Region1404	rs12706089	1	8	NA	-57	-6.33333
CAV2	Region1404	rs12706089	1	47	NA	-268	-29.7778
ST7	Region1404	rs12706089	0	10	NA	-39	-4.33333
TES	Region1404	rs12706089	0	40	NA	-217	-24.1111
WNT2	Region1404	rs12706089	0	13	NA	-44	-4.88889
DPP6	Region1405	rs6970651	0	7	NA	-7	-0.777778
GABRA4	Region1408	rs41265717	2	5	NA	-9	-1
GABRB1	Region1408	rs41265717	2	1	NA	5	0.555556
C9orf40	Region1410	rs11144422	0	6	NA	-20	-2.22222
TRPM6	Region1410	rs11144422	0	6	NA	-20	-2.22222
CCT6P3	Region1414	chr7_64570604	34	0	NA	237	26.3333
ERV3-1	Region1414	chr7_64570604	6	0	NA	15	1.66667
LOC441242	Region1414	chr7_64570604	5	13	NA	-18	-2
ZNF117	Region1414	chr7_64570604	14	7	NA	-11	-1.22222
ZNF273	Region1414	chr7_64570604	0	7	NA	-28	-3.11111
ZNF92	Region1414	chr7_64570604	19	13	NA	55	6.11111
NONE	Region1415	chr4_65069562	1	0	NA	1	0.111111
TECRL	Region1415	chr4_65069562	1	0	NA	1	0.111111
LOC283177	Region1417	rs56325224	1	47	NA	-197	-21.8889
NONE	Region1417	rs56325224	1	47	NA	-197	-21.8889
ALX1	Region1421	rs62640110	0	17	NA	-17	-1.88889
RASSF9	Region1421	rs62640110	0	17	NA	-17	-1.88889
EFHB	Region1423	rs56337237	1	9	NA	-17	-1.88889
KAT2B	Region1423	rs56337237	9	0	NA	60	6.66667
RAB5A	Region1423	rs56337237	0	5	NA	-5	-0.555556
SORCS3	Region1424	rs72813069	0	1	NA	-1	-0.111111
CEP41	Region1425	chr7_129670328	3	0	NA	16	1.77778
ZC3HC1	Region1425	chr7_129670328	1	0	NA	10	1.11111
BARX2	Region1431	rs73028742	0	1	NA	-1	-0.111111
TMEM45B	Region1431	rs73028742	0	1	NA	-1	-0.111111
ACADM	Region1436	rs7555627	0	12	NA	-63	-7
CRYZ	Region1436	rs7555627	1	0	NA	10	1.11111
LHX8	Region1436	rs7555627	0	1	NA	-4	-0.444444
SLC44A5	Region1436	rs7555627	0	13	NA	-70	-7.77778
TYW3	Region1436	rs7555627	1	1	NA	6	0.666667
FTO	Region1442	chr16_54299102	1	0	NA	1	0.111111
LINC00944	Region1443	rs7299097	1	2	NA	0	0
LOC440117	Region1443	rs7299097	1	3	NA	-3	-0.333333
ADAMTS3	Region1450	chr4_74136110	1	0	NA	2	0.222222
AFP	Region1450	chr4_74136110	0	4	NA	-7	-0.777778
ALB	Region1450	chr4_74136110	4	1	NA	3	0.333333
ANKRD17	Region1450	chr4_74136110	32	0	NA	251	27.8889
COX18	Region1450	chr4_74136110	7	0	NA	42	4.66667
KCNQ5	Region1453	rs1202114	0	18	NA	-30	-3.33333
RIMS1	Region1453	rs1202114	0	18	NA	-30	-3.33333
CACNA1E	Region1456	rs2297183	7	18	NA	5	0.555556
GM140	Region1456	rs2297183	7	18	NA	5	0.555556
KIAA1614	Region1456	rs2297183	1	0	NA	4	0.444444
STX6	Region1456	rs2297183	1	0	NA	4	0.444444
LOC100287225	Region1457	rs72915126	0	1	NA	-1	-0.111111
MEX3C	Region1457	rs72915126	1	1	NA	9	1
LOC387810	Region1464	rs11214218	3	21	NA	-52	-5.77778
NCAM1	Region1464	rs11214218	0	3	NA	-6	-0.666667
PLET1	Region1464	rs11214218	3	18	NA	-46	-5.11111
FZD1	Region1466	chr7_91377244	0	1	NA	-1	-0.111111
MTERF	Region1466	chr7_91377244	0	1	NA	-1	-0.111111
C17orf51	Region1472	chr17_22244177	0	2	NA	-2	-0.222222
FAM27L	Region1472	chr17_22244177	0	2	NA	-2	-0.222222
CTSL	Region1474	chr9_90487519	0	1	NA	-3	-0.333333
CTSL3P	Region1474	chr9_90487519	0	2	NA	-6	-0.666667
CTSLP8	Region1474	chr9_90487519	0	1	NA	-1	-0.111111
DAPK1	Region1474	chr9_90487519	1	1	NA	0	0
LOC392364	Region1474	chr9_90487519	0	3	NA	-5	-0.555556
SPATA31E1	Region1474	chr9_90487519	0	2	NA	-3	-0.333333
C4orf19	Region1475	rs2135557	0	1	NA	-1	-0.111111
NONE	Region1476	chr11_79247054	0	5	NA	-8	-0.888889
TENM4	Region1476	chr11_79247054	0	6	NA	-9	-1
LRRC8B	Region1479	chr1_90166196	6	0	NA	46	5.11111
LRRC8C	Region1479	chr1_90166196	4	0	NA	20	2.22222
FAM19A1	Region1486	rs9872072	0	16	NA	-16	-1.77778
FAM19A4	Region1486	rs9872072	0	19	NA	-32	-3.55556
HTR1B	Region1488	chr6_77397828	0	4	NA	-4	-0.444444
IMPG1	Region1488	chr6_77397828	0	4	NA	-4	-0.444444
BICC1	Region1489	rs7893512	0	3	NA	-17	-1.88889
TFAM	Region1489	rs7893512	0	3	NA	-17	-1.88889
ACSS1	Region1493	chr20_24996795	4	0	NA	30	3.33333
APMAP	Region1493	chr20_24996795	1	0	NA	10	1.11111
CST7	Region1493	chr20_24996795	0	0	3	0	0
MXD4	Region1496	rs1183191	1	0	NA	6	0.666667
ZFYVE28	Region1496	rs1183191	5	0	NA	32	3.55556
STMN4	Region1500	chr8_26975839	0	4	NA	-21	-2.33333
TRIM35	Region1500	chr8_26975839	0	2	NA	-10	-1.11111
DIS3L2	Region1501	chr2_232793136	7	0	NA	42	4.66667
PLEKHA2	Region1502	chr8_38414278	24	0	NA	120	13.3333
ZBTB34	Region1505	chr9_129616086	0	1	NA	-9	-1
ZBTB43	Region1505	chr9_129616086	0	1	NA	-9	-1
CHRM2	Region1507	rs11766224	0	13	NA	-13	-1.44444
CNOT4	Region1507	rs11766224	20	4	NA	148	16.4444
LUZP6	Region1507	rs11766224	0	13	NA	-13	-1.44444
NUP205	Region1507	rs11766224	1	4	NA	5	0.555556
CD109	Region1508	rs72953359	1	1	NA	-1	-0.111111
SLC17A5	Region1508	rs72953359	2	1	NA	9	1
CARTPT	Region1514	rs4403163	0	24	NA	-110	-12.2222
MAP1B	Region1514	rs4403163	0	24	NA	-110	-12.2222
NRG2	Region1515	chr5_139256852	1	2	NA	-7	-0.777778
VTRNA1-2	Region1515	chr5_139256852	0	1	NA	-1	-0.111111
FAM163A	Region152	rs11577513	0	31	NA	-70	-7.77778
LHX4	Region152	rs11577513	5	0	NA	9	1
LOC100527964	Region152	rs11577513	3	0	NA	21	2.33333
TDRD5	Region152	rs11577513	0	8	NA	-29	-3.22222
ALG6	Region1521	rs7518267	4	1	NA	31	3.44444
DLEU2L	Region1521	rs7518267	0	0	1	0	0
EFCAB7	Region1521	rs7518267	3	0	NA	11	1.22222
FOXD3	Region1521	rs7518267	0	1	NA	-9	-1
ITGB3BP	Region1521	rs7518267	4	0	NA	15	1.66667
PGM1	Region1521	rs7518267	3	11	NA	8	0.888889
ROR1	Region1521	rs7518267	0	11	NA	-16	-1.77778
EBF3	Region1522	rs10829664	0	5	NA	-39	-4.33333
MGMT	Region1522	rs10829664	0	12	NA	-16	-1.77778
MKI67	Region1522	rs10829664	0	12	NA	-16	-1.77778
MYO3B	Region1524	rs7564575	7	47	NA	-262	-29.1111
HMP19	Region1525	rs13167802	0	2	NA	-4	-0.444444
MSX2	Region1525	rs13167802	0	2	NA	-4	-0.444444
ARF1	Region1526	chr1_228256443	0	1	NA	-9	-1
CDC42BPA	Region1526	chr1_228256443	0	2	NA	-6	-0.666667
LOC100130093	Region1526	chr1_228256443	0	1	NA	-1	-0.111111
WNT3A	Region1526	chr1_228256443	0	1	NA	-9	-1
ZNF678	Region1526	chr1_228256443	3	2	NA	0	0
ZNF847P	Region1526	chr1_228256443	0	1	NA	-1	-0.111111
C7orf33	Region1530	rs6464905	0	4	NA	-19	-2.11111
CNTNAP2	Region1530	rs6464905	0	4	NA	-19	-2.11111
HS6ST1	Region1531	rs73956035	0	2	NA	-4	-0.444444
LOC389033	Region1531	rs73956035	0	2	NA	-4	-0.444444
IGSF21	Region1532	chr1_18607642	0	41	NA	-145	-16.1111
HS6ST1	Region1538	chr2_130657048	0	7	NA	-10	-1.11111
LOC389033	Region1538	chr2_130657048	0	7	NA	-10	-1.11111
CHST15	Region1540	rs1878618	0	2	NA	-4	-0.444444
CPXM2	Region1540	rs1878618	0	6	NA	-18	-2
CDH2	Region1544	chr18_26877497	1	0	NA	1	0.111111
MIR302F	Region1544	chr18_26877497	1	0	NA	1	0.111111
B3GAT2	Region1545	chr6_71428295	4	63	NA	-82	-9.11111
MIR30C2	Region1545	chr6_71428295	10	52	NA	-45	-5
OGFRL1	Region1545	chr6_71428295	25	115	NA	-38	-4.22222
SMAP1	Region1545	chr6_71428295	2	0	NA	10	1.11111
LINC00838	Region1548	chr10_33925430	0	6	NA	-28	-3.11111
NRP1	Region1548	chr10_33925430	0	5	NA	-27	-3
PARD3	Region1548	chr10_33925430	0	1	NA	-1	-0.111111
CNTNAP5	Region1551	chr2_126701473	0	5	NA	-5	-0.555556
GYPC	Region1551	chr2_126701473	0	5	NA	-5	-0.555556
GRK5	Region1553	rs11198937	2	1	NA	10	1.11111
RGS10	Region1553	rs11198937	2	1	NA	10	1.11111
SFXN4	Region1553	rs11198937	1	0	NA	8	0.888889
DTNA	Region1558	chr18_32061963	0	10	NA	-10	-1.11111
NOL4	Region1558	chr18_32061963	0	10	NA	-10	-1.11111
MIR4792	Region1559	chr3_25459210	0	2	NA	-4	-0.444444
RARB	Region1559	chr3_25459210	0	2	NA	-4	-0.444444
ADCY9	Region1561	chr16_3578129	0	1	NA	-3	-0.333333
CLUAP1	Region1561	chr16_3578129	1	0	NA	10	1.11111
CREBBP	Region1561	chr16_3578129	0	1	NA	-3	-0.333333
NLRC3	Region1561	chr16_3578129	2	0	NA	19	2.11111
TRAP1	Region1561	chr16_3578129	2	0	NA	10	1.11111
ZSCAN32	Region1561	chr16_3578129	1	0	NA	8	0.888889
DYNAP	Region1563	chr18_52279500	4	103	NA	-241	-26.7778
RAB27B	Region1563	chr18_52279500	4	103	NA	-241	-26.7778
MEX3B	Region1564	chr15_82338459	1	1	NA	8	0.888889
TMC3	Region1564	chr15_82338459	0	1	NA	-2	-0.222222
LRRC37A6P	Region1568	chr10_27722464	0	1	NA	-6	-0.666667
MKX	Region1568	chr10_27722464	0	53	NA	-131	-14.5556
PTCHD3	Region1568	chr10_27722464	0	3	NA	-11	-1.22222
RAB18	Region1568	chr10_27722464	0	52	NA	-120	-13.3333
EFCAB4B	Region1569	rs4765734	23	2	NA	216	24
PRMT8	Region1569	rs4765734	7	3	NA	50	5.55556
ADPRHL1	Region157	rs61967983	0	1	NA	-6	-0.666667
GRTP1	Region157	rs61967983	0	1	NA	-6	-0.666667
DCLK2	Region1576	rs11726631	0	2	NA	-7	-0.777778
LRBA	Region1576	rs11726631	2	1	NA	15	1.66667
RPS3A	Region1576	rs11726631	0	1	NA	-2	-0.222222
SH3D19	Region1576	rs11726631	0	2	NA	-3	-0.333333
CHL1	Region1581	rs62230378	0	3	NA	-3	-0.333333
NONE	Region1581	rs62230378	0	2	NA	-2	-0.222222
ACTG2	Region1583	chr2_74275789	0	1	NA	-1	-0.111111
DGUOK	Region1583	chr2_74275789	2	0	NA	10	1.11111
TET3	Region1583	chr2_74275789	1	0	NA	10	1.11111
CTTNBP2	Region1584	rs6971975	0	1	NA	-1	-0.111111
EDARADD	Region1587	rs1253601	0	5	NA	-5	-0.555556
DYNLRB2	Region1589	rs11150259	0	25	NA	-76	-8.44444
MAF	Region1589	rs11150259	0	25	NA	-76	-8.44444
DKFZp686K1684	Region1594	chr11_31900271	0	1	NA	-5	-0.555556
RCN1	Region1594	chr11_31900271	0	4	NA	-9	-1
WT1	Region1594	chr11_31900271	1	15	NA	-30	-3.33333
FPGT	Region1595	chr1_73618447	0	0	1	0	0
LRRIQ3	Region1595	chr1_73618447	0	0	1	0	0
EMB	Region1598	chr5_49941814	9	0	NA	50	5.55556
NONE	Region1598	chr5_49941814	6	0	NA	31	3.44444
PARP8	Region1598	chr5_49941814	1	0	NA	9	1
DUSP14	Region1605	chr17_36174147	2	0	NA	4	0.444444
SYNRG	Region1605	chr17_36174147	16	0	NA	160	17.7778
BLVRA	Region1606	rs2730610	4	0	NA	28	3.11111
C7orf44	Region1606	rs2730610	0	0	6	0	0
HECW1	Region1606	rs2730610	1	3	NA	-6	-0.666667
MRPS24	Region1606	rs2730610	6	0	NA	47	5.22222
POLM	Region1606	rs2730610	0	0	2	0	0
STK17A	Region1606	rs2730610	0	1	NA	-2	-0.222222
URGCP	Region1606	rs2730610	10	0	NA	98	10.8889
URGCP-MRPS24	Region1606	rs2730610	16	4	NA	149	16.5556
PARD3	Region1608	chr10_34998474	0	2	NA	-4	-0.444444
ZNF724P	Region1612	rs1552600	1	0	NA	1	0.111111
ZNF730	Region1612	rs1552600	1	0	NA	1	0.111111
LOC388942	Region1615	rs891272	0	40	NA	-48	-5.33333
SLC8A1	Region1615	rs891272	0	40	NA	-48	-5.33333
MRPL15	Region1616	chr8_55302387	0	32	NA	-118	-13.1111
RP1	Region1616	chr8_55302387	0	1	NA	-4	-0.444444
SOX17	Region1616	chr8_55302387	0	33	NA	-122	-13.5556
FSTL4	Region1617	chr5_132818033	0	30	NA	-120	-13.3333
ANKRD36	Region1618	rs10520549	0	0	1	0	0
LINC01125	Region1618	rs10520549	0	1	NA	-1	-0.111111
TMEM131	Region1618	rs10520549	2	1	NA	18	2
VWA3B	Region1618	rs10520549	0	1	NA	-1	-0.111111
ZAP70	Region1618	rs10520549	4	0	NA	20	2.22222
C1QTNF3-AMACR	Region1620	chr5_34631376	0	18	NA	-40	-4.44444
RAI14	Region1620	chr5_34631376	1	18	NA	-32	-3.55556
GRID1	Region1621	rs1112487	0	28	NA	-56	-6.22222
LOC641367	Region1623	rs11085493	3	0	NA	30	3.33333
ZNF100	Region1623	rs11085493	23	3	NA	164	18.2222
ZNF429	Region1623	rs11085493	1	3	NA	2	0.222222
IL15	Region1624	rs978157	0	6	NA	-9	-1
ZNF330	Region1624	rs978157	0	6	NA	-9	-1
PTPRM	Region1625	chr18_8322395	1	4	NA	-2	-0.222222
RAB12	Region1625	chr18_8322395	0	4	NA	-4	-0.444444
MMP26	Region1637	rs10466462	0	1	NA	-2	-0.222222
OR51F1	Region1637	rs10466462	0	47	NA	-123	-13.6667
OR51F2	Region1637	rs10466462	0	3	NA	-3	-0.333333
OR51V1	Region1637	rs10466462	0	3	NA	-3	-0.333333
OR52A1	Region1637	rs10466462	0	3	NA	-3	-0.333333
OR52A5	Region1637	rs10466462	0	2	NA	-3	-0.333333
OR52E2	Region1637	rs10466462	0	2	NA	-3	-0.333333
OR52R1	Region1637	rs10466462	0	57	NA	-133	-14.7778
ADCY5	Region1639	chr3_123157245	0	3	NA	-21	-2.33333
MYLK	Region1639	chr3_123157245	0	35	NA	-89	-9.88889
PTPLB	Region1639	chr3_123157245	0	2	NA	-17	-1.88889
DHX35	Region1642	chr20_37852914	0	1	NA	-4	-0.444444
LOC339568	Region1642	chr20_37852914	4	10	NA	-17	-1.88889
MAFB	Region1642	chr20_37852914	4	7	NA	-7	-0.777778
GRB14	Region1645	chr2_166346192	0	1	NA	-5	-0.555556
LGR6	Region1648	chr1_202130166	3	2	NA	10	1.11111
PTPN7	Region1648	chr1_202130166	4	0	NA	40	4.44444
PTPRVP	Region1648	chr1_202130166	13	0	NA	52	5.77778
RNPEP	Region1648	chr1_202130166	43	7	NA	300	33.3333
TIMM17A	Region1648	chr1_202130166	7	7	NA	20	2.22222
KIAA2026	Region1649	rs4389996	11	0	NA	90	10
LOC100289673	Region1652	rs17162633	5	1	NA	22	2.44444
TMEM232	Region1652	rs17162633	5	1	NA	22	2.44444
CCND1	Region1657	rs12146485	0	13	NA	-13	-1.44444
MYEOV	Region1657	rs12146485	0	13	NA	-13	-1.44444
CNIH3	Region166	rs12565737	0	21	NA	-96	-10.6667
CNIH4	Region166	rs12565737	2	1	NA	5	0.555556
DNAH14	Region166	rs12565737	0	215	NA	-405	-45
NVL	Region166	rs12565737	2	1	NA	5	0.555556
F13A1	Region1661	chr6_5628793	0	1	NA	-8	-0.888889
FARS2	Region1661	chr6_5628793	3	0	NA	7	0.777778
NRN1	Region1661	chr6_5628793	0	1	NA	-8	-0.888889
FMNL2	Region1662	chr2_153360798	0	1	NA	-1	-0.111111
ACTBL2	Region1664	rs13154926	0	3	NA	-4	-0.444444
PLK2	Region1664	rs13154926	0	3	NA	-4	-0.444444
CDK18	Region1669	rs11240551	0	2	NA	-9	-1
ELK4	Region1669	rs11240551	19	18	NA	81	9
LOC284578	Region1669	rs11240551	0	1	NA	-8	-0.888889
MFSD4	Region1669	rs11240551	12	0	NA	100	11.1111
NUCKS1	Region1669	rs11240551	4	2	NA	24	2.66667
PM20D1	Region1669	rs11240551	0	0	1	0	0
SLC45A3	Region1669	rs11240551	5	24	NA	-30	-3.33333
PDLIM5	Region1676	rs280092	1	0	NA	1	0.111111
OSBPL10	Region1678	chr3_31726052	0	5	NA	-5	-0.555556
CSGALNACT1	Region1687	rs34535863	6	0	NA	25	2.77778
INTS10	Region1687	rs34535863	6	0	NA	25	2.77778
IFLTD1	Region1688	rs10842532	3	1	NA	8	0.888889
KRAS	Region1688	rs10842532	3	1	NA	8	0.888889
AKNAD1	Region1689	rs7522260	0	1	NA	-1	-0.111111
MYO5A	Region1692	chr15_52560021	7	0	NA	44	4.88889
MYO5C	Region1692	chr15_52560021	0	1	NA	-1	-0.111111
GRIP1	Region1694	rs5008779	0	3	NA	-7	-0.777778
FPGT-TNNI3K	Region1698	rs61776248	0	1	NA	-1	-0.111111
LRRIQ3	Region1698	rs61776248	0	0	1	0	0
TNNI3K	Region1698	rs61776248	0	1	NA	-1	-0.111111
FAM86DP	Region1699	rs28584460	0	5	NA	-5	-0.555556
MIR4444-1	Region1699	rs28584460	0	5	NA	-5	-0.555556
COMMD6	Region1705	chr13_76065339	2	1	NA	5	0.555556
TBC1D4	Region1705	chr13_76065339	2	2	NA	-6	-0.666667
GYPE	Region1711	rs62337763	0	0	6	0	0
SMARCA5	Region1711	rs62337763	0	0	7	0	0
ROCK2	Region1714	chr2_11482480	1	0	NA	8	0.888889
AXIN2	Region1715	rs9675157	0	3	NA	-4	-0.444444
CEP112	Region1715	rs9675157	0	2	NA	-2	-0.222222
RGS9	Region1715	rs9675157	0	1	NA	-2	-0.222222
AAK1	Region1716	rs11693348	3	0	NA	14	1.55556
ANXA4	Region1716	rs11693348	6	3	NA	10	1.11111
ASPRV1	Region1716	rs11693348	0	1	NA	-1	-0.111111
MXD1	Region1716	rs11693348	0	1	NA	-1	-0.111111
NFU1	Region1716	rs11693348	2	0	NA	4	0.444444
ADAMTS15	Region1726	rs73017590	0	1	NA	-1	-0.111111
C11orf44	Region1726	rs73017590	0	3	NA	-7	-0.777778
SNX19	Region1726	rs73017590	0	2	NA	-6	-0.666667
SERPINI2	Region1727	rs11710114	0	9	NA	-17	-1.88889
ZBBX	Region1727	rs11710114	1	12	NA	-14	-1.55556
LINC01029	Region1728	rs9961015	0	2	NA	-3	-0.333333
SALL3	Region1728	rs9961015	0	2	NA	-3	-0.333333
ACAP2	Region1730	chr3_195127767	2	0	NA	10	1.11111
XXYLT1	Region1730	chr3_195127767	1	0	NA	1	0.111111
GAP43	Region1733	rs1533931	0	1	NA	-1	-0.111111
ZBTB20	Region1733	rs1533931	21	1	NA	46	5.11111
CACNA1B	Region1735	rs7391010	0	3	NA	-8	-0.888889
MIR602	Region1735	rs7391010	0	2	NA	-3	-0.333333
CTXN3	Region1747	chr5_127242800	0	1	NA	-1	-0.111111
FLJ33630	Region1747	chr5_127242800	0	1	NA	-1	-0.111111
ST3GAL1	Region1753	chr8_135466637	1	3	NA	-3	-0.333333
ZFAT	Region1753	chr8_135466637	4	3	NA	25	2.77778
NRG1	Region1759	chr8_32571491	0	1	NA	-1	-0.111111
NRSN2	Region1762	rs6075996	30	6	NA	30	3.33333
SOX12	Region1762	rs6075996	40	6	NA	78	8.66667
ZCCHC3	Region1762	rs6075996	2	0	NA	12	1.33333
FAM69C	Region1764	rs1559806	0	5	NA	-5	-0.555556
ARF3	Region1767	rs2720301	15	0	NA	120	13.3333
CCDC65	Region1767	rs2720301	0	24	NA	-163	-18.1111
FKBP11	Region1767	rs2720301	4	0	NA	20	2.22222
NCKAP5L	Region1767	rs2720301	58	7	NA	353	39.2222
RND1	Region1767	rs2720301	0	24	NA	-163	-18.1111
TMBIM6	Region1767	rs2720301	11	7	NA	-7	-0.777778
WNT1	Region1767	rs2720301	0	1	NA	-8	-0.888889
WNT10B	Region1767	rs2720301	0	1	NA	-8	-0.888889
WWC2	Region1770	chr4_184181515	1	5	NA	-3	-0.333333
STX18	Region1771	rs34366541	41	0	NA	252	28
CNOT11	Region1772	rs7577564	0	1	NA	-1	-0.111111
CREG2	Region1772	rs7577564	15	6	NA	63	7
MIR5696	Region1772	rs7577564	11	0	NA	65	7.22222
TBC1D8	Region1772	rs7577564	0	1	NA	-1	-0.111111
PBX1	Region1775	chr1_164719854	0	3	NA	-3	-0.333333
GFRA1	Region1776	chr10_117906683	2	6	NA	0	0
COPB2	Region1779	chr3_139108072	2	0	NA	10	1.11111
ATP8A1	Region1780	chr4_42322167	23	1	NA	205	22.7778
BEND4	Region1780	chr4_42322167	0	2	NA	-3	-0.333333
SHISA3	Region1780	chr4_42322167	2	5	NA	-11	-1.22222
43167	Region1781	chr10_45995006	2	0	NA	3	0.333333
ZFAND4	Region1781	chr10_45995006	3	0	NA	29	3.22222
FAM49A	Region1782	rs9306903	0	10	NA	-10	-1.11111
RAD51AP2	Region1782	rs9306903	0	10	NA	-10	-1.11111
ANXA3	Region1785	chr4_79497345	0	1	NA	-2	-0.222222
FRAS1	Region1785	chr4_79497345	0	1	NA	-3	-0.333333
LINC01088	Region1785	chr4_79497345	0	1	NA	-7	-0.777778
PAQR3	Region1785	chr4_79497345	0	1	NA	-7	-0.777778
BANF2	Region1787	rs6080901	0	6	NA	-11	-1.22222
SNX5	Region1787	rs6080901	0	6	NA	-11	-1.22222
EIF2AK4	Region1788	rs66690776	5	5	NA	29	3.22222
GPR176	Region1788	rs66690776	2	8	NA	-25	-2.77778
PRKAG2	Region1790	rs11771399	23	0	NA	163	18.1111
CHRNA6	Region1793	chr8_42397427	2	1	NA	7	0.777778
CHRNB3	Region1793	chr8_42397427	0	1	NA	-1	-0.111111
SMIM19	Region1793	chr8_42397427	1	1	NA	8	0.888889
THAP1	Region1793	chr8_42397427	2	0	NA	8	0.888889
FIP1L1	Region1794	chr4_54436291	4	0	NA	20	2.22222
LNX1	Region1794	chr4_54436291	0	2	NA	-2	-0.222222
SCFD2	Region1794	chr4_54436291	2	0	NA	2	0.222222
AMN1	Region1800	rs4995576	1	0	NA	1	0.111111
H3F3C	Region1800	rs4995576	18	0	NA	80	8.88889
KIAA1551	Region1800	rs4995576	17	0	NA	79	8.77778
LINC00417	Region1802	chr13_19247884	0	1	NA	-1	-0.111111
NONE	Region1802	chr13_19247884	0	1	NA	-1	-0.111111
CRHR2	Region1805	chr7_30762830	1	1	NA	4	0.444444
INMT	Region1805	chr7_30762830	1	1	NA	4	0.444444
ZNRF2	Region1805	chr7_30762830	2	0	NA	9	1
KCNQ1	Region1806	rs12282937	12	0	NA	73	8.11111
KCNQ1OT1	Region1806	rs12282937	1	1	NA	0	0
FGF14	Region1810	rs9513942	0	47	NA	-138	-15.3333
MIR205HG	Region1813	rs72748306	0	33	NA	-34	-3.77778
PLXNA2	Region1813	rs72748306	0	33	NA	-34	-3.77778
FAM84B	Region1814	rs16901667	3	3	NA	0	0
PCAT1	Region1814	rs16901667	3	3	NA	0	0
LINC00689	Region1816	chr7_158766611	0	5	NA	-15	-1.66667
WDR60	Region1816	chr7_158766611	0	5	NA	-15	-1.66667
CDK5RAP2	Region1818	chr9_123289296	1	19	NA	-33	-3.66667
MIR147A	Region1818	chr9_123289296	0	19	NA	-43	-4.77778
ERC2	Region1819	chr3_55929050	0	1	NA	-1	-0.111111
IGFBP7-AS1	Region182	chr4_57846625	0	5	NA	-5	-0.555556
NOA1	Region182	chr4_57846625	2	0	NA	15	1.66667
NONE	Region182	chr4_57846625	0	5	NA	-5	-0.555556
POLR2B	Region182	chr4_57846625	1	0	NA	10	1.11111
REST	Region182	chr4_57846625	3	1	NA	24	2.66667
SPINK2	Region182	chr4_57846625	0	1	NA	-1	-0.111111
PRH1	Region1820	rs12310531	0	0	2	0	0
PRH1-PRR4	Region1820	rs12310531	13	0	NA	66	7.33333
PRR4	Region1820	rs12310531	3	0	NA	7	0.777778
TAS2R10	Region1820	rs12310531	3	7	NA	-16	-1.77778
TAS2R13	Region1820	rs12310531	0	0	1	0	0
TAS2R14	Region1820	rs12310531	0	0	1	0	0
TAS2R20	Region1820	rs12310531	0	0	1	0	0
TAS2R31	Region1820	rs12310531	0	0	1	0	0
TAS2R43	Region1820	rs12310531	0	0	2	0	0
TAS2R46	Region1820	rs12310531	0	0	2	0	0
TAS2R50	Region1820	rs12310531	0	0	2	0	0
TAS2R7	Region1820	rs12310531	0	38	NA	-249	-27.6667
TAS2R8	Region1820	rs12310531	0	5	NA	-39	-4.33333
TAS2R9	Region1820	rs12310531	0	10	NA	-41	-4.55556
YBX3	Region1820	rs12310531	0	29	NA	-177	-19.6667
LOC100133050	Region1821	rs6596752	2	15	NA	-7	-0.777778
LOC100289230	Region1821	rs6596752	2	15	NA	-7	-0.777778
LINC00898	Region1822	chr22_47897316	1	12	NA	-12	-1.33333
TBC1D22A	Region1822	chr22_47897316	1	12	NA	-12	-1.33333
FSIP2	Region1823	chr2_186641176	2	1	NA	-1	-0.111111
ZC3H15	Region1823	chr2_186641176	2	0	NA	2	0.222222
C2orf88	Region1827	chr2_190959542	0	11	NA	-18	-2
MSTN	Region1827	chr2_190959542	0	11	NA	-18	-2
PKHD1	Region1829	chr6_51345864	4	36	NA	-32	-3.55556
TFAP2B	Region1829	chr6_51345864	4	36	NA	-32	-3.55556
GPR126	Region1830	chr6_142826871	0	1	NA	-1	-0.111111
LOC153910	Region1830	chr6_142826871	0	1	NA	-1	-0.111111
CDK6	Region1831	rs2299242	5	2	NA	21	2.33333
SAMD9	Region1831	rs2299242	0	2	NA	-6	-0.666667
MCU	Region1832	rs16930157	3	2	NA	10	1.11111
MICU1	Region1832	rs16930157	1	2	NA	1	0.111111
MIR1256	Region1832	rs16930157	1	0	NA	10	1.11111
ANXA1	Region1833	rs62551912	6	17	NA	-9	-1
RORB	Region1833	rs62551912	6	17	NA	-9	-1
ABCA4	Region1835	chr1_94359754	0	2	NA	-4	-0.444444
DNTTIP2	Region1835	chr1_94359754	1	0	NA	10	1.11111
GCLM	Region1835	chr1_94359754	1	2	NA	6	0.666667
DDX60	Region1836	chr4_169255966	2	1	NA	19	2.11111
DDX60L	Region1836	chr4_169255966	1	1	NA	9	1
CAMK2D	Region1841	rs17636651	3	0	NA	17	1.88889
FILIP1	Region1842	rs73454091	0	2	NA	-13	-1.44444
LINC00977	Region1843	rs34459708	0	2	NA	-2	-0.222222
MIR1208	Region1843	rs34459708	0	2	NA	-2	-0.222222
HACE1	Region1853	rs734724	0	13	NA	-33	-3.66667
NONE	Region1853	rs734724	0	13	NA	-33	-3.66667
IQUB	Region1854	rs1357972	0	3	NA	-6	-0.666667
C3orf49	Region1858	chr3_63782804	2	1	NA	12	1.33333
SNTN	Region1858	chr3_63782804	0	1	NA	-1	-0.111111
LINC00221	Region1862	rs8022997	1	0	NA	10	1.11111
NONE	Region1862	rs8022997	1	0	NA	10	1.11111
AKR1C1	Region1863	rs11252861	0	2	NA	-2	-0.222222
AKR1C2	Region1863	rs11252861	0	2	NA	-2	-0.222222
ADAMTS20	Region1871	rs11182288	0	7	NA	-33	-3.66667
PUS7L	Region1871	rs11182288	0	1	NA	-1	-0.111111
TMEM117	Region1871	rs11182288	6	11	NA	7	0.777778
TWF1	Region1871	rs11182288	7	11	NA	18	2
GRHL2	Region1872	chr8_102389281	0	87	NA	-284	-31.5556
NACAP1	Region1872	chr8_102389281	0	88	NA	-290	-32.2222
MAD2L1	Region1875	chr4_121064176	0	2	NA	-7	-0.777778
PRDM5	Region1875	chr4_121064176	0	2	NA	-7	-0.777778
TPK1	Region1877	rs12534453	6	0	NA	30	3.33333
FGGY	Region1879	rs11585143	3	0	NA	3	0.333333
CHMP2B	Region188	chr3_87941892	6	0	NA	48	5.33333
HTR1F	Region188	chr3_87941892	0	3	NA	-3	-0.333333
LINC00506	Region188	chr3_87941892	0	4	NA	-13	-1.44444
MIR4795	Region188	chr3_87941892	0	4	NA	-19	-2.11111
POU1F1	Region188	chr3_87941892	1	3	NA	-2	-0.222222
COPRS	Region1886	chr17_30179173	1	0	NA	6	0.666667
UTP6	Region1886	chr17_30179173	2	0	NA	10	1.11111
MYOM1	Region1892	rs7241744	2	1	NA	2	0.222222
ZNF16	Region1894	chr8_146175506	1	1	NA	0	0
ZNF250	Region1894	chr8_146175506	1	1	NA	0	0
FAM204A	Region1898	rs17574549	0	13	NA	-105	-11.6667
PRLHR	Region1898	rs17574549	0	13	NA	-105	-11.6667
GBA3	Region190	chr4_22122405	24	0	NA	86	9.55556
GPR125	Region190	chr4_22122405	24	0	NA	86	9.55556
BRE	Region1905	chr2_28418591	1	0	NA	4	0.444444
CCDC61	Region191	rs12973391	2	2	NA	-4	-0.444444
CHD6	Region191	rs12973391	0	1	NA	-5	-0.555556
FBXO46	Region191	rs12973391	11	0	NA	80	8.88889
GIPR	Region191	rs12973391	2	0	NA	10	1.11111
IGFL3	Region191	rs12973391	0	3	NA	-30	-3.33333
IGFL4	Region191	rs12973391	3	12	NA	-82	-9.11111
MYPOP	Region191	rs12973391	2	0	NA	10	1.11111
NANOS2	Region191	rs12973391	0	5	NA	-32	-3.55556
NOVA2	Region191	rs12973391	0	4	NA	-25	-2.77778
PGLYRP1	Region191	rs12973391	7	15	NA	-86	-9.55556
PTPRT	Region191	rs12973391	0	1	NA	-5	-0.555556
QPCTL	Region191	rs12973391	6	0	NA	50	5.55556
EPHB1	Region1911	rs17694541	0	20	NA	-21	-2.33333
KY	Region1911	rs17694541	0	20	NA	-21	-2.33333
ALG10B	Region1915	rs11514395	18	82	NA	-159	-17.6667
NONE	Region1915	rs11514395	18	82	NA	-159	-17.6667
C3orf55	Region1931	chr3_157289870	0	3	NA	-12	-1.33333
VEPH1	Region1931	chr3_157289870	0	8	NA	-9	-1
LINC00595	Region1934	rs1720320	0	3	NA	-4	-0.444444
ZMIZ1-AS1	Region1934	rs1720320	0	2	NA	-2	-0.222222
MCTP2	Region1938	rs9744580	5	0	NA	30	3.33333
LAMA3	Region1941	chr18_21434506	2	5	NA	0	0
EFCAB1	Region1945	rs72633937	0	1	NA	-3	-0.333333
UBE2V2	Region1945	rs72633937	0	1	NA	-3	-0.333333
PUM2	Region1946	chr2_20472782	15	0	NA	140	15.5556
GABRB1	Region1948	chr4_47125281	0	1	NA	-1	-0.111111
SGPP1	Region1949	rs35302448	2	1	NA	0	0
SYNE2	Region1949	rs35302448	24	1	NA	138	15.3333
FAM155A	Region195	chr13_107625528	0	1	NA	-1	-0.111111
LINC00443	Region195	chr13_107625528	0	1	NA	-1	-0.111111
MIR296	Region1950	rs73915932	0	3	NA	-19	-2.11111
STX16-NPEPL1	Region1950	rs73915932	0	3	NA	-19	-2.11111
CTTN	Region1953	rs61887436	8	17	NA	-69	-7.66667
PPFIA1	Region1953	rs61887436	49	13	NA	274	30.4444
SHANK2	Region1953	rs61887436	0	16	NA	-60	-6.66667
RNU5D-1	Region1954	chr5_80675441	0	1	NA	-1	-0.111111
RNU5E-1	Region1954	chr5_80675441	0	1	NA	-1	-0.111111
COL25A1	Region1955	chr4_110062300	0	25	NA	-42	-4.66667
BPTF	Region1956	chr17_65965621	1	0	NA	10	1.11111
PITPNC1	Region1956	chr17_65965621	3	0	NA	30	3.33333
LINC00879	Region1957	chr3_93863629	0	1	NA	-1	-0.111111
NSUN3	Region1957	chr3_93863629	0	1	NA	-1	-0.111111
POMGNT2	Region1958	chr3_43187613	0	1	NA	-2	-0.222222
SNRK	Region1958	chr3_43187613	0	1	NA	-2	-0.222222
TSSC1	Region1959	rs17329506	49	0	NA	377	41.8889
FAM19A2	Region1960	rs9645821	0	2	NA	-4	-0.444444
SLC16A7	Region1960	rs9645821	0	2	NA	-4	-0.444444
CCDC60	Region1967	rs73219409	0	13	NA	-55	-6.11111
NONE	Region1968	rs9925178	0	6	NA	-6	-0.666667
PRDM7	Region1968	rs9925178	0	6	NA	-6	-0.666667
PGBD2	Region1969	chr1_249120064	1	0	NA	10	1.11111
SH3BP5L	Region1969	chr1_249120064	2	0	NA	10	1.11111
ZNF692	Region1969	chr1_249120064	2	0	NA	20	2.22222
C5orf64	Region210	chr5_60176692	0	2	NA	-3	-0.333333
ELOVL7	Region210	chr5_60176692	3	12	NA	-69	-7.66667
ERCC8	Region210	chr5_60176692	37	8	NA	183	20.3333
KIF2A	Region210	chr5_60176692	0	2	NA	-3	-0.333333
NDUFAF2	Region210	chr5_60176692	35	0	NA	109	12.1111
SMIM15	Region210	chr5_60176692	0	33	NA	-89	-9.88889
ZSWIM6	Region210	chr5_60176692	0	33	NA	-89	-9.88889
AASS	Region213	rs73226259	0	1	NA	-3	-0.333333
FEZF1	Region213	rs73226259	0	1	NA	-3	-0.333333
CCBE1	Region214	rs1791322	0	27	NA	-60	-6.66667
PMAIP1	Region214	rs1791322	0	26	NA	-54	-6
DOCK4	Region216	rs2057975	0	38	NA	-106	-11.7778
IMMP2L	Region216	rs2057975	0	27	NA	-75	-8.33333
DUPD1	Region227	rs11001217	10	15	NA	13	1.44444
DUSP13	Region227	rs11001217	1	1	NA	0	0
KAT6B	Region227	rs11001217	38	3	NA	205	22.7778
SAMD8	Region227	rs11001217	1	0	NA	10	1.11111
CPO	Region229	chr2_206962336	0	9	NA	-11	-1.22222
GCSHP3	Region229	chr2_206962336	1	0	NA	3	0.333333
GPR1	Region229	chr2_206962336	0	1	NA	-2	-0.222222
INO80D	Region229	chr2_206962336	2	1	NA	10	1.11111
KLF7	Region229	chr2_206962336	0	9	NA	-11	-1.22222
NRP2	Region229	chr2_206962336	0	3	NA	-5	-0.555556
ID2	Region232	rs55787230	1	1	NA	0	0
LINC00299	Region232	rs55787230	1	1	NA	0	0
LOC100506274	Region232	rs55787230	0	2	NA	-4	-0.444444
RNF144A	Region232	rs55787230	0	2	NA	-4	-0.444444
ANKRD13C	Region234	rs55640529	1	0	NA	10	1.11111
CTH	Region234	rs55640529	0	1	NA	-1	-0.111111
LRRC7	Region234	rs55640529	0	4	NA	-9	-1
PTGER3	Region234	rs55640529	0	1	NA	-1	-0.111111
SRSF11	Region234	rs55640529	1	0	NA	10	1.11111
MAPKAP1	Region236	chr9_128477635	4	2	NA	25	2.77778
PBX3	Region236	chr9_128477635	8	2	NA	14	1.55556
LINC01102	Region237	rs7562028	0	2	NA	-5	-0.555556
LINC01114	Region237	rs7562028	0	1	NA	-1	-0.111111
ARHGAP10	Region241	chr4_149211812	1	0	NA	7	0.777778
NR3C2	Region241	chr4_149211812	2	0	NA	4	0.444444
EVA1A	Region245	rs2422173	3	22	NA	-137	-15.2222
HK2	Region245	rs2422173	2	0	NA	7	0.777778
MRPL19	Region245	rs2422173	0	18	NA	-129	-14.3333
C2orf48	Region247	rs66706988	3	4	NA	-1	-0.111111
CYS1	Region247	rs66706988	1	24	NA	-182	-20.2222
FLJ33534	Region247	rs66706988	0	5	NA	-22	-2.44444
GRHL1	Region247	rs66706988	10	5	NA	44	4.88889
HPCAL1	Region247	rs66706988	3	4	NA	-1	-0.111111
KCNF1	Region247	rs66706988	0	5	NA	-22	-2.44444
KLF11	Region247	rs66706988	13	5	NA	72	8
RRM2	Region247	rs66706988	0	18	NA	-146	-16.2222
LILRB3	Region249	rs8108313	1	0	NA	4	0.444444
ZNF331	Region249	rs8108313	8	0	NA	66	7.33333
ADCY6	Region254	rs7959281	0	1	NA	-5	-0.555556
ANP32D	Region254	rs7959281	0	2	NA	-6	-0.666667
ASB8	Region254	rs7959281	0	1	NA	-9	-1
C12orf54	Region254	rs7959281	0	1	NA	-3	-0.333333
C12orf68	Region254	rs7959281	0	1	NA	-9	-1
CACNB3	Region254	rs7959281	1	2	NA	1	0.111111
COL2A1	Region254	rs7959281	0	1	NA	-1	-0.111111
H1FNT	Region254	rs7959281	0	2	NA	-6	-0.666667
HDAC7	Region254	rs7959281	1	0	NA	9	1
LINC00935	Region254	rs7959281	0	1	NA	-1	-0.111111
OR10AD1	Region254	rs7959281	0	2	NA	-6	-0.666667
SENP1	Region254	rs7959281	2	1	NA	19	2.11111
ZNF641	Region254	rs7959281	2	2	NA	4	0.444444
ARHGAP17	Region255	rs11647538	16	0	NA	101	11.2222
HS3ST4	Region255	rs11647538	0	7	NA	-26	-2.88889
LOC554206	Region255	rs11647538	2	0	NA	9	1
PRKCB	Region255	rs11647538	14	0	NA	140	15.5556
SLC5A11	Region255	rs11647538	1	0	NA	7	0.777778
AKAP1	Region262	rs62073046	6	3	NA	43	4.77778
ANKFN1	Region262	rs62073046	12	25	NA	12	1.33333
MSI2	Region262	rs62073046	2	3	NA	4	0.444444
FAM150A	Region266	chr8_53867155	0	4	NA	-10	-1.11111
NPBWR1	Region266	chr8_53867155	8	162	NA	-559	-62.1111
OPRK1	Region266	chr8_53867155	1	107	NA	-238	-26.4444
RB1CC1	Region266	chr8_53867155	0	54	NA	-343	-38.1111
ST18	Region266	chr8_53867155	0	3	NA	-4	-0.444444
SYN3	Region269	rs2710370	0	21	NA	-57	-6.33333
TIMP3	Region269	rs2710370	0	6	NA	-16	-1.77778
GEMIN5	Region276	chr5_154310348	2	0	NA	20	2.22222
KIF4B	Region276	chr5_154310348	0	1	NA	-5	-0.555556
SAP30L-AS1	Region276	chr5_154310348	9	0	NA	90	10
SGCD	Region276	chr5_154310348	0	1	NA	-5	-0.555556
LINC-PINT	Region279	rs1593310	8	0	NA	40	4.44444
LOC646329	Region279	rs1593310	8	0	NA	40	4.44444
MKLN1	Region279	rs1593310	0	2	NA	-2	-0.222222
PLXNA4	Region279	rs1593310	0	49	NA	-145	-16.1111
PODXL	Region279	rs1593310	0	49	NA	-145	-16.1111
BEGAIN	Region282	rs8009765	0	4	NA	-13	-1.44444
LINC00523	Region282	rs8009765	0	2	NA	-8	-0.888889
SLC25A47	Region282	rs8009765	5	7	NA	6	0.666667
WARS	Region282	rs8009765	64	2	NA	489	54.3333
WDR25	Region282	rs8009765	4	0	NA	29	3.22222
MIR365A	Region283	rs12927692	0	3	NA	-3	-0.333333
PARN	Region283	rs12927692	0	3	NA	-3	-0.333333
CHP2	Region287	rs7193910	0	28	NA	-137	-15.2222
DCTN5	Region287	rs7193910	0	0	2	0	0
ERN2	Region287	rs7193910	0	28	NA	-137	-15.2222
HS3ST2	Region287	rs7193910	0	131	NA	-633	-70.3333
MIR548AA2	Region287	rs7193910	0	4	NA	-22	-2.44444
MIR548D2	Region287	rs7193910	0	4	NA	-22	-2.44444
NDUFAB1	Region287	rs7193910	1	0	NA	10	1.11111
SCNN1G	Region287	rs7193910	2	17	NA	-131	-14.5556
UBFD1	Region287	rs7193910	1	0	NA	10	1.11111
USP31	Region287	rs7193910	51	158	NA	-490	-54.4444
CASP3	Region289	chr4_185200442	0	1	NA	-1	-0.111111
ENPP6	Region289	chr4_185200442	0	1	NA	-3	-0.333333
IRF2	Region289	chr4_185200442	4	1	NA	29	3.22222
LOC728175	Region289	chr4_185200442	0	1	NA	-3	-0.333333
COPS3	Region293	chr17_17141778	17	0	NA	169	18.7778
FLCN	Region293	chr17_17141778	20	0	NA	189	21
MPRIP	Region293	chr17_17141778	2	2	NA	0	0
PLD6	Region293	chr17_17141778	12	0	NA	80	8.88889
TNFRSF13B	Region293	chr17_17141778	5	8	NA	-12	-1.33333
ABCA1	Region294	chr9_107662134	2	0	NA	5	0.555556
LOC100996590	Region294	chr9_107662134	3	0	NA	3	0.333333
NIPSNAP3A	Region294	chr9_107662134	5	0	NA	50	5.55556
NIPSNAP3B	Region294	chr9_107662134	1	1	NA	9	1
TAL2	Region294	chr9_107662134	0	1	NA	-10	-1.11111
TMEM38B	Region294	chr9_107662134	6	1	NA	10	1.11111
ANKRA2	Region295	chr5_72331732	0	11	NA	-42	-4.66667
BTF3	Region295	chr5_72331732	0	11	NA	-42	-4.66667
FCHO2	Region295	chr5_72331732	1	0	NA	1	0.111111
MAP1B	Region295	chr5_72331732	1	1	NA	-6	-0.666667
MRPS27	Region295	chr5_72331732	4	0	NA	23	2.55556
PTCD2	Region295	chr5_72331732	1	0	NA	10	1.11111
TNPO1	Region295	chr5_72331732	0	1	NA	-1	-0.111111
ZNF366	Region295	chr5_72331732	1	2	NA	8	0.888889
ADAMTS2	Region296	chr5_178707459	0	7	NA	-27	-3
RNF130	Region296	chr5_178707459	1	0	NA	3	0.333333
RUFY1	Region296	chr5_178707459	0	1	NA	-5	-0.555556
ARL4A	Region304	chr7_13443524	1	0	NA	10	1.11111
ADAMTS18	Region306	rs72788882	1	74	NA	-257	-28.5556
MIR4719	Region306	rs72788882	0	2	NA	-6	-0.666667
MON1B	Region306	rs72788882	0	2	NA	-6	-0.666667
NUDT7	Region306	rs72788882	0	44	NA	-165	-18.3333
MYO16	Region312	rs17885582	0	1	NA	-1	-0.111111
TNFSF13B	Region312	rs17885582	0	1	NA	-1	-0.111111
MSRB3	Region315	chr12_65855770	0	12	NA	-30	-3.33333
RASSF3	Region315	chr12_65855770	0	1	NA	-1	-0.111111
RPSAP52	Region315	chr12_65855770	0	12	NA	-30	-3.33333
TBK1	Region315	chr12_65855770	0	1	NA	-1	-0.111111
CAMK1G	Region322	chr1_209986553	0	2	NA	-12	-1.33333
DIEXF	Region322	chr1_209986553	0	2	NA	-9	-1
IRF6	Region322	chr1_209986553	0	1	NA	-1	-0.111111
MIR205HG	Region322	chr1_209986553	0	34	NA	-164	-18.2222
PLXNA2	Region322	chr1_209986553	0	32	NA	-152	-16.8889
SYT14	Region322	chr1_209986553	0	1	NA	-8	-0.888889
PXDC1	Region328	chr6_3542861	0	1	NA	-2	-0.222222
SERPINB6	Region328	chr6_3542861	1	0	NA	9	1
SERPINB9	Region328	chr6_3542861	1	0	NA	9	1
SLC22A23	Region328	chr6_3542861	0	1	NA	-2	-0.222222
C6orf132	Region329	rs59024520	1	0	NA	9	1
FOXP4	Region329	rs59024520	4	2	NA	26	2.88889
GUCA1A	Region329	rs59024520	0	7	NA	-7	-0.777778
NCR2	Region329	rs59024520	1	3	NA	1	0.111111
TAF8	Region329	rs59024520	2	0	NA	19	2.11111
TRERF1	Region329	rs59024520	12	0	NA	108	12
RBFOX1	Region331	rs57971748	0	4	NA	-7	-0.777778
LINC00615	Region332	rs10745522	1	2	NA	-1	-0.111111
LINC00936	Region332	rs10745522	1	2	NA	-1	-0.111111
ACTL7B	Region337	rs1856623	0	9	NA	-9	-1
EPB41L4B	Region337	rs1856623	0	2	NA	-8	-0.888889
IKBKAP	Region337	rs1856623	1	0	NA	10	1.11111
KLF4	Region337	rs1856623	0	9	NA	-9	-1
TMEM245	Region337	rs1856623	1	0	NA	10	1.11111
COL28A1	Region338	rs17144906	0	2	NA	-2	-0.222222
GLCCI1	Region338	rs17144906	12	0	NA	83	9.22222
ICA1	Region338	rs17144906	3	1	NA	17	1.88889
CADPS	Region341	rs755358	0	9	NA	-12	-1.33333
CUBN	Region344	chr10_16255053	19	0	NA	50	5.55556
FAM188A	Region344	chr10_16255053	0	5	NA	-5	-0.555556
PTER	Region344	chr10_16255053	0	5	NA	-5	-0.555556
RSU1	Region344	chr10_16255053	5	0	NA	30	3.33333
PEAK1	Region345	chr15_77543820	4	1	NA	9	1
PSTPIP1	Region345	chr15_77543820	23	3	NA	140	15.5556
RCN2	Region345	chr15_77543820	8	3	NA	30	3.33333
TSPAN3	Region345	chr15_77543820	0	1	NA	-1	-0.111111
FYN	Region349	rs9374286	96	4	NA	535	59.4444
TUBE1	Region349	rs9374286	1	0	NA	10	1.11111
WISP3	Region349	rs9374286	22	6	NA	103	11.4444
LOC643770	Region350	chr12_98331635	1	0	NA	2	0.222222
SLC25A3	Region350	chr12_98331635	0	1	NA	-1	-0.111111
TMPO	Region350	chr12_98331635	5	1	NA	29	3.22222
TMPO-AS1	Region350	chr12_98331635	4	0	NA	12	1.33333
C7orf63	Region351	rs35219099	0	1	NA	-2	-0.222222
CDK14	Region351	rs35219099	0	7	NA	-17	-1.88889
CLDN12	Region351	rs35219099	0	7	NA	-17	-1.88889
GTPBP10	Region351	rs35219099	1	0	NA	7	0.777778
BMP7	Region353	rs6128148	0	49	NA	-272	-30.2222
C20orf85	Region353	rs6128148	0	3	NA	-17	-1.88889
MIR4532	Region353	rs6128148	1	21	NA	-79	-8.77778
PMEPA1	Region353	rs6128148	1	18	NA	-62	-6.88889
TFAP2C	Region353	rs6128148	0	49	NA	-272	-30.2222
SETBP1	Region359	rs34243213	1	3	NA	-7	-0.777778
SIGLEC15	Region359	rs34243213	11	45	NA	-163	-18.1111
SLC14A1	Region359	rs34243213	3	38	NA	-170	-18.8889
SLC14A2	Region359	rs34243213	0	1	NA	-1	-0.111111
SYT4	Region359	rs34243213	1	3	NA	-7	-0.777778
LINC00476	Region369	rs2274689	0	1	NA	-10	-1.11111
PTCH1	Region369	rs2274689	0	1	NA	-10	-1.11111
GJA1	Region377	rs9482308	0	4	NA	-16	-1.77778
HSF2	Region377	rs9482308	1	4	NA	-11	-1.22222
PKIB	Region377	rs9482308	0	4	NA	-6	-0.666667
SERINC1	Region377	rs9482308	1	0	NA	5	0.555556
LINC00616	Region378	rs34642876	1	0	NA	1	0.111111
PCDH18	Region378	rs34642876	1	0	NA	1	0.111111
CLNK	Region382	chr4_11241928	1	5	NA	-4	-0.444444
MIR572	Region382	chr4_11241928	1	5	NA	-4	-0.444444
FAM183A	Region384	rs61775698	2	25	NA	-16	-1.77778
SLC2A1-AS1	Region384	rs61775698	2	25	NA	-16	-1.77778
SLC6A9	Region384	rs61775698	0	10	NA	-10	-1.11111
FAXC	Region386	rs35354647	0	4	NA	-23	-2.55556
FBXL4	Region386	rs35354647	3	4	NA	-3	-0.333333
MIR2113	Region386	rs35354647	0	1	NA	-9	-1
POU3F2	Region386	rs35354647	0	1	NA	-9	-1
CASC9	Region387	rs1455808	0	5	NA	-8	-0.888889
CRISPLD1	Region387	rs1455808	0	4	NA	-4	-0.444444
GDAP1	Region387	rs1455808	8	0	NA	62	6.88889
HNF4G	Region387	rs1455808	0	1	NA	-4	-0.444444
MIR5681A	Region387	rs1455808	2	0	NA	2	0.222222
FOXA2	Region390	chr20_22669999	1	21	NA	-20	-2.22222
LINC00261	Region390	chr20_22669999	0	32	NA	-36	-4
LOC100270679	Region390	chr20_22669999	0	2	NA	-2	-0.222222
LOC284788	Region390	chr20_22669999	1	41	NA	-48	-5.33333
SSTR4	Region390	chr20_22669999	1	21	NA	-20	-2.22222
CPA3	Region392	rs4681163	0	3	NA	-3	-0.333333
GYG1	Region392	rs4681163	0	3	NA	-3	-0.333333
TM4SF4	Region392	rs4681163	0	5	NA	-28	-3.11111
ADCY8	Region396	rs6415510	0	3	NA	-19	-2.11111
ASAP1	Region396	rs6415510	60	17	NA	349	38.7778
GSDMC	Region396	rs6415510	0	25	NA	-45	-5
LINC00977	Region396	rs6415510	0	25	NA	-45	-5
MIR5194	Region396	rs6415510	4	0	NA	28	3.11111
MIR548AP	Region397	chr1_83983513	1	1	NA	0	0
PRKACB	Region397	chr1_83983513	4	0	NA	30	3.33333
SAMD13	Region397	chr1_83983513	1	0	NA	1	0.111111
CNDP1	Region400	rs17209735	0	1	NA	-4	-0.444444
SMIM21	Region400	rs17209735	0	1	NA	-5	-0.555556
CTBP2	Region406	rs2946996	21	28	NA	-140	-15.5556
LOC100169752	Region406	rs2946996	1	8	NA	-65	-7.22222
GAK	Region410	rs11946340	1	0	NA	10	1.11111
ZNF141	Region410	rs11946340	0	1	NA	-2	-0.222222
ZNF718	Region410	rs11946340	1	1	NA	7	0.777778
ZNF732	Region410	rs11946340	0	1	NA	-2	-0.222222
ZNF876P	Region410	rs11946340	1	0	NA	1	0.111111
LOC730441	Region413	rs71545367	2	0	NA	10	1.11111
MTRNR2L6	Region413	rs71545367	2	0	NA	10	1.11111
TMEM178B	Region413	rs71545367	0	1	NA	-4	-0.444444
CD96	Region418	rs9863869	7	1	NA	30	3.33333
PVRL3	Region418	rs9863869	7	1	NA	30	3.33333
C18orf42	Region419	chr18_4188245	0	2	NA	-3	-0.333333
DLGAP1	Region419	chr18_4188245	0	2	NA	-3	-0.333333
MYL12A	Region419	chr18_4188245	30	0	NA	169	18.7778
MYL12B	Region419	chr18_4188245	20	0	NA	130	14.4444
MYOM1	Region419	chr18_4188245	0	0	14	0	0
EHD3	Region420	rs56212995	13	7	NA	92	10.2222
XDH	Region420	rs56212995	13	7	NA	92	10.2222
CAST	Region421	chr5_96208940	2	6	NA	10	1.11111
ERAP1	Region421	chr5_96208940	5	0	NA	30	3.33333
ERAP2	Region421	chr5_96208940	2	0	NA	10	1.11111
PCSK1	Region421	chr5_96208940	0	6	NA	-10	-1.11111
SOX1	Region423	rs4907654	0	5	NA	-24	-2.66667
SPACA7	Region423	rs4907654	0	7	NA	-34	-3.77778
TUBGCP3	Region423	rs4907654	0	2	NA	-10	-1.11111
C1orf127	Region426	rs475980	0	5	NA	-38	-4.22222
CASZ1	Region426	rs475980	13	5	NA	0	-2.66454e-15
IGF1R	Region428	rs12591705	32	5	NA	138	15.3333
LINC00923	Region428	rs12591705	8	43	NA	-35	-3.88889
AUTS2	Region429	chr7_70509663	0	9	NA	-9	-1
WBSCR17	Region429	chr7_70509663	0	8	NA	-8	-0.888889
RASGRP3	Region430	chr2_34465194	13	26	NA	-8	-0.888889
BAMBI	Region431	rs1249012	0	14	NA	-76	-8.44444
C10orf126	Region431	rs1249012	0	20	NA	-94	-10.4444
LINC00837	Region431	rs1249012	0	33	NA	-169	-18.7778
LYZL1	Region431	rs1249012	0	3	NA	-7	-0.777778
CDH4	Region432	rs2426843	0	10	NA	-20	-2.22222
MIR4533	Region432	rs2426843	0	10	NA	-20	-2.22222
PHACTR3	Region432	rs2426843	0	49	NA	-111	-12.3333
MIR3679	Region433	rs2320542	0	11	NA	-12	-1.33333
NCKAP5	Region433	rs2320542	0	14	NA	-19	-2.11111
C2orf68	Region434	rs6730797	2	0	NA	10	1.11111
FUNDC2P2	Region434	rs6730797	0	4	NA	-18	-2
KCMF1	Region434	rs6730797	100	3	NA	567	63
LOC1720	Region434	rs6730797	0	4	NA	-18	-2
SFTPB	Region434	rs6730797	1	0	NA	10	1.11111
TCF7L1	Region434	rs6730797	0	1	NA	-7	-0.777778
TMSB10	Region434	rs6730797	25	0	NA	155	17.2222
USP39	Region434	rs6730797	2	0	NA	20	2.22222
DNAJC12	Region437	chr10_69148012	0	1	NA	-1	-0.111111
HERC4	Region437	chr10_69148012	7	0	NA	70	7.77778
SIRT1	Region437	chr10_69148012	1	0	NA	10	1.11111
CCDC40	Region438	chr17_77403066	0	1	NA	-1	-0.111111
EIF4A3	Region438	chr17_77403066	1	1	NA	2	0.222222
GAA	Region438	chr17_77403066	1	1	NA	2	0.222222
RBFOX3	Region438	chr17_77403066	0	26	NA	-178	-19.7778
INPP5A	Region441	rs2814448	89	2	NA	407	45.2222
ANKRD33B	Region442	chr5_11618912	6	0	NA	18	2
DAP	Region442	chr5_11618912	72	0	NA	454	50.4444
CDNF	Region445	chr10_14854121	13	0	NA	27	3
FAM107B	Region445	chr10_14854121	11	0	NA	25	2.77778
FRMD4A	Region445	chr10_14854121	4	4	NA	9	1
HSPA14	Region445	chr10_14854121	18	0	NA	159	17.6667
SUV39H2	Region445	chr10_14854121	8	0	NA	53	5.88889
CD180	Region446	rs6449807	2	0	NA	7	0.777778
MAST4	Region446	rs6449807	2	1	NA	16	1.77778
SREK1	Region446	rs6449807	0	1	NA	-4	-0.444444
COL27A1	Region452	chr9_117791512	0	14	NA	-14	-1.55556
TNC	Region452	chr9_117791512	0	1	NA	-1	-0.111111
SMOC2	Region453	chr6_168997019	0	7	NA	-7	-0.777778
THBS2	Region453	chr6_168997019	0	4	NA	-4	-0.444444
HPD	Region460	chr12_122460247	5	17	NA	-12	-1.33333
KDM2B	Region460	chr12_122460247	16	0	NA	84	9.33333
MORN3	Region460	chr12_122460247	45	1	NA	161	17.8889
ORAI1	Region460	chr12_122460247	19	0	NA	104	11.5556
TMEM120B	Region460	chr12_122460247	42	1	NA	135	15
KCNJ3	Region463	rs1356745	1	43	NA	-195	-21.6667
NR4A2	Region463	rs1356745	1	43	NA	-195	-21.6667
KLF9	Region464	rs11142536	4	2	NA	22	2.44444
SMC5	Region464	rs11142536	1	1	NA	3	0.333333
TRPM3	Region464	rs11142536	1	47	NA	-87	-9.66667
ATP2B2	Region465	chr3_10712779	0	4	NA	-12	-1.33333
LINC00606	Region465	chr3_10712779	0	4	NA	-12	-1.33333
SLC6A11	Region465	chr3_10712779	0	7	NA	-15	-1.66667
MOB3B	Region470	rs7869197	2	0	NA	3	0.333333
CCSER1	Region473	rs62309834	0	2	NA	-4	-0.444444
MMRN1	Region473	rs62309834	0	1	NA	-3	-0.333333
LOC646903	Region474	chr3_149977054	0	2	NA	-7	-0.777778
TSC22D2	Region474	chr3_149977054	0	2	NA	-7	-0.777778
MYO10	Region475	chr5_16880608	0	2	NA	-2	-0.222222
APBB1IP	Region479	chr10_26628266	0	1	NA	-1	-0.111111
GAD2	Region479	chr10_26628266	0	4	NA	-22	-2.44444
GPR158	Region479	chr10_26628266	0	2	NA	-7	-0.777778
MYO3A	Region479	chr10_26628266	0	2	NA	-7	-0.777778
LOC100505835	Region480	chr19_29520255	0	3	NA	-3	-0.333333
PLEKHF1	Region480	chr19_29520255	13	9	NA	30	3.33333
POP4	Region480	chr19_29520255	13	9	NA	30	3.33333
UQCRFS1	Region480	chr19_29520255	0	3	NA	-3	-0.333333
C16orf82	Region481	rs6497969	1	16	NA	-89	-9.88889
HS3ST4	Region481	rs6497969	1	16	NA	-89	-9.88889
MIR4757	Region486	rs851359	0	1	NA	-1	-0.111111
NT5C1B-RDH14	Region486	rs851359	0	1	NA	-1	-0.111111
BDKRB2	Region489	rs1683118	0	2	NA	-6	-0.666667
C14orf132	Region489	rs1683118	0	2	NA	-6	-0.666667
LINC00618	Region489	rs1683118	0	3	NA	-9	-1
LOC100129345	Region489	rs1683118	0	3	NA	-9	-1
PAPOLA	Region489	rs1683118	0	2	NA	-17	-1.88889
VRK1	Region489	rs1683118	0	2	NA	-17	-1.88889
HAS2-AS1	Region490	rs6983258	0	2	NA	-2	-0.222222
ZHX2	Region490	rs6983258	0	2	NA	-2	-0.222222
BCL9	Region491	rs6593794	31	29	NA	9	1
LOC728989	Region491	rs6593794	7	20	NA	-25	-2.77778
NBPF13P	Region491	rs6593794	5	9	NA	-10	-1.11111
PRKAB2	Region491	rs6593794	0	0	5	0	0
NEBL	Region493	rs7096281	0	38	NA	-44	-4.88889
KCNMA1	Region494	rs56325337	0	36	NA	-75	-8.33333
FAM172A	Region498	rs4242247	234	12	NA	1120	124.444
KIAA0825	Region498	rs4242247	0	12	NA	-30	-3.33333
MIR548AO	Region498	rs4242247	0	1	NA	-9	-1
ABCA12	Region502	rs918355	0	30	NA	-38	-4.22222
ATIC	Region502	rs918355	0	30	NA	-38	-4.22222
ANKH	Region503	rs250435	15	0	NA	140	15.5556
DNAH5	Region503	rs250435	0	4	NA	-8	-0.888889
FAM105A	Region503	rs250435	4	9	NA	-24	-2.66667
FAM105B	Region503	rs250435	21	9	NA	136	15.1111
TRIO	Region503	rs250435	32	50	NA	-84	-9.33333
C11orf58	Region509	rs61997203	2	1	NA	5	0.555556
LDHAL6A	Region509	rs61997203	16	0	NA	118	13.1111
MYOD1	Region509	rs61997203	0	1	NA	-6	-0.666667
OTOG	Region509	rs61997203	0	2	NA	-10	-1.11111
SOX6	Region509	rs61997203	0	1	NA	-5	-0.555556
SPTY2D1-AS1	Region509	rs61997203	6	0	NA	9	1
TSG101	Region509	rs61997203	39	0	NA	367	40.7778
UEVLD	Region509	rs61997203	56	0	NA	374	41.5556
LHX5	Region510	rs73203096	0	29	NA	-124	-13.7778
RBM19	Region510	rs73203096	0	29	NA	-124	-13.7778
DNPEP	Region515	chr2_220219746	2	1	NA	-4	-0.444444
MIR4268	Region515	chr2_220219746	0	11	NA	-18	-2
RESP18	Region515	chr2_220219746	2	1	NA	-4	-0.444444
SLC4A3	Region515	chr2_220219746	0	11	NA	-18	-2
GRHPR	Region516	rs744985	9	9	NA	0	0
PAX5	Region516	rs744985	1	14	NA	-118	-13.1111
ZCCHC7	Region516	rs744985	9	9	NA	0	0
DNAJC30	Region518	rs73138822	17	1	NA	107	11.8889
MLXIPL	Region518	rs73138822	0	6	NA	-60	-6.66667
STX1A	Region518	rs73138822	7	2	NA	44	4.88889
VPS37D	Region518	rs73138822	11	13	NA	-52	-5.77778
WBSCR22	Region518	rs73138822	25	0	NA	200	22.2222
ETNK1	Region519	rs17222677	0	6	NA	-9	-1
SOX5	Region519	rs17222677	0	6	NA	-9	-1
C3orf58	Region521	chr3_143738361	17	40	NA	6	0.666667
NONE	Region521	chr3_143738361	7	25	NA	-22	-2.44444
PLOD2	Region521	chr3_143738361	0	14	NA	-30	-3.33333
SLC9A9	Region521	chr3_143738361	0	1	NA	-3	-0.333333
TMEM229B	Region522	rs17184650	1	0	NA	10	1.11111
BMP7	Region523	chr20_55234978	0	1	NA	-2	-0.222222
CBLN4	Region523	chr20_55234978	0	12	NA	-19	-2.11111
MC3R	Region523	chr20_55234978	0	11	NA	-12	-1.33333
TFAP2C	Region523	chr20_55234978	0	1	NA	-2	-0.222222
LINC00617	Region524	chr14_96246852	0	1	NA	-3	-0.333333
TCL1A	Region524	chr14_96246852	0	1	NA	-3	-0.333333
TCL1B	Region524	chr14_96246852	0	1	NA	-5	-0.555556
TCL6	Region524	chr14_96246852	0	1	NA	-5	-0.555556
AKR1B1	Region528	chr7_133128185	8	91	NA	-370	-41.1111
EXOC4	Region528	chr7_133128185	5	0	NA	14	1.55556
SLC35B4	Region528	chr7_133128185	7	91	NA	-380	-42.2222
CDYL2	Region536	rs4506892	10	3	NA	11	1.22222
CMIP	Region536	rs4506892	1	0	NA	7	0.777778
PLCG2	Region536	rs4506892	1	1	NA	0	0
SDR42E1	Region536	rs4506892	1	1	NA	0	0
KCNIP3	Region538	chr2_96912401	0	3	NA	-6	-0.666667
STARD7-AS1	Region538	chr2_96912401	2	0	NA	10	1.11111
TMEM127	Region538	chr2_96912401	2	0	NA	10	1.11111
ZNF514	Region538	chr2_96912401	0	0	1	0	0
LINC00673	Region539	chr17_70365063	0	1	NA	-1	-0.111111
SLC39A11	Region539	chr17_70365063	3	0	NA	9	1
SOX9	Region539	chr17_70365063	0	1	NA	-1	-0.111111
LINC01107	Region541	rs72978081	0	1	NA	-5	-0.555556
TRAF3IP1	Region541	rs72978081	3	0	NA	13	1.44444
TWIST2	Region541	rs72978081	0	1	NA	-5	-0.555556
GAS7	Region542	chr17_10126068	21	7	NA	22	2.44444
MYH13	Region542	chr17_10126068	1	3	NA	-7	-0.777778
PIRT	Region542	chr17_10126068	0	1	NA	-1	-0.111111
SHISA6	Region542	chr17_10126068	0	1	NA	-1	-0.111111
ALG11	Region544	rs686321	3	0	NA	19	2.11111
ATP7B	Region544	rs686321	14	13	NA	33	3.66667
CCDC70	Region544	rs686321	0	6	NA	-11	-1.22222
DHRS12	Region544	rs686321	2	0	NA	18	2
INTS6	Region544	rs686321	2	0	NA	8	0.888889
LINC00282	Region544	rs686321	0	1	NA	-6	-0.666667
MRPS31P5	Region544	rs686321	4	9	NA	18	2
NEK3	Region544	rs686321	20	3	NA	133	14.7778
NEK5	Region544	rs686321	3	11	NA	-17	-1.88889
THSD1	Region544	rs686321	0	9	NA	-12	-1.33333
UTP14C	Region544	rs686321	1	1	NA	3	0.333333
BAAT	Region547	rs35173546	0	4	NA	-19	-2.11111
GRIN3A	Region547	rs35173546	0	1	NA	-1	-0.111111
LPPR1	Region547	rs35173546	0	16	NA	-55	-6.11111
C20orf196	Region548	rs12481416	0	2	NA	-2	-0.222222
GPCPD1	Region548	rs12481416	3	2	NA	18	2
KCNK1	Region551	rs11587866	0	1	NA	-4	-0.444444
SLC35F3	Region551	rs11587866	0	3	NA	-11	-1.22222
TARBP1	Region551	rs11587866	3	0	NA	30	3.33333
BEND6	Region552	rs35304796	0	2	NA	-11	-1.22222
KIAA1586	Region552	rs35304796	1	1	NA	2	0.222222
PRIM2	Region552	rs35304796	0	12	NA	-75	-8.33333
RAB23	Region552	rs35304796	0	12	NA	-75	-8.33333
ZNF451	Region552	rs35304796	1	0	NA	10	1.11111
CDO1	Region553	rs10052595	0	159	NA	-630	-70
TMED7-TICAM2	Region553	rs10052595	0	159	NA	-630	-70
ARL4C	Region556	rs6743497	38	17	NA	53	5.88889
SH3BP4	Region556	rs6743497	12	14	NA	-53	-5.88889
SPP2	Region556	rs6743497	26	3	NA	106	11.7778
CELF4	Region558	rs669086	1	8	NA	-46	-5.11111
KIAA1328	Region558	rs669086	47	0	NA	129	14.3333
TPGS2	Region558	rs669086	4	0	NA	40	4.44444
TLE1	Region560	rs10867787	11	0	NA	11	1.22222
GNL2	Region561	rs12760796	0	2	NA	-12	-1.33333
MEAF6	Region561	rs12760796	1	0	NA	7	0.777778
MIR3659	Region561	rs12760796	4	33	NA	-139	-15.4444
POU3F1	Region561	rs12760796	6	29	NA	-105	-11.6667
RSPO1	Region561	rs12760796	0	2	NA	-12	-1.33333
SNIP1	Region561	rs12760796	1	0	NA	7	0.777778
UTP11L	Region561	rs12760796	2	0	NA	10	1.11111
ANK3	Region563	chr10_61939105	4	0	NA	19	2.11111
CDK1	Region563	chr10_61939105	0	3	NA	-5	-0.555556
RHOBTB1	Region563	chr10_61939105	0	3	NA	-5	-0.555556
ARFIP1	Region564	rs9307899	72	8	NA	277	30.7778
FHDC1	Region564	rs9307899	8	12	NA	-54	-6
TIGD4	Region564	rs9307899	0	14	NA	-21	-2.33333
TMEM154	Region564	rs9307899	0	13	NA	-18	-2
KLF12	Region570	rs9600246	42	35	NA	168	18.6667
LINC00347	Region570	rs9600246	0	81	NA	-192	-21.3333
LINC00381	Region570	rs9600246	42	134	NA	-42	-4.66667
LOC646736	Region573	rs2943633	0	13	NA	-35	-3.88889
MIR5702	Region573	rs2943633	0	13	NA	-35	-3.88889
CACNA2D3	Region574	rs13062287	0	1	NA	-1	-0.111111
ERC2	Region574	rs13062287	0	4	NA	-7	-0.777778
WNT5A	Region574	rs13062287	0	3	NA	-6	-0.666667
CEP170P1	Region575	chr4_119760096	14	25	NA	6	0.666667
LOC729218	Region575	chr4_119760096	16	24	NA	22	2.44444
METTL14	Region575	chr4_119760096	19	0	NA	174	19.3333
NDST3	Region575	chr4_119760096	1	0	NA	1	0.111111
PRSS12	Region575	chr4_119760096	0	1	NA	-2	-0.222222
SEC24D	Region575	chr4_119760096	216	59	NA	1854	206
SYNPO2	Region575	chr4_119760096	22	59	NA	53	5.88889
TRAM1L1	Region575	chr4_119760096	1	0	NA	1	0.111111
THSD4	Region580	rs12913040	0	2	NA	-4	-0.444444
KCTD8	Region584	chr4_44532611	0	5	NA	-30	-3.33333
YIPF7	Region584	chr4_44532611	0	3	NA	-13	-1.44444
LINC00670	Region585	chr17_12254462	0	2	NA	-13	-1.44444
MYOCD	Region585	chr17_12254462	0	2	NA	-13	-1.44444
FLT1	Region588	rs677471	18	22	NA	-75	-8.33333
POMP	Region588	rs677471	1	2	NA	-6	-0.666667
CCDC69	Region592	chr5_150034405	3	0	NA	15	1.66667
GM2A	Region592	chr5_150034405	1	0	NA	5	0.555556
SLC36A1	Region592	chr5_150034405	0	1	NA	-4	-0.444444
SLC36A2	Region592	chr5_150034405	0	1	NA	-4	-0.444444
SYNPO	Region592	chr5_150034405	0	1	NA	-2	-0.222222
LINC01091	Region593	rs10018559	0	1	NA	-2	-0.222222
BSPRY	Region600	rs62576146	2	2	NA	-5	-0.555556
HSDL2	Region600	rs62576146	21	5	NA	97	10.7778
KIAA1958	Region600	rs62576146	1	0	NA	2	0.222222
MIR3134	Region600	rs62576146	34	12	NA	157	17.4444
RGS3	Region600	rs62576146	0	30	NA	-134	-14.8889
RNF183	Region600	rs62576146	0	1	NA	-1	-0.111111
SLC31A1	Region600	rs62576146	2	0	NA	15	1.66667
WDR31	Region600	rs62576146	0	2	NA	-2	-0.222222
ZNF618	Region600	rs62576146	0	30	NA	-134	-14.8889
C1orf38	Region601	chr1_28273709	0	0	13	0	0
EYA3	Region601	chr1_28273709	35	3	NA	252	28
FAM76A	Region601	chr1_28273709	2	1	NA	19	2.11111
IFI6	Region601	chr1_28273709	0	1	NA	-1	-0.111111
PPP1R8	Region601	chr1_28273709	1	0	NA	10	1.11111
PTAFR	Region601	chr1_28273709	5	3	NA	15	1.66667
RPA2	Region601	chr1_28273709	0	1	NA	-1	-0.111111
SMPDL3B	Region601	chr1_28273709	0	2	NA	-2	-0.222222
STX12	Region601	chr1_28273709	2	0	NA	20	2.22222
THEMIS2	Region601	chr1_28273709	2	0	NA	10	1.11111
XKR8	Region601	chr1_28273709	1	0	NA	10	1.11111
C16orf72	Region602	rs11643865	35	1	NA	186	20.6667
MIR548X	Region602	rs11643865	20	1	NA	97	10.7778
USP7	Region602	rs11643865	3	0	NA	9	1
AGPAT9	Region603	rs28445976	1	26	NA	-82	-9.11111
COQ2	Region603	rs28445976	12	3	NA	49	5.44444
NKX6-1	Region603	rs28445976	1	26	NA	-82	-9.11111
PLAC8	Region603	rs28445976	12	3	NA	49	5.44444
SEC31A	Region603	rs28445976	1	0	NA	10	1.11111
ACTL7B	Region606	rs10978918	0	1	NA	-1	-0.111111
KLF4	Region606	rs10978918	1	1	NA	9	1
MIR548Q	Region606	rs10978918	10	16	NA	-44	-4.88889
RAD23B	Region606	rs10978918	28	16	NA	86	9.55556
PRDM2	Region608	rs10927944	1	0	NA	9	1
SHISA9	Region609	chr16_12224000	0	1	NA	-1	-0.111111
SNX29	Region609	chr16_12224000	4	0	NA	30	3.33333
C3orf56	Region610	rs6808867	0	1	NA	-3	-0.333333
MGLL	Region610	rs6808867	0	2	NA	-3	-0.333333
TPRA1	Region610	rs6808867	0	1	NA	-3	-0.333333
ANK1	Region611	rs72633853	1	2	NA	-5	-0.555556
GINS4	Region611	rs72633853	1	0	NA	10	1.11111
GOLGA7	Region611	rs72633853	3	26	NA	-140	-15.5556
SFRP1	Region611	rs72633853	2	26	NA	-150	-16.6667
APPL2	Region612	rs11112453	10	22	NA	9	1
C12orf75	Region612	rs11112453	8	22	NA	-11	-1.22222
CHST11	Region612	rs11112453	1	0	NA	4	0.444444
CKAP4	Region612	rs11112453	0	1	NA	-2	-0.222222
TCP11L2	Region612	rs11112453	0	1	NA	-2	-0.222222
CDH2	Region613	rs6508514	6	0	NA	6	0.666667
CHST9	Region613	rs6508514	6	0	NA	6	0.666667
ACKR3	Region614	rs4663712	0	15	NA	-47	-5.22222
COL6A3	Region614	rs4663712	0	3	NA	-21	-2.33333
COPS8	Region614	rs4663712	0	18	NA	-68	-7.55556
FNDC3B	Region618	rs41273599	0	1	NA	-2	-0.222222
PLD1	Region618	rs41273599	0	2	NA	-13	-1.44444
TMEM212	Region618	rs41273599	0	1	NA	-2	-0.222222
TNIK	Region618	rs41273599	30	0	NA	160	17.7778
LINC00470	Region621	chr18_2088575	1	1	NA	0	0
METTL4	Region621	chr18_2088575	1	1	NA	0	0
TMEM68	Region622	rs4407861	0	12	NA	-21	-2.33333
XKR4	Region622	rs4407861	0	12	NA	-21	-2.33333
NBEA	Region623	chr13_35115109	2	1	NA	-7	-0.777778
DAPP1	Region624	chr4_100989312	1	0	NA	10	1.11111
DDIT4L	Region624	chr4_100989312	2	15	NA	-42	-4.66667
DNAJB14	Region624	chr4_100989312	13	0	NA	78	8.66667
LAMTOR3	Region624	chr4_100989312	4	0	NA	30	3.33333
LOC256880	Region624	chr4_100989312	2	15	NA	-42	-4.66667
GPC1	Region625	rs60180892	0	3	NA	-4	-0.444444
HDAC4	Region625	rs60180892	0	1	NA	-3	-0.333333
LOC150935	Region625	rs60180892	0	1	NA	-3	-0.333333
OTOS	Region625	rs60180892	0	3	NA	-4	-0.444444
DYM	Region626	rs4939832	39	1	NA	229	25.4444
SMAD7	Region626	rs4939832	3	1	NA	20	2.22222
FBXO8	Region630	rs11133011	0	1	NA	-2	-0.222222
HAND2-AS1	Region630	rs11133011	0	1	NA	-2	-0.222222
GP6	Region633	rs8105212	1	1	NA	0	0
LILRB4	Region633	rs8105212	1	13	NA	-96	-10.6667
LILRP2	Region633	rs8105212	2	15	NA	-102	-11.3333
RDH13	Region633	rs8105212	1	0	NA	10	1.11111
CIDEA	Region634	rs6505744	0	4	NA	-30	-3.33333
GNAL	Region634	rs6505744	6	26	NA	-125	-13.8889
TUBB6	Region634	rs6505744	0	4	NA	-30	-3.33333
C11orf42	Region639	rs4758399	4	0	NA	39	4.33333
CCKBR	Region639	rs4758399	1	12	NA	-117	-13
CNGA4	Region639	rs4758399	2	3	NA	-5	-0.555556
FAM160A2	Region639	rs4758399	26	1	NA	181	20.1111
OR52W1	Region639	rs4758399	1	0	NA	9	1
RFXAP	Region640	chr13_38023919	0	45	NA	-257	-28.5556
SERTM1	Region640	chr13_38023919	0	45	NA	-257	-28.5556
HTR1A	Region642	chr5_62785907	0	1	NA	-1	-0.111111
IPO11	Region642	chr5_62785907	0	1	NA	-1	-0.111111
ANKLE2	Region643	rs609524	8	0	NA	70	7.77778
CHFR	Region643	rs609524	1	0	NA	10	1.11111
GOLGA3	Region643	rs609524	11	0	NA	80	8.88889
ATG3	Region645	rs7619941	4	0	NA	28	3.11111
BTLA	Region645	rs7619941	6	0	NA	28	3.11111
CD200	Region645	rs7619941	7	0	NA	17	1.88889
GRM8	Region652	rs57698552	0	11	NA	-11	-1.22222
LOC154872	Region652	rs57698552	3	17	NA	-49	-5.44444
POT1	Region652	rs57698552	26	22	NA	160	17.7778
AGAP1	Region656	rs7578014	1	22	NA	-72	-8
SH3BP4	Region656	rs7578014	0	19	NA	-67	-7.44444
CLDN5	Region659	chr22_19649127	0	8	NA	-16	-1.77778
LINC00895	Region659	chr22_19649127	7	39	NA	-50	-5.55556
43348	Region659	chr22_19649127	7	28	NA	-28	-3.11111
AGFG2	Region661	chr7_99578199	5	1	NA	28	3.11111
AP4M1	Region661	chr7_99578199	3	0	NA	20	2.22222
AZGP1	Region661	chr7_99578199	0	9	NA	-55	-6.11111
AZGP1P1	Region661	chr7_99578199	0	3	NA	-6	-0.666667
C7orf43	Region661	chr7_99578199	2	0	NA	10	1.11111
CNPY4	Region661	chr7_99578199	4	0	NA	20	2.22222
COPS6	Region661	chr7_99578199	7	2	NA	52	5.77778
FBXO24	Region661	chr7_99578199	0	1	NA	-3	-0.333333
GAL3ST4	Region661	chr7_99578199	1	1	NA	8	0.888889
GATS	Region661	chr7_99578199	8	0	NA	33	3.66667
GJC3	Region661	chr7_99578199	0	8	NA	-49	-5.44444
LAMTOR4	Region661	chr7_99578199	6	5	NA	25	2.77778
MBLAC1	Region661	chr7_99578199	8	5	NA	35	3.88889
MCM7	Region661	chr7_99578199	13	0	NA	120	13.3333
NYAP1	Region661	chr7_99578199	0	1	NA	-2	-0.222222
OR2AE1	Region661	chr7_99578199	0	0	4	0	0
PCOLCE-AS1	Region661	chr7_99578199	1	2	NA	-1	-0.111111
PMS2P1	Region661	chr7_99578199	1	0	NA	10	1.11111
SPDYE3	Region661	chr7_99578199	4	0	NA	8	0.888889
STAG3	Region661	chr7_99578199	2	1	NA	8	0.888889
STAG3L5P-PVRIG2P-PILRB	Region661	chr7_99578199	4	0	NA	20	2.22222
TAF6	Region661	chr7_99578199	5	0	NA	50	5.55556
TRIM4	Region661	chr7_99578199	1	0	NA	10	1.11111
ZKSCAN1	Region661	chr7_99578199	5	4	NA	18	2
ZNF3	Region661	chr7_99578199	5	2	NA	42	4.66667
ZSCAN21	Region661	chr7_99578199	1	1	NA	4	0.444444
NCS1	Region669	rs1054879	0	1	NA	-1	-0.111111
PTGES	Region669	rs1054879	1	21	NA	-26	-2.88889
TOR1B	Region669	rs1054879	1	21	NA	-26	-2.88889
LOC100500773	Region670	rs12234989	0	2	NA	-6	-0.666667
LOC100616530	Region670	rs12234989	0	2	NA	-6	-0.666667
NPIPA7	Region673	rs6498721	0	56	NA	-136	-15.1111
XYLT1	Region673	rs6498721	38	56	NA	66	7.33333
ACYP2	Region676	rs2968809	1	0	NA	8	0.888889
C2orf63	Region676	rs2968809	0	0	8	0	0
CLHC1	Region676	rs2968809	7	20	NA	16	1.77778
RTN4	Region676	rs2968809	10	20	NA	34	3.77778
CNTNAP3	Region678	rs73646287	2	28	NA	-75	-8.33333
FAM201A	Region678	rs73646287	2	28	NA	-75	-8.33333
MRGPRX1	Region683	chr11_18700484	0	3	NA	-21	-2.33333
MRGPRX2	Region683	chr11_18700484	1	2	NA	-7	-0.777778
NAV2	Region683	chr11_18700484	0	4	NA	-16	-1.77778
PTPN5	Region683	chr11_18700484	0	6	NA	-42	-4.66667
SPTY2D1	Region683	chr11_18700484	3	12	NA	2	0.222222
TMEM86A	Region683	chr11_18700484	3	12	NA	2	0.222222
ZDHHC13	Region683	chr11_18700484	1	2	NA	-7	-0.777778
CLSTN2	Region684	rs73228975	0	43	NA	-51	-5.66667
LHX2	Region686	chr9_127151405	3	7	NA	-1	-0.111111
LOC100129034	Region686	chr9_127151405	1	0	NA	10	1.11111
NEK6	Region686	chr9_127151405	37	12	NA	67	7.44444
PSMB7	Region686	chr9_127151405	12	0	NA	80	8.88889
DUSP19	Region693	chr2_183073240	0	28	NA	-179	-19.8889
NCKAP1	Region693	chr2_183073240	0	7	NA	-52	-5.77778
NUP35	Region693	chr2_183073240	2	21	NA	-107	-11.8889
PDE1A	Region693	chr2_183073240	0	17	NA	-30	-3.33333
PPP1R1C	Region693	chr2_183073240	0	6	NA	-7	-0.777778
IRX5	Region696	rs31041	0	7	NA	-26	-2.88889
IRX6	Region696	rs31041	0	7	NA	-26	-2.88889
MATN1	Region697	rs10799128	0	1	NA	-3	-0.333333
PTPRU	Region697	rs10799128	0	16	NA	-82	-9.11111
FMN2	Region702	rs74151645	0	14	NA	-20	-2.22222
RPS7P5	Region702	rs74151645	0	14	NA	-20	-2.22222
ITGB5	Region703	rs13314004	0	4	NA	-10	-1.11111
ICOS	Region707	chr2_205502432	0	1	NA	-1	-0.111111
PARD3B	Region707	chr2_205502432	0	1	NA	-1	-0.111111
HSDL2	Region711	rs9886804	0	0	1	0	0
LPAR1	Region711	rs9886804	0	11	NA	-15	-1.66667
MIR3134	Region711	rs9886804	155	2	NA	1137	126.333
OR2K2	Region711	rs9886804	0	11	NA	-15	-1.66667
PTBP3	Region711	rs9886804	4	0	NA	20	2.22222
UGCG	Region711	rs9886804	7	0	NA	22	2.44444
SLC26A4	Region713	rs62469781	0	1	NA	-1	-0.111111
FAM84A	Region714	chr2_14801154	0	14	NA	-30	-3.33333
LINC00276	Region714	chr2_14801154	0	2	NA	-5	-0.555556
NBAS	Region714	chr2_14801154	0	10	NA	-15	-1.66667
C12orf74	Region718	rs11106609	5	0	NA	15	1.66667
CLLU1	Region718	rs11106609	5	0	NA	15	1.66667
C6orf118	Region719	rs13194994	0	5	NA	-5	-0.555556
LINC00473	Region719	rs13194994	0	5	NA	-16	-1.77778
PDE10A	Region719	rs13194994	0	5	NA	-16	-1.77778
QKI	Region719	rs13194994	0	5	NA	-5	-0.555556
CDH6	Region723	rs10940985	0	6	NA	-14	-1.55556
NONE	Region723	rs10940985	0	6	NA	-14	-1.55556
NPR3	Region723	rs10940985	1	30	NA	-39	-4.33333
PDZD2	Region723	rs10940985	0	9	NA	-9	-1
EIF3E	Region725	rs10108732	7	88	NA	-155	-17.2222
EMC2	Region725	rs10108732	102	158	NA	517	57.4444
TMEM74	Region725	rs10108732	31	69	NA	70	7.77778
CSMD1	Region726	rs28445731	0	1	NA	-1	-0.111111
CPA6	Region728	rs6993502	0	19	NA	-19	-2.11111
PREX2	Region728	rs6993502	0	4	NA	-4	-0.444444
ERICH1-AS1	Region733	chr8_216232	1	3	NA	-14	-1.55556
LOC286083	Region733	chr8_216232	1	3	NA	-14	-1.55556
GRIA1	Region737	chr5_152909524	0	1	NA	-1	-0.111111
NMUR2	Region737	chr5_152909524	0	1	NA	-1	-0.111111
LOC284661	Region738	rs12062999	0	1	NA	-2	-0.222222
LOC728716	Region738	rs12062999	0	1	NA	-2	-0.222222
TP73	Region738	rs12062999	1	12	NA	-53	-5.88889
DIP2C	Region745	chr10_367586	1	12	NA	-45	-5
LRP2	Region748	rs62171263	0	4	NA	-11	-1.22222
ST6GALNAC5	Region749	chr1_77397951	0	4	NA	-6	-0.666667
C12orf79	Region750	chr12_91742336	0	12	NA	-37	-4.11111
DCN	Region750	chr12_91742336	0	12	NA	-37	-4.11111
C7orf69	Region752	chr7_48143488	0	1	NA	-1	-0.111111
PKD1L1	Region752	chr7_48143488	0	1	NA	-1	-0.111111
UPP1	Region752	chr7_48143488	1	0	NA	10	1.11111
INSC	Region756	chr11_16341676	0	1	NA	-1	-0.111111
SOX6	Region756	chr11_16341676	0	1	NA	-1	-0.111111
NTM	Region758	chr11_131727856	0	3	NA	-3	-0.333333
SNX19	Region758	chr11_131727856	0	3	NA	-3	-0.333333
CCDC91	Region760	chr12_28492835	6	14	NA	24	2.66667
MRPS35	Region760	chr12_28492835	11	0	NA	110	12.2222
PTHLH	Region760	chr12_28492835	1	14	NA	-21	-2.33333
CCDC59	Region761	rs10506851	0	12	NA	-29	-3.22222
PPFIA2	Region761	rs10506851	0	17	NA	-50	-5.55556
LCTL	Region762	rs2708291	0	9	NA	-17	-1.88889
SMAD3	Region762	rs2708291	0	11	NA	-32	-3.55556
SMAD6	Region762	rs2708291	0	20	NA	-49	-5.44444
CD2AP	Region763	rs952884	0	1	NA	-1	-0.111111
CLIC5	Region763	rs952884	14	2	NA	18	2
CYP39A1	Region763	rs952884	0	1	NA	-6	-0.666667
RUNX2	Region763	rs952884	3	2	NA	1	0.111111
TNFRSF21	Region763	rs952884	0	1	NA	-1	-0.111111
CELSR1	Region764	chr22_46883502	33	6	NA	144	16
GRAMD4	Region764	chr22_46883502	33	6	NA	144	16
BANCR	Region766	rs7853984	0	19	NA	-32	-3.55556
FXN	Region766	rs7853984	11	7	NA	41	4.55556
PRKACG	Region766	rs7853984	11	7	NA	41	4.55556
TJP2	Region766	rs7853984	0	17	NA	-29	-3.22222
DGKB	Region767	rs6943248	0	1	NA	-1	-0.111111
BANF2	Region768	chr20_16896167	0	14	NA	-14	-1.55556
OTOR	Region768	chr20_16896167	0	3	NA	-3	-0.333333
PCSK2	Region768	chr20_16896167	0	3	NA	-3	-0.333333
SNX5	Region768	chr20_16896167	0	14	NA	-14	-1.55556
CACNA2D1	Region772	chr7_82148432	0	7	NA	-7	-0.777778
PCLO	Region772	chr7_82148432	0	7	NA	-7	-0.777778
ACE	Region775	rs9893353	0	1	NA	-1	-0.111111
CYB561	Region775	rs9893353	0	1	NA	-1	-0.111111
MIR548W	Region775	rs9893353	15	2	NA	8	0.888889
TANC2	Region775	rs9893353	1	0	NA	5	0.555556
EP300	Region777	chr22_41661044	1	1	NA	-3	-0.333333
L3MBTL2	Region777	chr22_41661044	2	1	NA	7	0.777778
MCHR1	Region777	chr22_41661044	3	14	NA	-37	-4.11111
MKL1	Region777	chr22_41661044	0	8	NA	-8	-0.888889
RANGAP1	Region777	chr22_41661044	1	0	NA	10	1.11111
GRIK4	Region779	chr11_120715471	0	2	NA	-10	-1.11111
SC5D	Region779	chr11_120715471	1	3	NA	-15	-1.66667
SORL1	Region779	chr11_120715471	1	0	NA	10	1.11111
TECTA	Region779	chr11_120715471	0	3	NA	-25	-2.77778
CRB2	Region780	chr9_125591372	0	5	NA	-5	-0.555556
MIR600HG	Region780	chr9_125591372	3	0	NA	25	2.77778
PDCL	Region780	chr9_125591372	2	0	NA	12	1.33333
RABGAP1	Region780	chr9_125591372	23	0	NA	210	23.3333
RC3H2	Region780	chr9_125591372	9	0	NA	62	6.88889
STRBP	Region780	chr9_125591372	15	5	NA	69	7.66667
TTLL11	Region780	chr9_125591372	44	12	NA	32	3.55556
ZBTB26	Region780	chr9_125591372	7	0	NA	51	5.66667
DRD5	Region784	chr4_9724458	0	2	NA	-8	-0.888889
MIR548I2	Region784	chr4_9724458	0	1	NA	-1	-0.111111
SLC2A9	Region784	chr4_9724458	0	6	NA	-15	-1.66667
EPHA4	Region785	chr2_221329451	0	7	NA	-16	-1.77778
MIR4268	Region785	chr2_221329451	0	7	NA	-16	-1.77778
GCOM1	Region787	rs10444836	1	5	NA	-7	-0.777778
POLR2M	Region787	rs10444836	1	0	NA	10	1.11111
TCF12	Region787	rs10444836	7	0	NA	50	5.55556
ADAMTS1	Region788	rs62215960	0	17	NA	-52	-5.77778
ADAMTS5	Region788	rs62215960	0	25	NA	-76	-8.44444
APP	Region788	rs62215960	0	2	NA	-4	-0.444444
CYYR1	Region788	rs62215960	0	2	NA	-4	-0.444444
MIR5009	Region788	rs62215960	0	2	NA	-4	-0.444444
DAB1	Region789	chr1_57546892	2	32	NA	-66	-7.33333
DEPDC1	Region793	rs4571920	0	2	NA	-2	-0.222222
LRRC7	Region793	rs4571920	0	2	NA	-2	-0.222222
MAGI2	Region794	rs6466246	0	3	NA	-4	-0.444444
CHRNA7	Region798	rs10519727	1	1	NA	-6	-0.666667
TRPM1	Region798	rs10519727	0	3	NA	-9	-1
AEBP2	Region799	rs73078929	23	1	NA	22	2.44444
CAPZA3	Region799	rs73078929	0	2	NA	-2	-0.222222
LOC100506393	Region799	rs73078929	23	1	NA	22	2.44444
PLEKHA5	Region799	rs73078929	0	2	NA	-2	-0.222222
BASP1P1	Region801	chr13_23414855	0	2	NA	-4	-0.444444
LINC00540	Region801	chr13_23414855	0	1	NA	-3	-0.333333
SGCG	Region801	chr13_23414855	0	1	NA	-1	-0.111111
ZNF626	Region803	rs61198722	1	20	NA	-16	-1.77778
ZNF737	Region803	rs61198722	2	2	NA	2	0.222222
ZNF85	Region803	rs61198722	1	18	NA	-12	-1.33333
MAP10	Region807	rs34229979	0	34	NA	-94	-10.4444
SIPA1L2	Region807	rs34229979	0	34	NA	-94	-10.4444
TSNAX-DISC1	Region807	rs34229979	1	0	NA	2	0.222222
C11orf87	Region808	rs12806861	0	4	NA	-7	-0.777778
DDX10	Region808	rs12806861	0	4	NA	-7	-0.777778
ID2	Region817	rs905676	5	0	NA	5	0.555556
LINC00299	Region817	rs905676	5	0	NA	5	0.555556
ANKRD1	Region820	chr10_92607433	0	2	NA	-10	-1.11111
HTR7	Region820	chr10_92607433	6	46	NA	-117	-13
LINC00865	Region820	chr10_92607433	5	22	NA	-22	-2.44444
LOC100188947	Region820	chr10_92607433	0	2	NA	-12	-1.33333
RPP30	Region820	chr10_92607433	6	0	NA	59	6.55556
PLA2G4E	Region823	rs12904287	1	28	NA	-45	-5
VPS39	Region823	rs12904287	1	0	NA	10	1.11111
MDGA1	Region824	rs1776447	2	9	NA	-14	-1.55556
MIR4462	Region824	rs1776447	1	3	NA	-5	-0.555556
APOH	Region825	rs62071749	29	13	NA	37	4.11111
CEP112	Region825	rs62071749	45	108	NA	-16	-1.77778
PRKCA	Region825	rs62071749	39	3	NA	187	20.7778
ANXA2R	Region827	chr5_43032402	8	0	NA	45	5
C5orf28	Region827	chr5_43032402	2	0	NA	8	0.888889
CCL28	Region827	chr5_43032402	12	30	NA	27	3
HMGCS1	Region827	chr5_43032402	14	25	NA	67	7.44444
LOC100132356	Region827	chr5_43032402	11	0	NA	55	6.11111
LOC100506639	Region827	chr5_43032402	13	0	NA	98	10.8889
LOC153684	Region827	chr5_43032402	14	0	NA	64	7.11111
LOC648987	Region827	chr5_43032402	65	9	NA	374	41.5556
NIM1	Region827	chr5_43032402	0	2	NA	-5	-0.555556
NNT	Region827	chr5_43032402	0	0	3	0	0
NNT-AS1	Region827	chr5_43032402	1	1	NA	0	0
PAIP1	Region827	chr5_43032402	1	1	NA	0	0
SEPP1	Region827	chr5_43032402	54	9	NA	309	34.3333
ZNF131	Region827	chr5_43032402	3	0	NA	18	2
ARHGEF28	Region831	rs11738478	0	4	NA	-7	-0.777778
ENC1	Region831	rs11738478	0	4	NA	-7	-0.777778
ARHGEF10	Region835	chr8_1863786	0	2	NA	-2	-0.222222
CSMD1	Region835	chr8_1863786	0	5	NA	-15	-1.66667
MYOM2	Region835	chr8_1863786	0	5	NA	-15	-1.66667
RELN	Region843	rs362799	0	62	NA	-357	-39.6667
ARL1	Region844	chr12_101846278	0	7	NA	-9	-1
MYBPC1	Region844	chr12_101846278	0	29	NA	-78	-8.66667
SLC5A8	Region844	chr12_101846278	0	1	NA	-7	-0.777778
SPIC	Region844	chr12_101846278	0	38	NA	-91	-10.1111
UTP20	Region844	chr12_101846278	0	1	NA	-7	-0.777778
FLJ46300	Region846	rs3123196	0	5	NA	-6	-0.666667
GLRX3	Region846	rs3123196	0	1	NA	-2	-0.222222
MIR378C	Region846	rs3123196	0	1	NA	-2	-0.222222
TCERG1L	Region846	rs3123196	0	5	NA	-6	-0.666667
SLCO3A1	Region847	rs7495052	6	6	NA	17	1.88889
SV2B	Region847	rs7495052	0	6	NA	-7	-0.777778
METTL21EP	Region848	chr13_103570954	0	1	NA	-5	-0.555556
SLC10A2	Region848	chr13_103570954	0	1	NA	-5	-0.555556
NR2F2	Region850	rs1437767	0	34	NA	-244	-27.1111
SPATA8-AS1	Region850	rs1437767	0	34	NA	-244	-27.1111
E2F3	Region853	rs73376633	0	1	NA	-1	-0.111111
ID4	Region853	rs73376633	1	15	NA	-54	-6
MBOAT1	Region853	rs73376633	0	1	NA	-1	-0.111111
MIR548A1	Region853	rs73376633	1	15	NA	-54	-6
LINC00602	Region855	chr6_166465311	0	4	NA	-14	-1.55556
T	Region855	chr6_166465311	0	4	NA	-14	-1.55556
PLEKHM3	Region86	rs62195662	15	0	NA	77	8.55556
FAM213A	Region861	chr10_82259844	1	0	NA	4	0.444444
NRG3	Region861	chr10_82259844	0	74	NA	-126	-14
SH2D4B	Region861	chr10_82259844	0	74	NA	-126	-14
TSPAN14	Region861	chr10_82259844	2	0	NA	14	1.55556
EDAR	Region862	chr2_109639677	12	12	NA	-4	-0.444444
RGPD6	Region862	chr2_109639677	0	2	NA	-6	-0.666667
SH3RF3-AS1	Region862	chr2_109639677	12	12	NA	-4	-0.444444
SOWAHC	Region862	chr2_109639677	0	2	NA	-6	-0.666667
LINC00534	Region864	rs311636	0	1	NA	-4	-0.444444
KCNU1	Region867	chr8_37167187	0	13	NA	-13	-1.44444
ZNF703	Region867	chr8_37167187	0	13	NA	-13	-1.44444
MIR548AC	Region873	rs73049308	0	1	NA	-1	-0.111111
UBE2E1	Region873	rs73049308	0	1	NA	-1	-0.111111
C12orf76	Region874	rs71458314	0	1	NA	-1	-0.111111
GIT2	Region874	rs71458314	4	0	NA	40	4.44444
GLTP	Region874	rs71458314	3	0	NA	14	1.55556
TCHP	Region874	rs71458314	3	0	NA	14	1.55556
TRPV4	Region874	rs71458314	0	2	NA	-4	-0.444444
C7orf25	Region875	chr7_42440598	0	2	NA	-3	-0.333333
GLI3	Region875	chr7_42440598	0	3	NA	-4	-0.444444
RMDN2	Region877	rs13392984	0	1	NA	-8	-0.888889
UBE2E2	Region882	rs73041805	0	1	NA	-1	-0.111111
ZNF385D	Region882	rs73041805	0	1	NA	-1	-0.111111
DENND4C	Region884	rs4977358	10	0	NA	54	6
MLLT3	Region884	rs4977358	0	1	NA	-6	-0.666667
PLIN2	Region884	rs4977358	10	0	NA	54	6
SLC24A2	Region884	rs4977358	0	1	NA	-6	-0.666667
PPIC	Region886	chr5_121492554	0	3	NA	-24	-2.66667
PRDM6	Region886	chr5_121492554	0	3	NA	-24	-2.66667
DKK2	Region890	chr4_107331279	0	4	NA	-6	-0.666667
GIMD1	Region890	chr4_107331279	0	4	NA	-6	-0.666667
PLS1	Region892	rs11919520	0	6	NA	-27	-3
TRPC1	Region892	rs11919520	1	18	NA	-45	-5
C15orf27	Region893	chr15_76448604	0	8	NA	-8	-0.888889
OPRM1	Region894	chr6_153490874	0	1	NA	-1	-0.111111
RGS17	Region894	chr6_153490874	0	2	NA	-4	-0.444444
SYNE1	Region894	chr6_153490874	30	23	NA	13	1.44444
ATAD2	Region898	chr8_124277100	1	0	NA	10	1.11111
ZHX1	Region898	chr8_124277100	1	0	NA	9	1
ZHX1-C8ORF76	Region898	chr8_124277100	1	0	NA	9	1
ZHX2	Region898	chr8_124277100	1	0	NA	8	0.888889
STAC	Region899	rs1378785	0	1	NA	-1	-0.111111
BTBD3	Region904	chr20_13190084	0	5	NA	-5	-0.555556
ISM1	Region904	chr20_13190084	0	25	NA	-47	-5.22222
SPTLC3	Region904	chr20_13190084	29	56	NA	-59	-6.55556
G2E3	Region905	chr14_30877882	0	2	NA	-11	-1.22222
PRKD1	Region905	chr14_30877882	0	6	NA	-43	-4.77778
C22orf34	Region906	rs6010569	0	2	NA	-13	-1.44444
FAM19A5	Region906	rs6010569	0	10	NA	-10	-1.11111
LOC100128946	Region906	rs6010569	0	2	NA	-13	-1.44444
LINC00159	Region907	rs845950	0	1	NA	-1	-0.111111
TIAM1	Region907	rs845950	40	6	NA	128	14.2222
GALNT18	Region913	rs72855247	0	23	NA	-159	-17.6667
MIR4299	Region913	rs72855247	0	3	NA	-11	-1.22222
USP47	Region913	rs72855247	0	3	NA	-11	-1.22222
ZBED5-AS1	Region913	rs72855247	0	23	NA	-159	-17.6667
C10orf105	Region914	chr10_73315338	15	0	NA	120	13.3333
CDH23	Region914	chr10_73315338	20	10	NA	120	13.3333
C1orf65	Region916	chr1_223056827	9	20	NA	7	0.777778
CAPN2	Region916	chr1_223056827	2	4	NA	3	0.333333
CAPN8	Region916	chr1_223056827	11	35	NA	-13	-1.44444
DISP1	Region916	chr1_223056827	26	0	NA	47	5.22222
SUSD4	Region916	chr1_223056827	0	0	2	0	0
LINC00297	Region917	rs8001897	0	9	NA	-34	-3.77778
SLC7A1	Region917	rs8001897	2	0	NA	6	0.666667
UBL3	Region917	rs8001897	35	4	NA	141	15.6667
FARSB	Region922	rs13398445	0	1	NA	-1	-0.111111
MOGAT1	Region922	rs13398445	0	1	NA	-1	-0.111111
SGPP2	Region922	rs13398445	0	11	NA	-11	-1.22222
MAGEF1	Region925	rs9828886	0	8	NA	-27	-3
VPS8	Region925	rs9828886	0	8	NA	-27	-3
TENM2	Region926	rs6555796	0	4	NA	-4	-0.444444
WWC1	Region926	rs6555796	0	5	NA	-11	-1.22222
RAPGEF5	Region929	rs7795968	3	5	NA	-3	-0.333333
MCPH1	Region930	rs2916749	245	0	NA	2140	237.778
CCRN4L	Region933	rs938836	3	0	NA	17	1.88889
ELF2	Region933	rs938836	13	10	NA	31	3.44444
MGARP	Region933	rs938836	6	10	NA	-7	-0.777778
MGST2	Region933	rs938836	5	0	NA	17	1.88889
CCL11	Region936	chr17_32639550	0	1	NA	-5	-0.555556
CCL8	Region936	chr17_32639550	0	1	NA	-5	-0.555556
CCT6B	Region936	chr17_32639550	0	1	NA	-2	-0.222222
CHD8	Region937	rs67354816	1	0	NA	10	1.11111
DAD1	Region937	rs67354816	10	3	NA	25	2.77778
METTL3	Region937	rs67354816	2	0	NA	10	1.11111
OR4E2	Region937	rs67354816	10	3	NA	25	2.77778
TOX4	Region937	rs67354816	1	0	NA	10	1.11111
EPHA7	Region938	chr6_94239513	0	1	NA	-8	-0.888889
C1orf87	Region940	chr1_60977032	0	1	NA	-1	-0.111111
NFIA	Region940	chr1_60977032	0	1	NA	-1	-0.111111
CNTN2	Region946	chr1_204423195	0	1	NA	-9	-1
PIK3C2B	Region946	chr1_204423195	2	0	NA	10	1.11111
AGTPBP1	Region951	chr9_88238324	7	0	NA	68	7.55556
AFF3	Region956	chr2_100778426	1	8	NA	-18	-2
C2orf15	Region956	chr2_100778426	0	0	58	0	0
EIF5B	Region956	chr2_100778426	57	0	NA	489	54.3333
LINC01104	Region956	chr2_100778426	0	1	NA	-1	-0.111111
LIPT1	Region956	chr2_100778426	0	0	36	0	0
LYG1	Region956	chr2_100778426	30	0	NA	223	24.7778
LYG2	Region956	chr2_100778426	5	0	NA	22	2.44444
REV1	Region956	chr2_100778426	45	7	NA	411	45.6667
TSGA10	Region956	chr2_100778426	0	0	105	0	0
TXNDC9	Region956	chr2_100778426	37	0	NA	298	33.1111
AMER3	Region957	rs13391186	0	1	NA	-8	-0.888889
ARHGEF4	Region957	rs13391186	0	2	NA	-17	-1.88889
C2orf27A	Region957	rs13391186	8	22	NA	16	1.77778
C2orf27B	Region957	rs13391186	0	19	NA	-19	-2.11111
POTEKP	Region957	rs13391186	8	4	NA	34	3.77778
TMEM169	Region959	rs6435933	8	0	NA	60	6.66667
XRCC5	Region959	rs6435933	17	0	NA	105	11.6667
OTOGL	Region963	rs10862079	6	12	NA	-17	-1.88889
PPP1R12A	Region963	rs10862079	6	9	NA	-12	-1.33333
ALK	Region964	chr2_29465656	0	1	NA	-4	-0.444444
ADAMTSL1	Region965	rs1952293	4	3	NA	0	0
GHITM	Region968	chr10_85750219	0	8	NA	-31	-3.44444
NRG3	Region968	chr10_85750219	0	8	NA	-31	-3.44444
KSR2	Region970	rs10850817	0	9	NA	-13	-1.44444
NOS1	Region970	rs10850817	0	6	NA	-8	-0.888889
ID4	Region971	chr6_18757347	0	42	NA	-123	-13.6667
MIR548A1	Region971	chr6_18757347	21	137	NA	-322	-35.7778
RNF144B	Region971	chr6_18757347	53	93	NA	-54	-6
NKX2-6	Region973	rs7014131	0	3	NA	-29	-3.22222
STC1	Region973	rs7014131	0	2	NA	-19	-2.11111
DUSP26	Region975	rs10454341	0	55	NA	-61	-6.77778
FUT10	Region975	rs10454341	0	0	98	0	0
UNC5D	Region975	rs10454341	0	55	NA	-61	-6.77778
KSR1	Region976	chr17_25789614	2	0	NA	7	0.777778
MIR4522	Region976	chr17_25789614	5	6	NA	4	0.444444
NONE	Region976	chr17_25789614	5	6	NA	4	0.444444
TBC1D3P5	Region976	chr17_25789614	2	1	NA	6	0.666667
WSB1	Region976	chr17_25789614	0	1	NA	-1	-0.111111
FABP5	Region978	chr8_82280662	1	1	NA	6	0.666667
PAG1	Region978	chr8_82280662	1	0	NA	9	1
PMP2	Region978	chr8_82280662	0	1	NA	-3	-0.333333
DPYD	Region979	chr1_98665332	3	1	NA	2	0.222222
MIR137HG	Region979	chr1_98665332	2	1	NA	-1	-0.111111
[truncated: 35 more rows]
