# Supplementary material for: A systems biology approach uncovers cell-specific gene regulatory effects of genetic associations in multiple sclerosis
Source: Nat Commun. 2019 May 20;10:2236. doi: 10.1038/s41467-019-09773-y (PMC6527683; doi:10.1038/s41467-019-09773-y)
Supplement: Supplementary file 28 — Supplementary data 25 [file 41467_2019_9773_MOESM28_ESM.xlsx]

## Sheet: Supplementary Dataset 25
Supplementary Dataset 25. Predicted regulatory effects of genes (NR_Th1 cells_r2>0.5)
Target	Region	LeadSNP	PEX	R	eQTL	sumOfWeights	sumOfWeightedWeights (PRE)
DUSP5	Region1000	rs10787237	1	0	NA	1	1
SMNDC1	Region1000	rs10787237	1	0	NA	1	1
SLFN12L	Region1010	rs62078152	10	0	NA	10	10
SLFN13	Region1010	rs62078152	4	0	NA	4	4
SLFN14	Region1010	rs62078152	1	0	NA	1	1
C11orf30	Region1016	chr11_76278326	2	0	NA	2	2
DCD	Region1018	rs10747700	0	4	NA	-4	-4
GLYCAM1	Region1018	rs10747700	0	17	NA	-17	-17
LACRT	Region1018	rs10747700	0	20	NA	-20	-20
COX10	Region1020	rs67822329	5	0	NA	5	5
COX10-AS1	Region1020	rs67822329	11	0	NA	11	11
HS3ST3B1	Region1020	rs67822329	10	0	NA	10	10
NINJ1	Region1027	rs73517589	4	3	NA	1	1
WNK2	Region1027	rs73517589	3	3	NA	0	0
LINC00476	Region1028	rs10991400	1	0	NA	1	1
PTCH1	Region1028	rs10991400	1	0	NA	1	1
FOXN2	Region103	chr2_48925729	1	0	NA	1	1
PPP1R21	Region103	chr2_48925729	1	0	NA	1	1
TMEM184B	Region1030	rs41274544	1	0	NA	1	1
AGBL5	Region1031	chr2_26811964	1	0	NA	1	1
DPYSL5	Region1031	chr2_26811964	0	1	NA	-1	-1
MAPRE3	Region1031	chr2_26811964	0	1	NA	-1	-1
SYNDIG1	Region1042	rs3887942	0	6	NA	-6	-6
C14orf23	Region1044	chr14_29482915	0	1	NA	-1	-1
DNAH8	Region1045	rs7752004	0	26	NA	-26	-26
LOC100131047	Region1045	rs7752004	0	9	NA	-9	-9
C1orf110	Region1048	chr1_163665295	0	2	NA	-2	-2
HSD17B7	Region1048	chr1_163665295	2	2	NA	0	0
PAK4	Region1051	rs682855	4	17	NA	-13	-13
PAPL	Region1051	rs682855	0	19	NA	-19	-19
LINC00951	Region1056	rs3846892	0	2	NA	-2	-2
LRFN2	Region1056	rs3846892	0	1	NA	-1	-1
MOCS1	Region1056	rs3846892	0	2	NA	-2	-2
NFYA	Region1056	rs3846892	1	0	NA	1	1
UNC5CL	Region1056	rs3846892	0	1	NA	-1	-1
LEKR1	Region1058	chr3_156002628	0	7	NA	-7	-7
LDLRAD4	Region1062	rs73406331	1	0	NA	1	1
MC5R	Region1062	rs73406331	0	1	NA	-1	-1
RNMT	Region1062	rs73406331	1	1	NA	0	0
KLHL2	Region1063	rs12644945	18	0	NA	18	18
CCDC67	Region1068	chr11_93779760	0	1	NA	-1	-1
HEPHL1	Region1068	chr11_93779760	0	3	NA	-3	-3
SLC36A4	Region1068	chr11_93779760	0	1	NA	-1	-1
VSTM5	Region1068	chr11_93779760	0	2	NA	-2	-2
CCDC39	Region1072	rs9846084	3	17	NA	-14	-14
ELMOD1	Region1078	chr11_107053280	0	1	NA	-1	-1
FAM19A3	Region1082	rs72701152	0	1	NA	-1	-1
LOC100996702	Region1082	rs72701152	0	1	NA	-1	-1
LOC643441	Region1082	rs72701152	0	1	NA	-1	-1
MAGI3	Region1082	rs72701152	0	1	NA	-1	-1
FLRT2	Region1084	rs709857	1	0	NA	1	1
LOC283585	Region1084	rs709857	1	0	NA	1	1
FGF18	Region1086	rs10516082	3	1	NA	2	2
MIR3912	Region1086	rs10516082	2	6	NA	-4	-4
NPM1	Region1086	rs10516082	15	0	NA	15	15
TLX3	Region1086	rs10516082	1	6	NA	-5	-5
C20orf26	Region1088	rs12480432	0	1	NA	-1	-1
CRNKL1	Region1088	rs12480432	1	0	NA	1	1
EFCAB1	Region1091	rs56117077	0	1	NA	-1	-1
UBE2V2	Region1091	rs56117077	0	1	NA	-1	-1
FBXL17	Region1094	chr5_108160844	0	2	NA	-2	-2
FER	Region1094	chr5_108160844	1	0	NA	1	1
LINC01023	Region1094	chr5_108160844	0	2	NA	-2	-2
CXCL14	Region1097	rs6882087	0	1	NA	-1	-1
LOC340074	Region1097	rs6882087	0	1	NA	-1	-1
LOC646762	Region1111	rs73090823	0	5	NA	-5	-5
PRR15	Region1111	rs73090823	0	5	NA	-5	-5
GUCY2C	Region1114	rs12825519	2	0	NA	2	2
HIST4H4	Region1114	rs12825519	2	0	NA	2	2
KIT	Region1124	rs3819385	3	1	NA	2	2
GPR126	Region113	rs61007255	0	2	NA	-2	-2
BIRC6	Region1137	rs62133335	11	0	NA	11	11
TTC27	Region1137	rs62133335	9	0	NA	9	9
YIPF4	Region1137	rs62133335	1	0	NA	1	1
HMGN3	Region1138	rs2050435	25	0	NA	25	25
HMGN3-AS1	Region1138	rs2050435	0	1	NA	-1	-1
LCA5	Region1138	rs2050435	0	1	NA	-1	-1
IER3IP1	Region1141	rs73440159	0	1	NA	-1	-1
KATNAL2	Region1141	rs73440159	0	8	NA	-8	-8
PIAS2	Region1141	rs73440159	49	8	NA	41	41
SKOR2	Region1141	rs73440159	0	1	NA	-1	-1
ST8SIA5	Region1141	rs73440159	0	10	NA	-10	-10
ART1	Region1142	rs61878537	0	5	NA	-5	-5
ART5	Region1142	rs61878537	0	1	NA	-1	-1
CHRNA10	Region1142	rs61878537	4	0	NA	4	4
NUP98	Region1142	rs61878537	7	0	NA	7	7
AP3D1	Region1146	rs34103407	3	0	NA	3	3
BAI3	Region1147	chr6_70314977	0	1	NA	-1	-1
COL19A1	Region1147	chr6_70314977	0	16	NA	-16	-16
LMBRD1	Region1147	chr6_70314977	0	1	NA	-1	-1
FLT4	Region1154	rs7733907	0	14	NA	-14	-14
OR2Y1	Region1154	rs7733907	0	14	NA	-14	-14
DNAJA2	Region1160	chr16_46969266	1	0	NA	1	1
C12orf56	Region1166	chr12_64837594	0	2	NA	-2	-2
C12orf66	Region1166	chr12_64837594	1	2	NA	-1	-1
XPOT	Region1166	chr12_64837594	1	0	NA	1	1
ARHGEF15	Region1167	rs9892906	0	3	NA	-3	-3
KRBA2	Region1167	rs9892906	3	0	NA	3	3
LOC100128288	Region1167	rs9892906	0	3	NA	-3	-3
ODF4	Region1167	rs9892906	0	6	NA	-6	-6
RPL26	Region1167	rs9892906	1	0	NA	1	1
LINC00538	Region1168	chr1_214148919	0	1	NA	-1	-1
PROX1	Region1168	chr1_214148919	0	11	NA	-11	-11
SMYD2	Region1168	chr1_214148919	1	10	NA	-9	-9
LHFPL2	Region1170	rs6874508	0	10	NA	-10	-10
C13orf45	Region1171	rs9565288	0	1	NA	-1	-1
KCTD12	Region1171	rs9565288	0	1	NA	-1	-1
MEF2A	Region1176	chr15_99644112	50	0	NA	50	50
PGPEP1L	Region1176	chr15_99644112	0	1	NA	-1	-1
SYNM	Region1176	chr15_99644112	0	1	NA	-1	-1
CLDN20	Region1177	rs34119039	5	0	NA	5	5
NOX3	Region1177	rs34119039	0	1	NA	-1	-1
TFB1M	Region1177	rs34119039	19	0	NA	19	19
TIAM2	Region1177	rs34119039	4	0	NA	4	4
SIX2	Region1178	chr2_45366416	0	1	NA	-1	-1
SIX3	Region1178	chr2_45366416	0	1	NA	-1	-1
CHCHD10	Region1182	chr22_23742663	1	0	NA	1	1
MMP11	Region1182	chr22_23742663	1	0	NA	1	1
RPRD1B	Region1187	chr20_36832931	1	0	NA	1	1
TTI1	Region1187	chr20_36832931	1	0	NA	1	1
FAM110B	Region119	chr8_58159737	0	3	NA	-3	-3
LINC00588	Region119	chr8_58159737	0	3	NA	-3	-3
AICDA	Region1191	rs4883168	0	2	NA	-2	-2
C3AR1	Region1191	rs4883168	6	0	NA	6	6
CLEC4E	Region1191	rs4883168	0	5	NA	-5	-5
NECAP1	Region1191	rs4883168	5	0	NA	5	5
PARVG	Region1192	chr22_44596758	1	0	NA	1	1
DCBLD1	Region1197	rs62433107	4	48	NA	-44	-44
ROS1	Region1197	rs62433107	0	45	NA	-45	-45
ADAM20	Region1198	rs12886301	2	0	NA	2	2
COX16	Region1198	rs12886301	2	0	NA	2	2
MED6	Region1198	rs12886301	4	0	NA	4	4
SYNJ2BP	Region1198	rs12886301	2	0	NA	2	2
SYNJ2BP-COX16	Region1198	rs12886301	4	0	NA	4	4
ADAP1	Region1200	chr7_846341	1	17	NA	-16	-16
C7orf50	Region1200	chr7_846341	3	4	NA	-1	-1
COX19	Region1200	chr7_846341	10	15	NA	-5	-5
CYP2W1	Region1200	chr7_846341	0	7	NA	-7	-7
SUN1	Region1200	chr7_846341	2	0	NA	2	2
UNCX	Region1200	chr7_846341	2	2	NA	0	0
ZFAND2A	Region1200	chr7_846341	10	2	NA	8	8
MTFR1	Region1201	chr8_67198458	1	0	NA	1	1
PDE7A	Region1201	chr8_67198458	2	0	NA	2	2
FGF12	Region1202	chr3_192223421	0	1	NA	-1	-1
MB21D2	Region1202	chr3_192223421	27	0	NA	27	27
MIR5694	Region1204	rs934319	1	5	NA	-4	-4
PPAPDC1A	Region1204	rs934319	0	5	NA	-5	-5
C12orf36	Region1205	rs11832072	0	6	NA	-6	-6
EMP1	Region1205	rs11832072	1	6	NA	-5	-5
FIG4	Region1207	chr6_110026359	2	0	NA	2	2
MICAL1	Region1207	chr6_110026359	1	0	NA	1	1
SLC22A16	Region1207	chr6_110026359	0	1	NA	-1	-1
ACO1	Region1208	chr9_32479468	1	0	NA	1	1
DDX58	Region1208	chr9_32479468	1	0	NA	1	1
LOC401497	Region1208	chr9_32479468	1	0	NA	1	1
CDCA7	Region1210	rs72919341	3	0	NA	3	3
SP3	Region1210	rs72919341	13	0	NA	13	13
CASP12	Region1211	chr11_104924118	0	2	NA	-2	-2
PDGFD	Region1211	chr11_104924118	0	3	NA	-3	-3
GSG1L	Region1215	chr16_27940608	0	6	NA	-6	-6
MFSD1	Region1217	rs55835802	2	0	NA	2	2
RARRES1	Region1217	rs55835802	9	0	NA	9	9
FGG	Region1219	chr4_155672155	0	14	NA	-14	-14
LRAT	Region1219	chr4_155672155	0	15	NA	-15	-15
OC90	Region1221	rs62532839	0	2	NA	-2	-2
LINC00710	Region1222	rs2031341	0	22	NA	-22	-22
SFTA1P	Region1222	rs2031341	0	23	NA	-23	-23
GPR115	Region1228	rs16877876	0	1	NA	-1	-1
OPN5	Region1228	rs16877876	0	1	NA	-1	-1
DNAH3	Region1232	rs34126884	0	2	NA	-2	-2
RRN3P1	Region1232	rs34126884	1	0	NA	1	1
TMEM159	Region1232	rs34126884	1	0	NA	1	1
UQCRC2	Region1232	rs34126884	2	0	NA	2	2
ALG10B	Region1238	chr12_39638151	0	1	NA	-1	-1
CPNE8	Region1238	chr12_39638151	0	1	NA	-1	-1
KIF21A	Region1238	chr12_39638151	0	1	NA	-1	-1
NONE	Region1238	chr12_39638151	0	1	NA	-1	-1
ARPC4-TTLL3	Region124	rs1145160	1	0	NA	1	1
RPUSD3	Region124	rs1145160	2	0	NA	2	2
TTLL3	Region124	rs1145160	1	0	NA	1	1
TEAD1	Region1247	rs10734205	0	48	NA	-48	-48
DESI2	Region1251	chr1_244833713	1	0	NA	1	1
SYNDIG1L	Region1255	rs72732130	1	1	NA	0	0
VRTN	Region1255	rs72732130	1	0	NA	1	1
INPP4B	Region1258	rs13130104	2	0	NA	2	2
MSANTD3	Region1263	chr9_103326950	0	2	NA	-2	-2
TEX10	Region1263	chr9_103326950	0	2	NA	-2	-2
ANKRD28	Region1265	rs4685245	4	0	NA	4	4
HACL1	Region1265	rs4685245	1	0	NA	1	1
METTL6	Region1265	rs4685245	1	0	NA	1	1
SH3BP5	Region1265	rs4685245	5	0	NA	5	5
ST8SIA6	Region1267	rs12781012	2	8	NA	-6	-6
TRDMT1	Region1267	rs12781012	1	0	NA	1	1
VIM	Region1267	rs12781012	3	8	NA	-5	-5
MIR548N	Region1268	chr2_179287631	2	0	NA	2	2
OSBPL6	Region1268	chr2_179287631	0	19	NA	-19	-19
PDSS2	Region1269	rs62428029	1	0	NA	1	1
SOBP	Region1269	rs62428029	0	1	NA	-1	-1
AJAP1	Region1271	chr1_5084199	0	1	NA	-1	-1
MIR4417	Region1271	chr1_5084199	0	1	NA	-1	-1
BAZ1A	Region1272	rs4982228	10	0	NA	10	10
GRXCR1	Region1281	chr4_43505784	0	1	NA	-1	-1
BTG3	Region1285	rs2824484	2	0	NA	2	2
C21orf37	Region1285	rs2824484	0	1	NA	-1	-1
C21orf91-OT1	Region1285	rs2824484	2	0	NA	2	2
HEY1	Region1297	rs972227	0	15	NA	-15	-15
MRPS28	Region1297	rs972227	0	9	NA	-9	-9
STMN2	Region1297	rs972227	0	6	NA	-6	-6
CCDC38	Region1302	rs4519161	1	2	NA	-1	-1
ELK3	Region1302	rs4519161	3	0	NA	3	3
LTA4H	Region1302	rs4519161	3	0	NA	3	3
CEACAM3	Region1305	chr19_42198477	0	1	NA	-1	-1
CEACAM5	Region1305	chr19_42198477	0	55	NA	-55	-55
CEACAM6	Region1305	chr19_42198477	0	7	NA	-7	-7
CEACAM7	Region1305	chr19_42198477	0	43	NA	-43	-43
PEX2	Region1307	rs12549946	0	23	NA	-23	-23
ZFHX4	Region1307	rs12549946	0	23	NA	-23	-23
FBXO28	Region1313	chr1_224280555	2	0	NA	2	2
TP53BP2	Region1313	chr1_224280555	1	0	NA	1	1
LPA	Region1315	chr6_160831956	0	1	NA	-1	-1
SLC22A2	Region1315	chr6_160831956	0	1	NA	-1	-1
SLC22A3	Region1315	chr6_160831956	0	2	NA	-2	-2
LOC440416	Region1316	chr17_20544687	0	2	NA	-2	-2
IYD	Region1318	rs2223451	0	2	NA	-2	-2
PLEKHG1	Region1318	rs2223451	0	2	NA	-2	-2
ATF2	Region1325	rs35444483	0	1	NA	-1	-1
CHN1	Region1325	rs35444483	2	18	NA	-16	-16
FAM178A	Region1326	chr10_102923277	0	2	NA	-2	-2
PAX2	Region1326	chr10_102923277	0	13	NA	-13	-13
NPVF	Region1328	chr7_24905504	0	1	NA	-1	-1
OSBPL3	Region1328	chr7_24905504	2	0	NA	2	2
RNU6-16P	Region1328	chr7_24905504	0	1	NA	-1	-1
AREG	Region1329	rs9993695	0	8	NA	-4	-4
POU6F2	Region1332	chr7_39030852	0	6	NA	-6	-6
IQCG	Region1340	chr3_197500903	12	0	NA	12	12
LRCH3	Region1340	chr3_197500903	5	0	NA	5	5
AQR	Region1343	rs28465055	2	0	NA	2	2
GJD2	Region1343	rs28465055	0	4	NA	-4	-4
NONE	Region1343	rs28465055	0	4	NA	-4	-4
ZNF770	Region1343	rs28465055	1	0	NA	1	1
CTSC	Region1344	rs518167	0	1	NA	-1	-1
GRM5	Region1344	rs518167	0	3	NA	-3	-3
GRM5-AS1	Region1344	rs518167	0	2	NA	-2	-2
AXIN2	Region1346	rs11655644	0	1	NA	-1	-1
RGS9	Region1346	rs11655644	0	1	NA	-1	-1
FAM150B	Region1350	chr2_589617	1	13	NA	-12	-12
TMEM18	Region1350	chr2_589617	1	13	NA	-12	-12
SAFB	Region1353	rs17205911	1	0	NA	1	1
SAFB2	Region1353	rs17205911	1	0	NA	1	1
TINCR	Region1353	rs17205911	0	1	NA	-1	-1
TPH2	Region1356	rs17110566	0	1	NA	-1	-1
ATP8A2	Region1363	chr13_25957246	0	30	NA	-30	-30
ONECUT2	Region1365	rs1217563	0	3	NA	-3	-3
ST8SIA3	Region1365	rs1217563	0	3	NA	-3	-3
WDR7	Region1365	rs1217563	1	0	NA	1	1
XKR6	Region1368	chr8_10804558	5	0	NA	5	5
DCP2	Region1376	rs4260660	1	0	NA	1	1
MCC	Region1376	rs4260660	8	21	NA	-13	-13
LINC00221	Region1378	rs4983462	0	2	NA	-2	-2
NONE	Region1378	rs4983462	0	2	NA	-2	-2
LOC100506403	Region138	rs73902837	4	0	NA	4	4
RUNX1	Region138	rs73902837	5	0	NA	5	5
ATG4B	Region1382	chr2_242652825	4	0	NA	4	4
DTYMK	Region1382	chr2_242652825	17	0	NA	17	17
ING5	Region1382	chr2_242652825	23	0	NA	23	23
CYSLTR2	Region1386	chr13_49227650	1	0	NA	1	1
LINC00462	Region1386	chr13_49227650	1	0	NA	1	1
ITGA9	Region1395	chr3_37681718	0	7	NA	-7	-7
EFNA5	Region1396	rs62357486	0	1	NA	-1	-1
TAAR6	Region1399	chr6_132882711	0	1	NA	-1	-1
TAAR8	Region1399	chr6_132882711	0	1	NA	-1	-1
GUSBP4	Region1400	chr6_58460142	1	0	NA	1	1
CAV1	Region1404	rs12706089	1	8	NA	-7	-7
CAV2	Region1404	rs12706089	1	36	NA	-35	-35
TES	Region1404	rs12706089	0	29	NA	-29	-29
COX7B2	Region1408	rs41265717	0	1	NA	-1	-1
GABRA4	Region1408	rs41265717	1	0	NA	1	1
GABRB1	Region1408	rs41265717	1	1	NA	0	0
C9orf40	Region1410	rs11144422	0	3	NA	-3	-3
TRPM6	Region1410	rs11144422	0	3	NA	-3	-3
CCT6P3	Region1414	chr7_64570604	1	0	NA	1	1
ZNF117	Region1414	chr7_64570604	0	10	NA	-10	-10
ZNF273	Region1414	chr7_64570604	0	10	NA	-10	-10
ZNF92	Region1414	chr7_64570604	4	0	NA	4	4
LOC283177	Region1417	rs56325224	0	8	NA	-8	-8
NONE	Region1417	rs56325224	0	8	NA	-8	-8
KAT2B	Region1423	rs56337237	6	0	NA	6	6
ZC3HC1	Region1425	chr7_129670328	1	0	NA	1	1
ACADM	Region1436	rs7555627	0	9	NA	-9	-9
CRYZ	Region1436	rs7555627	1	0	NA	1	1
LHX8	Region1436	rs7555627	0	1	NA	-1	-1
SLC44A5	Region1436	rs7555627	0	10	NA	-10	-10
TYW3	Region1436	rs7555627	1	1	NA	0	0
LINC00944	Region1443	rs7299097	1	0	NA	1	1
AFP	Region1450	chr4_74136110	0	3	NA	-3	-3
ALB	Region1450	chr4_74136110	2	1	NA	1	1
ANKRD17	Region1450	chr4_74136110	27	1	NA	26	26
COX18	Region1450	chr4_74136110	4	0	NA	4	4
KCNQ5	Region1453	rs1202114	0	16	NA	-16	-16
RIMS1	Region1453	rs1202114	0	16	NA	-16	-16
CACNA1E	Region1456	rs2297183	2	1	NA	1	1
GM140	Region1456	rs2297183	2	1	NA	1	1
MEX3C	Region1457	rs72915126	1	0	NA	1	1
CTSL3P	Region1474	chr9_90487519	0	1	NA	-1	-1
LRRC8B	Region1479	chr1_90166196	5	0	NA	5	5
LRRC8C	Region1479	chr1_90166196	2	0	NA	2	2
FAM19A4	Region1486	rs9872072	0	2	NA	-2	-2
BICC1	Region1489	rs7893512	0	1	NA	-1	-1
ACSS1	Region1493	chr20_24996795	3	0	NA	3	3
APMAP	Region1493	chr20_24996795	1	0	NA	1	1
ZFYVE28	Region1496	rs1183191	4	0	NA	4	4
STMN4	Region1500	chr8_26975839	0	2	NA	-2	-2
TRIM35	Region1500	chr8_26975839	0	2	NA	-2	-2
DIS3L2	Region1501	chr2_232793136	2	0	NA	2	2
PLEKHA2	Region1502	chr8_38414278	12	0	NA	12	12
ZBTB34	Region1505	chr9_129616086	0	1	NA	-1	-1
ZBTB43	Region1505	chr9_129616086	0	1	NA	-1	-1
CNOT4	Region1507	rs11766224	15	0	NA	15	15
NUP205	Region1507	rs11766224	1	0	NA	1	1
CD109	Region1508	rs72953359	0	1	NA	-1	-1
SLC17A5	Region1508	rs72953359	1	1	NA	0	0
CARTPT	Region1514	rs4403163	0	2	NA	-2	-2
MAP1B	Region1514	rs4403163	0	2	NA	-2	-2
FAM163A	Region152	rs11577513	0	1	NA	-1	-1
TDRD5	Region152	rs11577513	0	2	NA	-2	-2
ALG6	Region1521	rs7518267	4	1	NA	3	3
FOXD3	Region1521	rs7518267	0	1	NA	-1	-1
PGM1	Region1521	rs7518267	3	0	NA	3	3
EBF3	Region1522	rs10829664	0	2	NA	-2	-2
MYO3B	Region1524	rs7564575	1	34	NA	-33	-33
CPXM2	Region1540	rs1878618	0	1	NA	-1	-1
B3GAT2	Region1545	chr6_71428295	2	3	NA	-1	-1
MIR30C2	Region1545	chr6_71428295	3	1	NA	2	2
OGFRL1	Region1545	chr6_71428295	15	4	NA	11	11
SMAP1	Region1545	chr6_71428295	1	0	NA	1	1
LINC00838	Region1548	chr10_33925430	0	2	NA	-2	-2
NRP1	Region1548	chr10_33925430	0	2	NA	-2	-2
SFXN4	Region1553	rs11198937	1	0	NA	1	1
CLUAP1	Region1561	chr16_3578129	1	0	NA	1	1
NLRC3	Region1561	chr16_3578129	2	0	NA	2	2
TRAP1	Region1561	chr16_3578129	1	0	NA	1	1
ZSCAN32	Region1561	chr16_3578129	1	0	NA	1	1
DYNAP	Region1563	chr18_52279500	4	31	NA	-27	-27
RAB27B	Region1563	chr18_52279500	4	31	NA	-27	-27
MEX3B	Region1564	chr15_82338459	1	1	NA	0	0
TMC3	Region1564	chr15_82338459	0	1	NA	-1	-1
LRRC37A6P	Region1568	chr10_27722464	0	1	NA	-1	-1
MKX	Region1568	chr10_27722464	0	2	NA	-2	-2
PTCHD3	Region1568	chr10_27722464	0	3	NA	-3	-3
RAB18	Region1568	chr10_27722464	0	2	NA	-2	-2
EFCAB4B	Region1569	rs4765734	15	0	NA	15	15
PRMT8	Region1569	rs4765734	0	1	NA	-1	-1
LRBA	Region1576	rs11726631	1	0	NA	1	1
CHL1	Region1581	rs62230378	0	1	NA	-1	-1
NONE	Region1581	rs62230378	0	1	NA	-1	-1
DGUOK	Region1583	chr2_74275789	1	0	NA	1	1
TET3	Region1583	chr2_74275789	1	0	NA	1	1
CTTNBP2	Region1584	rs6971975	0	2	NA	-2	-2
NAA38	Region1584	rs6971975	0	2	NA	-2	-2
DYNLRB2	Region1589	rs11150259	0	3	NA	-3	-3
MAF	Region1589	rs11150259	0	3	NA	-3	-3
RCN1	Region1594	chr11_31900271	0	1	NA	-1	-1
WT1	Region1594	chr11_31900271	1	1	NA	0	0
EMB	Region1598	chr5_49941814	5	0	NA	5	5
NONE	Region1598	chr5_49941814	2	0	NA	2	2
PARP8	Region1598	chr5_49941814	2	0	NA	2	2
SYNRG	Region1605	chr17_36174147	16	0	NA	16	16
MRPS24	Region1606	rs2730610	2	0	NA	2	2
URGCP	Region1606	rs2730610	9	0	NA	9	9
URGCP-MRPS24	Region1606	rs2730610	15	0	NA	15	15
MRPL15	Region1616	chr8_55302387	0	19	NA	-19	-19
SOX17	Region1616	chr8_55302387	0	19	NA	-19	-19
TMEM131	Region1618	rs10520549	1	0	NA	1	1
ZAP70	Region1618	rs10520549	2	0	NA	2	2
C1QTNF3-AMACR	Region1620	chr5_34631376	0	3	NA	-3	-3
RAI14	Region1620	chr5_34631376	1	3	NA	-2	-2
GRID1	Region1621	rs1112487	0	2	NA	-2	-2
LOC641367	Region1623	rs11085493	3	0	NA	3	3
ZNF100	Region1623	rs11085493	14	0	NA	14	14
OR51F1	Region1637	rs10466462	0	8	NA	-8	-8
OR52R1	Region1637	rs10466462	0	8	NA	-8	-8
ADCY5	Region1639	chr3_123157245	0	1	NA	-1	-1
MYLK	Region1639	chr3_123157245	0	11	NA	-11	-11
PTPLB	Region1639	chr3_123157245	0	1	NA	-1	-1
LOC339568	Region1642	chr20_37852914	0	1	NA	-1	-1
LGR6	Region1648	chr1_202130166	0	2	NA	-2	-2
PTPN7	Region1648	chr1_202130166	4	0	NA	4	4
PTPRVP	Region1648	chr1_202130166	5	0	NA	5	5
RNPEP	Region1648	chr1_202130166	35	0	NA	35	35
TIMM17A	Region1648	chr1_202130166	7	0	NA	7	7
KIAA2026	Region1649	rs4389996	9	0	NA	9	9
LOC100289673	Region1652	rs17162633	3	0	NA	3	3
TMEM232	Region1652	rs17162633	3	0	NA	3	3
CNIH3	Region166	rs12565737	0	6	NA	-6	-6
DNAH14	Region166	rs12565737	0	99	NA	-99	-99
ACTBL2	Region1664	rs13154926	0	1	NA	-1	-1
PLK2	Region1664	rs13154926	0	1	NA	-1	-1
CDK18	Region1669	rs11240551	0	1	NA	-1	-1
ELK4	Region1669	rs11240551	11	0	NA	11	11
LOC284578	Region1669	rs11240551	0	1	NA	-1	-1
MFSD4	Region1669	rs11240551	10	0	NA	10	10
NUCKS1	Region1669	rs11240551	1	0	NA	1	1
SLC45A3	Region1669	rs11240551	0	2	NA	-2	-2
CSGALNACT1	Region1687	rs34535863	3	0	NA	3	3
INTS10	Region1687	rs34535863	3	0	NA	3	3
IFLTD1	Region1688	rs10842532	7	0	NA	7	7
KRAS	Region1688	rs10842532	7	0	NA	7	7
MYO5A	Region1692	chr15_52560021	6	0	NA	6	6
GRIP1	Region1694	rs5008779	0	1	NA	-1	-1
COMMD6	Region1705	chr13_76065339	1	1	NA	0	0
TBC1D4	Region1705	chr13_76065339	0	2	NA	-2	-2
ROCK2	Region1714	chr2_11482480	1	0	NA	1	1
AAK1	Region1716	rs11693348	1	0	NA	1	1
ANXA4	Region1716	rs11693348	1	0	NA	1	1
SERPINI2	Region1727	rs11710114	0	1	NA	-1	-1
ZBBX	Region1727	rs11710114	1	4	NA	-3	-3
ACAP2	Region1730	chr3_195127767	1	0	NA	1	1
ZBTB20	Region1733	rs1533931	2	0	NA	2	2
CTXN3	Region1747	chr5_127242800	0	1	NA	-1	-1
FLJ33630	Region1747	chr5_127242800	0	1	NA	-1	-1
ZFAT	Region1753	chr8_135466637	1	0	NA	1	1
SOX12	Region1762	rs6075996	1	0	NA	1	1
FAM69C	Region1764	rs1559806	0	5	NA	-5	-5
ARF3	Region1767	rs2720301	5	0	NA	5	5
CCDC65	Region1767	rs2720301	0	13	NA	-13	-13
FKBP11	Region1767	rs2720301	2	0	NA	2	2
NCKAP5L	Region1767	rs2720301	0	5	NA	-5	-5
RND1	Region1767	rs2720301	0	13	NA	-13	-13
TMBIM6	Region1767	rs2720301	0	5	NA	-5	-5
WNT1	Region1767	rs2720301	0	1	NA	-1	-1
WNT10B	Region1767	rs2720301	0	1	NA	-1	-1
WWC2	Region1770	chr4_184181515	0	3	NA	-3	-3
STX18	Region1771	rs34366541	28	0	NA	28	28
CREG2	Region1772	rs7577564	9	0	NA	9	9
MIR5696	Region1772	rs7577564	8	0	NA	8	8
COPB2	Region1779	chr3_139108072	1	0	NA	1	1
ATP8A1	Region1780	chr4_42322167	19	0	NA	19	19
SHISA3	Region1780	chr4_42322167	0	1	NA	-1	-1
ZFAND4	Region1781	chr10_45995006	2	0	NA	2	2
ANXA3	Region1785	chr4_79497345	0	1	NA	-1	-1
LINC01088	Region1785	chr4_79497345	0	1	NA	-1	-1
PAQR3	Region1785	chr4_79497345	0	1	NA	-1	-1
EIF2AK4	Region1788	rs66690776	4	0	NA	4	4
GPR176	Region1788	rs66690776	2	2	NA	0	0
PRKAG2	Region1790	rs11771399	1	0	NA	1	1
SMIM19	Region1793	chr8_42397427	1	0	NA	1	1
FIP1L1	Region1794	chr4_54436291	2	0	NA	2	2
H3F3C	Region1800	rs4995576	9	0	NA	9	9
KIAA1551	Region1800	rs4995576	9	0	NA	9	9
CRHR2	Region1805	chr7_30762830	1	0	NA	1	1
INMT	Region1805	chr7_30762830	1	0	NA	1	1
ZNRF2	Region1805	chr7_30762830	1	0	NA	1	1
FGF14	Region1810	rs9513942	0	23	NA	-23	-23
CDK5RAP2	Region1818	chr9_123289296	1	0	NA	1	1
NOA1	Region182	chr4_57846625	1	0	NA	1	1
POLR2B	Region182	chr4_57846625	1	0	NA	1	1
REST	Region182	chr4_57846625	2	0	NA	2	2
PRH1-PRR4	Region1820	rs12310531	4	0	NA	4	4
TAS2R7	Region1820	rs12310531	0	31	NA	-31	-31
TAS2R8	Region1820	rs12310531	0	5	NA	-5	-5
TAS2R9	Region1820	rs12310531	0	3	NA	-3	-3
YBX3	Region1820	rs12310531	0	22	NA	-22	-22
LOC100133050	Region1821	rs6596752	1	1	NA	0	0
LOC100289230	Region1821	rs6596752	1	1	NA	0	0
CDK6	Region1831	rs2299242	3	1	NA	2	2
SAMD9	Region1831	rs2299242	0	1	NA	-1	-1
MIR1256	Region1832	rs16930157	1	0	NA	1	1
DNTTIP2	Region1835	chr1_94359754	1	0	NA	1	1
GCLM	Region1835	chr1_94359754	1	0	NA	1	1
DDX60	Region1836	chr4_169255966	2	0	NA	2	2
DDX60L	Region1836	chr4_169255966	1	0	NA	1	1
CAMK2D	Region1841	rs17636651	2	0	NA	2	2
FILIP1	Region1842	rs73454091	0	1	NA	-1	-1
LINC00977	Region1843	rs34459708	0	2	NA	-2	-2
MIR1208	Region1843	rs34459708	0	2	NA	-2	-2
HACE1	Region1853	rs734724	0	1	NA	-1	-1
NONE	Region1853	rs734724	0	1	NA	-1	-1
IQUB	Region1854	rs1357972	0	3	NA	-3	-3
C3orf49	Region1858	chr3_63782804	1	0	NA	1	1
LINC00221	Region1862	rs8022997	1	0	NA	1	1
NONE	Region1862	rs8022997	1	0	NA	1	1
ADAMTS20	Region1871	rs11182288	0	1	NA	-1	-1
TMEM117	Region1871	rs11182288	1	0	NA	1	1
TWF1	Region1871	rs11182288	2	0	NA	2	2
GRHL2	Region1872	chr8_102389281	0	13	NA	-13	-13
NACAP1	Region1872	chr8_102389281	0	14	NA	-14	-14
MAD2L1	Region1875	chr4_121064176	0	3	NA	-3	-3
PRDM5	Region1875	chr4_121064176	0	3	NA	-3	-3
TPK1	Region1877	rs12534453	3	0	NA	3	3
CHMP2B	Region188	chr3_87941892	5	0	NA	5	5
LINC00506	Region188	chr3_87941892	0	3	NA	-3	-3
MIR4795	Region188	chr3_87941892	0	4	NA	-4	-4
UTP6	Region1886	chr17_30179173	1	0	NA	1	1
CDH20	Region1895	rs12954220	1	0	NA	1	1
MC4R	Region1895	rs12954220	1	0	NA	1	1
FAM204A	Region1898	rs17574549	0	13	NA	-13	-13
PRLHR	Region1898	rs17574549	0	13	NA	-13	-13
CCDC61	Region191	rs12973391	0	2	NA	-2	-2
CHD6	Region191	rs12973391	0	1	NA	-1	-1
FBXO46	Region191	rs12973391	8	0	NA	8	8
GIPR	Region191	rs12973391	1	0	NA	1	1
IGFL3	Region191	rs12973391	0	3	NA	-3	-3
IGFL4	Region191	rs12973391	3	9	NA	-6	-6
MYPOP	Region191	rs12973391	1	0	NA	1	1
PGLYRP1	Region191	rs12973391	3	12	NA	-9	-9
PTPRT	Region191	rs12973391	0	1	NA	-1	-1
QPCTL	Region191	rs12973391	5	0	NA	5	5
ALG10B	Region1915	rs11514395	8	4	NA	4	4
NONE	Region1915	rs11514395	8	4	NA	4	4
C3orf55	Region1931	chr3_157289870	0	3	NA	-3	-3
LAMA3	Region1941	chr18_21434506	1	2	NA	-1	-1
PUM2	Region1946	chr2_20472782	14	0	NA	14	14
GABRB1	Region1948	chr4_47125281	0	1	NA	-1	-1
SGPP1	Region1949	rs35302448	2	0	NA	2	2
SYNE2	Region1949	rs35302448	17	0	NA	17	17
CTTN	Region1953	rs61887436	2	6	NA	-4	-4
PPFIA1	Region1953	rs61887436	34	6	NA	28	28
COL25A1	Region1955	chr4_110062300	0	12	NA	-12	-12
BPTF	Region1956	chr17_65965621	1	0	NA	1	1
PITPNC1	Region1956	chr17_65965621	3	0	NA	3	3
TSSC1	Region1959	rs17329506	15	0	NA	15	15
CCDC60	Region1967	rs73219409	0	1	NA	-1	-1
PGBD2	Region1969	chr1_249120064	1	0	NA	1	1
SH3BP5L	Region1969	chr1_249120064	1	0	NA	1	1
ZNF692	Region1969	chr1_249120064	2	0	NA	2	2
ELOVL7	Region210	chr5_60176692	0	6	NA	-6	-6
ERCC8	Region210	chr5_60176692	20	2	NA	18	18
NDUFAF2	Region210	chr5_60176692	22	0	NA	22	22
SMIM15	Region210	chr5_60176692	0	10	NA	-10	-10
ZSWIM6	Region210	chr5_60176692	0	10	NA	-10	-10
CCBE1	Region214	rs1791322	0	1	NA	-1	-1
DOCK4	Region216	rs2057975	0	1	NA	-1	-1
KAT6B	Region227	rs11001217	18	0	NA	18	18
SAMD8	Region227	rs11001217	1	0	NA	1	1
INO80D	Region229	chr2_206962336	1	0	NA	1	1
NRP2	Region229	chr2_206962336	0	1	NA	-1	-1
PARD3B	Region229	chr2_206962336	0	1	NA	-1	-1
ANKRD13C	Region234	rs55640529	1	0	NA	1	1
LRRC40	Region234	rs55640529	1	0	NA	1	1
LRRC7	Region234	rs55640529	1	1	NA	0	0
SRSF11	Region234	rs55640529	1	0	NA	1	1
MAPKAP1	Region236	chr9_128477635	2	0	NA	2	2
PBX3	Region236	chr9_128477635	6	0	NA	6	6
ARHGAP10	Region241	chr4_149211812	1	0	NA	1	1
EVA1A	Region245	rs2422173	0	18	NA	-18	-18
MRPL19	Region245	rs2422173	0	18	NA	-18	-18
CYS1	Region247	rs66706988	2	15	NA	-13	-13
FLJ33534	Region247	rs66706988	1	1	NA	0	0
GRHL1	Region247	rs66706988	7	0	NA	7	7
KCNF1	Region247	rs66706988	1	1	NA	0	0
KLF11	Region247	rs66706988	10	0	NA	10	10
RRM2	Region247	rs66706988	0	13	NA	-13	-13
ZNF331	Region249	rs8108313	6	0	NA	6	6
ANP32D	Region254	rs7959281	0	2	NA	-2	-2
ASB8	Region254	rs7959281	0	1	NA	-1	-1
C12orf68	Region254	rs7959281	0	1	NA	-1	-1
CACNB3	Region254	rs7959281	1	0	NA	1	1
HDAC7	Region254	rs7959281	1	0	NA	1	1
SENP1	Region254	rs7959281	2	0	NA	2	2
ZNF641	Region254	rs7959281	1	2	NA	-1	-1
ARHGAP17	Region255	rs11647538	10	0	NA	10	10
LOC554206	Region255	rs11647538	1	0	NA	1	1
PRKCB	Region255	rs11647538	14	0	NA	14	14
AKAP1	Region262	rs62073046	4	0	NA	4	4
NPBWR1	Region266	chr8_53867155	0	60	NA	-60	-60
OPRK1	Region266	chr8_53867155	0	7	NA	-7	-7
RB1CC1	Region266	chr8_53867155	0	53	NA	-53	-53
SYN3	Region269	rs2710370	0	3	NA	-3	-3
TIMP3	Region269	rs2710370	0	2	NA	-2	-2
GEMIN5	Region276	chr5_154310348	2	0	NA	2	2
KIF4B	Region276	chr5_154310348	0	1	NA	-1	-1
SAP30L-AS1	Region276	chr5_154310348	9	0	NA	9	9
SGCD	Region276	chr5_154310348	0	1	NA	-1	-1
LINC-PINT	Region279	rs1593310	4	0	NA	4	4
LOC646329	Region279	rs1593310	4	0	NA	4	4
WARS	Region282	rs8009765	45	0	NA	45	45
WDR25	Region282	rs8009765	2	0	NA	2	2
CHP2	Region287	rs7193910	0	2	NA	-2	-2
ERN2	Region287	rs7193910	0	2	NA	-2	-2
HS3ST2	Region287	rs7193910	0	81	NA	-81	-81
NDUFAB1	Region287	rs7193910	1	0	NA	1	1
SCNN1G	Region287	rs7193910	0	17	NA	-17	-17
UBFD1	Region287	rs7193910	1	0	NA	1	1
USP31	Region287	rs7193910	9	94	NA	-85	-85
IRF2	Region289	chr4_185200442	3	0	NA	3	3
COPS3	Region293	chr17_17141778	17	0	NA	17	17
FLCN	Region293	chr17_17141778	19	0	NA	19	19
PLD6	Region293	chr17_17141778	8	0	NA	8	8
NIPSNAP3A	Region294	chr9_107662134	5	0	NA	5	5
NIPSNAP3B	Region294	chr9_107662134	1	0	NA	1	1
TAL2	Region294	chr9_107662134	0	1	NA	-1	-1
TMEM38B	Region294	chr9_107662134	0	1	NA	-1	-1
MAP1B	Region295	chr5_72331732	0	1	NA	-1	-1
MRPS27	Region295	chr5_72331732	3	0	NA	3	3
ZNF366	Region295	chr5_72331732	0	1	NA	-1	-1
ADAMTS2	Region296	chr5_178707459	0	2	NA	-2	-2
RNF130	Region296	chr5_178707459	0	1	NA	-1	-1
ARL4A	Region304	chr7_13443524	1	0	NA	1	1
ADAMTS18	Region306	rs72788882	0	1	NA	-1	-1
MIR4719	Region306	rs72788882	0	2	NA	-2	-2
MON1B	Region306	rs72788882	0	2	NA	-2	-2
NUDT7	Region306	rs72788882	0	1	NA	-1	-1
MYO16	Region312	rs17885582	0	1	NA	-1	-1
TNFSF13B	Region312	rs17885582	0	1	NA	-1	-1
CAMK1G	Region322	chr1_209986553	0	1	NA	-1	-1
DIEXF	Region322	chr1_209986553	0	1	NA	-1	-1
MIR205HG	Region322	chr1_209986553	0	15	NA	-15	-15
PLXNA2	Region322	chr1_209986553	0	14	NA	-14	-14
SYT14	Region322	chr1_209986553	0	1	NA	-1	-1
SERPINB6	Region328	chr6_3542861	1	0	NA	1	1
SERPINB9	Region328	chr6_3542861	1	0	NA	1	1
FOXP4	Region329	rs59024520	4	2	NA	2	2
NCR2	Region329	rs59024520	1	3	NA	-2	-2
TAF8	Region329	rs59024520	1	0	NA	1	1
TRERF1	Region329	rs59024520	10	0	NA	10	10
IKBKAP	Region337	rs1856623	1	0	NA	1	1
TMEM245	Region337	rs1856623	1	0	NA	1	1
COL28A1	Region338	rs17144906	0	1	NA	-1	-1
GLCCI1	Region338	rs17144906	5	0	NA	5	5
RSU1	Region344	chr10_16255053	3	0	NA	3	3
PSTPIP1	Region345	chr15_77543820	14	0	NA	14	14
RCN2	Region345	chr15_77543820	3	0	NA	3	3
FYN	Region349	rs9374286	55	0	NA	55	55
TUBE1	Region349	rs9374286	1	0	NA	1	1
WISP3	Region349	rs9374286	12	0	NA	12	12
TMPO	Region350	chr12_98331635	3	0	NA	3	3
TMPO-AS1	Region350	chr12_98331635	1	0	NA	1	1
CDK14	Region351	rs35219099	0	2	NA	-2	-2
CLDN12	Region351	rs35219099	0	2	NA	-2	-2
SETBP1	Region359	rs34243213	0	2	NA	-2	-2
SIGLEC15	Region359	rs34243213	2	20	NA	-18	-18
SLC14A1	Region359	rs34243213	2	20	NA	-18	-18
SYT4	Region359	rs34243213	0	2	NA	-2	-2
LINC00476	Region369	rs2274689	0	1	NA	-1	-1
PTCH1	Region369	rs2274689	0	1	NA	-1	-1
GJA1	Region377	rs9482308	0	2	NA	-2	-2
HSF2	Region377	rs9482308	1	2	NA	-1	-1
SERINC1	Region377	rs9482308	1	0	NA	1	1
FAM183A	Region384	rs61775698	1	0	NA	1	1
SLC2A1-AS1	Region384	rs61775698	1	0	NA	1	1
FAXC	Region386	rs35354647	0	1	NA	-1	-1
FBXL4	Region386	rs35354647	2	1	NA	1	1
MIR2113	Region386	rs35354647	0	1	NA	-1	-1
POU3F2	Region386	rs35354647	0	1	NA	-1	-1
CASC9	Region387	rs1455808	0	1	NA	-1	-1
HNF4G	Region387	rs1455808	0	1	NA	-1	-1
CPA3	Region392	rs4681163	0	2	NA	-2	-2
GYG1	Region392	rs4681163	0	2	NA	-2	-2
ASAP1	Region396	rs6415510	43	0	NA	43	43
GSDMC	Region396	rs6415510	0	13	NA	-13	-13
LINC00977	Region396	rs6415510	0	13	NA	-13	-13
MIR5194	Region396	rs6415510	3	0	NA	3	3
PRKACB	Region397	chr1_83983513	4	0	NA	4	4
SAMD13	Region397	chr1_83983513	1	0	NA	1	1
CNDP1	Region400	rs17209735	0	1	NA	-1	-1
CTBP2	Region406	rs2946996	0	12	NA	-12	-12
LOC100169752	Region406	rs2946996	0	4	NA	-4	-4
ZNF718	Region410	rs11946340	1	0	NA	1	1
LOC730441	Region413	rs71545367	1	0	NA	1	1
MTRNR2L6	Region413	rs71545367	1	0	NA	1	1
CD96	Region418	rs9863869	8	1	NA	7	7
PVRL3	Region418	rs9863869	8	1	NA	7	7
C18orf42	Region419	chr18_4188245	0	1	NA	-1	-1
DLGAP1	Region419	chr18_4188245	0	1	NA	-1	-1
MYL12A	Region419	chr18_4188245	17	0	NA	17	17
MYL12B	Region419	chr18_4188245	13	0	NA	13	13
EHD3	Region420	rs56212995	11	0	NA	11	11
XDH	Region420	rs56212995	11	0	NA	11	11
CAST	Region421	chr5_96208940	2	5	NA	-3	-3
ERAP1	Region421	chr5_96208940	3	0	NA	3	3
ERAP2	Region421	chr5_96208940	1	0	NA	1	1
PCSK1	Region421	chr5_96208940	0	5	NA	-5	-5
C1orf127	Region426	rs475980	0	4	NA	-4	-4
CASZ1	Region426	rs475980	0	4	NA	-4	-4
IGF1R	Region428	rs12591705	3	1	NA	2	2
RASGRP3	Region430	chr2_34465194	16	0	NA	16	16
BAMBI	Region431	rs1249012	0	7	NA	-7	-7
C10orf126	Region431	rs1249012	0	12	NA	-12	-12
LINC00837	Region431	rs1249012	0	19	NA	-19	-19
C2orf68	Region434	rs6730797	1	0	NA	1	1
FUNDC2P2	Region434	rs6730797	0	4	NA	-4	-4
KCMF1	Region434	rs6730797	66	1	NA	65	65
LOC1720	Region434	rs6730797	0	4	NA	-4	-4
TCF7L1	Region434	rs6730797	0	1	NA	-1	-1
TMSB10	Region434	rs6730797	25	0	NA	25	25
USP39	Region434	rs6730797	1	0	NA	1	1
DNAJC12	Region437	chr10_69148012	0	1	NA	-1	-1
HERC4	Region437	chr10_69148012	7	0	NA	7	7
SIRT1	Region437	chr10_69148012	1	0	NA	1	1
RBFOX3	Region438	chr17_77403066	0	7	NA	-7	-7
INPP5A	Region441	rs2814448	10	0	NA	10	10
DAP	Region442	chr5_11618912	39	0	NA	39	39
FRMD4A	Region445	chr10_14854121	2	0	NA	2	2
HSPA14	Region445	chr10_14854121	16	0	NA	16	16
SUV39H2	Region445	chr10_14854121	6	0	NA	6	6
CD180	Region446	rs6449807	1	0	NA	1	1
MAST4	Region446	rs6449807	2	0	NA	2	2
KDM2B	Region460	chr12_122460247	8	0	NA	8	8
MORN3	Region460	chr12_122460247	8	0	NA	8	8
ORAI1	Region460	chr12_122460247	10	0	NA	10	10
TMEM120B	Region460	chr12_122460247	5	0	NA	5	5
KCNJ3	Region463	rs1356745	0	18	NA	-18	-18
NR4A2	Region463	rs1356745	0	18	NA	-18	-18
KLF9	Region464	rs11142536	2	0	NA	2	2
TRPM3	Region464	rs11142536	1	12	NA	-11	-11
ATP2B2	Region465	chr3_10712779	0	4	NA	-4	-4
LINC00606	Region465	chr3_10712779	0	4	NA	-4	-4
CCSER1	Region473	rs62309834	0	1	NA	-1	-1
MMRN1	Region473	rs62309834	0	1	NA	-1	-1
LOC646903	Region474	chr3_149977054	0	2	NA	-2	-2
TSC22D2	Region474	chr3_149977054	0	2	NA	-2	-2
APBB1IP	Region479	chr10_26628266	0	1	NA	-1	-1
GAD2	Region479	chr10_26628266	0	2	NA	-2	-2
PLEKHF1	Region480	chr19_29520255	3	0	NA	3	3
POP4	Region480	chr19_29520255	3	0	NA	3	3
C16orf82	Region481	rs6497969	0	7	NA	-7	-7
HS3ST4	Region481	rs6497969	0	7	NA	-7	-7
PAPOLA	Region489	rs1683118	0	1	NA	-1	-1
VRK1	Region489	rs1683118	0	1	NA	-1	-1
BCL9	Region491	rs6593794	2	22	NA	-20	-20
LOC728989	Region491	rs6593794	5	2	NA	3	3
NBPF13P	Region491	rs6593794	4	2	NA	2	2
FAM172A	Region498	rs4242247	68	8	NA	60	60
KIAA0825	Region498	rs4242247	0	8	NA	-8	-8
MIR548AO	Region498	rs4242247	0	1	NA	-1	-1
ANKH	Region503	rs250435	14	0	NA	14	14
FAM105A	Region503	rs250435	0	10	NA	-10	-10
FAM105B	Region503	rs250435	16	10	NA	6	6
TRIO	Region503	rs250435	0	15	NA	-15	-15
C11orf58	Region509	rs61997203	1	1	NA	0	0
LDHAL6A	Region509	rs61997203	12	0	NA	12	12
MYOD1	Region509	rs61997203	0	1	NA	-1	-1
OTOG	Region509	rs61997203	0	1	NA	-1	-1
SOX6	Region509	rs61997203	0	1	NA	-1	-1
SPTY2D1-AS1	Region509	rs61997203	1	0	NA	1	1
TSG101	Region509	rs61997203	37	0	NA	37	37
UEVLD	Region509	rs61997203	46	0	NA	46	46
DNPEP	Region515	chr2_220219746	2	1	NA	1	1
MIR4268	Region515	chr2_220219746	0	10	NA	-10	-10
RESP18	Region515	chr2_220219746	2	1	NA	1	1
SLC4A3	Region515	chr2_220219746	0	10	NA	-10	-10
PAX5	Region516	rs744985	0	11	NA	-11	-11
DNAJC30	Region518	rs73138822	8	0	NA	8	8
MLXIPL	Region518	rs73138822	0	6	NA	-6	-6
STX1A	Region518	rs73138822	6	0	NA	6	6
VPS37D	Region518	rs73138822	1	9	NA	-8	-8
WBSCR22	Region518	rs73138822	20	0	NA	20	20
C3orf58	Region521	chr3_143738361	6	4	NA	2	2
NONE	Region521	chr3_143738361	0	1	NA	-1	-1
PLOD2	Region521	chr3_143738361	0	3	NA	-3	-3
AKR1B1	Region528	chr7_133128185	2	58	NA	-56	-56
SLC35B4	Region528	chr7_133128185	1	58	NA	-57	-57
CDYL2	Region536	rs4506892	4	0	NA	4	4
STARD7-AS1	Region538	chr2_96912401	1	0	NA	1	1
TMEM127	Region538	chr2_96912401	1	0	NA	1	1
GAS7	Region542	chr17_10126068	0	1	NA	-1	-1
ALG11	Region544	rs686321	2	0	NA	2	2
ATP7B	Region544	rs686321	6	1	NA	5	5
CCDC70	Region544	rs686321	0	1	NA	-1	-1
DHRS12	Region544	rs686321	2	0	NA	2	2
INTS6	Region544	rs686321	1	0	NA	1	1
LINC00282	Region544	rs686321	0	1	NA	-1	-1
MRPS31P5	Region544	rs686321	3	0	NA	3	3
NEK3	Region544	rs686321	2	0	NA	2	2
NEK5	Region544	rs686321	1	9	NA	-8	-8
LPPR1	Region547	rs35173546	0	11	NA	-11	-11
GPCPD1	Region548	rs12481416	2	0	NA	2	2
TARBP1	Region551	rs11587866	3	0	NA	3	3
BEND6	Region552	rs35304796	0	2	NA	-2	-2
KIAA1586	Region552	rs35304796	1	1	NA	0	0
PRIM2	Region552	rs35304796	0	3	NA	-3	-3
RAB23	Region552	rs35304796	0	3	NA	-3	-3
ZNF451	Region552	rs35304796	1	0	NA	1	1
CDO1	Region553	rs10052595	0	68	NA	-68	-68
TMED7-TICAM2	Region553	rs10052595	0	68	NA	-68	-68
ARL4C	Region556	rs6743497	6	0	NA	6	6
SPP2	Region556	rs6743497	6	0	NA	6	6
CELF4	Region558	rs669086	0	4	NA	-4	-4
KIAA1328	Region558	rs669086	17	0	NA	17	17
TPGS2	Region558	rs669086	4	0	NA	4	4
GNL2	Region561	rs12760796	0	1	NA	-1	-1
MIR3659	Region561	rs12760796	0	17	NA	-17	-17
POU3F1	Region561	rs12760796	1	17	NA	-16	-16
RSPO1	Region561	rs12760796	0	1	NA	-1	-1
UTP11L	Region561	rs12760796	1	0	NA	1	1
ANK3	Region563	chr10_61939105	3	0	NA	3	3
ARFIP1	Region564	rs9307899	18	6	NA	12	12
FHDC1	Region564	rs9307899	2	10	NA	-8	-8
KLF12	Region570	rs9600246	23	0	NA	23	23
LINC00347	Region570	rs9600246	0	17	NA	-17	-17
LINC00381	Region570	rs9600246	23	17	NA	6	6
LOC646736	Region573	rs2943633	0	3	NA	-3	-3
MIR5702	Region573	rs2943633	0	3	NA	-3	-3
CEP170P1	Region575	chr4_119760096	4	9	NA	-5	-5
LOC729218	Region575	chr4_119760096	4	9	NA	-5	-5
METTL14	Region575	chr4_119760096	17	0	NA	17	17
SEC24D	Region575	chr4_119760096	201	0	NA	201	201
SYNPO2	Region575	chr4_119760096	17	0	NA	17	17
KCTD8	Region584	chr4_44532611	0	3	NA	-3	-3
YIPF7	Region584	chr4_44532611	0	1	NA	-1	-1
FLT1	Region588	rs677471	0	14	NA	-14	-14
POMP	Region588	rs677471	0	1	NA	-1	-1
CCDC69	Region592	chr5_150034405	2	0	NA	2	2
GM2A	Region592	chr5_150034405	1	0	NA	1	1
BSPRY	Region600	rs62576146	0	1	NA	-1	-1
HSDL2	Region600	rs62576146	3	2	NA	1	1
MIR3134	Region600	rs62576146	15	5	NA	10	10
RGS3	Region600	rs62576146	0	10	NA	-10	-10
SLC31A1	Region600	rs62576146	2	0	NA	2	2
ZNF618	Region600	rs62576146	0	10	NA	-10	-10
EYA3	Region601	chr1_28273709	25	0	NA	25	25
FAM76A	Region601	chr1_28273709	2	0	NA	2	2
PPP1R8	Region601	chr1_28273709	1	0	NA	1	1
STX12	Region601	chr1_28273709	2	0	NA	2	2
THEMIS2	Region601	chr1_28273709	1	0	NA	1	1
XKR8	Region601	chr1_28273709	1	0	NA	1	1
C16orf72	Region602	rs11643865	19	0	NA	19	19
MIR548X	Region602	rs11643865	11	0	NA	11	11
AGPAT9	Region603	rs28445976	1	2	NA	-1	-1
COQ2	Region603	rs28445976	6	0	NA	6	6
NKX6-1	Region603	rs28445976	1	2	NA	-1	-1
PLAC8	Region603	rs28445976	6	0	NA	6	6
SEC31A	Region603	rs28445976	1	0	NA	1	1
MIR548Q	Region606	rs10978918	0	11	NA	-11	-11
RAD23B	Region606	rs10978918	12	11	NA	1	1
SNX29	Region609	chr16_12224000	2	0	NA	2	2
GINS4	Region611	rs72633853	1	0	NA	1	1
GOLGA7	Region611	rs72633853	2	6	NA	-4	-4
SFRP1	Region611	rs72633853	1	6	NA	-5	-5
APPL2	Region612	rs11112453	4	5	NA	-1	-1
C12orf75	Region612	rs11112453	2	5	NA	-3	-3
CKAP4	Region612	rs11112453	1	0	NA	1	1
TCP11L2	Region612	rs11112453	1	0	NA	1	1
COL6A3	Region614	rs4663712	0	3	NA	-3	-3
COPS8	Region614	rs4663712	0	3	NA	-3	-3
FNDC3B	Region618	rs41273599	0	1	NA	-1	-1
PLD1	Region618	rs41273599	0	2	NA	-2	-2
TMEM212	Region618	rs41273599	0	1	NA	-1	-1
TNIK	Region618	rs41273599	16	0	NA	16	16
NBEA	Region623	chr13_35115109	0	1	NA	-1	-1
DAPP1	Region624	chr4_100989312	1	0	NA	1	1
DDIT4L	Region624	chr4_100989312	0	4	NA	-4	-4
DNAJB14	Region624	chr4_100989312	8	0	NA	8	8
LAMTOR3	Region624	chr4_100989312	3	0	NA	3	3
LOC256880	Region624	chr4_100989312	0	4	NA	-4	-4
DYM	Region626	rs4939832	19	0	NA	19	19
SMAD7	Region626	rs4939832	2	0	NA	2	2
LILRB4	Region633	rs8105212	0	10	NA	-10	-10
LILRP2	Region633	rs8105212	0	12	NA	-12	-12
RDH13	Region633	rs8105212	1	0	NA	1	1
CIDEA	Region634	rs6505744	0	2	NA	-2	-2
GNAL	Region634	rs6505744	1	11	NA	-10	-10
TUBB6	Region634	rs6505744	0	2	NA	-2	-2
C11orf42	Region639	rs4758399	4	0	NA	4	4
CCKBR	Region639	rs4758399	0	12	NA	-12	-12
FAM160A2	Region639	rs4758399	18	0	NA	18	18
OR52W1	Region639	rs4758399	1	0	NA	1	1
ANKLE2	Region643	rs609524	7	0	NA	7	7
CHFR	Region643	rs609524	1	0	NA	1	1
GOLGA3	Region643	rs609524	8	0	NA	8	8
ATG3	Region645	rs7619941	3	0	NA	3	3
BTLA	Region645	rs7619941	3	0	NA	3	3
CD200	Region645	rs7619941	4	0	NA	4	4
LOC154872	Region652	rs57698552	0	9	NA	-9	-9
POT1	Region652	rs57698552	17	6	NA	11	11
AGAP1	Region656	rs7578014	0	3	NA	-3	-3
SH3BP4	Region656	rs7578014	0	3	NA	-3	-3
LINC00895	Region659	chr22_19649127	1	0	NA	1	1
43348	Region659	chr22_19649127	1	0	NA	1	1
AGFG2	Region661	chr7_99578199	3	0	NA	3	3
AP4M1	Region661	chr7_99578199	2	0	NA	2	2
AZGP1	Region661	chr7_99578199	0	9	NA	-9	-9
C7orf43	Region661	chr7_99578199	1	0	NA	1	1
CNPY4	Region661	chr7_99578199	2	0	NA	2	2
COPS6	Region661	chr7_99578199	6	0	NA	6	6
GAL3ST4	Region661	chr7_99578199	1	0	NA	1	1
GATS	Region661	chr7_99578199	1	0	NA	1	1
GJC3	Region661	chr7_99578199	0	8	NA	-8	-8
MBLAC1	Region661	chr7_99578199	1	0	NA	1	1
MCM7	Region661	chr7_99578199	12	0	NA	12	12
PMS2P1	Region661	chr7_99578199	1	0	NA	1	1
STAG3	Region661	chr7_99578199	1	0	NA	1	1
STAG3L5P-PVRIG2P-PILRB	Region661	chr7_99578199	2	0	NA	2	2
TAF6	Region661	chr7_99578199	5	0	NA	5	5
TRIM4	Region661	chr7_99578199	1	0	NA	1	1
ZKSCAN1	Region661	chr7_99578199	3	0	NA	3	3
ZNF3	Region661	chr7_99578199	5	0	NA	5	5
ZSCAN21	Region661	chr7_99578199	1	0	NA	1	1
LOC100500773	Region670	rs12234989	0	1	NA	-1	-1
LOC100616530	Region670	rs12234989	0	1	NA	-1	-1
NPIPA7	Region673	rs6498721	0	12	NA	-12	-12
XYLT1	Region673	rs6498721	3	12	NA	-9	-9
CLHC1	Region676	rs2968809	3	0	NA	3	3
RTN4	Region676	rs2968809	5	0	NA	5	5
CNTNAP3	Region678	rs73646287	0	4	NA	-4	-4
FAM201A	Region678	rs73646287	0	4	NA	-4	-4
MRGPRX1	Region683	chr11_18700484	0	3	NA	-3	-3
MRGPRX2	Region683	chr11_18700484	0	2	NA	-2	-2
NAV2	Region683	chr11_18700484	0	1	NA	-1	-1
PTPN5	Region683	chr11_18700484	0	5	NA	-5	-5
SPTY2D1	Region683	chr11_18700484	1	4	NA	-3	-3
TMEM86A	Region683	chr11_18700484	1	4	NA	-3	-3
ZDHHC13	Region683	chr11_18700484	0	2	NA	-2	-2
LHX2	Region686	chr9_127151405	2	0	NA	2	2
LOC100129034	Region686	chr9_127151405	1	0	NA	1	1
NEK6	Region686	chr9_127151405	4	0	NA	4	4
PSMB7	Region686	chr9_127151405	7	0	NA	7	7
DUSP19	Region693	chr2_183073240	0	16	NA	-16	-16
NUP35	Region693	chr2_183073240	2	16	NA	-14	-14
PDE1A	Region693	chr2_183073240	0	3	NA	-3	-3
PTPRU	Region697	rs10799128	0	2	NA	-2	-2
ITGB5	Region703	rs13314004	0	1	NA	-1	-1
PARD3B	Region707	chr2_205502432	0	1	NA	-1	-1
LPAR1	Region711	rs9886804	0	3	NA	-3	-3
MIR3134	Region711	rs9886804	107	1	NA	106	106
OR2K2	Region711	rs9886804	0	3	NA	-3	-3
PTBP3	Region711	rs9886804	2	0	NA	2	2
UGCG	Region711	rs9886804	4	0	NA	4	4
SLC26A4	Region713	rs62469781	0	1	NA	-1	-1
C12orf74	Region718	rs11106609	2	0	NA	2	2
CLLU1	Region718	rs11106609	2	0	NA	2	2
LINC00473	Region719	rs13194994	0	1	NA	-1	-1
PDE10A	Region719	rs13194994	0	1	NA	-1	-1
CDH6	Region723	rs10940985	0	2	NA	-2	-2
NONE	Region723	rs10940985	0	2	NA	-2	-2
EIF3E	Region725	rs10108732	3	46	NA	-43	-43
EMC2	Region725	rs10108732	78	46	NA	32	32
TMEM74	Region725	rs10108732	14	0	NA	14	14
TP73	Region738	rs12062999	0	12	NA	-12	-12
LRP2	Region748	rs62171263	0	3	NA	-3	-3
C12orf79	Region750	chr12_91742336	0	2	NA	-2	-2
DCN	Region750	chr12_91742336	0	2	NA	-2	-2
UPP1	Region752	chr7_48143488	1	0	NA	1	1
CCDC91	Region760	chr12_28492835	5	2	NA	3	3
MRPS35	Region760	chr12_28492835	11	0	NA	11	11
PTHLH	Region760	chr12_28492835	0	2	NA	-2	-2
CCDC59	Region761	rs10506851	0	1	NA	-1	-1
PPFIA2	Region761	rs10506851	0	2	NA	-2	-2
LCTL	Region762	rs2708291	0	2	NA	-2	-2
SMAD3	Region762	rs2708291	0	6	NA	-6	-6
SMAD6	Region762	rs2708291	0	8	NA	-8	-8
CD2AP	Region763	rs952884	0	1	NA	-1	-1
CLIC5	Region763	rs952884	2	0	NA	2	2
CYP39A1	Region763	rs952884	0	1	NA	-1	-1
TNFRSF21	Region763	rs952884	0	1	NA	-1	-1
CELSR1	Region764	chr22_46883502	15	0	NA	15	15
GRAMD4	Region764	chr22_46883502	15	0	NA	15	15
FXN	Region766	rs7853984	1	0	NA	1	1
PRKACG	Region766	rs7853984	1	0	NA	1	1
MIR548W	Region775	rs9893353	0	3	NA	-3	-3
EP300	Region777	chr22_41661044	0	1	NA	-1	-1
L3MBTL2	Region777	chr22_41661044	1	1	NA	0	0
RANGAP1	Region777	chr22_41661044	1	0	NA	1	1
SC5D	Region779	chr11_120715471	1	2	NA	-1	-1
SORL1	Region779	chr11_120715471	1	0	NA	1	1
TECTA	Region779	chr11_120715471	0	2	NA	-2	-2
MIR600HG	Region780	chr9_125591372	1	0	NA	1	1
PDCL	Region780	chr9_125591372	2	0	NA	2	2
RABGAP1	Region780	chr9_125591372	21	0	NA	21	21
RC3H2	Region780	chr9_125591372	7	0	NA	7	7
STRBP	Region780	chr9_125591372	6	0	NA	6	6
ZBTB26	Region780	chr9_125591372	6	0	NA	6	6
EPHA4	Region785	chr2_221329451	0	4	NA	-4	-4
MIR4268	Region785	chr2_221329451	0	4	NA	-4	-4
GCOM1	Region787	rs10444836	1	5	NA	-4	-4
POLR2M	Region787	rs10444836	1	0	NA	1	1
TCF12	Region787	rs10444836	3	0	NA	3	3
ADAMTS1	Region788	rs62215960	0	3	NA	-3	-3
ADAMTS5	Region788	rs62215960	0	3	NA	-3	-3
DAB1	Region789	chr1_57546892	0	1	NA	-1	-1
CHRNA7	Region798	rs10519727	0	1	NA	-1	-1
TRPM1	Region798	rs10519727	0	1	NA	-1	-1
ZNF737	Region803	rs61198722	1	0	NA	1	1
MAP10	Region807	rs34229979	0	12	NA	-12	-12
SIPA1L2	Region807	rs34229979	0	12	NA	-12	-12
ANKRD1	Region820	chr10_92607433	0	2	NA	-2	-2
HTR7	Region820	chr10_92607433	0	12	NA	-12	-12
RPP30	Region820	chr10_92607433	2	0	NA	2	2
VPS39	Region823	rs12904287	1	0	NA	1	1
APOH	Region825	rs62071749	4	0	NA	4	4
CEP112	Region825	rs62071749	49	0	NA	49	49
PRKCA	Region825	rs62071749	5	0	NA	5	5
ANXA2R	Region827	chr5_43032402	6	0	NA	6	6
CCL28	Region827	chr5_43032402	8	0	NA	8	8
HMGCS1	Region827	chr5_43032402	12	0	NA	12	12
LOC100132356	Region827	chr5_43032402	8	0	NA	8	8
LOC100506639	Region827	chr5_43032402	10	0	NA	10	10
LOC153684	Region827	chr5_43032402	9	0	NA	9	9
LOC648987	Region827	chr5_43032402	36	0	NA	36	36
SEPP1	Region827	chr5_43032402	28	0	NA	28	28
ZNF131	Region827	chr5_43032402	2	0	NA	2	2
RELN	Region843	rs362799	0	10	NA	-10	-10
SLCO3A1	Region847	rs7495052	3	0	NA	3	3
METTL21EP	Region848	chr13_103570954	0	1	NA	-1	-1
SLC10A2	Region848	chr13_103570954	0	1	NA	-1	-1
ID4	Region853	rs73376633	1	0	NA	1	1
MIR548A1	Region853	rs73376633	1	0	NA	1	1
LINC00602	Region855	chr6_166465311	0	1	NA	-1	-1
T	Region855	chr6_166465311	0	1	NA	-1	-1
PLEKHM3	Region86	rs62195662	1	0	NA	1	1
FAM213A	Region861	chr10_82259844	1	0	NA	1	1
TSPAN14	Region861	chr10_82259844	2	0	NA	2	2
GIT2	Region874	rs71458314	4	0	NA	4	4
GLTP	Region874	rs71458314	2	0	NA	2	2
TCHP	Region874	rs71458314	2	0	NA	2	2
RMDN2	Region877	rs13392984	0	1	NA	-1	-1
DENND4C	Region884	rs4977358	4	0	NA	4	4
MLLT3	Region884	rs4977358	0	1	NA	-1	-1
PLIN2	Region884	rs4977358	4	0	NA	4	4
SLC24A2	Region884	rs4977358	0	1	NA	-1	-1
PPIC	Region886	chr5_121492554	0	2	NA	-2	-2
PRDM6	Region886	chr5_121492554	0	2	NA	-2	-2
PLS1	Region892	rs11919520	0	6	NA	-6	-6
TRPC1	Region892	rs11919520	0	4	NA	-4	-4
SYNE1	Region894	chr6_153490874	0	4	NA	-4	-4
ATAD2	Region898	chr8_124277100	1	0	NA	1	1
ZHX1	Region898	chr8_124277100	1	0	NA	1	1
ZHX1-C8ORF76	Region898	chr8_124277100	1	0	NA	1	1
ISM1	Region904	chr20_13190084	0	3	NA	-3	-3
SPTLC3	Region904	chr20_13190084	0	3	NA	-3	-3
PRKD1	Region905	chr14_30877882	0	3	NA	-3	-3
TIAM1	Region907	rs845950	14	0	NA	14	14
GALNT18	Region913	rs72855247	0	15	NA	-15	-15
ZBED5-AS1	Region913	rs72855247	0	15	NA	-15	-15
C10orf105	Region914	chr10_73315338	12	0	NA	12	12
CDH23	Region914	chr10_73315338	13	0	NA	13	13
C1orf65	Region916	chr1_223056827	5	0	NA	5	5
CAPN2	Region916	chr1_223056827	1	0	NA	1	1
CAPN8	Region916	chr1_223056827	5	0	NA	5	5
DISP1	Region916	chr1_223056827	1	0	NA	1	1
LINC00297	Region917	rs8001897	0	6	NA	-6	-6
SLC7A1	Region917	rs8001897	1	0	NA	1	1
UBL3	Region917	rs8001897	26	2	NA	24	24
RAPGEF5	Region929	rs7795968	0	1	NA	-1	-1
MCPH1	Region930	rs2916749	125	0	NA	125	125
CCRN4L	Region933	rs938836	1	0	NA	1	1
ELF2	Region933	rs938836	6	0	NA	6	6
MGARP	Region933	rs938836	2	0	NA	2	2
MGST2	Region933	rs938836	1	0	NA	1	1
CCL11	Region936	chr17_32639550	0	1	NA	-1	-1
CCL8	Region936	chr17_32639550	0	1	NA	-1	-1
CCT6B	Region936	chr17_32639550	0	1	NA	-1	-1
CHD8	Region937	rs67354816	1	0	NA	1	1
DAD1	Region937	rs67354816	1	0	NA	1	1
METTL3	Region937	rs67354816	1	0	NA	1	1
OR4E2	Region937	rs67354816	1	0	NA	1	1
TOX4	Region937	rs67354816	1	0	NA	1	1
EPHA7	Region938	chr6_94239513	0	1	NA	-1	-1
CNTN2	Region946	chr1_204423195	0	1	NA	-1	-1
PIK3C2B	Region946	chr1_204423195	1	0	NA	1	1
AGTPBP1	Region951	chr9_88238324	7	0	NA	7	7
AFF3	Region956	chr2_100778426	0	3	NA	-3	-3
EIF5B	Region956	chr2_100778426	47	0	NA	47	47
REV1	Region956	chr2_100778426	43	3	NA	40	40
TXNDC9	Region956	chr2_100778426	17	0	NA	17	17
AMER3	Region957	rs13391186	0	1	NA	-1	-1
ARHGEF4	Region957	rs13391186	0	1	NA	-1	-1
C2orf27A	Region957	rs13391186	12	0	NA	12	12
POTEKP	Region957	rs13391186	12	0	NA	12	12
XRCC5	Region959	rs6435933	10	0	NA	10	10
ADAMTSL1	Region965	rs1952293	1	3	NA	-2	-2
GHITM	Region968	chr10_85750219	0	2	NA	-2	-2
NRG3	Region968	chr10_85750219	0	2	NA	-2	-2
ID4	Region971	chr6_18757347	0	5	NA	-5	-5
MIR548A1	Region971	chr6_18757347	0	58	NA	-58	-58
RNF144B	Region971	chr6_18757347	0	53	NA	-53	-53
NKX2-6	Region973	rs7014131	0	3	NA	-3	-3
STC1	Region973	rs7014131	0	2	NA	-2	-2
KSR1	Region976	chr17_25789614	1	0	NA	1	1
MIR4522	Region976	chr17_25789614	2	0	NA	2	2
NONE	Region976	chr17_25789614	2	0	NA	2	2
TBC1D3P5	Region976	chr17_25789614	1	0	NA	1	1
FABP5	Region978	chr8_82280662	1	1	NA	0	0
PAG1	Region978	chr8_82280662	1	0	NA	1	1
PMP2	Region978	chr8_82280662	0	1	NA	-1	-1
DPYD	Region979	chr1_98665332	2	0	NA	2	2
LOC729987	Region979	chr1_98665332	0	1	NA	-1	-1
MIR137HG	Region979	chr1_98665332	1	1	NA	0	0
CA10	Region985	rs17574235	2	10	NA	-8	-8
MBTD1	Region985	rs17574235	71	0	NA	71	71
NME1-NME2	Region985	rs17574235	11	0	NA	11	11
NME2	Region985	rs17574235	4	0	NA	4	4
UTP18	Region985	rs17574235	39	0	NA	39	39
EIF4E	Region989	rs1881153	2	0	NA	2	2
TSPAN5	Region989	rs1881153	2	0	NA	2	2
TMTC1	Region991	chr12_29555717	0	2	NA	-2	-2
DNAJB6	Region995	chr7_157685250	1	0	NA	1	1
UBE3C	Region995	chr7_157685250	3	0	NA	3	3
DSCAML1	Region997	chr11_117703985	1	0	NA	1	1
FXYD6-FXYD2	Region997	chr11_117703985	1	0	NA	1	1
SNX18	Region998	chr5_54030225	15	0	NA	15	15
Key
Target	target gene for computation
Region	association region
LeadSNP	lead SNP associated with MS
PEX	number of experiments relating the SNP in question with promoter, enhancer or transcriptional activation functions
R	number of experiments relating the SNP in question with repression functions
eQTL	known expression quantitative trait locus
sumOfWeights	arithmetic sum of positive (PEX) minus negative (R) effects normalized for each cell type
sumOfWeightedWeights (PRE)	normalized SumOfWeights by total number of experiments reported
