# Supplementary material for: A systems biology approach uncovers cell-specific gene regulatory effects of genetic associations in multiple sclerosis
Source: Nat Commun. 2019 May 20;10:2236. doi: 10.1038/s41467-019-09773-y (PMC6527683; doi:10.1038/s41467-019-09773-y)
Supplement: Supplementary file 32 — Supplementary data 29 [file 41467_2019_9773_MOESM32_ESM.xlsx]

## Sheet: Supplementary Dataset 29
Supplementary Dataset 29. Prioritized genes by region and cell/tissue type
Region	GW_B	GW_C	GW_L	GW_M	GW_T	GW_Th1	GW_Th17	GW_Th2	GW_Treg	SR_B	SR_C	SR_L	SR_M	SR_T	SR_Th1	SR_Th17	SR_Th2	SR_Treg	NR_B	NR_C	NR_L	NR_M	NR_T	NR_Th1	NR_Th17	NR_Th2	NR_Treg
Region10	TNFRSF14	UBE2D3	UBE2D3	TNFRSF14	TNFRSF14	FAM213B,TNFRSF14	FAM213B,TNFRSF14	TNFRSF14	FAM213B,TNFRSF14	NADK	NADK	NADK	NADK	NADK	NA	NADK	NADK	NADK	MEGF6	MEGF6	MEGF6	PRDM16	MEGF6	NA	MEGF6	NA	MEGF6
Region100	NA	NA	NA	NA	NA	NA	NA	NA	NA	ACAN,ISG20	ACAN,ISG20	ACAN,ISG20	ACAN,ISG20	ACAN,ISG20	ACAN,ISG20	ACAN,ISG20	NA	ACAN,ISG20	DET1	DET1	DET1	DET1	DET1	DET1	DET1	DET1	DET1
Region1000	NA	NA	NA	NA	NA	NA	NA	NA	NA	NA	NA	NA	NA	NA	NA	NA	NA	NA	ADRA2A,GPAM	ADRA2A,GPAM	DUSP5,SMNDC1	DUSP5,SMNDC1	DUSP5,SMNDC1	DUSP5,SMNDC1	DUSP5,SMNDC1	DUSP5,SMNDC1	DUSP5,SMNDC1
Region1001	NA	NA	NA	NA	NA	NA	NA	NA	NA	NCOA3	NCOA3	NCOA3	NCOA3	NCOA3	NCOA3	NCOA3	NCOA3	NCOA3	NA	NA	NA	NA	NA	NA	NA	NA	NA
Region1002	NA	NA	NA	NA	NA	NA	NA	NA	NA	NA	NA	NA	NA	NA	NA	NA	NA	NA	RGL1	RGL1	RGL1	RGL1	RGL1	NA	NA	RGL1	RGL1
Region1003	NA	NA	NA	NA	NA	NA	NA	NA	NA	ICOSLG	C21orf33	C21orf33	ICOSLG	ICOSLG	NA	ICOSLG	ICOSLG	ICOSLG	RRP1B	RRP1B	RRP1B	RRP1B	RRP1B	RRP1B	RRP1B	RRP1B	RRP1B
Region1004	NA	NA	NA	NA	NA	NA	NA	NA	NA	NA	NA	NA	NA	NA	NA	NA	NA	NA	DCLK1,SOHLH2	DCLK1	MIR548F5	DCLK1,SOHLH2	DCLK1,SOHLH2	NA	DCLK1,SOHLH2	DCLK1,SOHLH2	DCLK1,SOHLH2
Region1005	NA	NA	NA	NA	NA	NA	NA	NA	NA	ACOXL	ACOXL	ACOXL	ACOXL	ACOXL	ACOXL	NA	ACOXL	ACOXL	ACOXL	ACOXL	ACOXL	ACOXL	ACOXL	ACOXL	ACOXL	ACOXL	ACOXL
Region1006	NA	NA	NA	NA	NA	NA	NA	NA	NA	NA	NA	NA	NA	NA	NA	NA	NA	NA	MGST1	MGST1	MGST1	MGST1	MGST1	NA	NA	NA	NA
Region1007	NA	NA	NA	NA	NA	NA	NA	NA	NA	STARD13	STARD13	STARD13	STARD13	STARD13	STARD13	STARD13	NA	NA	NA	STARD13	STARD13	STARD13	STARD13	NA	NA	NA	NA
Region1008	NA	NA	NA	NA	NA	NA	NA	NA	NA	ZDHHC14	ZDHHC14	ZDHHC14	ZDHHC14	ZDHHC14	NA	NA	NA	NA	SNX9,ZDHHC14	SNX9,ZDHHC14	SNX9,ZDHHC14	SNX9,ZDHHC14	SNX9,ZDHHC14	SNX9,ZDHHC14	SNX9,ZDHHC14	SNX9,ZDHHC14	SNX9,ZDHHC14
Region1009	NA	NA	NA	NA	NA	NA	NA	NA	NA	KIF20B	KIF20B	SLC16A12	KIF20B	KIF20B	KIF20B	KIF20B	KIF20B	KIF20B	NA	CH25H,MIR4679-2	CH25H,MIR4679-2	CH25H,MIR4679-2	CH25H,MIR4679-2	CH25H,MIR4679-2	CH25H,MIR4679-2	NA	CH25H,MIR4679-2
Region101	MADD	MADD	MADD	MADD	MADD	MADD	MADD	MADD	MADD	NA	NA	NA	NA	NA	NA	NA	NA	NA	ACP2,AGBL2,FNBP4,NUP160	ACP2,FNBP4,NUP160	ACP2,FNBP4,NUP160	ACP2,FNBP4,NUP160	ACP2,FNBP4,NUP160	ACP2,FNBP4,NUP160	ACP2,FNBP4,NUP160	ACP2,FNBP4,NUP160	ACP2,FNBP4,NUP160
Region1010	NA	NA	NA	NA	NA	NA	NA	NA	NA	NA	NA	NA	NA	NA	NA	NA	NA	NA	SLFN13	SLFN14	SLFN14	SLFN13	SLFN12L	SLFN12L	SLFN12L	SLFN12L	SLFN12L
Region1011	NA	NA	NA	NA	NA	NA	NA	NA	NA	NA	NA	NA	NA	NA	NA	NA	NA	NA	NA	HRH2,SFXN1	HRH2,SFXN1	HRH2,SFXN1	HRH2,SFXN1	NA	NA	NA	NA
Region1012	NA	NA	NA	NA	NA	NA	NA	NA	NA	RBMS3,TGFBR2	NA	RBMS3,TGFBR2	RBMS3,TGFBR2	RBMS3,TGFBR2	RBMS3,TGFBR2	RBMS3,TGFBR2	NA	NA	TGFBR2	TGFBR2	TGFBR2	TGFBR2	TGFBR2	TGFBR2	TGFBR2	TGFBR2	TGFBR2
Region1013	NA	NA	NA	NA	NA	NA	NA	NA	NA	NA	NA	NA	NA	NA	NA	NA	NA	NA	CALM2,EPCAM	CALM2,EPCAM	CALM2,EPCAM	CALM2,EPCAM	CALM2,EPCAM	NA	KCNK12,MSH6	NA	CALM2,EPCAM
Region1014	NA	NA	NA	NA	NA	NA	NA	NA	NA	NA	ARID1B,NOX3	ARID1B,NOX3	NA	ARID1B,NOX3	ARID1B,NOX3	NA	NA	NA	ARID1B,NOX3	NA	ARID1B,NOX3	ARID1B,NOX3	ARID1B,NOX3	NA	NA	NA	ARID1B,NOX3
Region1015	NA	NA	NA	NA	NA	NA	NA	NA	NA	NA	C14orf177,C14orf64	C14orf177,C14orf64	C14orf177,C14orf64	C14orf177,C14orf64	C14orf177,C14orf64	C14orf177,C14orf64	C14orf177,C14orf64	C14orf177,C14orf64	NA	C14orf177,C14orf64	NA	NA	C14orf177,C14orf64	NA	NA	NA	NA
Region1016	NA	NA	NA	NA	NA	NA	NA	NA	NA	NA	NA	NA	NA	NA	NA	NA	NA	NA	AQP11,C11orf30,PAK1	C11orf30	C11orf30	AQP11,PAK1	C11orf30	C11orf30	C11orf30	C11orf30	C11orf30
Region1017	NA	NA	NA	NA	NA	NA	NA	NA	NA	CS,NABP2,RNF41	CS,NABP2,RNF41	CS,NABP2,RNF41	CS,NABP2,RNF41	CS,RNF41	CS,RNF41	CS,NABP2,RNF41	CS,NABP2,RNF41	CS,NABP2,RNF41	NA	NA	NA	NA	NA	NA	NA	NA	NA
Region1018	NA	NA	NA	NA	NA	NA	NA	NA	NA	NA	NA	NA	NA	NA	NA	NA	NA	NA	COPZ1	DCD	MUCL1,TESPA1	TESPA1	TESPA1	DCD	DCD	LACRT	MUCL1,TESPA1
Region1019	NA	NA	NA	NA	NA	NA	NA	NA	NA	NA	SGCZ	NA	NA	NA	NA	NA	NA	NA	NA	NA	NA	NA	NA	NA	NA	NA	NA
Region102	NA	NA	NA	NA	NA	NA	NA	NA	NA	NA	FBXO33,LRFN5	NA	NA	NA	NA	NA	NA	NA	NA	FBXO33,LRFN5	NA	NA	NA	NA	NA	NA	NA
Region1020	NA	NA	NA	NA	NA	NA	NA	NA	NA	NA	NA	NA	NA	NA	NA	NA	NA	NA	COX10-AS1	COX10-AS1	COX10-AS1	COX10-AS1	COX10-AS1	COX10-AS1	COX10-AS1	HS3ST3B1	COX10-AS1
Region1021	NA	NA	NA	NA	NA	NA	NA	NA	NA	NEK1	NEK1	NEK1	NEK1	NEK1	NEK1	NEK1	NEK1	NEK1	NA	NA	NA	NA	NA	NA	NA	NA	NA
Region1022	NA	NA	NA	NA	NA	NA	NA	NA	NA	NA	CDH11,NONE	CDH11,NONE	NA	NA	NA	NA	NA	NA	NA	NA	CDH11,NONE	NA	NA	NA	NA	NA	NA
Region1023	NA	NA	NA	NA	NA	NA	NA	NA	NA	SLC30A4	SLC30A4	SLC30A4	BLOC1S6,SLC30A4	SLC30A4	BLOC1S6	BLOC1S6	BLOC1S6	BLOC1S6	BLOC1S6,HMGN2P46,SQRDL	BLOC1S6,SQRDL	BLOC1S6,SQRDL	BLOC1S6,SQRDL	BLOC1S6,SQRDL	NA	NA	NA	HMGN2P46
Region1024	NA	NA	NA	NA	NA	NA	NA	NA	NA	NA	CNTN5,JRKL-AS1	CNTN5,JRKL-AS1	NA	NA	NA	NA	NA	NA	NA	CNTN5,JRKL-AS1	NA	NA	NA	NA	NA	NA	NA
Region1025	NA	NA	NA	NA	NA	NA	NA	NA	NA	IL5RA	IL5RA	NA	IL5RA	IL5RA	NA	NA	NA	NA	CRBN	CRBN	CRBN	CRBN	CRBN	CRBN	CRBN	CRBN	CRBN
Region1026	NA	NA	NA	NA	NA	NA	NA	NA	NA	STX2	STX2	STX2	STX2	STX2	STX2	STX2	STX2	STX2	NA	RIMBP2,STX2	NA	RIMBP2,STX2	RIMBP2,STX2	NA	NA	NA	NA
Region1027	NA	NA	NA	NA	NA	NA	NA	NA	NA	NA	NA	NA	NA	NA	NA	NA	NA	NA	NINJ1	WNK2	NINJ1	NINJ1	NINJ1	NINJ1	NINJ1	NINJ1,WNK2	NINJ1
Region1028	NA	NA	NA	NA	NA	NA	NA	NA	NA	NA	NA	NA	NA	NA	NA	NA	NA	NA	HSD17B3,SLC35D2	HSD17B3	SLC35D2	SLC35D2	SLC35D2	LINC00476,PTCH1	LINC00476,PTCH1	LINC00476,PTCH1	LINC00476,PTCH1
Region1029	NA	NA	NA	NA	NA	NA	NA	NA	NA	NA	NA	NA	NA	NA	NA	NA	NA	NA	NA	KIF2B	NA	NA	NA	NA	NA	NA	NA
Region103	NA	NA	NA	NA	NA	NA	NA	NA	NA	NA	NA	NA	NA	NA	NA	NA	NA	NA	FOXN2	FOXN2	PPP1R21	FOXN2	FOXN2,PPP1R21	FOXN2,PPP1R21	FOXN2,PPP1R21	FOXN2,PPP1R21	FOXN2,PPP1R21
Region1030	NA	NA	NA	NA	NA	NA	NA	NA	NA	NA	NA	NA	NA	NA	NA	NA	NA	NA	TMEM184B	TMEM184B	TMEM184B	TMEM184B	TMEM184B	TMEM184B	TMEM184B	NA	TMEM184B
Region1031	NA	NA	NA	NA	NA	NA	NA	NA	NA	NA	NA	NA	NA	NA	NA	NA	NA	NA	AGBL5	AGBL5	AGBL5	AGBL5	AGBL5	AGBL5	AGBL5	AGBL5,KHK	AGBL5,KHK
Region1032	NA	NA	NA	NA	NA	NA	NA	NA	NA	LOC729950,ZNF521	LOC729950,ZNF521	LOC729950,ZNF521	NA	LOC729950,ZNF521	NA	NA	NA	NA	NA	LAMA3	TTC39C	TTC39C	TTC39C	TTC39C	TTC39C	TTC39C	TTC39C
Region1033	NA	NA	NA	NA	NA	NA	NA	NA	NA	RNPC3	COL11A1	COL11A1	RNPC3	RNPC3	COL11A1	RNPC3	COL11A1	COL11A1	COL11A1,RNPC3	NA	NA	COL11A1,RNPC3	COL11A1,RNPC3	COL11A1,RNPC3	NA	NA	NA
Region1034	NA	NA	NA	NA	NA	NA	NA	NA	NA	NA	NA	NA	NA	NA	NA	NA	NA	NA	MIPEPP3	MIPEPP3	MIPEPP3	MIPEPP3	MIPEPP3	NA	LINC00539,MIPEPP3	MIPEPP3	LINC00539,MIPEPP3
Region1035	NA	NA	NA	NA	NA	NA	NA	NA	NA	LINC00861,TRIB1	LINC00861,TRIB1	LINC00861,TRIB1	LINC00861,TRIB1	LINC00861,TRIB1	LINC00861,TRIB1	LINC00861,TRIB1	LINC00861,TRIB1	LINC00861,TRIB1	NA	LINC00861,TRIB1	LINC00861,TRIB1	NA	LINC00861,TRIB1	NA	NA	NA	NA
Region1036	NA	NA	NA	NA	NA	NA	NA	NA	NA	NA	NA	NA	NA	NA	NA	NA	NA	NA	NA	USH2A	USH2A	USH2A	NA	NA	NA	NA	NA
Region1037	NA	NA	NA	NA	NA	NA	NA	NA	NA	NA	NA	NA	NA	NA	NA	NA	NA	NA	ALX4,CD82	ALX4,CD82	ALX4,CD82	ALX4,CD82	ALX4,CD82	NA	ALX4,CD82	ALX4,CD82	ALX4,CD82
Region1038	NA	NA	NA	NA	NA	NA	NA	NA	NA	NA	NA	NA	NA	NA	NA	NA	NA	NA	NA	HGF,SEMA3C	HGF,SEMA3C	HGF,SEMA3C	NA	NA	NA	NA	NA
Region1039	NA	NA	NA	NA	NA	NA	NA	NA	NA	ATRN	ATRN	ATRN	ATRN	ATRN	ATRN	ATRN	ATRN	ATRN	C20orf194	C20orf194	C20orf194	C20orf194	C20orf194	C20orf194	C20orf194	C20orf194	C20orf194
Region104	NA	NA	NA	NA	NA	NA	NA	NA	NA	ITGAM	CLUHP3,YBX3P1	TRIM72	ITGAM	ITGAM	ITGAM	ITGAM	ITGAM	ITGAX	NA	NA	NA	NA	NA	NA	NA	NA	NA
Region1040	NA	NA	NA	NA	NA	NA	NA	NA	NA	UBE2O	UBE2O	UBE2O	UBE2O	UBE2O	UBE2O	UBE2O	UBE2O	UBE2O	NA	NA	NA	NA	NA	NA	NA	NA	NA
Region1041	NA	NA	NA	NA	NA	NA	NA	NA	NA	OR2L13	NA	NA	OR2L13	OR2AK2,OR2L2,OR2L5,OR2L8	NA	NA	NA	NA	GCSAML,OR2G2	GCSAML,OR2G2	NA	GCSAML	GCSAML,OR2G2	NA	NA	NA	NA
Region1042	NA	NA	NA	NA	NA	NA	NA	NA	NA	NA	NA	NA	NA	NA	NA	NA	NA	NA	FLJ33581,GGTLC1	SYNDIG1	SYNDIG1	SYNDIG1	SYNDIG1	SYNDIG1	SYNDIG1	NA	FLJ33581,GGTLC1
Region1043	NA	NA	NA	NA	NA	NA	NA	NA	NA	NA	CNTNAP2	NA	NA	NA	NA	NA	NA	NA	NA	MIR548I4	NA	MIR548F3,MIR548T	NA	NA	NA	NA	NA
Region1044	NA	NA	NA	NA	NA	NA	NA	NA	NA	NA	NA	NA	NA	NA	NA	NA	NA	NA	C14orf23	C14orf23	MIR548AI	C14orf23	C14orf23	C14orf23	NA	NA	NA
Region1045	NA	NA	NA	NA	NA	NA	NA	NA	NA	NA	NA	NA	NA	NA	NA	NA	NA	NA	LOC100131047	LOC100131047	LOC100131047	LOC100131047	LOC100131047	LOC100131047	LOC100131047	DNAH8	LOC100131047
Region1046	NA	NA	NA	NA	NA	NA	NA	NA	NA	NA	NA	NA	NA	NA	NA	NA	NA	NA	NA	TEKT3,TVP23C-CDRT4	TEKT3,TVP23C-CDRT4	TEKT3,TVP23C-CDRT4	TEKT3,TVP23C-CDRT4	NA	NA	NA	NA
Region1047	NA	NA	NA	NA	NA	NA	NA	NA	NA	NA	NA	NA	NA	NA	NA	NA	NA	NA	NA	IL20RB,SOX14	NA	IL20RB,SOX14	IL20RB,SOX14	NA	NA	NA	NA
Region1048	NA	NA	NA	NA	NA	NA	NA	NA	NA	NA	NA	NA	NA	NA	NA	NA	NA	NA	HSD17B7	HSD17B7	DDR2	HSD17B7	HSD17B7	HSD17B7	HSD17B7	HSD17B7	HSD17B7
Region1049	NA	NA	NA	NA	NA	NA	NA	NA	NA	NA	NA	NA	NA	NA	NA	NA	NA	NA	NA	NA	NA	NA	NA	NA	NA	NA	NA
Region105	NA	NA	NA	NA	NA	NA	NA	NA	NA	EMID1,KREMEN1	TTC28	TTC28	EMID1	XBP1	TTC28	TTC28	TTC28	KREMEN1	NA	MIAT,MN1	MIAT,MN1	MIAT,MN1	MIAT,MN1	MIAT,MN1	NA	NA	NA
Region1050	NA	NA	NA	NA	NA	NA	NA	NA	NA	NA	ELTD1,IFI44	NA	NA	NA	NA	NA	NA	NA	NA	PTGFR	MGC27382	NA	NA	NA	NA	NA	NA
Region1051	NA	NA	NA	NA	NA	NA	NA	NA	NA	NA	NA	NA	NA	NA	NA	NA	NA	NA	PAK4	PAK4	PAK4	PAK4	PAK4	PAK4	PAK4	PAK4	PAK4
Region1052	NA	NA	NA	NA	NA	NA	NA	NA	NA	MACF1,NDUFS5	MACF1,NDUFS5	MACF1,NDUFS5	MACF1,NDUFS5	MACF1,NDUFS5	MACF1,NDUFS5	NA	MACF1,NDUFS5	MACF1,NDUFS5	MYCL	MYCL	MYCL	MYCL	MYCL	MYCL	MYCL	MYCL	NA
Region1053	NA	NA	NA	NA	NA	NA	NA	NA	NA	RNF216	RNF216	RNF216	RNF216	RNF216	RNF216	RNF216	RNF216	RNF216	NA	NA	NA	NA	CCZ1B,LOC100131257	NA	NA	NA	NA
Region1054	NA	NA	NA	NA	NA	NA	NA	NA	NA	NA	NA	NA	NA	NA	NA	NA	NA	NA	NA	PLCB1	PLCB1	PLCB1	NA	NA	NA	NA	NA
Region1055	NA	NA	NA	NA	NA	NA	NA	NA	NA	NA	NA	NA	NA	NA	NA	NA	NA	NA	C6orf118,QKI	C6orf118,QKI	C6orf118,QKI	PACRG	PACRG	NA	C6orf118,QKI	NA	C6orf118,QKI
Region1056	NA	NA	NA	NA	NA	NA	NA	NA	NA	NA	NA	NA	NA	NA	NA	NA	NA	NA	NFYA	NFYA	NFYA	NFYA	NFYA	NFYA	NFYA	NFYA	NFYA
Region1057	NA	NA	NA	NA	NA	NA	NA	NA	NA	MIR548H3	NA	MIR548H3	MIR548H3	MIR548H3	NA	MIR548H3	NA	NA	MIR548H3	MIR548H3	MIR548H3	MIR548H3	MIR548H3	MIR548H3	MIR548H3	MIR548H3	MIR548H3
Region1058	NA	NA	NA	NA	NA	NA	NA	NA	NA	NA	NA	NA	NA	NA	NA	NA	NA	NA	LEKR1	LEKR1	LEKR1	NA	LEKR1	LEKR1	NA	NA	LEKR1
Region1059	NA	NA	NA	NA	NA	NA	NA	NA	NA	NA	NA	NA	NA	NA	NA	NA	NA	NA	RAPGEF2	RAPGEF2	RAPGEF2	RAPGEF2	RAPGEF2	NA	NA	NA	NA
Region106	NA	NA	NA	NA	NA	NA	NA	NA	NA	ARAP1,ATG16L2,FCHSD2,STARD10	FCHSD2	ARAP1,ATG16L2,FCHSD2,STARD10	ARAP1,ATG16L2,FCHSD2,STARD10	ARAP1,ATG16L2,FCHSD2,STARD10	ARAP1,FCHSD2	ARAP1,ATG16L2,FCHSD2,STARD10	ARAP1,ATG16L2,FCHSD2,STARD10	ARAP1,ATG16L2,FCHSD2,STARD10	FCHSD2	FCHSD2	FCHSD2	FCHSD2	FCHSD2	FCHSD2	FCHSD2	FCHSD2	FCHSD2
Region1060	NA	NA	NA	NA	NA	NA	NA	NA	NA	NA	NA	NA	NA	NA	NA	NA	NA	NA	NA	MIR5007,PRR20A	NA	NA	NA	NA	NA	NA	NA
Region1061	NA	NA	NA	NA	NA	NA	NA	NA	NA	DOCK10	DOCK10	DOCK10	DOCK10	DOCK10	DOCK10	DOCK10	DOCK10	DOCK10	FAM124B,SERPINE2	FAM124B,SERPINE2	FAM124B,SERPINE2	FAM124B,SERPINE2	FAM124B,SERPINE2	FAM124B,SERPINE2	FAM124B,SERPINE2	FAM124B,SERPINE2	FAM124B,SERPINE2
Region1062	NA	NA	NA	NA	NA	NA	NA	NA	NA	NA	NA	NA	NA	NA	NA	NA	NA	NA	LDLRAD4	LDLRAD4	RNMT	LDLRAD4	LDLRAD4	LDLRAD4	LDLRAD4	LDLRAD4,RNMT	LDLRAD4
Region1063	NA	NA	NA	NA	NA	NA	NA	NA	NA	NA	NA	NA	NA	NA	NA	NA	NA	NA	KLHL2	KLHL2	KLHL2	KLHL2	KLHL2	KLHL2	KLHL2	KLHL2	KLHL2
Region1064	NA	NA	NA	NA	NA	NA	NA	NA	NA	NA	NA	NA	NA	NA	NA	NA	NA	NA	TSC2	TSC2	TSC2	TSC2	TSC2	NA	TSC2	TSC2	TSC2
Region1065	NA	NA	NA	NA	NA	NA	NA	NA	NA	NA	DSCAM	DSCAM	DSCAM	NA	NA	NA	NA	NA	NA	DSCAM	DSCAM	NA	NA	NA	NA	NA	NA
Region1066	NA	NA	NA	NA	NA	NA	NA	NA	NA	NA	NA	NA	NA	NA	NA	NA	NA	NA	NA	LOC100506207,TFAP2A	NA	LOC100506207,TFAP2A	LOC100506207,TFAP2A	NA	NA	NA	NA
Region1067	NA	NA	NA	NA	NA	NA	NA	NA	NA	NA	NA	NA	NA	NA	NA	NA	NA	NA	NA	ARPP21,PDCD6IP	NA	ARPP21,PDCD6IP	ARPP21,PDCD6IP	NA	NA	NA	NA
Region1068	NA	NA	NA	NA	NA	NA	NA	NA	NA	NA	NA	NA	NA	NA	NA	NA	NA	NA	HEPHL1,VSTM5	CCDC67,SLC36A4	VSTM5	CCDC67,SLC36A4	PANX1	CCDC67,SLC36A4	HEPHL1	NA	VSTM5
Region1069	NA	NA	NA	NA	NA	NA	NA	NA	NA	ATP11B	ATP11B	ATP11B	ATP11B	ATP11B	ATP11B	ATP11B	ATP11B	ATP11B	KLHL6,LINC00888	KLHL6,LINC00888	KLHL6,LINC00888	KLHL6,LINC00888	KLHL6,LINC00888	NA	KLHL6,LINC00888	NA	NA
Region107	NLRC5	NLRC5	NLRC5	NLRC5	NLRC5	NLRC5	NLRC5	NLRC5	NLRC5	NLRC5	NLRC5	NLRC5	NLRC5	NLRC5	NLRC5	NLRC5	NLRC5	NLRC5	HERPUD1	GNAO1	AMFR	AMFR	AMFR	GNAO1	HERPUD1	GNAO1	AMFR,HERPUD1
Region1070	NA	NA	NA	NA	NA	NA	NA	NA	NA	NA	NA	NA	NA	NA	NA	NA	NA	NA	NA	TMEM132B	NA	LINC00939,TMEM132B	LINC00939,TMEM132B	NA	NA	NA	NA
Region1071	NA	NA	NA	NA	NA	NA	NA	NA	NA	NA	NA	NA	NA	NA	NA	NA	NA	NA	BICD1	BICD1	BICD1	BICD1	BICD1	NA	BICD1,FGD4	PKP2	BICD1
Region1072	NA	NA	NA	NA	NA	NA	NA	NA	NA	NA	NA	NA	NA	NA	NA	NA	NA	NA	FXR1	CCDC39	CCDC39	CCDC39	CCDC39	CCDC39	CCDC39	CCDC39	CCDC39
Region1073	NA	NA	NA	NA	NA	NA	NA	NA	NA	GOLGA2P5	SCYL2	UHRF1BP1L	GOLGA2P5	GOLGA2P5	SCYL2,UHRF1BP1L	GOLGA2P5,MIR1827,SCYL2,UHRF1BP1L	GOLGA2P5,MIR1827,SCYL2,UHRF1BP1L	GOLGA2P5	NA	NA	NA	NA	NA	NA	NA	NA	NA
Region1074	NA	NA	NA	NA	NA	NA	NA	NA	NA	TRAM2-AS1	TRAM2-AS1	TRAM2-AS1	TRAM2-AS1	TRAM2-AS1	NA	LOC730101,TRAM2-AS1	NA	LOC730101,TRAM2-AS1	NA	NA	NA	NA	NA	NA	NA	NA	NA
Region1075	NA	NA	NA	NA	NA	NA	NA	NA	NA	NA	NA	NA	NA	NA	NA	NA	NA	NA	NA	LOC101448202	LOC101448202	LOC101448202	LOC101448202	NA	NA	NA	NA
Region1076	NA	NA	NA	NA	NA	NA	NA	NA	NA	NA	ARNT2	ARNT2	ARNT2	ARNT2	NA	NA	NA	NA	NA	NA	NA	NA	NA	NA	NA	NA	NA
Region1077	NA	NA	NA	NA	NA	NA	NA	NA	NA	NA	NA	NA	NA	NA	NA	NA	NA	NA	NA	NA	CPEB2-AS1,LINC01085	NA	NA	NA	NA	NA	NA
Region1078	NA	NA	NA	NA	NA	NA	NA	NA	NA	NA	NA	NA	NA	NA	NA	NA	NA	NA	ELMOD1	ELMOD1	ELMOD1	ELMOD1	ELMOD1	ELMOD1	ELMOD1	ELMOD1	ELMOD1
Region1079	NA	NA	NA	NA	NA	NA	NA	NA	NA	SLX4IP	SLX4IP	SLX4IP	SLX4IP	SLX4IP	SLX4IP	SLX4IP	SLX4IP	SLX4IP	PAK7,SNAP25-AS1	NA	PAK7,SNAP25-AS1	PAK7,SNAP25-AS1	PAK7,SNAP25-AS1	NA	NA	NA	NA
Region108	NA	NA	NA	NA	NA	NA	NA	NA	NA	JAK2	JAK2	JAK2	JAK2	JAK2	JAK2	JAK2	JAK2	JAK2	NA	GLIS3,SLC1A1	GLIS3,SLC1A1	GLIS3,SLC1A1	GLIS3,SLC1A1	NA	NA	NA	NA
Region1080	NA	NA	NA	NA	NA	NA	NA	NA	NA	NA	NA	NA	NA	NA	NA	NA	NA	NA	C5orf64,KIF2A	C5orf64,KIF2A	C5orf64,KIF2A	C5orf64,KIF2A	C5orf64,KIF2A	NA	NA	NA	NA
Region1081	NA	NA	NA	NA	NA	NA	NA	NA	NA	NA	NA	NA	NA	NA	NA	NA	NA	NA	NA	PTPRD	PTPRD	PTPRD	NA	NA	NA	NA	NA
Region1082	NA	NA	NA	NA	NA	NA	NA	NA	NA	NA	NA	NA	NA	NA	NA	NA	NA	NA	LOC643441,MAGI3	LOC643441,MAGI3	FAM19A3,LOC100996702,LOC643441,MAGI3	LOC643441,MAGI3	LOC643441,MAGI3	FAM19A3,LOC100996702,LOC643441,MAGI3	LOC643441,MAGI3	LOC643441,MAGI3	LOC643441,MAGI3
Region1083	UBE2D3	UBE2D3	UBE2D3	UBE2D3	UBE2D3	UBE2D3	UBE2D3	UBE2D3	UBE2D3	NA	NA	NA	NA	NA	NA	NA	NA	NA	NA	NONE,OR7E156P	LINC00395,NONE,OR7E156P	NA	NA	NA	NA	NA	NA
Region1084	NA	NA	NA	NA	NA	NA	NA	NA	NA	NA	NA	NA	NA	NA	NA	NA	NA	NA	FLRT2,LOC283585	LINC00911,NONE	LINC00911,NONE	FLRT2,LOC283585	FLRT2,LOC283585	FLRT2,LOC283585	FLRT2,LOC283585	FLRT2,LOC283585	NA
Region1085	NA	NA	NA	NA	NA	NA	NA	NA	NA	NA	NA	NA	NA	NA	NA	NA	NA	NA	LINC00501,TBL1XR1	NA	LINC00501,TBL1XR1	LINC00501,TBL1XR1	LINC00501,TBL1XR1	NA	LINC00501,TBL1XR1	NA	NA
Region1086	NA	NA	NA	NA	NA	NA	NA	NA	NA	NA	NA	NA	NA	NA	NA	NA	NA	NA	NPM1	NPM1	NPM1	NPM1	NPM1	NPM1	NPM1	NPM1	NPM1
Region1087	NA	NA	NA	NA	NA	NA	NA	NA	NA	NA	NA	NA	NA	NA	NA	NA	NA	NA	GRXCR2,PRELID2	PPP2R2B	PRELID2	PPP2R2B	PPP2R2B	NA	NA	NA	PPP2R2B
Region1088	NA	NA	NA	NA	NA	NA	NA	NA	NA	NA	NA	NA	NA	NA	NA	NA	NA	NA	CRNKL1	CRNKL1	CRNKL1	CRNKL1	CRNKL1	CRNKL1	CRNKL1	CRNKL1	CRNKL1
Region1089	NA	NA	NA	NA	NA	NA	NA	NA	NA	NA	NA	NA	NA	NA	NA	NA	NA	NA	NA	NA	NA	NA	NA	NA	NA	NA	NA
Region109	NA	NA	NA	NA	NA	NA	NA	NA	NA	NCOA2,TRAM1	NCOA2,TRAM1	NCOA2,TRAM1	NCOA2,TRAM1	NCOA2,TRAM1	NCOA2,TRAM1	NCOA2,TRAM1	NCOA2,TRAM1	NCOA2,TRAM1	NCOA2	NCOA2	NCOA2	NCOA2	NCOA2	NCOA2	NCOA2	NCOA2	NCOA2
Region1090	NA	NA	NA	NA	NA	NA	NA	NA	NA	NA	NA	NA	NA	NA	NA	NA	NA	NA	NA	LRP1B,YY1P2	NA	NA	NA	NA	NA	NA	NA
Region1091	NA	NA	NA	NA	NA	NA	NA	NA	NA	NA	NA	NA	NA	NA	NA	NA	NA	NA	EFCAB1,UBE2V2	EFCAB1,UBE2V2	EFCAB1,UBE2V2	C8orf22,SNTG1	EFCAB1,UBE2V2	EFCAB1,UBE2V2	EFCAB1,UBE2V2	EFCAB1,UBE2V2	NA
Region1092	NA	NA	NA	NA	NA	NA	NA	NA	NA	NA	NA	NA	NA	NA	NA	NA	NA	NA	TRABD2B	TRABD2B	TRABD2B	TRABD2B	TRABD2B	NA	TRABD2B	NA	NA
Region1093	NA	NA	NA	NA	NA	NA	NA	NA	NA	WWP2	WWP2	WWP2	WWP2	WWP2	WWP2	WWP2	WWP2	WWP2	VAC14	VAC14	VAC14	VAC14	VAC14	NA	VAC14	VAC14	VAC14
Region1094	NA	NA	NA	NA	NA	NA	NA	NA	NA	NA	NA	NA	NA	NA	NA	NA	NA	NA	FER	FER	FER	FER	FER	FER	FBXL17,LINC01023	FBXL17,LINC01023	FBXL17,LINC01023
Region1095	NA	NA	NA	NA	NA	NA	NA	NA	NA	NA	NA	NA	NA	NA	NA	NA	NA	NA	WDR72	WDR72	WDR72	NA	WDR72	NA	NA	NA	NA
Region1096	NA	NA	NA	NA	NA	NA	NA	NA	NA	TAF4	TAF4	TAF4	TAF4	TAF4	TAF4	TAF4	NA	TAF4	TAF4	TAF4	TAF4	TAF4	TAF4	SS18L1,TAF4	TAF4	SS18L1,TAF4	TAF4
Region1097	NA	NA	NA	NA	NA	NA	NA	NA	NA	NA	NA	NA	NA	NA	NA	NA	NA	NA	CXCL14,LOC340074	CXCL14,LOC340074	LECT2,TGFBI	LECT2,TGFBI	CXCL14,LOC340074	CXCL14,LOC340074	NA	NA	LECT2,TGFBI
Region1098	NA	NA	NA	NA	NA	NA	NA	NA	NA	FOXC1,FOXF2	FOXC1,FOXF2	FOXC1,FOXF2	FOXC1,FOXF2	FOXC1,FOXF2	FOXC1,FOXF2	FOXC1,FOXF2	FOXC1,FOXF2	FOXC1,FOXF2	GMDS	GMDS	GMDS	GMDS	GMDS	NA	NA	NA	NA
Region1099	NA	NA	NA	NA	NA	NA	NA	NA	NA	NA	NA	NA	NA	NA	NA	NA	NA	NA	NA	RNU6-53P,XPNPEP1	RNU6-53P,XPNPEP1	NA	NA	NA	NA	NA	NA
Region11	CD58	CD58	CD58	CD58	CD58	CD58	CD58	CD58	CD58	NA	CD2,PTGFRN	CD2,PTGFRN	CD2,PTGFRN	CD2,PTGFRN	CD2,PTGFRN	CD2,PTGFRN	CD2,PTGFRN	CD2,PTGFRN	TTF2	TTF2	TTF2	TTF2	TTF2	TTF2	TTF2	TTF2	TTF2
Region110	GRB2	GRB2	GRB2	GRB2	GRB2	GRB2	GRB2	GRB2	GRB2	H3F3B,QRICH2,UNK	H3F3B,QRICH2,UNK	H3F3B,QRICH2,UNK	H3F3B,UNK	H3F3B,UNK	H3F3B,UNK	H3F3B,QRICH2,UNK	H3F3B,QRICH2,UNK	H3F3B,QRICH2,UNK	TEN1-CDK3	TEN1-CDK3	TEN1-CDK3	TEN1-CDK3	PRPSAP1,TEN1-CDK3	PRPSAP1	PRPSAP1,TEN1-CDK3	PRPSAP1	EVPL
Region1100	NA	NA	NA	NA	NA	NA	NA	NA	NA	DPP10-AS1	DPP10	DPP10	DPP10-AS1	DPP10-AS1	DPP10-AS1	NA	NA	NA	NA	NA	NA	NA	NA	NA	NA	NA	NA
Region1102	NA	NA	NA	NA	NA	NA	NA	NA	NA	NA	NA	NA	NA	NA	NA	NA	NA	NA	NA	NDST3,TRAM1L1	NA	NA	NA	NA	NA	NA	NA
Region1103	NA	NA	NA	NA	NA	NA	NA	NA	NA	NA	NA	NA	NA	NA	NA	NA	NA	NA	NA	KIAA1217	KIAA1217	KIAA1217	KIAA1217	NA	NA	NA	NA
Region1104	NA	NA	NA	NA	NA	NA	NA	NA	NA	NA	NA	NA	NA	NA	NA	NA	NA	NA	LINC00536	CSMD3,TRPS1	LINC00536	LINC00536	LINC00536	NA	NA	NA	NA
Region1105	NA	NA	NA	NA	NA	NA	NA	NA	NA	NA	NFIB	NFIB	NA	NA	NA	NA	NA	NA	FREM1	FREM1	FREM1	FREM1	FREM1	NA	NA	NA	NA
Region1106	NA	NA	NA	NA	NA	NA	NA	NA	NA	NA	NA	NA	NA	NA	NA	NA	NA	NA	NKAIN3	NKAIN3	NA	NKAIN3	NKAIN3	NA	NA	NA	NA
Region1107	NA	NA	NA	NA	NA	NA	NA	NA	NA	NA	DAB1,OMA1	DAB1,OMA1	DAB1,OMA1	DAB1,OMA1	NA	NA	NA	NA	NA	NA	NA	NA	NA	NA	NA	NA	NA
Region1108	NA	NA	NA	NA	NA	NA	NA	NA	NA	NA	NA	NA	NA	NA	NA	NA	NA	NA	FAM135B,NONE	NA	NA	FAM135B,NONE	FAM135B,NONE	NA	NA	NA	NA
Region1109	NA	NA	NA	NA	NA	NA	NA	NA	NA	MIR548AE2,N4BP1	MIR548AE2,N4BP1	MIR548AE2,N4BP1	MIR548AE2,N4BP1	MIR548AE2,N4BP1	NA	MIR548AE2,N4BP1	NA	MIR548AE2,N4BP1	ABCC11,ABCC12,PHKB	ABCC11	MIR548AE2,N4BP1	MIR548AE2,N4BP1	ABCC11,ABCC12,PHKB	NA	NA	NA	ABCC11
Region111	JADE2	JADE2	JADE2	JADE2	TCF7	TCF7	TCF7	TCF7	TCF7	NA	NA	NA	NA	NA	NA	NA	NA	NA	C5orf15	C5orf15	C5orf15	C5orf15	C5orf15	C5orf15	C5orf15	C5orf15	C5orf15
Region1110	NA	NA	NA	NA	NA	NA	NA	NA	NA	ABHD17B,TMEM2	ABHD17B,TMEM2	ABHD17B,TMEM2	ABHD17B,TMEM2	ABHD17B,TMEM2	ABHD17B,TMEM2	ABHD17B,TMEM2	ABHD17B,TMEM2	ABHD17B,TMEM2	NA	C9orf57,C9orf85	NA	NA	C9orf57,C9orf85	NA	C9orf57,C9orf85	NA	C9orf57,C9orf85
Region1111	NA	NA	NA	NA	NA	NA	NA	NA	NA	NA	NA	NA	NA	NA	NA	NA	NA	NA	CPVL	CPVL	CPVL	CPVL	ZNRF2	LOC646762,PRR15	CPVL	LOC646762,PRR15	CPVL
Region1112	NA	NA	NA	NA	NA	NA	NA	NA	NA	INPP4A	INPP4A	INPP4A	INPP4A	INPP4A	INPP4A	INPP4A	INPP4A,MGAT4A	INPP4A	NA	NA	NA	NA	NA	NA	NA	NA	NA
Region1113	NA	NA	NA	NA	NA	NA	NA	NA	NA	NA	EGFEM1P	NA	EGFEM1P	NA	NA	NA	NA	NA	NA	NA	NA	NA	NA	NA	NA	NA	NA
Region1114	NA	NA	NA	NA	NA	NA	NA	NA	NA	NA	NA	NA	NA	NA	NA	NA	NA	NA	GUCY2C,HIST4H4	GRIN2B	GUCY2C	GUCY2C	HIST4H4	GUCY2C,HIST4H4	HIST4H4	GUCY2C,HIST4H4	GUCY2C
Region1115	NA	NA	NA	NA	NA	NA	NA	NA	NA	NA	NA	NA	NA	NA	NA	NA	NA	NA	NA	MIR548A3,ZPLD1	NA	NA	NA	NA	NA	NA	NA
Region1116	NA	NA	NA	NA	NA	NA	NA	NA	NA	CFDP1	CFDP1	CFDP1	BCAR1	CFDP1	CFDP1	CFDP1	CFDP1	CFDP1	ADAT1	CHST6	ADAT1	ADAT1	ADAT1	ADAT1	ADAT1	ADAT1	ADAT1
Region1117	NA	NA	NA	NA	NA	NA	NA	NA	NA	CPSF6	CPSF6	CPSF6	CPSF6	CPSF6	CPSF6	CPSF6	CPSF6	CPSF6	NA	CPM,CPSF6	NA	CPM,CPSF6	CPM,CPSF6	NA	NA	NA	NA
Region1118	NA	NA	NA	NA	NA	NA	NA	NA	NA	NA	PPM1K	PPM1K	PPM1K	PPM1K	PPM1K	PPM1K	PPM1K	PPM1K	PPM1K	PPM1K	PPM1K	PPM1K	PPM1K	PPM1K	PPM1K	PPM1K	PPM1K
Region1119	NA	NA	NA	NA	NA	NA	NA	NA	NA	HGSNAT	HGSNAT	HGSNAT	HGSNAT	HGSNAT	HGSNAT	HGSNAT	NA	HGSNAT	HOOK3	HOOK3	HOOK3	HOOK3	HOOK3	HOOK3	HOOK3	HOOK3	HOOK3
Region112	PPA2	PPA2	PPA2	PPA2	PPA2	PPA2	PPA2	PPA2	PPA2	NA	NA	NA	NA	NA	NA	NA	NA	NA	NA	NA	NA	NA	NA	NA	NA	NA	NA
Region1120	NA	NA	NA	NA	NA	NA	NA	NA	NA	NA	RYR3	RYR3	RYR3	RYR3	NA	NA	NA	NA	FMN1	FMN1	FMN1	FMN1	FMN1	NA	NA	NA	NA
Region1121	NA	NA	NA	NA	NA	NA	NA	NA	NA	LIPT2	LIPT2	LIPT2	LIPT2	LIPT2	POLD3	LIPT2	LIPT2	LIPT2	UCP2,UCP3	DNAJB13,PAAF1	DNAJB13,PAAF1,UCP2,UCP3	UCP2,UCP3	UCP2,UCP3	NA	NA	UCP2,UCP3	UCP2,UCP3
Region1122	NA	NA	NA	NA	NA	NA	NA	NA	NA	NA	NA	NA	NA	NA	NA	NA	NA	NA	NA	GLRA3	NA	GLRA3	GLRA3	NA	NA	NA	NA
Region1123	NA	NA	NA	NA	NA	NA	NA	NA	NA	NA	NA	NA	NA	NA	NA	NA	NA	NA	NA	NA	NA	NA	NA	NA	NA	NA	NA
Region1124	NA	NA	NA	NA	NA	NA	NA	NA	NA	NA	NA	NA	NA	NA	NA	NA	NA	NA	PDGFRA	PDGFRA	LNX1-AS2,RPL21P44	KIT	PDGFRA	KIT	KIT	KIT	PDGFRA
Region1125	NA	NA	NA	NA	NA	NA	NA	NA	NA	NA	NA	NA	NA	NA	NA	NA	NA	NA	NA	NA	NA	NA	NA	NA	NA	NA	NA
Region1126	NA	NA	NA	NA	NA	NA	NA	NA	NA	NA	NA	NA	NA	NA	NA	NA	NA	NA	NA	FLJ26245,LOC100130700	NA	NA	NA	NA	NA	NA	NA
Region1127	UBE2D3	UBE2D3	UBE2D3	UBE2D3	UBE2D3	UBE2D3	UBE2D3	UBE2D3	UBE2D3	C19orf55	C19orf55	C19orf55	C19orf55	C19orf55	C19orf55	C19orf55	C19orf55	C19orf55	HPN	HPN	HPN	HPN	HPN	NA	HPN	NA	NA
Region1128	NA	NA	NA	NA	NA	NA	NA	NA	NA	NA	NA	NA	NA	NA	NA	NA	NA	NA	NA	COBL,POM121L12	COBL,POM121L12	NA	NA	NA	NA	NA	NA
Region1129	NA	NA	NA	NA	NA	NA	NA	NA	NA	NA	NA	NA	NA	NA	NA	NA	NA	NA	NA	LINC00290,NONE	NA	LINC00290,NONE	NA	NA	NA	NA	NA
Region113	NA	NA	NA	NA	NA	NA	NA	NA	NA	NA	NA	NA	NA	NA	NA	NA	NA	NA	NA	GPR126	GPR126	GPR126	MIR4465,NMBR	GPR126	GPR126	NA	GPR126
Region1130	NA	NA	NA	NA	NA	NA	NA	NA	NA	NA	EPM2A,UTRN	NA	NA	EPM2A,UTRN	NA	NA	NA	NA	LOC100507557	LOC100507557	LOC100507557	LOC100507557	LOC100507557	LOC100507557	LOC100507557	LOC100507557	LOC100507557
Region1131	NA	NA	NA	NA	NA	NA	NA	NA	NA	RPH3AL	LOC100506371	LOC100506371,RPH3AL	LOC100506371	LOC100506371	NA	LOC100506371,RPH3AL	LOC100506371,RPH3AL	NA	NXN	NXN	NXN	NXN	NXN	NA	NXN	NA	NXN
Region1132	NA	NA	NA	NA	NA	NA	NA	NA	NA	NA	NA	NA	NA	NA	NA	NA	NA	NA	NA	LINC01098	LINC01098	NA	NA	NA	NA	NA	NA
Region1133	NA	NA	NA	NA	NA	NA	NA	NA	NA	NA	NA	NA	NA	NA	NA	NA	NA	NA	LAPTM5,SDC3	LAPTM5,SDC3	MATN1,PTPRU	MATN1,PTPRU	MATN1,PTPRU	NA	LAPTM5,SDC3	LAPTM5,SDC3	MATN1,PTPRU
Region1134	NA	NA	NA	NA	NA	NA	NA	NA	NA	NA	NA	NA	NA	NA	NA	NA	NA	NA	NA	HDGFL1,NRSN1	HDGFL1,NRSN1	HDGFL1,NRSN1	NA	NA	NA	NA	NA
Region1135	NA	NA	NA	NA	NA	NA	NA	NA	NA	NA	NA	NA	NA	NA	NA	NA	NA	NA	NA	NA	NA	NA	NUP35,ZNF804A	NA	NA	NA	NA
Region1136	NA	NA	NA	NA	NA	NA	NA	NA	NA	ATF7	ATF7	ATF7	ATF7	ATF7	ATF7	ATF7	ATF7	ATF7	NA	KRT78	KRT78	KRT78	KRT78	NA	NA	NA	KRT78
Region1137	NA	NA	NA	NA	NA	NA	NA	NA	NA	NA	NA	NA	NA	NA	NA	NA	NA	NA	BIRC6	BIRC6	BIRC6	BIRC6	BIRC6	BIRC6	BIRC6	BIRC6	BIRC6
Region1138	NA	NA	NA	NA	NA	NA	NA	NA	NA	NA	NA	NA	NA	NA	NA	NA	NA	NA	HMGN3	HMGN3	HMGN3	HMGN3	HMGN3	HMGN3	HMGN3,PHIP	HMGN3	LCA5
Region1139	NA	NA	NA	NA	NA	NA	NA	NA	NA	NA	UNC5C	UNC5C	NA	NA	NA	NA	NA	NA	NA	PDHA2,UNC5C	NA	PDHA2,UNC5C	NA	NA	NA	NA	NA
Region114	NA	NA	NA	NA	NA	NA	NA	NA	NA	SYK	AUH	AUH	SYK	AUH	AUH,LOC100129316	AUH	AUH	AUH	SYK	LOC286370,LOC340515	LOC286370,LOC340515	SYK	SYK	SYK	SYK	LOC286370,LOC340515	LOC286370,LOC340515
Region1140	NA	NA	NA	NA	NA	NA	NA	NA	NA	NA	NA	NA	NA	NA	NA	NA	NA	NA	NA	EPB41L3	NA	EPB41L3	EPB41L3	NA	NA	NA	NA
Region1141	NA	NA	NA	NA	NA	NA	NA	NA	NA	NA	NA	NA	NA	NA	NA	NA	NA	NA	PIAS2	PIAS2	PIAS2	PIAS2	PIAS2	PIAS2	PIAS2	PIAS2	PIAS2
Region1142	NA	NA	NA	NA	NA	NA	NA	NA	NA	NA	NA	NA	NA	NA	NA	NA	NA	NA	NUP98	NUP98	NUP98	NUP98	NUP98	NUP98	NUP98	NUP98	NUP98
Region1143	NA	NA	NA	NA	NA	NA	NA	NA	NA	NA	NA	NA	NA	NA	NA	NA	NA	NA	NA	CDH9,LOC340107	NA	NA	NA	NA	NA	NA	NA
Region1144	NA	NA	NA	NA	NA	NA	NA	NA	NA	NA	NA	NA	NA	NA	NA	NA	NA	NA	NA	MED13L,TBX3	MED13L,TBX3	NA	NA	NA	NA	NA	NA
Region1145	NA	NA	NA	NA	NA	NA	NA	NA	NA	NA	NA	NA	NA	NA	NA	NA	NA	NA	NA	PABPC4L,PCDH10	NA	NA	NA	NA	NA	NA	NA
Region1146	NA	NA	NA	NA	NA	NA	NA	NA	NA	NA	NA	NA	NA	NA	NA	NA	NA	NA	BTBD2	BTBD2	BTBD2	BTBD2	BTBD2	AP3D1	BTBD2	AP3D1	BTBD2
Region1147	NA	NA	NA	NA	NA	NA	NA	NA	NA	NA	NA	NA	NA	NA	NA	NA	NA	NA	COL19A1	BAI3	COL19A1	COL19A1	BAI3,LMBRD1	BAI3,LMBRD1	NA	NA	NA
Region1148	NA	NA	NA	NA	NA	NA	NA	NA	NA	ATP6AP1L,MIR3977	ATP6AP1L,MIR3977	ATP6AP1L,MIR3977	ATP6AP1L,MIR3977	ATP6AP1L,MIR3977	ATP6AP1L,MIR3977	ATP6AP1L,MIR3977	ATP6AP1L,MIR3977	ATP6AP1L,MIR3977	NA	ATP6AP1L,MIR3977	ATP6AP1L,MIR3977	NA	ATP6AP1L,MIR3977	ATP6AP1L,MIR3977	NA	NA	NA
Region1149	NA	NA	NA	NA	NA	NA	NA	NA	NA	NA	NA	NA	NA	NA	NA	NA	NA	NA	MCHR2-AS1	MCHR2-AS1	MCHR2-AS1	MCHR2-AS1	MCHR2-AS1	NA	MCHR2-AS1	NA	SIM1
Region115	NA	NA	NA	NA	NA	NA	NA	NA	NA	ABCB5,ITGB8	ABCB5,ITGB8	NA	ABCB5,ITGB8	NA	NA	NA	NA	NA	RPL23P8,SP4	RPL23P8,SP4	RPL23P8,SP4	RPL23P8,SP4	RPL23P8,SP4	RPL23P8,SP4	RPL23P8,SP4	RPL23P8,SP4	RPL23P8,SP4
Region1150	NA	NA	NA	NA	NA	NA	NA	NA	NA	LRRC30	PTPRM	PTPRM	PTPRM	LRRC30	NA	PTPRM	NA	NA	NA	LAMA1	LAMA1,LINC00668	LINC00668	NA	NA	NA	NA	NA
Region1151	NA	NA	NA	NA	NA	NA	NA	NA	NA	NA	NA	NA	NA	NA	NA	NA	NA	NA	NA	CHD9	CASC16	NA	CASC16	NA	NA	NA	NA
Region1152	NA	NA	NA	NA	NA	NA	NA	NA	NA	HNRNPA3,LINC01116	HNRNPA3,LINC01116	HNRNPA3,LINC01116	HNRNPA3,LINC01116	HNRNPA3,LINC01116	HNRNPA3,LINC01116	HNRNPA3,LINC01116	NA	HNRNPA3,LINC01116	HOXD1,MTX2	HOXD1,MTX2	HOXD1,MTX2	HOXD1,MTX2	HOXD1,MTX2	HOXD1,MTX2	HOXD1,MTX2	HOXD1,MTX2	HOXD1,MTX2
Region1153	NA	NA	NA	NA	NA	NA	NA	NA	NA	NA	NA	NA	NA	NA	NA	NA	NA	NA	KHDRBS3,LOC286094	KHDRBS3	KHDRBS3	KHDRBS3	KHDRBS3,LOC286094	NA	KHDRBS3,LOC286094	NA	NA
Region1154	NA	NA	NA	NA	NA	NA	NA	NA	NA	NA	NA	NA	NA	NA	NA	NA	NA	NA	FLT4	OR2Y1	FLT4,OR2Y1	FLT4,OR2Y1	FLT4	FLT4,OR2Y1	FLT4,OR2Y1	FLT4	FLT4,OR2Y1
Region1155	NA	NA	NA	NA	NA	NA	NA	NA	NA	NA	LDB2	LDB2	NA	NA	NA	NA	NA	NA	LDB2,TAPT1-AS1	LDB2,TAPT1-AS1	LDB2,TAPT1-AS1	LDB2,TAPT1-AS1	LDB2,TAPT1-AS1	LDB2,TAPT1-AS1	NA	LDB2,TAPT1-AS1	LDB2,TAPT1-AS1
Region1156	NA	NA	NA	NA	NA	NA	NA	NA	NA	ZNF749	ZNF749	NA	NA	NA	NA	NA	NA	NA	NA	NA	NA	NA	NA	NA	NA	NA	NA
Region1157	NA	NA	NA	NA	NA	NA	NA	NA	NA	NA	NA	NA	ROBO1	NA	NA	NA	NA	NA	NA	NA	NA	NA	NA	NA	NA	NA	NA
Region1158	NA	NA	NA	NA	NA	NA	NA	NA	NA	NA	NA	NA	NA	NA	NA	NA	NA	NA	NA	FHIT,PTPRG	FHIT,PTPRG	FHIT,PTPRG	FHIT,PTPRG	NA	NA	NA	NA
Region1159	NA	NA	NA	NA	NA	NA	NA	NA	NA	NA	NA	NA	NA	NA	NA	NA	NA	NA	NA	DACH1,MZT1	NA	NA	NA	NA	NA	NA	NA
Region116	UBE2D3	UBE2D3	UBE2D3	UBE2D3	BATF3	BATF3	BATF3	BATF3	BATF3	NA	NA	NA	NA	NA	NA	NA	NA	NA	PPP2R5A	NENF,PPP2R5A,TMEM206	PPP2R5A	PPP2R5A	PPP2R5A	PPP2R5A	PPP2R5A	PPP2R5A	PPP2R5A
Region1160	NA	NA	NA	NA	NA	NA	NA	NA	NA	NA	NA	NA	NA	NA	NA	NA	NA	NA	DNAJA2	DNAJA2	DNAJA2	DNAJA2	DNAJA2	DNAJA2	DNAJA2	DNAJA2	DNAJA2
Region1161	NA	NA	NA	NA	NA	NA	NA	NA	NA	NA	NA	NA	NA	NA	NA	NA	NA	NA	NA	NA	NA	NA	NA	NA	NA	NA	NA
Region1162	NA	NA	NA	NA	NA	NA	NA	NA	NA	KIAA0319L	KIAA0319L	KIAA0319L	KIAA0319L	KIAA0319L	KIAA0319L	KIAA0319L	KIAA0319L	KIAA0319L	THRAP3	THRAP3	THRAP3	THRAP3	THRAP3	THRAP3	THRAP3	THRAP3	THRAP3
Region1163	NA	NA	NA	NA	NA	NA	NA	NA	NA	NA	LINC00397,LINC00433	NA	NA	NA	NA	NA	NA	NA	NA	NA	NA	NA	NA	NA	NA	NA	NA
Region1164	NA	NA	NA	NA	NA	NA	NA	NA	NA	NA	NA	NA	NA	NA	NA	NA	NA	NA	MIR3924,ZWINT	MIR3924,ZWINT	MIR3924,ZWINT	MIR3924,ZWINT	MIR3924,ZWINT	NA	NA	NA	NA
Region1165	NA	NA	NA	NA	NA	NA	NA	NA	NA	NA	GPC1,OTOS	GPC1,OTOS	GPC1,OTOS	GPC1,OTOS	GPC1,OTOS	NA	NA	NA	ANKMY1	ANKMY1	ANKMY1	ANKMY1	ANKMY1	ANKMY1	ANKMY1	ANKMY1	ANKMY1
Region1166	NA	NA	NA	NA	NA	NA	NA	NA	NA	NA	NA	NA	NA	NA	NA	NA	NA	NA	XPOT	C12orf66	C12orf66,XPOT	XPOT	XPOT	XPOT	XPOT	XPOT	XPOT
Region1167	NA	NA	NA	NA	NA	NA	NA	NA	NA	NA	NA	NA	NA	NA	NA	NA	NA	NA	KRBA2	KRBA2	KRBA2	KRBA2	KRBA2	KRBA2	KRBA2	KRBA2	KRBA2
Region1168	NA	NA	NA	NA	NA	NA	NA	NA	NA	NA	NA	NA	NA	NA	NA	NA	NA	NA	LINC00538	LINC00538	LINC00538	LINC00538	LINC00538	LINC00538	LINC00538	SMYD2	LINC00538
Region1169	NA	NA	NA	NA	NA	NA	NA	NA	NA	IFT57	IFT57	IFT57	IFT57	IFT57	IFT57	IFT57	IFT57	IFT57	NA	NA	NA	NA	NA	NA	NA	NA	NA
Region117	ERG	ERG	ERG	ERG	ERG	ERG	ERG	ERG	ERG	ETS2,PSMG1	ETS2,PSMG1	ETS2,PSMG1	ETS2,PSMG1	ETS2,PSMG1	NA	NA	NA	NA	PCP4	C21orf88,SH3BGR	DSCAM,PCP4	WRB	DSCAM,PCP4	C21orf88,SH3BGR	NA	NA	C21orf88,SH3BGR
Region1170	NA	NA	NA	NA	NA	NA	NA	NA	NA	WDR48	WDR48	WDR48	WDR48	WDR48	WDR48	WDR48	WDR48	WDR48	LHFPL2	LHFPL2	LHFPL2	LHFPL2	SCAMP1	LHFPL2	SCAMP1	LHFPL2	SCAMP1
Region1171	NA	NA	NA	NA	NA	NA	NA	NA	NA	NA	NA	NA	NA	NA	NA	NA	NA	NA	C13orf45,KCTD12	MYCBP2,SCEL	C13orf45,KCTD12	C13orf45,KCTD12	MYCBP2,SCEL	C13orf45,KCTD12	NA	C13orf45,KCTD12	NA
Region1172	NA	NA	NA	NA	NA	NA	NA	NA	NA	NA	NA	NA	NA	NA	NA	NA	NA	NA	NA	SNHG5	SNHG5,SYNCRIP	SYNCRIP	SNHG5,SYNCRIP	NA	NA	NA	NA
Region1173	NA	NA	NA	NA	NA	NA	NA	NA	NA	NA	NA	NA	NA	NA	NA	NA	NA	NA	EIF3H,LINC00536	EIF3H,LINC00536	EIF3H,LINC00536	EIF3H,LINC00536	EIF3H,LINC00536	NA	EIF3H,LINC00536	NA	EIF3H,LINC00536
Region1174	NA	NA	NA	NA	NA	NA	NA	NA	NA	NA	ESRRG,GPATCH2	ESRRG,GPATCH2	NA	ESRRG,GPATCH2	NA	NA	NA	NA	ESRRG	ESRRG	ESRRG	ESRRG	NA	NA	NA	NA	NA
Region1175	NA	NA	NA	NA	NA	NA	NA	NA	NA	CHURC1-FNTB	CHURC1-FNTB	CHURC1-FNTB	CHURC1-FNTB	CHURC1-FNTB	CHURC1-FNTB	CHURC1-FNTB	CHURC1-FNTB	CHURC1-FNTB	SYNE2	SYNE2	ESR2,SYNE2	SYNE2	SYNE2	SYNE2	SYNE2	SYNE2	SYNE2
Region1176	NA	NA	NA	NA	NA	NA	NA	NA	NA	NA	NA	NA	NA	NA	NA	NA	NA	NA	MEF2A	MEF2A	MEF2A	MEF2A	MEF2A	MEF2A	MEF2A	MEF2A	MEF2A
Region1177	NA	NA	NA	NA	NA	NA	NA	NA	NA	NA	NA	NA	NA	NA	NA	NA	NA	NA	TFB1M	TFB1M	TFB1M	TFB1M	TFB1M	TFB1M	TFB1M	TFB1M	TFB1M
Region1178	NA	NA	NA	NA	NA	NA	NA	NA	NA	NA	NA	NA	NA	NA	NA	NA	NA	NA	LINC01121	SIX3	SIX3	SIX3	SIX3	SIX2,SIX3	SIX3	LINC01121,SIX3	SIX3
Region1179	NA	NA	NA	NA	NA	NA	NA	NA	NA	NA	NA	NA	NA	NA	NA	NA	NA	NA	RGSL1	RGSL1	NA	RGSL1	RGSL1	NA	RGSL1	NA	NA
Region118	CBLB	CBLB	CBLB	CBLB	CBLB	CBLB	CBLB	CBLB	CBLB	CBLB,LINC00882	CBLB,LINC00882	CBLB,LINC00882	CBLB,LINC00882	CBLB,LINC00882	CBLB,LINC00882	CBLB,LINC00882	CBLB,LINC00882	CBLB,LINC00882	CBLB,LINC00882	ALCAM	CBLB,LINC00882	CBLB,LINC00882	CBLB,LINC00882	CBLB,LINC00882	CBLB,LINC00882	CBLB,LINC00882	CBLB,LINC00882
Region1180	NA	NA	NA	NA	NA	NA	NA	NA	NA	NA	NA	NA	NA	NA	NA	NA	NA	NA	NA	ADAMTS9-AS2,MIR548A2	ADAMTS9-AS2,MIR548A2	ADAMTS9-AS2,MIR548A2	NA	NA	NA	NA	NA
Region1181	NA	NA	NA	NA	NA	NA	NA	NA	NA	NA	NA	NA	NA	NA	NA	NA	NA	NA	CCDC141	ZNF385B	ZNF385B	CCDC141	CCDC141	NA	NA	NA	CCDC141
Region1182	NA	NA	NA	NA	NA	NA	NA	NA	NA	NA	NA	NA	NA	NA	NA	NA	NA	NA	IGLL1	CHCHD10,MMP11	CHCHD10,MMP11	CHCHD10,MMP11	CHCHD10,MMP11	CHCHD10,MMP11	CHCHD10,MMP11	CHCHD10,MMP11	CHCHD10,MMP11
Region1183	NA	NA	NA	NA	NA	NA	NA	NA	NA	NA	ATP10A	ATP10A	ATP10A	ATP10A	ATP10A	ATP10A	ATP10A	ATP10A	LINC00929,LOC100128714	NA	NA	NA	LINC00929,LOC100128714	NA	NA	NA	NA
Region1184	NA	NA	NA	NA	NA	NA	NA	NA	NA	NA	NA	NA	NA	NA	NA	NA	NA	NA	GALNT2	GALNT2	GALNT2	GALNT2	GALNT2	NA	AGT	NA	NA
Region1185	NA	NA	NA	NA	NA	NA	NA	NA	NA	ETHE1,IRGQ,XRCC1	IRGQ,XRCC1	ETHE1,IRGQ,XRCC1	ETHE1,IRGQ,XRCC1	ETHE1,IRGQ,XRCC1	ETHE1,XRCC1	ETHE1,XRCC1	ETHE1,XRCC1	ETHE1,XRCC1	NA	NA	NA	NA	NA	NA	NA	NA	NA
Region1186	NA	NA	NA	NA	NA	NA	NA	NA	NA	MYO1D	TMEM98	TMEM98	MYO1D	MYO1D	MYO1D	MYO1D	NA	TMEM98	NA	NA	NA	NA	NA	NA	NA	NA	NA
Region1187	NA	NA	NA	NA	NA	NA	NA	NA	NA	NA	NA	NA	NA	NA	NA	NA	NA	NA	RPRD1B	RPRD1B	RPRD1B	RPRD1B	TTI1	RPRD1B,TTI1	RPRD1B,TTI1	RPRD1B,TTI1	RPRD1B,TTI1
Region1188	NA	NA	NA	NA	NA	NA	NA	NA	NA	NA	NA	NA	NA	NA	NA	NA	NA	NA	NA	LINC00669	KC6,LINC00669	KC6,PIK3C3	NA	NA	NA	NA	NA
Region1189	NA	NA	NA	NA	NA	NA	NA	NA	NA	NA	NA	NA	NA	NA	NA	NA	NA	NA	NA	CNTN3	CNTN3	NA	NA	NA	NA	NA	NA
Region119	NA	NA	NA	NA	NA	NA	NA	NA	NA	NA	NA	NA	NA	NA	NA	NA	NA	NA	IMPAD1,LOC100507651	IMPAD1	FAM110B,LINC00588	FAM110B	LOC286177	FAM110B,LINC00588	IMPAD1,LOC100507651	NA	IMPAD1,LOC100507651
Region1190	NA	NA	NA	NA	NA	NA	NA	NA	NA	CPOX,GPR15	CPOX,GPR15	CPOX,GPR15	CPOX,GPR15	CPOX,GPR15	CPOX,GPR15	CPOX,GPR15	CPOX,GPR15	CPOX,GPR15	NA	NA	NA	NA	NA	NA	NA	NA	NA
Region1191	NA	NA	NA	NA	NA	NA	NA	NA	NA	NA	NA	NA	NA	NA	NA	NA	NA	NA	C3AR1	C3AR1	C3AR1	C3AR1	C3AR1	C3AR1	C3AR1	C3AR1	C3AR1
Region1192	NA	NA	NA	NA	NA	NA	NA	NA	NA	NA	NA	NA	NA	NA	NA	NA	NA	NA	PARVB	PARVB	PARVB	PARVB	PARVG	PARVG	PARVG	PARVG	PARVB
Region1193	NA	NA	NA	NA	NA	NA	NA	NA	NA	DIP2A	DIP2A	DIP2A	DIP2A	DIP2A	DIP2A	DIP2A	DIP2A	DIP2A	DIP2A	DIP2A	DIP2A	DIP2A	DIP2A	DIP2A	DIP2A	DIP2A	DIP2A
Region1194	NA	NA	NA	NA	NA	NA	NA	NA	NA	LOC644248	SNCA	SNCA	SNCA	GPRIN3	MMRN1	MMRN1	MMRN1	MMRN1	NA	NA	NA	NA	NA	NA	NA	NA	NA
Region1195	NA	NA	NA	NA	NA	NA	NA	NA	NA	NA	NA	NA	NA	NA	NA	NA	NA	NA	HDAC9	HDAC9	HDAC9	HDAC9	FERD3L,TWISTNB	NA	NA	NA	NA
Region1196	NA	NA	NA	NA	NA	NA	NA	NA	NA	PHACTR1	PHACTR1	PHACTR1	PHACTR1	PHACTR1	PHACTR1	PHACTR1	PHACTR1	NA	PHACTR1,RNU6-48P	PHACTR1,RNU6-48P	PHACTR1,RNU6-48P	PHACTR1,RNU6-48P	PHACTR1,RNU6-48P	NA	NA	NA	NA
Region1197	NA	NA	NA	NA	NA	NA	NA	NA	NA	NA	NA	NA	NA	NA	NA	NA	NA	NA	ROS1	DCBLD1	DCBLD1	ROS1	ROS1	DCBLD1	DCBLD1	DCBLD1	ROS1
Region1198	NA	NA	NA	NA	NA	NA	NA	NA	NA	NA	NA	NA	NA	NA	NA	NA	NA	NA	SYNJ2BP-COX16	SYNJ2BP-COX16	ADAM20,SYNJ2BP-COX16	SYNJ2BP-COX16	SYNJ2BP-COX16	MED6,SYNJ2BP-COX16	ADAM20,SYNJ2BP-COX16	SYNJ2BP-COX16	SYNJ2BP-COX16
Region1199	NA	NA	NA	NA	NA	NA	NA	NA	NA	NA	NA	NA	NA	NA	NA	NA	NA	NA	NA	MIR5684	MIR5684	NA	NA	NA	NA	NA	NA
Region120	PVR	PVR	IGSF23	PVR	PVR	PVR	PVR	PVR	PVR	NA	NA	NA	NA	NA	NA	NA	NA	NA	OPA3	OPA3	OPA3	OPA3	OPA3	OPA3	OPA3	OPA3	OPA3
Region1200	NA	NA	NA	NA	NA	NA	NA	NA	NA	NA	NA	NA	NA	NA	NA	NA	NA	NA	C7orf50	C7orf50	C7orf50	C7orf50	C7orf50	ZFAND2A	C7orf50	ZFAND2A	C7orf50
Region1201	NA	NA	NA	NA	NA	NA	NA	NA	NA	NA	NA	NA	NA	NA	NA	NA	NA	NA	PDE7A	PDE7A	PDE7A	PDE7A	PDE7A	PDE7A	PDE7A	PDE7A	PDE7A
Region1202	NA	NA	NA	NA	NA	NA	NA	NA	NA	NA	NA	NA	NA	NA	NA	NA	NA	NA	C3orf59,LOC151963	MB21D2	MB21D2	FGF12	MB21D2	MB21D2	MB21D2	MB21D2	MB21D2
Region1203	NA	NA	NA	NA	NA	NA	NA	NA	NA	NA	NA	NA	NA	NA	NA	NA	NA	NA	NA	NA	NA	NA	NA	NA	NA	NA	NA
Region1204	NA	NA	NA	NA	NA	NA	NA	NA	NA	NA	NA	NA	NA	NA	NA	NA	NA	NA	BRWD2	PPAPDC1A	MIR5694	BRWD2	PPAPDC1A	MIR5694	PPAPDC1A	MIR5694	PPAPDC1A
Region1205	NA	NA	NA	NA	NA	NA	NA	NA	NA	NA	NA	NA	NA	NA	NA	NA	NA	NA	EMP1	EMP1	EMP1	EMP1	EMP1	EMP1	EMP1	EMP1	EMP1
Region1206	NA	NA	NA	NA	NA	NA	NA	NA	NA	NA	NA	NA	NA	NA	NA	NA	NA	NA	NA	BAI3,NONE	NA	NA	NA	NA	NA	NA	NA
Region1207	NA	NA	NA	NA	NA	NA	NA	NA	NA	NA	NA	NA	NA	NA	NA	NA	NA	NA	AK9	FIG4	FIG4	FIG4	FIG4	FIG4	FIG4,MICAL1	FIG4	FIG4,MICAL1
Region1208	NA	NA	NA	NA	NA	NA	NA	NA	NA	NA	NA	NA	NA	NA	NA	NA	NA	NA	DDX58	DDX58	DDX58	DDX58	DDX58	ACO1,DDX58,LOC401497	DDX58	DDX58	DDX58
Region1209	NA	NA	NA	NA	NA	NA	NA	NA	NA	SND1	SND1	SND1	SND1	SND1	SND1	SND1	SND1	SND1	GRM8	ZNF800	ZNF800	GRM8	GRM8	ZNF800	ZNF800	ZNF800	ZNF800
Region121	NA	NA	NA	NA	NA	NA	NA	NA	NA	COG6	COG6	COG6	COG6	COG6	COG6	COG6	COG6	COG6	NA	LHFP	LHFP	NA	LHFP	LHFP	LHFP	NA	LHFP
Region1210	NA	NA	NA	NA	NA	NA	NA	NA	NA	NA	NA	NA	NA	NA	NA	NA	NA	NA	SP3	SP3	SP3	SP3	SP3	SP3	SP3	SP3	SP3
Region1211	NA	NA	NA	NA	NA	NA	NA	NA	NA	NA	NA	NA	NA	NA	NA	NA	NA	NA	CASP12	PDGFD	CASP12	CASP12,PDGFD	CASP12	CASP12	CASP12	CASP12,PDGFD	CASP12
Region1212	NA	NA	NA	NA	NA	NA	NA	NA	NA	NA	NA	NA	NA	NA	NA	NA	NA	NA	NA	NEDD4	NEDD4	NEDD4	NEDD4	NA	NEDD4	NA	NA
Region1213	NA	NA	NA	NA	NA	NA	NA	NA	NA	UPP2	UPP2	UPP2	UPP2	UPP2	NA	NA	UPP2	NA	ACVR1C,CYTIP	NA	ACVR1C,CYTIP	ACVR1C,CYTIP	ACVR1C,CYTIP	NA	ACVR1C,CYTIP	NA	NA
Region1214	NA	NA	NA	NA	NA	NA	NA	NA	NA	NA	NA	NA	NA	NA	NA	NA	NA	NA	NA	FRG1,LINC01060	FRG1,LINC01060	NA	FRG1,LINC01060	NA	NA	NA	NA
Region1215	NA	NA	NA	NA	NA	NA	NA	NA	NA	NA	NA	NA	NA	NA	NA	NA	NA	NA	GSG1L	GSG1L	GSG1L	GSG1L	GSG1L	GSG1L	GSG1L	GSG1L	GSG1L
Region1216	NA	NA	NA	NA	NA	NA	NA	NA	NA	STK39	STK39	STK39	STK39	STK39	STK39	STK39	STK39	STK39	STK39	STK39	STK39	STK39	STK39	STK39	STK39	STK39	STK39
Region1217	NA	NA	NA	NA	NA	NA	NA	NA	NA	NA	NA	NA	NA	NA	NA	NA	NA	NA	RARRES1	RARRES1	RARRES1	MFSD1	RARRES1	RARRES1	MFSD1,RARRES1	RARRES1	IQCJ-SCHIP1
Region1218	NA	NA	NA	NA	NA	NA	NA	NA	NA	GSAP	GSAP	GSAP	GSAP	GSAP	GSAP	GSAP	GSAP	GSAP	NA	NA	NA	NA	NA	NA	NA	NA	NA
Region1219	NA	NA	NA	NA	NA	NA	NA	NA	NA	NA	NA	NA	NA	NA	NA	NA	NA	NA	FGG	NPY2R,RBM46	FGG	FGG	NPY2R,RBM46	FGG	FGG	FGG,LRAT	FGG,LRAT
Region1220	NA	NA	NA	NA	NA	NA	NA	NA	NA	NA	NA	NA	NA	NA	NA	NA	NA	NA	DEFB115,MLLT10P1	DEFB115,MLLT10P1	DEFB115,MLLT10P1	DEFB115,MLLT10P1	DEFB115,MLLT10P1	DEFB115,MLLT10P1	DEFB115,MLLT10P1	DEFB115,MLLT10P1	DEFB115,MLLT10P1
Region1221	NA	NA	NA	NA	NA	NA	NA	NA	NA	NA	NA	NA	NA	NA	NA	NA	NA	NA	OC90	ADCY8,EFR3A	OC90	OC90	OC90	OC90	NA	NA	NA
Region1222	NA	NA	NA	NA	NA	NA	NA	NA	NA	NA	NA	NA	NA	NA	NA	NA	NA	NA	LINC00710	SFTA1P	LINC00710	NONE	NONE	LINC00710	NONE	LINC00710	LINC00710,SFTA1P
Region1223	NA	NA	NA	NA	NA	NA	NA	NA	NA	NA	NA	NA	NA	NA	NA	NA	NA	NA	SIPA1L3	SIPA1L3	SIPA1L3	SIPA1L3	SIPA1L3	NA	NA	NA	NA
Region1224	NA	NA	NA	NA	NA	NA	NA	NA	NA	NA	NA	NA	NA	NA	NA	NA	NA	NA	NA	SRRM4,SUDS3	NA	SRRM4,SUDS3	SRRM4,SUDS3	NA	NA	NA	NA
Region1225	NA	NA	NA	NA	NA	NA	NA	NA	NA	PPP3CA	PPP3CA	PPP3CA	PPP3CA	PPP3CA	PPP3CA	PPP3CA	PPP3CA	PPP3CA	NA	NA	NA	NA	NA	NA	NA	NA	NA
Region1226	NA	NA	NA	NA	NA	NA	NA	NA	NA	NA	NA	NA	FLRT2,LOC283585	NA	NA	NA	NA	NA	FLRT2,LOC283585	NA	FLRT2,LOC283585	FLRT2,LOC283585	FLRT2,LOC283585	FLRT2,LOC283585	NA	NA	FLRT2,LOC283585
Region1227	NA	NA	NA	NA	NA	NA	NA	NA	NA	NA	NA	NA	NA	NA	NA	NA	NA	NA	NA	C1orf94,GJB5	C1orf94,GJB5	C1orf94,GJB5	C1orf94,GJB5	NA	C1orf94,GJB5	C1orf94,GJB5	C1orf94,GJB5
Region1228	NA	NA	NA	NA	NA	NA	NA	NA	NA	NA	NA	NA	NA	NA	NA	NA	NA	NA	GPR115,PTCHD4	MUT	GPR115,OPN5	GPR115	GPR115	GPR115,OPN5	GPR115	NA	NA
Region1229	NA	NA	NA	NA	NA	NA	NA	NA	NA	HIVEP3	HIVEP3	HIVEP3	HIVEP3	HIVEP3	HIVEP3	HIVEP3	HIVEP3	HIVEP3	NA	NA	NA	NA	NA	NA	NA	NA	NA
Region123	CTSH	CTSH	CTSH	CTSH	CTSH	CTSH	CTSH	CTSH,RASGRF1	CTSH,RASGRF1	NA	NA	NA	NA	NA	NA	NA	NA	NA	TMED3	TMED3	TMED3	TMED3	TMED3	TMED3	TMED3	TMED3	TMED3
Region1230	NA	NA	NA	NA	NA	NA	NA	NA	NA	DUSP6,LOC728084	DUSP6,LOC728084	NA	NA	NA	NA	NA	NA	NA	KITLG,LOC728084	KITLG,LOC728084	NA	KITLG,LOC728084	KITLG,LOC728084	KITLG,LOC728084	NA	NA	NA
Region1231	NA	NA	NA	NA	NA	NA	NA	NA	NA	NA	HS6ST3	HS6ST3	HS6ST3	NA	NA	NA	NA	NA	ABCC4	ABCC4	ABCC4	ABCC4	ABCC4	ABCC4	ABCC4	ABCC4	ABCC4
Region1232	NA	NA	NA	NA	NA	NA	NA	NA	NA	NA	NA	NA	NA	NA	NA	NA	NA	NA	UQCRC2	UQCRC2	TMEM159	UQCRC2	UQCRC2	UQCRC2	TMEM159,UQCRC2	TMEM159,UQCRC2	UQCRC2
Region1233	NA	NA	NA	NA	NA	NA	NA	NA	NA	NA	NRXN3	NA	NRXN3	NRXN3	NA	NA	NA	NA	NA	ADCK1,NONE	NA	ADCK1,NONE	ADCK1,NONE	NA	NA	NA	NA
Region1234	NA	NA	NA	NA	NA	NA	NA	NA	NA	NA	LRRC63	NA	LRRC63	LRRC63	NA	NA	NA	NA	LCP1	SIAH3,ZC3H13	SIAH3,ZC3H13	LCP1	LCP1	LCP1	LCP1	LCP1	LCP1
Region1235	NA	NA	NA	NA	NA	NA	NA	NA	NA	NA	NA	NA	NA	NA	NA	NA	NA	NA	NA	NA	NA	D21S2088E,LOC339622	NA	NA	NA	NA	NA
Region1236	NA	NA	NA	NA	NA	NA	NA	NA	NA	GATAD2B	GATAD2B	GATAD2B	GATAD2B	GATAD2B	GATAD2B	GATAD2B	GATAD2B	GATAD2B	S100A9	PGLYRP3	PGLYRP3	PGLYRP4	PGLYRP3	PGLYRP3	PGLYRP4	S100A9	PGLYRP3
Region1237	NA	NA	NA	NA	NA	NA	NA	NA	NA	MIR4300,NONE	NA	NA	NONE	NONE	MIR4300,NONE	NA	MIR4300,NONE	MIR4300,NONE	NA	NA	NA	NA	NA	NA	NA	NA	NA
Region1238	NA	NA	NA	NA	NA	NA	NA	NA	NA	NA	NA	NA	NA	NA	NA	NA	NA	NA	ALG10B	ABCD2	ALG10B	ALG10B	ALG10B	ALG10B,CPNE8,KIF21A,NONE	NA	ALG10B	ALG10B,NONE
Region1239	NA	NA	NA	NA	NA	NA	NA	NA	NA	USP28	USP28	USP28	USP28	USP28	USP28	USP28	USP28	USP28	HTR3B	HTR3A	HTR3A	HTR3A	HTR3A	NA	HTR3B	NA	HTR3A
Region124	NA	NA	NA	NA	NA	NA	NA	NA	NA	NA	NA	NA	NA	NA	NA	NA	NA	NA	RPUSD3	SRGAP3	RPUSD3	RPUSD3	RPUSD3	RPUSD3	RPUSD3	RPUSD3	RPUSD3
Region1241	NA	NA	NA	NA	NA	NA	NA	NA	NA	GAB2	GAB2	GAB2	GAB2	RNU6-83P	KCTD21,RNU6-83P	KCTD21,RNU6-83P	GAB2,NARS2,RNU6-83P	KCTD21,RNU6-83P	GAB2	GAB2	GAB2	GAB2	GAB2	NA	NA	NA	NA
Region1242	NA	NA	NA	NA	NA	NA	NA	NA	NA	SLC44A3	SLC44A3	SLC44A3	SLC44A3	SLC44A3	NA	NA	NA	SLC44A3	ALG14	ALG14	ALG14	CNN3	ALG14	LOC729970	CNN3	ALG14	LOC729970
Region1243	NA	NA	NA	NA	NA	NA	NA	NA	NA	NA	ADAM7,NEFM	ADAM7,NEFM	ADAM7,NEFM	ADAM7,NEFM	NA	NA	NA	NA	DOCK5,NEFL	DOCK5,NEFL	DOCK5,NEFL	DOCK5,NEFL	DOCK5,NEFL	DOCK5,NEFL	DOCK5,NEFL	DOCK5,NEFL	DOCK5,NEFL
Region1245	NA	NA	NA	NA	NA	NA	NA	NA	NA	MPPED2	ARL14EP	ARL14EP	ARL14EP	ARL14EP	MPPED2	ARL14EP	ARL14EP	MPPED2	NA	DCDC5,MPPED2	DCDC5,MPPED2	NA	DCDC5,MPPED2	NA	NA	NA	NA
Region1246	NA	NA	NA	NA	NA	NA	NA	NA	NA	NA	CDH10	CDH10	CDH10	NA	NA	NA	NA	NA	NA	CDH10	NA	NA	NA	NA	NA	NA	NA
Region1247	NA	NA	NA	NA	NA	NA	NA	NA	NA	NA	NA	NA	NA	NA	NA	NA	NA	NA	TEAD1	TEAD1	TEAD1	TEAD1	TEAD1	TEAD1	TEAD1	TEAD1	TEAD1
Region1248	NA	NA	NA	NA	NA	NA	NA	NA	NA	NA	NA	NA	NA	NA	NA	NA	NA	NA	NA	NA	NA	NA	NA	NA	NA	NA	NA
Region1249	NA	NA	NA	NA	NA	NA	NA	NA	NA	NA	NA	NA	NA	NA	NA	NA	NA	NA	NA	GALNTL6	NA	NA	NA	NA	NA	NA	NA
Region125	NA	NA	NA	NA	NA	NA	NA	NA	NA	NA	DACH1	DACH1	DACH1	NA	NA	NA	NA	NA	LINC00348	LINC00348	DACH1	DACH1	LINC00348	LINC00348	LINC00348	LINC00348	LINC00348
Region1250	NA	NA	NA	NA	NA	NA	NA	NA	NA	NA	LCORL,NONE	NA	LCORL,NONE	LCORL,NONE	NA	NA	NA	NA	NA	NA	NA	NA	NA	NA	NA	NA	NA
Region1251	NA	NA	NA	NA	NA	NA	NA	NA	NA	NA	NA	NA	NA	NA	NA	NA	NA	NA	DESI2	DESI2	DESI2	DESI2	DESI2	DESI2	DESI2	DESI2	DESI2
Region1252	NA	NA	NA	NA	NA	NA	NA	NA	NA	UBE2W	UBE2W	UBE2W	UBE2W	UBE2W	UBE2W	UBE2W	UBE2W	UBE2W	NA	NA	NA	NA	NA	NA	NA	NA	NA
Region1253	NA	NA	NA	NA	NA	NA	NA	NA	NA	NA	NA	NA	NA	NA	NA	NA	NA	NA	NA	NA	NA	D21S2088E,LOC339622	NA	NA	NA	NA	NA
Region1254	NA	NA	NA	NA	NA	NA	NA	NA	NA	NA	NA	NA	NA	NA	NA	NA	NA	NA	BMP2,HAO1	BMP2,HAO1	BMP2,HAO1	BMP2,HAO1	BMP2,HAO1	NA	NA	NA	NA
Region1255	NA	NA	NA	NA	NA	NA	NA	NA	NA	NA	NA	NA	NA	NA	NA	NA	NA	NA	NPC2,SYNDIG1L,VRTN	NPC2	NPC2	NPC2	NPC2	VRTN	NPC2,SYNDIG1L,VRTN	NPC2,SYNDIG1L,VRTN	NPC2
Region1256	NA	NA	NA	NA	NA	NA	NA	NA	NA	NPHP3-ACAD11	NPHP3-ACAD11	NPHP3-ACAD11	NPHP3-ACAD11	NPHP3-ACAD11	NPHP3-ACAD11	NPHP3-ACAD11	NPHP3-ACAD11	NPHP3-ACAD11	NA	CPNE4	NA	CPNE4	CPNE4	CPNE4	CPNE4	CPNE4	CPNE4
Region1257	NA	NA	NA	NA	NA	NA	NA	NA	NA	NA	NA	NA	NA	NA	NA	NA	NA	NA	LINC01003,XRCC2	LINC01003,XRCC2	LINC01003,XRCC2	LINC01003,XRCC2	ACTR3B,DPP6	NA	NA	NA	NA
Region1258	NA	NA	NA	NA	NA	NA	NA	NA	NA	NA	NA	NA	NA	NA	NA	NA	NA	NA	NA	INPP4B	INPP4B	INPP4B	INPP4B	INPP4B	INPP4B	INPP4B	INPP4B
Region126	CHRNA9,RHOH	CHRNA9,RHOH	CHRNA9,RHOH	CHRNA9,RHOH	CHRNA9,RHOH	CHRNA9,RHOH	CHRNA9,RHOH	CHRNA9,RHOH	CHRNA9,RHOH	RHOH	APBB2	APBB2	RHOH	RHOH	RHOH	RHOH	RHOH	RHOH	NA	NA	NA	NA	NA	NA	NA	NA	NA
Region1260	NA	NA	NA	NA	NA	NA	NA	NA	NA	RABGAP1L	RABGAP1L	RABGAP1L	RABGAP1L	RABGAP1L	RABGAP1L	RABGAP1L	RABGAP1L	RABGAP1L	RABGAP1L	GPR52	GPR52,RABGAP1L	GPR52	RABGAP1L	RABGAP1L	NA	RABGAP1L	NA
Region1261	NA	NA	NA	NA	NA	NA	NA	NA	NA	NA	NA	NA	NA	NA	NA	NA	NA	NA	NA	THRB	THRB	THRB	THRB	NA	NA	NA	NA
Region1262	NA	NA	NA	NA	NA	NA	NA	NA	NA	CCR6	FGFR1OP	FGFR1OP	CCR6	CCR6	CCR6	CCR6	CCR6	CCR6	UNC93A	UNC93A	NA	UNC93A	UNC93A	NA	NA	NA	NA
Region1263	NA	NA	NA	NA	NA	NA	NA	NA	NA	NA	NA	NA	NA	NA	NA	NA	NA	NA	MSANTD3,TEX10	MSANTD3,TEX10	MSANTD3,TEX10	MSANTD3,TEX10	MSANTD3,TEX10	MSANTD3,TEX10	MSANTD3,TEX10	MSANTD3,TEX10	MSANTD3,TEX10
Region1264	NA	NA	NA	NA	NA	NA	NA	NA	NA	TFPI2	TFPI2	TFPI2	TFPI2	TFPI2	TFPI2	TFPI2	TFPI2	TFPI2	CCDC132	CCDC132	CCDC132	CCDC132	CCDC132	CCDC132	CCDC132	CCDC132	CCDC132
Region1265	NA	NA	NA	NA	NA	NA	NA	NA	NA	NA	NA	NA	NA	NA	NA	NA	NA	NA	SH3BP5	ANKRD28	ANKRD28	ANKRD28	SH3BP5	SH3BP5	SH3BP5	SH3BP5	SH3BP5
Region1266	NA	NA	NA	NA	NA	NA	NA	NA	NA	NA	NA	NA	NA	NA	NA	NA	NA	NA	NA	DIO3OS,MEG9	DIO3OS,MEG9	DIO3OS,MEG9	DIO3OS,MEG9	NA	DIO3OS,MEG9	NA	NA
Region1267	NA	NA	NA	NA	NA	NA	NA	NA	NA	NA	NA	NA	NA	NA	NA	NA	NA	NA	TRDMT1	TRDMT1	TRDMT1	VIM	TRDMT1	TRDMT1	TRDMT1	VIM	TRDMT1
Region1268	NA	NA	NA	NA	NA	NA	NA	NA	NA	NA	NA	NA	NA	NA	NA	NA	NA	NA	MIR548N	OSBPL6	MIR548N	MIR548N	MIR548N	MIR548N	MIR548N	MIR548N	MIR548N
Region1269	NA	NA	NA	NA	NA	NA	NA	NA	NA	NA	NA	NA	NA	NA	NA	NA	NA	NA	PDSS2	SOBP	SOBP	PDSS2	PDSS2	PDSS2	SOBP	SOBP	PDSS2
Region127	NA	NA	NA	NA	NA	NA	NA	NA	NA	PLCL2	PLCL2	PLCL2	PLCL2	PLCL2	PLCL2	PLCL2	PLCL2	PLCL2	RFTN1	RFTN1	RFTN1	RFTN1	RFTN1	RFTN1	RFTN1	RFTN1	RFTN1
Region1270	NA	NA	NA	NA	NA	NA	NA	NA	NA	CSMD1	CSMD1	CSMD1	NA	CSMD1	NA	NA	NA	NA	NA	NA	CSMD1	NA	NA	NA	NA	NA	NA
Region1271	NA	NA	NA	NA	NA	NA	NA	NA	NA	NA	NA	NA	NA	NA	NA	NA	NA	NA	NA	AJAP1,MIR4417	AJAP1,MIR4417	AJAP1,MIR4417	AJAP1,MIR4417	AJAP1,MIR4417	AJAP1,MIR4417	NA	AJAP1,MIR4417
Region1272	NA	NA	NA	NA	NA	NA	NA	NA	NA	NA	NA	NA	NA	NA	NA	NA	NA	NA	BAZ1A	BAZ1A	BAZ1A	BAZ1A	BAZ1A	BAZ1A	BAZ1A	BAZ1A	BAZ1A
Region1273	NA	NA	NA	NA	NA	NA	NA	NA	NA	NA	DPT,XCL1	DPT,XCL1	DPT,XCL1	DPT,XCL1	DPT,XCL1	DPT,XCL1	NA	NA	NA	LOC100505918,XCL2	NA	NA	LOC100505918,XCL2	NA	NA	NA	NA
Region1274	NA	NA	NA	NA	NA	NA	NA	NA	NA	CTAGE1,RBBP8	NA	CTAGE1,RBBP8	RBBP8	CTAGE1,RBBP8	NA	NA	NA	CTAGE1,RBBP8	CTAGE1,RBBP8	CTAGE1,RBBP8	CTAGE1,RBBP8	CTAGE1,RBBP8	CTAGE1,RBBP8	CTAGE1,RBBP8	CTAGE1,RBBP8	CTAGE1,RBBP8	CTAGE1,RBBP8
Region1275	NA	NA	NA	NA	NA	NA	NA	NA	NA	NA	NA	NA	NA	NA	NA	NA	NA	NA	NA	NA	NA	MIR4275,PCDH7	NA	NA	NA	NA	NA
Region1276	NA	NA	NA	NA	NA	NA	NA	NA	NA	NA	HFM1,ZNF644	HFM1,ZNF644	HFM1,ZNF644	HFM1,ZNF644	NA	NA	NA	HFM1,ZNF644	HFM1,ZNF644	HFM1	ZNF644	HFM1	HFM1	HFM1	ZNF644	ZNF644	HFM1
Region1277	NA	NA	NA	NA	NA	NA	NA	NA	NA	NA	NA	NA	NA	NA	NA	NA	NA	NA	NA	NA	NA	NA	NA	NA	NA	NA	NA
Region1278	NA	NA	NA	NA	NA	NA	NA	NA	NA	NA	NA	NA	NA	NA	NA	NA	NA	NA	NA	ENPP1	ENPP1	ENPP1	ENPP1	NA	NA	NA	NA
Region1279	NA	NA	NA	NA	NA	NA	NA	NA	NA	NA	NA	NA	NA	NA	NA	NA	NA	NA	NA	NELL1	NA	NA	NA	NA	NA	NA	NA
Region128	ADO,ZNF365	ADO,ZNF365	ADO,ZNF365	ADO,ZNF365	ADO,ZNF365	ADO,ZNF365	ADO,ZNF365	ADO,ZNF365	ADO,ZNF365	ZNF365	REEP3	REEP3	ZNF365	ZNF365	ZNF365	ZNF365	ZNF365	ZNF365	ARID5B	ARID5B	ARID5B	ARID5B	ARID5B	ARID5B	ARID5B	ARID5B	ARID5B
Region1280	NA	NA	NA	NA	NA	NA	NA	NA	NA	FLJ35024	FLJ35024	FLJ35024,SMARCA2	FLJ35024	SMARCA2	NA	NA	NA	NA	NA	FLJ35024,SMARCA2	NA	NA	NA	NA	NA	NA	NA
Region1281	NA	NA	NA	NA	NA	NA	NA	NA	NA	NA	NA	NA	NA	NA	NA	NA	NA	NA	GRXCR1	NA	GRXCR1,KCTD8	KCTD8	GRXCR1	GRXCR1	GRXCR1	NA	NA
Region1282	NA	NA	NA	NA	NA	NA	NA	NA	NA	ANKDD1A,PLEKHO2	ANKDD1A,PLEKHO2	ANKDD1A,PLEKHO2	ANKDD1A,PLEKHO2	ANKDD1A,PLEKHO2	ANKDD1A,PLEKHO2	ANKDD1A,PLEKHO2	ANKDD1A,PLEKHO2	ANKDD1A,PLEKHO2	NA	NA	NA	NA	NA	NA	NA	NA	NA
Region1283	NA	NA	NA	NA	NA	NA	NA	NA	NA	NA	NA	NA	NA	NA	NA	NA	NA	NA	NA	APOB,LOC645949	HS1BP3,RHOB	APOB,LOC645949	HS1BP3,RHOB	NA	NA	NA	HS1BP3,RHOB
Region1284	NA	NA	NA	NA	NA	NA	NA	NA	NA	NA	HNRNPKP3,LOC100507205	NA	NA	NA	NA	NA	NA	NA	NA	NA	NA	NA	NA	NA	NA	NA	NA
Region1285	NA	NA	NA	NA	NA	NA	NA	NA	NA	NA	NA	NA	NA	NA	NA	NA	NA	NA	BTG3,C21orf91-OT1	C21orf37	C21orf37	BTG3,C21orf91-OT1	BTG3,C21orf91-OT1	BTG3,C21orf91-OT1	BTG3,C21orf91-OT1	BTG3,C21orf91-OT1	BTG3,C21orf91-OT1
Region1286	NA	NA	NA	NA	NA	NA	NA	NA	NA	NA	OR4C11,OR4P4	NA	NA	NA	NA	NA	NA	NA	NA	NA	NA	NA	NA	NA	NA	NA	NA
Region1287	NA	NA	NA	NA	NA	NA	NA	NA	NA	NA	NA	NA	NA	NA	NA	NA	NA	NA	NA	ADAMTS17	NA	ADAMTS17	ADAMTS17	NA	ADAMTS17	NA	NA
Region1289	NA	NA	NA	NA	NA	NA	NA	NA	NA	NA	NA	NA	NA	NA	NA	NA	NA	NA	NIPA1	CYFIP1	CYFIP1	CYFIP1	CYFIP1	NA	CYFIP1	NIPA1	NIPA1
Region129	NA	NA	NA	NA	NA	NA	NA	NA	NA	L3MBTL3	L3MBTL3	L3MBTL3	L3MBTL3	L3MBTL3	L3MBTL3	L3MBTL3	L3MBTL3	L3MBTL3	ARHGAP18	ARHGAP18	ARHGAP18	ARHGAP18	ARHGAP18	ARHGAP18	SMLR1,TMEM200A	ARHGAP18	ARHGAP18
Region1290	NA	NA	NA	NA	NA	NA	NA	NA	NA	IL17B,MIR143HG	IL17B,MIR143HG	IL17B,MIR143HG	IL17B,MIR143HG	IL17B,MIR143HG	NA	NA	NA	NA	NA	AFAP1L1	AFAP1L1	AFAP1L1	AFAP1L1	NA	NA	NA	NA
Region1291	NA	NA	NA	NA	NA	NA	NA	NA	NA	NA	NA	NA	NA	NA	NA	NA	NA	NA	NA	BAIAP2L1,NPTX2	NA	LMTK2,OCM2	BAIAP2L1,NPTX2	NA	NA	NA	NA
Region1292	NA	NA	NA	NA	NA	NA	NA	NA	NA	NA	LINC00669,MIR4318	NA	LINC00669,MIR4318	NA	NA	NA	NA	NA	NA	LINC00669,MIR4318	NA	NA	NA	NA	NA	NA	NA
Region1293	NA	NA	NA	NA	NA	NA	NA	NA	NA	NA	ASB3,NRXN1	NA	NA	NA	NA	NA	NA	NA	NA	ASB3,NRXN1	ASB3,NRXN1	NA	NA	ASB3,NRXN1	NA	NA	NA
Region1294	NA	NA	NA	NA	NA	NA	NA	NA	NA	TNFAIP8L3	TNFAIP8L3	TNFAIP8L3	TNFAIP8L3	TNFAIP8L3	NA	CYP19A1,TNFAIP8L3	CYP19A1,TNFAIP8L3	CYP19A1	MAPK6	MAPK6	MAPK6	MAPK6	MAPK6	MAPK6	MAPK6	MAPK6	MAPK6
Region1295	NA	NA	NA	NA	NA	NA	NA	NA	NA	NA	NA	NA	NA	NA	NA	NA	NA	NA	NA	NA	NA	NA	NA	NA	NA	NA	NA
Region1296	NA	NA	NA	NA	NA	NA	NA	NA	NA	NA	STEAP4,ZNF804B	NA	STEAP4,ZNF804B	DPY19L2P4	NA	NA	NA	NA	NA	NA	NA	NA	NA	NA	NA	NA	NA
Region1297	NA	NA	NA	NA	NA	NA	NA	NA	NA	NA	NA	NA	NA	NA	NA	NA	NA	NA	STMN2	STMN2	STMN2	STMN2	STMN2	STMN2	STMN2	STMN2	STMN2
Region1298	NA	NA	NA	NA	NA	NA	NA	NA	NA	NA	EYS	NA	EYS	NA	NA	NA	NA	NA	NA	NA	NA	NA	NA	NA	NA	NA	NA
Region1299	NA	NA	NA	NA	NA	NA	NA	NA	NA	NA	NA	NA	NA	NA	NA	NA	NA	NA	NA	NA	NA	NA	NA	NA	NA	NA	NA
Region13	EVI5	EVI5	EVI5	EVI5	FAM69A	FAM69A	FAM69A,TGFBR3	FAM69A	FAM69A	FAM69A	EVI5	EVI5	FAM69A	FAM69A	FAM69A	FAM69A	FAM69A	FAM69A	NA	NA	NA	NA	NA	NA	NA	NA	NA
Region130	ANKRD55	NA	NA	ANKRD55	ANKRD55	ANKRD55	ANKRD55	ANKRD55	ANKRD55	NA	NA	NA	NA	NA	NA	NA	NA	NA	IL31RA	IL31RA	IL31RA	IL31RA	IL31RA	IL31RA	IL31RA	IL31RA	IL31RA
Region1300	NA	NA	NA	NA	NA	NA	NA	NA	NA	BAZ2B	BAZ2B	BAZ2B	BAZ2B	BAZ2B	BAZ2B	BAZ2B	BAZ2B	BAZ2B	NA	NA	NA	NA	NA	NA	NA	NA	NA
Region1301	NA	NA	NA	NA	NA	NA	NA	NA	NA	NA	NA	NA	NA	NA	NA	NA	NA	NA	NA	EPHA5	LOC401134,TECRL	NA	NA	NA	NA	NA	NA
Region1302	NA	NA	NA	NA	NA	NA	NA	NA	NA	NA	NA	NA	NA	NA	NA	NA	NA	NA	ELK3,LTA4H	CCDC38	ELK3,LTA4H	ELK3,LTA4H	ELK3,LTA4H	ELK3,LTA4H	ELK3,LTA4H	ELK3,LTA4H	ELK3,LTA4H
Region1303	NA	NA	NA	NA	NA	NA	NA	NA	NA	NA	NA	NA	NA	NA	NA	NA	NA	NA	TCF4	TCF4	TCF4	TCF4	TCF4	NA	NA	NA	NA
Region1304	NA	NA	NA	NA	NA	NA	NA	NA	NA	MAPRE1	MAPRE1	MAPRE1	MAPRE1	MAPRE1	MAPRE1	MAPRE1	MAPRE1	MAPRE1	NA	NA	NA	NA	NA	NA	NA	NA	NA
Region1305	NA	NA	NA	NA	NA	NA	NA	NA	NA	NA	NA	NA	NA	NA	NA	NA	NA	NA	CEACAM3	GRIK5	GRIK5	CEACAM3	CEACAM3	CEACAM3	CEACAM3	GRIK5	CEACAM3,CEACAM4
Region1306	NA	NA	NA	NA	NA	NA	NA	NA	NA	NA	NA	NA	NA	NA	NA	NA	NA	NA	TLE3,UACA	TLE3,UACA	TLE3,UACA	TLE3,UACA	TLE3,UACA	NA	NA	NA	NA
Region1307	NA	NA	NA	NA	NA	NA	NA	NA	NA	NA	NA	NA	NA	NA	NA	NA	NA	NA	NA	PEX2,ZFHX4	PEX2,ZFHX4	PEX2,ZFHX4	PEX2,ZFHX4	PEX2,ZFHX4	PEX2,ZFHX4	NA	NA
Region1308	NA	NA	NA	NA	NA	NA	NA	NA	NA	NA	NA	NA	NA	NA	NA	NA	NA	NA	NA	LOC100996590,TMEM38B	NA	NA	NA	NA	NA	NA	NA
Region131	NA	NA	NA	NA	NA	NA	NA	NA	NA	NA	NA	NA	NA	NA	NA	NA	NA	NA	CD83,JARID2	DTNBP1	DTNBP1	CD83,JARID2	DTNBP1	DTNBP1	DTNBP1	NA	DTNBP1
Region1310	NA	NA	NA	NA	NA	NA	NA	NA	NA	NA	NA	BCHE,SLITRK3	NA	NA	NA	NA	NA	NA	NA	NA	NA	NA	NA	NA	NA	NA	NA
Region1311	NA	NA	NA	NA	NA	NA	NA	NA	NA	NA	LOC349160	LOC349160	NA	NA	NA	NA	NA	NA	CHRM2,LUZP6	CHRM2,LUZP6	CHRM2,LUZP6	CHRM2,LUZP6	CHRM2,LUZP6	NA	NA	NA	NA
Region1312	NA	NA	NA	NA	NA	NA	NA	NA	NA	NA	NA	NA	NA	NA	NA	NA	NA	NA	NA	RALYL,SNX16	NA	RALYL,SNX16	NA	NA	NA	NA	NA
Region1313	NA	NA	NA	NA	NA	NA	NA	NA	NA	NA	NA	NA	NA	NA	NA	NA	NA	NA	FBXO28	FBXO28	FBXO28	FBXO28	FBXO28	FBXO28	FBXO28	FBXO28	FBXO28
Region1314	NA	NA	NA	NA	NA	NA	NA	NA	NA	NA	KIAA1462,MTPAP	KIAA1462,MTPAP	KIAA1462,MTPAP	KIAA1462,MTPAP	NA	NA	NA	KIAA1462,MTPAP	NA	NA	NA	NA	NA	NA	NA	NA	NA
Region1315	NA	NA	NA	NA	NA	NA	NA	NA	NA	NA	NA	NA	NA	NA	NA	NA	NA	NA	SLC22A2	LPA	SLC22A3	SLC22A1	SLC22A1	LPA,SLC22A2	SLC22A2	SLC22A2	LPA
Region1316	NA	NA	NA	NA	NA	NA	NA	NA	NA	NA	NA	NA	NA	NA	NA	NA	NA	NA	KCNJ12,MAP2K3	CDRT15L2,LOC100287072	KCNJ12	KCNJ12	MAP2K3	LOC440416	NA	NA	NA
Region1317	NA	NA	NA	NA	NA	NA	NA	NA	NA	NA	NA	NA	NA	NA	NA	NA	NA	NA	NA	NA	NA	NA	NA	NA	NA	NA	NA
Region1318	NA	NA	NA	NA	NA	NA	NA	NA	NA	NA	NA	NA	NA	NA	NA	NA	NA	NA	IYD,PLEKHG1	IYD,PLEKHG1	IYD,PLEKHG1	IYD,PLEKHG1	IYD,PLEKHG1	IYD,PLEKHG1	NA	IYD,PLEKHG1	IYD,PLEKHG1
Region1319	NA	NA	NA	NA	NA	NA	NA	NA	NA	NA	NA	NA	NA	NA	NA	NA	NA	NA	NA	ACO1,LOC401497	NA	NA	ACO1,LOC401497	NA	NA	NA	NA
Region132	NA	NA	NA	NA	NA	NA	NA	NA	NA	NA	NA	NA	NA	NA	NA	NA	NA	NA	NA	PTPRD	PTPRD	NA	NA	NA	NA	NA	NA
Region1320	NA	NA	NA	NA	NA	NA	NA	NA	NA	NA	NA	NA	NA	NA	NA	NA	NA	NA	REG3G,SNAR-H	REG3G,SNAR-H	REG3G,SNAR-H	REG3G,SNAR-H	REG3G,SNAR-H	NA	NA	NA	NA
Region1321	NA	NA	NA	NA	NA	NA	NA	NA	NA	NA	KCNJ3	NA	KCNJ3	NA	NA	NA	NA	NA	NA	GALNT13,RPRM	NA	GALNT13,RPRM	NA	NA	NA	NA	NA
Region1322	NA	NA	NA	NA	NA	NA	NA	NA	NA	PMF1,PMF1-BGLAP	PMF1,PMF1-BGLAP	PMF1,PMF1-BGLAP	PMF1,PMF1-BGLAP	PMF1,PMF1-BGLAP	PMF1,PMF1-BGLAP	PMF1,PMF1-BGLAP	PMF1,PMF1-BGLAP	PMF1,PMF1-BGLAP	IQGAP3	IQGAP3	IQGAP3	IQGAP3	IQGAP3	IQGAP3	IQGAP3	IQGAP3	IQGAP3
Region1323	NA	NA	NA	NA	NA	NA	NA	NA	NA	NA	TMEM178B	TMEM178B	TMEM178B	RAB19	NA	NA	NA	NA	TMEM178B	TMEM178B	NA	NA	TMEM178B	NA	NA	NA	TMEM178B
Region1324	NA	NA	NA	NA	NA	NA	NA	NA	NA	NA	NA	NA	NA	NA	NA	NA	NA	NA	NA	MIR548AJ2	MIR548AJ2	NA	NA	NA	NA	NA	NA
Region1325	NA	NA	NA	NA	NA	NA	NA	NA	NA	NA	NA	NA	NA	NA	NA	NA	NA	NA	ATF2	CHN1	CHN1	ATF2	ATF2	ATF2	CHN1	CHN1	CHN1
Region1326	NA	NA	NA	NA	NA	NA	NA	NA	NA	NA	NA	NA	NA	NA	NA	NA	NA	NA	FAM178A	FAM178A	FAM178A	FAM178A	FAM178A	FAM178A	FAM178A	FAM178A	FAM178A
Region1328	NA	NA	NA	NA	NA	NA	NA	NA	NA	NA	NA	NA	NA	NA	NA	NA	NA	NA	OSBPL3	OSBPL3	OSBPL3	OSBPL3	OSBPL3	OSBPL3	OSBPL3	OSBPL3	OSBPL3
Region1329	NA	NA	NA	NA	NA	NA	NA	NA	NA	NA	NA	NA	NA	NA	NA	NA	NA	NA	AREG	BTC	AREG,BTC	BTC	BTC	AREG	NA	NA	NA
Region133	FRMD6,GNG2	FRMD6,GNG2	FRMD6,GNG2	FRMD6,GNG2	FRMD6,GNG2	FRMD6,GNG2	FRMD6,GNG2	FRMD6,GNG2	FRMD6,GNG2	NA	NA	NA	NA	NA	NA	NA	NA	NA	NA	NA	NA	NA	NA	NA	NA	NA	NA
Region1330	NA	NA	NA	NA	NA	NA	NA	NA	NA	NA	SAMD5,STXBP5	SAMD5,STXBP5	SAMD5,STXBP5	SAMD5,STXBP5	NA	NA	NA	NA	NA	NA	NA	ADGB,RAB32	NA	NA	NA	NA	NA
Region1331	NA	NA	NA	NA	NA	NA	NA	NA	NA	VIPAS39	VIPAS39	VIPAS39	VIPAS39	VIPAS39	VIPAS39	VIPAS39	VIPAS39	VIPAS39	TMEM63C	TMEM63C	TMEM63C	TMEM63C	TMEM63C	TMEM63C	TMEM63C	NA	TMEM63C
Region1332	NA	NA	NA	NA	NA	NA	NA	NA	NA	NA	NA	NA	NA	NA	NA	NA	NA	NA	POU6F2	VPS41	VPS41	VPS41	VPS41	POU6F2	VPS41	POU6F2,VPS41	POU6F2
Region1333	NA	NA	NA	NA	NA	NA	NA	NA	NA	VWA5B1	KIF17	KIF17	KIF17	KIF17	VWA5B1	VWA5B1	KIF17	KIF17	NA	NA	NA	NA	NA	NA	NA	NA	NA
Region1334	NA	NA	NA	NA	NA	NA	NA	NA	NA	NA	NA	NA	NA	NA	NA	NA	NA	NA	NA	FSTL5,NAF1	NA	FSTL5,NAF1	NA	NA	NA	NA	NA
Region1335	NA	NA	NA	NA	NA	NA	NA	NA	NA	NA	NA	NA	NA	NA	NA	NA	NA	NA	KCTD16,PRELID2	KCTD16,PRELID2	KCTD16,PRELID2	NA	KCTD16,PRELID2	NA	NA	NA	NA
Region1336	NA	NA	NA	NA	NA	NA	NA	NA	NA	NA	NA	NA	NA	NA	NA	NA	NA	NA	EEF1DP3	B3GALTL,RXFP2	EEF1DP3	EEF1DP3	B3GALTL,RXFP2	NA	EEF1DP3	NA	EEF1DP3,FRY-AS1
Region1337	NA	NA	NA	NA	NA	NA	NA	NA	NA	NA	NA	NA	NA	NA	NA	NA	NA	NA	NA	CDH8,LOC729159	CDH8,LOC729159	NA	NA	NA	NA	NA	NA
Region1338	NA	NA	NA	NA	NA	NA	NA	NA	NA	NA	NA	NA	NA	NA	NA	NA	NA	NA	NA	NOX4	NOX4	DISC1FP1	NA	NA	NA	DISC1FP1	NA
Region1339	NA	NA	NA	NA	NA	NA	NA	NA	NA	NA	NA	NA	NA	NA	NA	NA	NA	NA	NA	NAALADL2	NAALADL2	NA	NA	NA	NA	NA	NA
Region134	ZEB1-AS1,ZNF438	ZEB1-AS1,ZNF438	ZEB1-AS1,ZNF438	ZEB1-AS1,ZNF438	ZEB1-AS1,ZNF438	NA	ZEB1-AS1,ZNF438	ZEB1-AS1,ZNF438	ZEB1-AS1,ZNF438	NA	SVILP1,ZNF438	SVILP1,ZNF438	SVILP1,ZNF438	SVILP1,ZNF438	NA	NA	NA	SVILP1,ZNF438	NA	NA	NA	NA	NA	NA	NA	NA	NA
Region1340	NA	NA	NA	NA	NA	NA	NA	NA	NA	NA	NA	NA	NA	NA	NA	NA	NA	NA	IQCG	IQCG	IQCG	IQCG	IQCG	IQCG	IQCG	LRCH3	IQCG
Region1341	NA	NA	NA	NA	NA	NA	NA	NA	NA	NA	MIR2054,NONE	MIR2054,NONE	NA	NA	NA	NA	NA	NA	NA	NA	NA	NA	NA	NA	NA	NA	NA
Region1342	NA	NA	NA	NA	NA	NA	NA	NA	NA	NT5C2	NT5C2	NT5C2	NT5C2	NT5C2	GBF1,NT5C2,PDCD11	NT5C2	GBF1,NT5C2,PDCD11	GBF1,NT5C2,PDCD11	NA	NA	NA	NA	NA	NA	NA	NA	NA
Region1343	NA	NA	NA	NA	NA	NA	NA	NA	NA	NA	NA	NA	NA	NA	NA	NA	NA	NA	AQR	AQR	AQR	AQR	AQR	AQR	AQR	AQR	AQR
Region1344	NA	NA	NA	NA	NA	NA	NA	NA	NA	NA	NA	NA	NA	NA	NA	NA	NA	NA	GRM5-AS1	GRM5	GRM5	CTSC	GRM5-AS1	CTSC	CTSC,GRM5,GRM5-AS1	NA	CTSC
Region1345	NA	NA	NA	NA	NA	NA	NA	NA	NA	NA	NA	NA	NA	NA	NA	NA	NA	NA	NA	PLCB4	PLCB4	PLCB4	NA	NA	NA	NA	NA
Region1346	NA	NA	NA	NA	NA	NA	NA	NA	NA	NA	NA	NA	NA	NA	NA	NA	NA	NA	AXIN2,RGS9	AXIN2,RGS9	AXIN2,RGS9	AXIN2,RGS9	AXIN2,RGS9	AXIN2,RGS9	AXIN2,RGS9	NA	AXIN2,RGS9
Region1348	NA	NA	NA	NA	NA	NA	NA	NA	NA	NA	NA	NA	NA	NA	NA	NA	NA	NA	NA	NA	NA	NA	NA	NA	NA	NA	NA
Region1349	NA	NA	NA	NA	NA	NA	NA	NA	NA	VPS37A	VPS37A	VPS37A	VPS37A	VPS37A	VPS37A	VPS37A	VPS37A	VPS37A	FGF20	FGF20	FGF20	FGF20	MSR1	FGF20	FGF20	FGF20	FGF20
Region135	NA	NA	NA	NA	NA	NA	NA	NA	NA	NA	C2orf47,SPATS2L	C2orf47,C2orf69,FTCDNL1,SPATS2L	C2orf47,SPATS2L	C2orf47,SPATS2L	C2orf69,FTCDNL1	C2orf69,FTCDNL1	C2orf69,FTCDNL1	C2orf69,FTCDNL1	SGOL2	SGOL2	SGOL2	AOX2P	SGOL2	AOX2P	AOX2P	AOX1	SGOL2
Region1350	NA	NA	NA	NA	NA	NA	NA	NA	NA	NA	NA	NA	NA	NA	NA	NA	NA	NA	FAM150B,TMEM18	FAM150B,TMEM18	FAM150B,TMEM18	FAM150B,TMEM18	FAM150B,TMEM18	FAM150B,TMEM18	FAM150B,TMEM18	FAM150B,TMEM18	FAM150B,TMEM18
Region1351	NA	NA	NA	NA	NA	NA	NA	NA	NA	NA	NA	NA	NA	NA	NA	NA	NA	NA	EED,PICALM	EED,PICALM	EED,PICALM	EED,PICALM	NA	NA	NA	NA	NA
Region1352	NA	NA	NA	NA	NA	NA	NA	NA	NA	LOC100287944	LOC100287944	LOC100287944	C12orf23	LOC100287944	LOC100287944	LOC100287944	LOC100287944	LOC100287944	NA	BTBD11	NA	BTBD11	BTBD11	NA	BTBD11	NA	NA
Region1353	NA	NA	NA	NA	NA	NA	NA	NA	NA	NA	NA	NA	NA	NA	NA	NA	NA	NA	SAFB,SAFB2	SAFB,SAFB2	SAFB,SAFB2	SAFB,SAFB2	SAFB,SAFB2	SAFB,SAFB2	SAFB,SAFB2	SAFB,SAFB2	SAFB,SAFB2
Region1354	NA	NA	NA	NA	NA	NA	NA	NA	NA	NA	NA	NA	NA	NA	NA	NA	NA	NA	NA	MTRNR2L5,PCDH15	NA	MTRNR2L5,PCDH15	NA	NA	NA	NA	NA
Region1355	NA	NA	NA	NA	NA	NA	NA	NA	NA	NA	NA	NA	NA	NA	NA	NA	NA	NA	NA	JPH1,LY96	JPH1,LY96	JPH1,LY96	JPH1,LY96	NA	NA	NA	NA
Region1356	NA	NA	NA	NA	NA	NA	NA	NA	NA	NA	NA	NA	NA	NA	NA	NA	NA	NA	TPH2	TPH2	TPH2	TPH2	TPH2	TPH2	TPH2	NA	TPH2
Region1357	NA	NA	NA	NA	NA	NA	NA	NA	NA	TTC21B	TTC21B	TTC21B	TTC21B	TTC21B	TTC21B-AS1	TTC21B	TTC21B-AS1	TTC21B	NA	NA	NA	NA	NA	NA	NA	NA	NA
Region1358	NA	NA	NA	NA	NA	NA	NA	NA	NA	NA	ANXA1,RORB	NA	ALDH1A1	ANXA1,RORB	ANXA1,RORB	ANXA1,RORB	ANXA1,RORB	NA	ANXA1,RORB	ANXA1,RORB	ANXA1,RORB	ANXA1,RORB	ANXA1,RORB	ANXA1,RORB	ANXA1,RORB	NA	NA
Region1359	NA	NA	NA	NA	NA	NA	NA	NA	NA	AGO2	AGO2	AGO2	AGO2	AGO2	AGO2	AGO2	AGO2	AGO2	KCNK9	KCNK9	KCNK9	KCNK9	KCNK9	KCNK9	KCNK9	KCNK9	KCNK9
Region136	CENPO	CENPO	CENPO	CENPO	CENPO	CENPO	CENPO	CENPO	CENPO	DNMT3A	DNMT3A	DNMT3A	DNMT3A	DNMT3A	DNMT3A	DNMT3A	DNMT3A	DNMT3A	NA	NA	NA	NA	NA	NA	NA	NA	NA
Region1360	NA	NA	NA	NA	NA	NA	NA	NA	NA	NA	NA	NA	NA	NA	NA	NA	NA	NA	TSPYL5	TSPYL5	TSPYL5	CPQ,TSPYL5	CPQ	NA	NA	NA	NA
Region1361	NA	NA	NA	NA	NA	NA	NA	NA	NA	NA	SHISA6	NA	NA	SHISA6	NA	NA	NA	NA	NA	SHISA6	NA	NA	SHISA6	NA	NA	NA	NA
Region1362	NA	NA	NA	NA	NA	NA	NA	NA	NA	LOC100128076	IARS	LINC00475	IARS	IARS	LOC100128076	SPTLC1	SPTLC1	IARS	SPTLC1	SPTLC1	ROR2	SPTLC1	SPTLC1	ROR2	SPTLC1	ROR2	ROR2
Region1363	NA	NA	NA	NA	NA	NA	NA	NA	NA	NA	NA	NA	NA	NA	NA	NA	NA	NA	ATP8A2	ATP8A2	ATP8A2	ATP8A2	ATP8A2	ATP8A2	ATP8A2	ATP8A2	ATP8A2
Region1364	NA	NA	NA	NA	NA	NA	NA	NA	NA	NA	PLCXD3	PLCXD3	NA	PLCXD3	NA	NA	NA	NA	OXCT1	PLCXD3	PLCXD3	NA	NA	NA	NA	NA	NA
Region1365	NA	NA	NA	NA	NA	NA	NA	NA	NA	NA	NA	NA	NA	NA	NA	NA	NA	NA	WDR7	WDR7	WDR7	WDR7	WDR7	WDR7	WDR7	WDR7	WDR7
Region1366	NA	NA	NA	NA	NA	NA	NA	NA	NA	NA	NA	NA	NA	NA	NA	NA	NA	NA	NA	GABRG3	GABRG3	GABRG3	GABRG3	NA	NA	NA	NA
Region1367	NA	NA	NA	NA	NA	NA	NA	NA	NA	NA	NA	NA	NA	NA	NA	NA	NA	NA	LINC00161,LINC00314	NA	NA	NA	NA	NA	NA	NA	NA
Region1368	NA	NA	NA	NA	NA	NA	NA	NA	NA	NA	NA	NA	NA	NA	NA	NA	NA	NA	XKR6	MSRA	MSRA	MSRA	MSRA	XKR6	XKR6	XKR6	NA
Region1369	NA	NA	NA	NA	NA	NA	NA	NA	NA	NA	SLCO1B3	NA	NA	NA	NA	NA	NA	NA	NA	NA	NA	NA	NA	NA	NA	NA	NA
Region137	NA	NA	NA	NA	NA	NA	NA	NA	NA	STK38L	STK38L	STK38L	STK38L	MED21	STK38L	MED21	MED21	MED21	ITPR2	ITPR2	IFLTD1,ITPR2	ITPR2	ITPR2	ITPR2	ITPR2	ITPR2	ITPR2
Region1370	NA	NA	NA	NA	NA	NA	NA	NA	NA	NA	ADAMTSL3	NA	ADAMTSL3	ADAMTSL3	NA	NA	NA	NA	UBE2Q2P1	ADAMTSL3	UBE2Q2P1	UBE2Q2P1	UBE2Q2P1	EFTUD1P1	ADAMTSL3,EFTUD1P1	NA	ADAMTSL3,EFTUD1P1,LINC00933
Region1371	NA	NA	NA	NA	NA	NA	NA	NA	NA	NA	NA	NA	NA	NA	NA	NA	NA	NA	PSD3	PSD3	PSD3	PSD3	NA	NA	NA	PSD3	NA
Region1372	NA	NA	NA	NA	NA	NA	NA	NA	NA	NA	NA	NA	NA	NA	NA	NA	NA	NA	NA	LOC727982,SOX11	LOC727982,SOX11	LOC727982,SOX11	LOC727982,SOX11	NA	NA	NA	NA
Region1373	NA	NA	NA	NA	NA	NA	NA	NA	NA	IGF1,LINC00485	ASCL1,NONE	IGF1,LINC00485	ASCL1,NONE	IGF1,LINC00485	NA	NA	NA	NA	NA	NA	NA	NA	NA	NA	NA	NA	NA
Region1374	NA	NA	NA	NA	NA	NA	NA	NA	NA	NA	NA	NA	NA	NA	NA	NA	NA	NA	NA	ROBO2,ZNF717	ROBO2,ZNF717	NA	NA	NA	NA	NA	NA
Region1375	NA	NA	NA	NA	NA	NA	NA	NA	NA	NA	NA	NA	NA	NA	NA	NA	NA	NA	NA	NA	NA	NA	NA	NA	NA	NA	NA
Region1376	NA	NA	NA	NA	NA	NA	NA	NA	NA	NA	NA	NA	NA	NA	NA	NA	NA	NA	DCP2	MCC	MCC	DCP2	DCP2	DCP2	DCP2	MCC	DCP2
Region1377	NA	NA	NA	NA	NA	NA	NA	NA	NA	MON2,USP15	MON2	MON2,USP15	MON2,USP15	MON2,USP15	MON2,USP15	MON2,USP15	MON2,USP15	MON2,USP15	NA	NA	NA	NA	NA	NA	NA	NA	NA
Region1378	NA	NA	NA	NA	NA	NA	NA	NA	NA	NA	NA	NA	NA	NA	NA	NA	NA	NA	LINC00221,NONE	ELK2AP,TMEM121	LINC00221,NONE	ELK2AP,TMEM121	ELK2AP,TMEM121	LINC00221,NONE	LINC00221,NONE	LINC00221,NONE	LINC00221,NONE
Region1379	NA	NA	NA	NA	NA	NA	NA	NA	NA	PDE4B	PDE4B	PDE4B	PDE4B	PDE4B	PDE4B	PDE4B	PDE4B	PDE4B	PDE4B,SGIP1	PDE4B,SGIP1	PDE4B,SGIP1	PDE4B,SGIP1	NA	NA	NA	NA	NA
Region138	NA	NA	NA	NA	NA	NA	NA	NA	NA	NA	NA	NA	NA	NA	NA	NA	NA	NA	RUNX1	LOC100506403	RUNX1	RUNX1	RUNX1	RUNX1	RUNX1	RUNX1	RUNX1
Region1380	NA	NA	NA	NA	NA	NA	NA	NA	NA	NA	NA	NA	NA	NA	NA	NA	NA	NA	NA	NLRP5	NLRP5	NA	NLRP5	NA	NA	NA	NA
Region1381	NA	NA	NA	NA	NA	NA	NA	NA	NA	NA	NA	NA	NA	NA	NA	NA	NA	NA	NA	NA	NA	NA	NA	NA	NA	NA	NA
Region1382	NA	NA	NA	NA	NA	NA	NA	NA	NA	NA	NA	NA	NA	NA	NA	NA	NA	NA	ING5	ING5	ING5	ING5	ING5	ING5	ING5	ING5	ING5
Region1383	NA	NA	NA	NA	NA	NA	NA	NA	NA	NA	NA	NA	NA	NA	NA	NA	NA	NA	C16orf45	MPV17L	C16orf45	MPV17L	NPIPA5	NA	C16orf45	NA	NA
Region1384	NA	NA	NA	NA	NA	NA	NA	NA	NA	NA	NA	NA	NA	NA	NA	NA	NA	NA	NA	NOVA1,STXBP6	NOVA1,STXBP6	NOVA1,STXBP6	NA	NA	NA	NA	NA
Region1385	NA	NA	NA	NA	NA	NA	NA	NA	NA	NA	NA	NA	NA	NA	NA	NA	NA	NA	NA	UBE3D	UBE3D	UBE3D	UBE3D	NA	NA	NA	NA
Region1386	NA	NA	NA	NA	NA	NA	NA	NA	NA	NA	NA	NA	NA	NA	NA	NA	NA	NA	LINC00462	LINC00462	LINC00462	LINC00462	LINC00462	CYSLTR2,LINC00462	CYSLTR2,LINC00462	CYSLTR2,LINC00462	CYSLTR2,LINC00462
Region1387	NA	NA	NA	NA	NA	NA	NA	NA	NA	NA	NA	NA	NA	NA	NA	NA	NA	NA	NA	EVC2	EVC2	EVC2	C4orf6	NA	EVC2	NA	NA
Region1388	NA	NA	NA	NA	NA	NA	NA	NA	NA	SDK1	SDK1	SDK1	FOXK1	FOXK1	NA	NA	NA	NA	NA	NA	NA	NA	NA	NA	NA	NA	NA
Region1389	NA	NA	NA	NA	NA	NA	NA	NA	NA	GATAD2A	GATAD2A	GATAD2A	GATAD2A	GATAD2A	GATAD2A	GATAD2A	GATAD2A	GATAD2A	ATP13A1,GMIP	ATP13A1,GMIP	ATP13A1,GMIP,PBX4	ATP13A1,GMIP	PBX4	PBX4	PBX4	PBX4	PBX4
Region139	NA	NA	NA	NA	NA	NA	NA	NA	NA	NA	NA	NA	NA	NA	NA	NA	NA	NA	NA	TSNARE1	TSNARE1	TSNARE1	TSNARE1	NA	TSNARE1	TSNARE1	TSNARE1
Region1390	NA	NA	NA	NA	NA	NA	NA	NA	NA	LINC00359	LINC00359	OXGR1	HS6ST3	OXGR1	OXGR1	LINC00359	NA	NA	IPO5,RAP2A	IPO5,RAP2A	IPO5,RAP2A	IPO5,RAP2A	IPO5,RAP2A	NA	IPO5,RAP2A	NA	IPO5,RAP2A
Region1391	NA	NA	NA	NA	NA	NA	NA	NA	NA	WDR62	WDR62	WDR62	WDR62	ZNF850	ZNF850	WDR62,ZNF850	NA	WDR62	NA	NA	NA	NA	NA	NA	NA	NA	NA
Region1392	NA	NA	NA	NA	NA	NA	NA	NA	NA	TMCO5A	MEIS2	MEIS2	TMCO5A	TMCO5A	TMCO5A	TMCO5A	MEIS2,TMCO5A	MEIS2,TMCO5A	NA	SPRED1,TMCO5A	SPRED1,TMCO5A	SPRED1,TMCO5A	SPRED1,TMCO5A	SPRED1,TMCO5A	NA	NA	NA
Region1393	NA	NA	NA	NA	NA	NA	NA	NA	NA	NA	NA	DIAPH3,PCDH17	NA	NA	NA	NA	NA	NA	NA	NA	NA	NA	NA	NA	NA	NA	NA
Region1394	NA	NA	NA	NA	NA	NA	NA	NA	NA	SPOCK1	SPOCK1	SPOCK1	SPOCK1	SPOCK1	SPOCK1	NA	NA	NA	SPOCK1	SPOCK1	SPOCK1	SPOCK1	SPOCK1	NA	NA	SPOCK1	SPOCK1
Region1395	NA	NA	NA	NA	NA	NA	NA	NA	NA	NA	NA	NA	NA	NA	NA	NA	NA	NA	NA	ITGA9	ITGA9	ITGA9	ITGA9	ITGA9	ITGA9	NA	ITGA9
Region1396	NA	NA	NA	NA	NA	NA	NA	NA	NA	NA	NA	NA	NA	NA	NA	NA	NA	NA	EFNA5,NONE	EFNA5	NONE	EFNA5	NONE	EFNA5	EFNA5	NA	NA
Region1397	NA	NA	NA	NA	NA	NA	NA	NA	NA	SENP3-EIF4A1	SENP3-EIF4A1	SENP3-EIF4A1	SENP3-EIF4A1	SENP3-EIF4A1	SENP3-EIF4A1	SENP3-EIF4A1	SENP3-EIF4A1	SENP3-EIF4A1	NA	NA	NA	NA	NA	NA	NA	NA	NA
Region1398	NA	NA	NA	NA	NA	NA	NA	NA	NA	ACOT11,SSBP3	ACOT11,SSBP3	ACOT11,SSBP3	ACOT11,SSBP3	ACOT11,SSBP3	ACOT11,SSBP3	ACOT11,SSBP3	ACOT11,SSBP3	ACOT11,SSBP3	GLIS1	GLIS1	GLIS1	GLIS1	GLIS1	GLIS1	GLIS1	NA	GLIS1
Region1399	NA	NA	NA	NA	NA	NA	NA	NA	NA	NA	NA	NA	NA	NA	NA	NA	NA	NA	MOXD1,STX7	TAAR6,TAAR8	MOXD1,STX7	MOXD1,STX7	TAAR6,TAAR8	TAAR6,TAAR8	MOXD1,STX7,TAAR6,TAAR8	TAAR6,TAAR8	TAAR6,TAAR8
Region14	CD5	CD5	CD5	CD5	CD6	CD6	CD6	CD6	CD6	CD5,CD6	BEST1	BEST1	CD5,CD6	CD5,CD6	CD5,CD6	CD5,CD6	CD5,CD6	CD5,CD6	NA	NA	NA	NA	NA	NA	NA	NA	NA
Region140	NA	NA	NA	NA	NA	NA	NA	NA	NA	ARHGEF3	ARHGEF3	ARHGEF3	ARHGEF3	ARHGEF3	ARHGEF3	ARHGEF3	ARHGEF3	ARHGEF3	SLMAP	SLMAP	SLMAP	SLMAP	SLMAP	SLMAP	SLMAP	SLMAP	SLMAP
Region1400	NA	NA	NA	NA	NA	NA	NA	NA	NA	NA	NA	NA	NA	NA	NA	NA	NA	NA	GUSBP4	GUSBP4	GUSBP4	GUSBP4	GUSBP4	GUSBP4	GUSBP4	NA	GUSBP4
Region1401	NA	NA	NA	NA	NA	NA	NA	NA	NA	NA	NA	NA	NA	NA	NA	NA	NA	NA	CORO2B	CORO2B	CORO2B	ITGA11	ITGA11	CORO2B,ITGA11	CORO2B,ITGA11	NA	ITGA11
Region1402	NA	NA	NA	NA	NA	NA	NA	NA	NA	C20orf26	C20orf26	C20orf26	C20orf26	C20orf26	NA	NA	NA	C20orf26	NA	NA	NA	NA	NA	NA	NA	NA	NA
Region1403	NA	NA	NA	NA	NA	NA	NA	NA	NA	NA	SHISA9	NA	SHISA9	SHISA9	NA	NA	NA	NA	NA	ERCC4,SHISA9	NA	NA	NA	NA	NA	NA	NA
Region1404	NA	NA	NA	NA	NA	NA	NA	NA	NA	NA	NA	NA	NA	NA	NA	NA	NA	NA	ST7,WNT2	CAV1	CAV2	ST7	ST7	CAV1	CAV1	ST7,WNT2	CAV1
Region1405	NA	NA	NA	NA	NA	NA	NA	NA	NA	NA	NA	NA	NA	NA	NA	NA	NA	NA	NA	DPP6	NA	NA	DPP6	NA	NA	NA	NA
Region1406	NA	NA	NA	NA	NA	NA	NA	NA	NA	NA	PELI2	PELI2	LINC00520,PELI2	PELI2	NA	NA	NA	NA	ATG14,FBXO34	ATG14,LGALS3,MAPK1IP1L	ATG14	FBXO34	ATG14,FBXO34	FBXO34	ATG14	FBXO34	ATG14
Region1407	NA	NA	NA	NA	NA	NA	NA	NA	NA	GTF3C3	PGAP1	PGAP1	PGAP1	PGAP1	PGAP1	PGAP1	PGAP1	PGAP1	ANKRD44	ANKRD44	ANKRD44	ANKRD44	ANKRD44	ANKRD44	ANKRD44	ANKRD44	ANKRD44
Region1408	NA	NA	NA	NA	NA	NA	NA	NA	NA	NA	NA	NA	NA	NA	NA	NA	NA	NA	GABRB1	GABRA4	COX7B2	COX7B2	GABRB1	GABRA4	GABRB1	GABRB1	GABRB1
Region1409	NA	NA	NA	NA	NA	NA	NA	NA	NA	ERBB4	ERBB4	NA	NA	NA	NA	NA	NA	NA	NA	NA	NA	NA	NA	NA	NA	NA	NA
Region141	NA	NA	NA	NA	NA	NA	NA	NA	NA	NA	NA	NA	NA	NA	NA	NA	NA	NA	NTRK2	NTRK2	RMI1	NTRK2	NTRK2	RMI1,SLC28A3	RMI1,SLC28A3	RMI1,SLC28A3	RMI1,SLC28A3
Region1410	NA	NA	NA	NA	NA	NA	NA	NA	NA	NA	NA	NA	NA	NA	NA	NA	NA	NA	NA	C9orf40,TRPM6	C9orf40,TRPM6	C9orf40,TRPM6	C9orf40,TRPM6	C9orf40,TRPM6	C9orf40,TRPM6	C9orf40,TRPM6	C9orf40,TRPM6
Region1411	NA	NA	NA	NA	NA	NA	NA	NA	NA	RNU5F-1	RNU5F-1	MARK1,RAB3GAP2	RNU5F-1	RNU5F-1	MARK1,RAB3GAP2	MARK1,RAB3GAP2	MARK1,RAB3GAP2	MARK1,RAB3GAP2	NA	NA	NA	NA	NA	NA	NA	NA	NA
Region1412	NA	NA	NA	NA	NA	NA	NA	NA	NA	NA	NA	NA	NA	NA	NA	NA	NA	NA	GABRB2,LOC285629	GABRB2,LOC285629	GABRB2,LOC285629	GABRB2,LOC285629	GABRB2,LOC285629	GABRB2,LOC285629	GABRB2,LOC285629	NA	NA
Region1413	NA	NA	NA	NA	NA	NA	NA	NA	NA	CD44	CD44	CD44	CD44	CD44	CD44	CD44	CD44	CD44	SLC1A2	SLC1A2	SLC1A2	SLC1A2	SLC1A2	SLC1A2	SLC1A2	SLC1A2	SLC1A2
Region1414	NA	NA	NA	NA	NA	NA	NA	NA	NA	NA	NA	NA	NA	NA	NA	NA	NA	NA	CCT6P3	CCT6P3	CCT6P3	CCT6P3	CCT6P3	ZNF92	ZNF92	CCT6P3,ZNF92	CCT6P3
Region1415	NA	NA	NA	NA	NA	NA	NA	NA	NA	NA	NA	NA	NA	NA	NA	NA	NA	NA	NA	NONE,TECRL	NONE,TECRL	NA	NONE,TECRL	NA	NA	NA	NA
Region1416	NA	NA	NA	NA	NA	NA	NA	NA	NA	NONE,SLC39A10	NONE,SLC39A10	NONE,SLC39A10	NONE,SLC39A10	NONE,SLC39A10	NONE,SLC39A10	NONE,SLC39A10	NONE,SLC39A10	NONE,SLC39A10	NONE,SLC39A10	NONE,SLC39A10	NONE,SLC39A10	NONE,SLC39A10	NONE,SLC39A10	NONE,SLC39A10	NONE,SLC39A10	NONE,SLC39A10	NONE,SLC39A10
Region1417	NA	NA	NA	NA	NA	NA	NA	NA	NA	NA	NA	NA	NA	NA	NA	NA	NA	NA	LOC283177,NONE	LOC283177,NONE	LOC283177,NONE	LOC283177,NONE	LOC283177,NONE	LOC283177,NONE	LOC283177,NONE	LOC283177,NONE	NA
Region1418	NA	NA	NA	NA	NA	NA	NA	NA	NA	FARS2	FARS2	FARS2	FARS2	FARS2	FARS2	NA	NA	FARS2	NA	LOC100507506,NONE	LOC100507506,NONE	LOC100507506,NONE	LOC100507506,NONE	NA	NA	LOC100507506,NONE	LOC100507506,NONE
Region1419	NA	NA	NA	NA	NA	NA	NA	NA	NA	MRPS5	MRPS5	MRPS5	MRPS5	MRPS5	MAL,MRPS5	MAL,MRPS5	MAL,MRPS5	MAL	ZNF2	ZNF2	MRPS5	MRPS5	MAL	MAL	MAL	MAL	MAL
Region142	NA	NA	NA	NA	NA	NA	NA	NA	NA	SEMA4D	SEMA4D	SEMA4D	SEMA4D	SEMA4D	SEMA4D	SEMA4D	SEMA4D	SEMA4D	S1PR3	S1PR3	S1PR3	C9orf47,MIR4289	C9orf47,MIR4289	C9orf47,MIR4289,SHC3	C9orf47,MIR4289,S1PR3	C9orf47,MIR4289	C9orf47,MIR4289,SHC3
Region1420	NA	NA	NA	NA	NA	NA	NA	NA	NA	NA	NA	NA	NA	NA	NA	NA	NA	NA	NA	NA	NA	NA	NA	NA	NA	NA	NA
Region1421	NA	NA	NA	NA	NA	NA	NA	NA	NA	NA	NA	NA	NA	NA	NA	NA	NA	NA	ALX1,RASSF9	ALX1,RASSF9	ALX1,RASSF9	ALX1,RASSF9	ALX1,RASSF9	NA	NA	NA	NA
Region1422	NA	NA	NA	NA	NA	NA	NA	NA	NA	NA	RBFOX1	RBFOX1	RBFOX1	RBFOX1	NA	NA	NA	NA	NA	RBFOX1	NA	NA	RBFOX1	NA	NA	NA	NA
Region1423	NA	NA	NA	NA	NA	NA	NA	NA	NA	NA	NA	NA	NA	NA	NA	NA	NA	NA	KAT2B	KAT2B	KAT2B	KAT2B	KAT2B	KAT2B	KAT2B	KAT2B	KAT2B
Region1424	NA	NA	NA	NA	NA	NA	NA	NA	NA	NA	NA	NA	NA	NA	NA	NA	NA	NA	NA	SORCS1	NA	SORCS3	SORCS3	NA	NA	NA	NA
Region1425	NA	NA	NA	NA	NA	NA	NA	NA	NA	NA	NA	NA	NA	NA	NA	NA	NA	NA	CEP41,ZC3HC1	CEP41	CEP41	CEP41	CEP41	ZC3HC1	CEP41,ZC3HC1	CEP41,ZC3HC1	CEP41,ZC3HC1
Region1426	NA	NA	NA	NA	NA	NA	NA	NA	NA	NA	NA	NA	NA	NA	NA	NA	NA	NA	NA	TLE1,TLE4	TLE1,TLE4	NA	NA	NA	NA	NA	NA
Region1427	NA	NA	NA	NA	NA	NA	NA	NA	NA	ZNF197,ZNF35,ZNF502	ZNF197,ZNF35,ZNF502	TCAIM,ZNF197	TCAIM	TCAIM	TCAIM,ZNF197	ZNF197	TCAIM	TCAIM	TCAIM	TCAIM	TCAIM	TCAIM	ZNF197	TCAIM,ZNF197	ZNF197	ZNF197	TCAIM
Region1428	NA	NA	NA	NA	NA	NA	NA	NA	NA	OXR1	OXR1	OXR1	OXR1	OXR1	OXR1	OXR1	OXR1	OXR1	ZFPM2	OXR1	OXR1	OXR1	OXR1	OXR1	OXR1	OXR1	ZFPM2
Region1429	NA	NA	NA	NA	NA	NA	NA	NA	NA	NA	NA	NA	NA	NA	NA	NA	NA	NA	NA	NA	NA	NA	NA	NA	NA	NA	NA
Region143	NA	NA	NA	NA	NA	NA	NA	NA	NA	SLC35A1	RARS2	SLC35A1	SLC35A1	SLC35A1	SLC35A1	RARS2	SLC35A1	SLC35A1	AKIRIN2,SPACA1	AKIRIN2,SPACA1	AKIRIN2,SPACA1	AKIRIN2,SPACA1	AKIRIN2,SPACA1	NA	NA	NA	AKIRIN2,SPACA1
Region1430	NA	NA	NA	NA	NA	NA	NA	NA	NA	MIR181A1HG,NR5A2	MIR181A1HG,NR5A2	MIR181A1HG,NR5A2	MIR181A1HG,NR5A2	MIR181A1HG,NR5A2	MIR181A1HG,NR5A2	MIR181A1HG,NR5A2	MIR181A1HG,NR5A2	MIR181A1HG,NR5A2	NA	NA	NA	NA	NA	NA	NA	NA	NA
Region1431	NA	NA	NA	NA	NA	NA	NA	NA	NA	NA	NA	NA	NA	NA	NA	NA	NA	NA	NA	NA	NA	NA	BARX2,TMEM45B	NA	NA	NA	NA
Region1432	NA	NA	NA	NA	NA	NA	NA	NA	NA	NA	NA	NA	NA	NA	NA	NA	NA	NA	NA	NA	NA	NA	NA	NA	NA	NA	NA
Region1433	NA	NA	NA	NA	NA	NA	NA	NA	NA	NA	NA	NA	NA	NA	NA	NA	NA	NA	NA	LINC01021,LSP1P3	NA	NA	NA	NA	NA	NA	NA
Region1434	NA	NA	NA	NA	NA	NA	NA	NA	NA	EXOC5,OTX2-AS1	EXOC5,OTX2-AS1	NA	EXOC5,OTX2-AS1	EXOC5,OTX2-AS1	NA	NA	NA	NA	NA	SLC35F4	NA	NA	NA	NA	NA	NA	NA
Region1435	NA	NA	NA	NA	NA	NA	NA	NA	NA	SEC22C	SEC22C	SEC22C	SEC22C	SEC22C	SEC22C	SEC22C	SEC22C	SEC22C	TRAK1	TRAK1	TRAK1	TRAK1	TRAK1	NA	TRAK1	NA	TRAK1
Region1436	NA	NA	NA	NA	NA	NA	NA	NA	NA	NA	NA	NA	NA	NA	NA	NA	NA	NA	CRYZ	TYW3	CRYZ	CRYZ	CRYZ	CRYZ	CRYZ,TYW3	CRYZ,TYW3	CRYZ,TYW3
Region1437	NA	NA	NA	NA	NA	NA	NA	NA	NA	NKX2-2,PAX1	NKX2-2,PAX1	NKX2-2,PAX1	NKX2-2,PAX1	NKX2-2,PAX1	NKX2-2,PAX1	NKX2-2,PAX1	NKX2-2,PAX1	NKX2-2,PAX1	PAX1	PAX1	PAX1	PAX1	PAX1	PAX1	PAX1	PAX1	PAX1
Region1438	NA	NA	NA	NA	NA	NA	NA	NA	NA	NA	HMCN1,LOC100288079	HMCN1,LOC100288079	HMCN1,LOC100288079	HMCN1,LOC100288079	NA	NA	NA	NA	NA	NA	NA	NA	NA	NA	NA	NA	NA
Region1439	NA	NA	NA	NA	NA	NA	NA	NA	NA	NA	NA	NA	NA	NA	NA	NA	NA	NA	NA	NA	NA	NA	NA	NA	NA	NA	NA
Region144	STK38	STK38	STK38	STK38	STK38	STK38	STK38	ETV7,STK38	STK38	STK38	STK38	STK38	STK38	STK38	STK38	STK38	STK38	STK38	C6orf222,ETV7	ETV7	C6orf222	ETV7	C6orf222	C6orf222,ETV7	NA	C6orf222,ETV7	NA
Region1440	NA	NA	NA	NA	NA	NA	NA	NA	NA	NA	NA	NA	NA	NA	NA	NA	NA	NA	NA	INTU,MIR2054	INTU,MIR2054	NA	NA	NA	NA	NA	NA
Region1441	NA	NA	NA	NA	NA	NA	NA	NA	NA	NA	FUNDC2P2,LOC1720	NA	NA	FUNDC2P2,LOC1720	NA	NA	NA	NA	NA	FUNDC2P2,LOC1720	FUNDC2P2,LOC1720	FUNDC2P2,LOC1720	FUNDC2P2,LOC1720	FUNDC2P2,LOC1720	FUNDC2P2,LOC1720	NA	NA
Region1442	NA	NA	NA	NA	NA	NA	NA	NA	NA	NA	NA	NA	NA	NA	NA	NA	NA	NA	NA	FTO	FTO	NA	FTO	NA	NA	NA	NA
Region1443	NA	NA	NA	NA	NA	NA	NA	NA	NA	NA	NA	NA	NA	NA	NA	NA	NA	NA	NA	LOC440117	NA	LINC00944	LINC00944	LINC00944	LOC440117	LINC00944	NA
Region1444	NA	NA	NA	NA	NA	NA	NA	NA	NA	NA	LINC00290,MGC45800	LINC00290,MGC45800	LINC00290,MGC45800	LINC00290,MGC45800	NA	NA	NA	NA	NA	NA	NA	NA	NA	NA	NA	NA	NA
Region1445	NA	NA	NA	NA	NA	NA	NA	NA	NA	AGBL4	AGBL4	AGBL4	AGBL4,ELAVL4	AGBL4	AGBL4,ELAVL4	AGBL4	ELAVL4	ELAVL4	NA	NA	NA	NA	NA	NA	NA	NA	NA
Region1446	NA	NA	NA	NA	NA	NA	NA	NA	NA	STOML3	STOML3	STOML3	LINC00366	LINC00366	LINC00366	FREM2,STOML3	FREM2,STOML3	LINC00366	NA	NA	NA	NA	NA	NA	NA	NA	NA
Region1447	NA	NA	NA	NA	NA	NA	NA	NA	NA	SPRED1,TMCO5A	NA	NA	SPRED1,TMCO5A	SPRED1,TMCO5A	SPRED1,TMCO5A	SPRED1,TMCO5A	SPRED1,TMCO5A	SPRED1,TMCO5A	C15orf53,RASGRP1	C15orf53,RASGRP1	C15orf53,RASGRP1	C15orf53,RASGRP1	C15orf53,RASGRP1	C15orf53,RASGRP1	C15orf53,RASGRP1	C15orf53,RASGRP1	NA
Region1448	NA	NA	NA	NA	NA	NA	NA	NA	NA	RIMS2	RIMS2	NA	RIMS2	NA	NA	NA	NA	NA	NA	NA	NA	NA	NA	NA	NA	NA	NA
Region1449	NA	NA	NA	NA	NA	NA	NA	NA	NA	KYNU	ARHGAP15	KYNU	KYNU	ARHGAP15	ARHGAP15	ARHGAP15	ARHGAP15	ARHGAP15	ARHGAP15	NA	ARHGAP15	ARHGAP15	ARHGAP15	ARHGAP15	ARHGAP15	ARHGAP15	ARHGAP15
Region145	NA	NA	NA	NA	NA	NA	NA	NA	NA	GIMAP1,GIMAP1-GIMAP5,GIMAP2,GIMAP6	GIMAP2,GIMAP6	GIMAP1,GIMAP1-GIMAP5,GIMAP2,GIMAP6	GIMAP1,GIMAP1-GIMAP5	GIMAP1,GIMAP1-GIMAP5,GIMAP2,GIMAP6	GIMAP1,GIMAP1-GIMAP5,GIMAP2,GIMAP6	GIMAP1,GIMAP1-GIMAP5,GIMAP2,GIMAP6	GIMAP1,GIMAP1-GIMAP5,GIMAP2,GIMAP6	GIMAP1,GIMAP1-GIMAP5,GIMAP2,GIMAP6	NA	NA	NA	NA	NA	NA	NA	NA	NA
Region1450	NA	NA	NA	NA	NA	NA	NA	NA	NA	NA	NA	NA	NA	NA	NA	NA	NA	NA	ANKRD17	ANKRD17	ANKRD17	ANKRD17	ANKRD17	ANKRD17	ANKRD17	ANKRD17	ANKRD17
Region1451	NA	NA	NA	NA	NA	NA	NA	NA	NA	DMBT1,HTRA1	DMBT1,HTRA1	DMBT1,HTRA1	DMBT1,HTRA1	DMBT1,HTRA1	NA	NA	NA	DMBT1,HTRA1	NA	TACC2	TACC2	TACC2	TACC2	TACC2	NA	TACC2	NA
Region1452	NA	NA	NA	NA	NA	NA	NA	NA	NA	NA	BSND,PCSK9	BSND,PCSK9	BSND,PCSK9	BSND,PCSK9	NA	NA	NA	BSND,PCSK9	NA	PPAP2B	PPAP2B	MIR4422	MIR4422,PPAP2B	NA	NA	NA	MIR4422,PPAP2B
Region1453	NA	NA	NA	NA	NA	NA	NA	NA	NA	NA	NA	NA	NA	NA	NA	NA	NA	NA	KCNQ5,RIMS1	KCNQ5,RIMS1	KCNQ5,RIMS1	NA	KCNQ5,RIMS1	KCNQ5,RIMS1	NA	NA	NA
Region1454	NA	NA	NA	NA	NA	NA	NA	NA	NA	NA	C8orf87,TRIQK	C8orf87,TRIQK	NA	C8orf87,TRIQK	NA	NA	NA	NA	NA	NA	NA	NA	NA	NA	NA	NA	NA
Region1455	NA	NA	NA	NA	NA	NA	NA	NA	NA	PDE4D	PDE4D	PDE4D	PDE4D	PDE4D	PDE4D	PDE4D	PDE4D	PDE4D	RAB3C	RAB3C	NA	NA	RAB3C	RAB3C	RAB3C	NA	NA
Region1456	NA	NA	NA	NA	NA	NA	NA	NA	NA	NA	NA	NA	NA	NA	NA	NA	NA	NA	KIAA1614,STX6	CACNA1E,GM140	KIAA1614,STX6	KIAA1614,STX6	CACNA1E,GM140	CACNA1E,GM140	CACNA1E,GM140	CACNA1E,GM140	CACNA1E,GM140
Region1457	NA	NA	NA	NA	NA	NA	NA	NA	NA	NA	NA	NA	NA	NA	NA	NA	NA	NA	MEX3C	MEX3C	MEX3C	MEX3C	MEX3C	MEX3C	MEX3C	MEX3C	MEX3C
Region1458	NA	NA	NA	NA	NA	NA	NA	NA	NA	NA	NA	NA	NA	NA	NA	NA	NA	NA	NA	NA	NA	NA	NA	NA	NA	NA	NA
Region1459	NA	NA	NA	NA	NA	NA	NA	NA	NA	UBE2G1	UBE2G1	UBE2G1	UBE2G1	UBE2G1	UBE2G1	UBE2G1	UBE2G1	UBE2G1	NA	NA	NA	NA	NA	NA	NA	NA	NA
Region146	NA	NA	NA	NA	NA	NA	NA	NA	NA	NA	NA	NA	NA	NA	NA	NA	NA	NA	NA	IGFBP3,TNS3	IGFBP3,TNS3	IGFBP3,TNS3	NA	NA	NA	NA	NA
Region1460	NA	NA	NA	NA	NA	NA	NA	NA	NA	NACA2,TBX4	NACA2,TBX4	NACA2,TBX4	NACA2,TBX4	NACA2,TBX4	NACA2,TBX4	NACA2,TBX4	NACA2,TBX4	NACA2,TBX4	NA	BCAS3	BCAS3	NA	NA	NA	NA	NA	NA
Region1461	NA	NA	NA	NA	NA	NA	NA	NA	NA	MIR4280,RASA1	CCNH,TMEM161B	CCNH,TMEM161B	RASA1	COX7C,MIR4280	COX7C,MIR4280	COX7C,MIR4280	CCNH,TMEM161B	COX7C,MIR4280	NA	NA	NA	NA	NA	NA	NA	NA	NA
Region1463	NA	NA	NA	NA	NA	NA	NA	NA	NA	NA	NA	NA	GPR149,MME	NA	NA	NA	NA	NA	GPR149,MME	GPR149,MME	GPR149,MME	GPR149,MME	NA	NA	NA	NA	NA
Region1464	NA	NA	NA	NA	NA	NA	NA	NA	NA	NA	NA	NA	NA	NA	NA	NA	NA	NA	LOC387810,PLET1	NCAM1	NCAM1	NCAM1	NCAM1	NA	NCAM1,PLET1	NA	LOC387810,PLET1
Region1465	NA	NA	NA	NA	NA	NA	NA	NA	NA	CNOT2	CNOT2	CNOT2	CNOT2	CNOT2	CNOT2	CNOT2	CNOT2	CNOT2	NA	NA	NA	NA	NA	NA	NA	NA	NA
Region1466	NA	NA	NA	NA	NA	NA	NA	NA	NA	NA	NA	NA	NA	NA	NA	NA	NA	NA	NA	FZD1,MTERF	NA	FZD1,MTERF	FZD1,MTERF	NA	NA	NA	NA
Region1467	NA	NA	NA	NA	NA	NA	NA	NA	NA	KIAA1279,SRGN	KIAA1279,SRGN	KIAA1279,SRGN	KIAA1279,SRGN	NA	NA	NA	NA	NA	KIAA1279,SRGN	KIAA1279,SRGN	KIAA1279,SRGN	KIAA1279,SRGN	KIAA1279,SRGN	KIAA1279,SRGN	KIAA1279,SRGN	KIAA1279,SRGN	KIAA1279,SRGN
Region1468	NA	NA	NA	NA	NA	NA	NA	NA	NA	NA	NA	NA	NA	NA	NA	NA	NA	NA	NA	NA	NA	NA	NA	NA	NA	NA	NA
Region1469	NA	NA	NA	NA	NA	NA	NA	NA	NA	NA	NA	NA	NA	NA	NA	NA	NA	NA	NA	COL11A1,OLFM3	NA	NA	NA	NA	NA	NA	NA
Region147	PAPD7	PAPD7	PAPD7	PAPD7	PAPD7	PAPD7	PAPD7	PAPD7	PAPD7	NA	NA	NA	NA	NA	NA	NA	NA	NA	FLJ33360	FLJ33360	FLJ33360	FLJ33360	FLJ33360	MED10	FLJ33360	FLJ33360	FLJ33360
Region1470	NA	NA	NA	NA	NA	NA	NA	NA	NA	NA	NA	NA	NA	NA	NA	NA	NA	NA	NA	NA	NA	NA	NA	NA	NA	NA	NA
Region1471	NA	NA	NA	NA	NA	NA	NA	NA	NA	NA	MROH7-TTC4	MROH7-TTC4	MROH7-TTC4	MROH7-TTC4	MROH7-TTC4	NA	NA	MROH7-TTC4	NA	NA	NA	NA	NA	NA	NA	NA	NA
Region1472	NA	NA	NA	NA	NA	NA	NA	NA	NA	NA	NA	NA	NA	NA	NA	NA	NA	NA	NA	C17orf51	NA	NA	C17orf51,FAM27L	NA	NA	NA	NA
Region1473	NA	NA	NA	NA	NA	NA	NA	NA	NA	MAML3	MAML3	MAML3	MAML3	MAML3	MAML3	MAML3	NA	MAML3	MAML3,SCOC	LOC100129858	MAML3,SCOC	MAML3,SCOC	LOC100129858	MAML3,SCOC	MAML3,SCOC	MAML3,SCOC	LOC100129858
Region1474	NA	NA	NA	NA	NA	NA	NA	NA	NA	NA	NA	NA	NA	NA	NA	NA	NA	NA	CTSL	DAPK1	LOC392364	DAPK1	DAPK1	CTSL3P	CTSL3P,DAPK1	CTSL,CTSL3P	NA
Region1475	NA	NA	NA	NA	NA	NA	NA	NA	NA	NA	NA	NA	NA	NA	NA	NA	NA	NA	NA	NA	NA	NA	C4orf19	NA	NA	NA	NA
Region1476	NA	NA	NA	NA	NA	NA	NA	NA	NA	NA	NA	NA	NA	NA	NA	NA	NA	NA	NONE,TENM4	NONE	TENM4	NONE	NONE	NA	NA	NA	NA
Region1477	NA	NA	NA	NA	NA	NA	NA	NA	NA	NA	NA	NA	NA	NA	NA	NA	NA	NA	NA	LINC00395	LINC00395,PCDH20	NA	NA	NA	NA	NA	NA
Region1478	NA	NA	NA	NA	NA	NA	NA	NA	NA	NA	COLEC12,THOC1	COLEC12,THOC1	COLEC12,THOC1	COLEC12,THOC1	NA	COLEC12,THOC1	NA	NA	CETN1,COLEC12	CETN1,COLEC12	CETN1,COLEC12	CETN1,COLEC12	CETN1,COLEC12	CETN1,COLEC12	NA	NA	NA
Region1479	NA	NA	NA	NA	NA	NA	NA	NA	NA	NA	NA	NA	NA	NA	NA	NA	NA	NA	LRRC8B	LRRC8B	LRRC8B,LRRC8C	LRRC8B	LRRC8B	LRRC8B	LRRC8B	LRRC8B	LRRC8B
Region148	NA	NA	NA	NA	NA	NA	NA	NA	NA	PRPSAP2	PRPSAP2	PRPSAP2	PRPSAP2	PRPSAP2	PRPSAP2	PRPSAP2	PRPSAP2	PRPSAP2	TOP3A	TOP3A	TOP3A	TOP3A	TOP3A	TOP3A	TOP3A	TOP3A	TOP3A
Region1480	NA	NA	NA	NA	NA	NA	NA	NA	NA	CSDE1	CSDE1	CSDE1	CSDE1,TSPAN2	CSDE1	AMPD1,CSDE1,NGF,NRAS,TSPAN2	CSDE1,NGF,TSPAN2	CSDE1	CSDE1	NA	NGF,VANGL1	NGF,VANGL1	NGF,VANGL1	NGF,VANGL1	NGF,VANGL1	NA	NA	NA
Region1481	NA	NA	NA	NA	NA	NA	NA	NA	NA	NA	NA	NA	NA	NA	NA	NA	NA	NA	NA	NA	C15orf41,MIR4510	NA	NA	NA	NA	NA	NA
Region1482	NA	NA	NA	NA	NA	NA	NA	NA	NA	NA	NA	NA	NA	NA	NA	NA	NA	NA	NA	GUSBP10,MIR3147	NA	NA	NA	NA	NA	NA	NA
Region1483	NA	NA	NA	NA	NA	NA	NA	NA	NA	NA	NA	NA	NA	NA	NA	NA	NA	NA	NA	NA	NA	NA	NA	NA	NA	NA	NA
Region1484	NA	NA	NA	NA	NA	NA	NA	NA	NA	C14orf164	SLC7A8	C14orf164,SLC7A8	C14orf164	C14orf164	C14orf164	C14orf164	SLC7A8	C14orf164	MYH6	MYH6	MYH6	MYH6	MYH6	MYH6	NA	NA	NA
Region1485	NA	NA	NA	NA	NA	NA	NA	NA	NA	PDLIM1	C10orf129	PDLIM1	PDLIM1	C10orf129	C10orf129,CYP2C8	C10orf129,CYP2C8	C10orf129,CYP2C8	C10orf129,CYP2C8	PDLIM1	PLCE1	PDLIM1	PDLIM1	HELLS,PDLIM1	C10orf129,CYP2C8	C10orf129,CYP2C8,PLCE1	NA	C10orf129,CYP2C8
Region1486	MRPL45P2	MRPL45P2	MRPL45P2	MRPL45P2	MRPL45P2	NA	NA	NA	MRPL45P2	NA	NA	NA	NA	NA	NA	NA	NA	NA	FAM19A4	FAM19A1	FAM19A1	FAM19A1	FAM19A1	FAM19A4	FAM19A4	FAM19A4	NA
Region1487	NA	NA	NA	NA	NA	NA	NA	NA	NA	NA	NA	NA	NA	NA	NA	NA	NA	NA	NA	AGTR1,ZIC1	AGTR1,ZIC1	NA	NA	NA	NA	NA	NA
Region1488	NA	NA	NA	NA	NA	NA	NA	NA	NA	NA	NA	NA	NA	NA	NA	NA	NA	NA	NA	HTR1B,IMPG1	HTR1B,IMPG1	NA	HTR1B,IMPG1	NA	NA	NA	NA
Region1489	NA	NA	NA	NA	NA	NA	NA	NA	NA	NA	NA	NA	NA	NA	NA	NA	NA	NA	BICC1,TFAM	BICC1	BICC1	BICC1	BICC1,TFAM	BICC1	BICC1,TFAM	NA	NA
Region149	NA	NA	NA	NA	NA	NA	NA	NA	NA	ARHGAP15	GTDC1	GTDC1,ZEB2	ARHGAP15	ARHGAP15	ARHGAP15	ARHGAP15	ARHGAP15	ARHGAP15	NA	NA	NA	NA	NA	NA	NA	NA	NA
Region1490	NA	NA	NA	NA	NA	NA	NA	NA	NA	NA	NA	NA	NA	NA	NA	NA	NA	NA	NA	PDHA2,STPG2-AS1	NA	NA	NA	NA	NA	NA	NA
Region1491	NA	NA	NA	NA	NA	NA	NA	NA	NA	NA	MMP16	MMP16	NA	NA	NA	NA	NA	NA	NA	MMP16	MMP16	NA	NA	NA	NA	NA	NA
Region1492	NA	NA	NA	NA	NA	NA	NA	NA	NA	NA	PLCL1,SATB2	NA	PLCL1,SATB2	PLCL1,SATB2	PLCL1,SATB2	NA	NA	PLCL1,SATB2	NA	PLCL1	NA	MARS2,PLCL1	PLCL1	NA	NA	NA	PLCL1
Region1493	NA	NA	NA	NA	NA	NA	NA	NA	NA	NA	NA	NA	NA	NA	NA	NA	NA	NA	ACSS1	ACSS1	ACSS1,APMAP	ACSS1	ACSS1	ACSS1	ACSS1	ACSS1	ACSS1
Region1494	NA	NA	NA	NA	NA	NA	NA	NA	NA	NA	NA	NA	NA	NA	NA	NA	NA	NA	NA	NA	NA	NA	NA	NA	NA	NA	NA
Region1495	NA	NA	NA	NA	NA	NA	NA	NA	NA	NA	GPC6	GPC6	NA	GPC6	GPC6	NA	GPC6	NA	NA	GPC6	GPC6	GPC6	GPC6-AS1	NA	NA	NA	NA
Region1496	NA	NA	NA	NA	NA	NA	NA	NA	NA	NA	NA	NA	NA	NA	NA	NA	NA	NA	NA	ZFYVE28	ZFYVE28	MXD4	ZFYVE28	ZFYVE28	ZFYVE28	ZFYVE28	ZFYVE28
Region1497	NA	NA	NA	NA	NA	NA	NA	NA	NA	EDNRA,TTC29	EDNRA,TTC29	EDNRA,TTC29	EDNRA,TTC29	EDNRA,TTC29	EDNRA,TTC29	EDNRA,TTC29	NA	NA	SLC10A7	SLC10A7	SLC10A7	SLC10A7	SLC10A7	SLC10A7	SLC10A7	SLC10A7	SLC10A7
Region1498	NA	NA	NA	NA	NA	NA	NA	NA	NA	NA	GRIK2,HACE1	NA	NA	NA	NA	NA	NA	NA	NA	NA	NA	NA	NA	NA	NA	NA	NA
Region1499	NA	NA	NA	NA	NA	NA	NA	NA	NA	FOXO3	FOXO3	FOXO3	FOXO3	FOXO3	FOXO3	FOXO3	FOXO3	FOXO3	SNX3	SNX3	SNX3	SNX3	SNX3	SNX3	SNX3	SNX3	SNX3
Region15	IQCB1	IQCB1	IQCB1	IQCB1	IQCB1	IQCB1	IQCB1	IQCB1	IQCB1	NA	NA	NA	NA	NA	NA	NA	NA	NA	IQCB1	IQCB1	IQCB1	IQCB1	IQCB1	IQCB1	IQCB1	IQCB1	IQCB1
Region150	NA	NA	NA	NA	NA	NA	NA	NA	NA	AKAP13	AKAP13	AKAP13	AKAP13	AKAP13	AKAP13	AKAP13	AKAP13	AKAP13	AKAP13	PDE8A	AKAP13	AKAP13,LOC642423	AKAP13	AKAP13,LOC642423	AKAP13	AKAP13,LOC642423	AKAP13
Region1500	NA	NA	NA	NA	NA	NA	NA	NA	NA	NA	NA	NA	NA	NA	NA	NA	NA	NA	TRIM35	STMN4	TRIM35	TRIM35	TRIM35	STMN4,TRIM35	TRIM35	TRIM35	TRIM35
Region1501	NA	NA	NA	NA	NA	NA	NA	NA	NA	NA	NA	NA	NA	NA	NA	NA	NA	NA	DIS3L2	DIS3L2	DIS3L2	DIS3L2	DIS3L2	DIS3L2	DIS3L2	DIS3L2	DIS3L2
Region1502	NA	NA	NA	NA	NA	NA	NA	NA	NA	NA	NA	NA	NA	NA	NA	NA	NA	NA	PLEKHA2	PLEKHA2	PLEKHA2	PLEKHA2	PLEKHA2	PLEKHA2	PLEKHA2	PLEKHA2	PLEKHA2
Region1503	NA	NA	NA	NA	NA	NA	NA	NA	NA	RPP14	RPP14	RPP14	RPP14	RPP14	RPP14	PXK	RPP14	PXK	NA	FLNB,SLMAP	FLNB,SLMAP	FLNB,SLMAP	FLNB,SLMAP	NA	NA	NA	NA
Region1504	NA	NA	NA	NA	NA	NA	NA	NA	NA	TOPBP1	TOPBP1	TOPBP1	TOPBP1	TOPBP1	TOPBP1	TOPBP1	TOPBP1	TOPBP1	TMEM108	TMEM108	TMEM108	TMEM108	TMEM108	TMEM108	NA	TMEM108	TMEM108
Region1505	NA	NA	NA	NA	NA	NA	NA	NA	NA	NA	NA	NA	NA	NA	NA	NA	NA	NA	ZBTB34,ZBTB43	ZBTB34,ZBTB43	ZBTB34,ZBTB43	ZBTB34,ZBTB43	ZBTB34,ZBTB43	ZBTB34,ZBTB43	ZBTB34,ZBTB43	ZBTB34,ZBTB43	ZBTB34,ZBTB43
Region1506	NA	NA	NA	NA	NA	NA	NA	NA	NA	NA	EDNRB-AS1	NA	EDNRB-AS1	EDNRB-AS1,SLAIN1	NA	NA	NA	NA	RNF219-AS1	RNF219-AS1	RNF219-AS1	RNF219-AS1	RNF219-AS1	NA	NA	NA	NA
Region1507	NA	NA	NA	NA	NA	NA	NA	NA	NA	NA	NA	NA	NA	NA	NA	NA	NA	NA	CNOT4	CNOT4	CNOT4	CNOT4	CNOT4	CNOT4	CNOT4	CNOT4	CNOT4
Region1508	NA	NA	NA	NA	NA	NA	NA	NA	NA	NA	NA	NA	NA	NA	NA	NA	NA	NA	SLC17A5	SLC17A5	COL12A1	SLC17A5	SLC17A5	SLC17A5	SLC17A5	SLC17A5	SLC17A5
Region1509	NA	NA	NA	NA	NA	NA	NA	NA	NA	PRKD3	PRKD3	PRKD3	PRKD3	PRKD3	PRKD3	PRKD3	PRKD3	PRKD3	EIF2AK2	EIF2AK2	EIF2AK2	EIF2AK2	EIF2AK2	EIF2AK2	EIF2AK2	EIF2AK2	EIF2AK2
Region151	NA	NA	NA	NA	NA	NA	NA	NA	NA	ENSA,MCL1	ENSA,MCL1	ENSA,MCL1	ENSA,MCL1	ENSA,MCL1	CTSS	CTSS,ENSA,MCL1	ENSA,MCL1	ENSA,MCL1	NA	NA	NA	NA	NA	NA	NA	NA	NA
Region1510	NA	NA	NA	NA	NA	NA	NA	NA	NA	NA	NA	NA	NA	NA	NA	NA	NA	NA	NA	NA	NA	NA	NA	NA	NA	NA	NA
Region1511	NA	NA	NA	NA	NA	NA	NA	NA	NA	NA	NA	NA	NA	NA	NA	NA	NA	NA	NA	DDX18,DPP10	NA	NA	NA	NA	NA	NA	NA
Region1512	NA	NA	NA	NA	NA	NA	NA	NA	NA	PRKCH	PRKCH	PRKCH	PRKCH	PRKCH	PRKCH	PRKCH	PRKCH	PRKCH	NA	NA	NA	NA	NA	NA	NA	NA	NA
Region1513	NA	NA	NA	NA	NA	NA	NA	NA	NA	NA	KIF2B,TOM1L1	NA	NA	KIF2B,TOM1L1	NA	KIF2B,TOM1L1	NA	NA	NA	KIF2B,TOM1L1	NA	NA	KIF2B,TOM1L1	NA	KIF2B,TOM1L1	NA	NA
Region1514	NA	NA	NA	NA	NA	NA	NA	NA	NA	NA	NA	NA	NA	NA	NA	NA	NA	NA	CARTPT,MAP1B	CARTPT,MAP1B	CARTPT,MAP1B	CARTPT,MAP1B	CARTPT,MAP1B	CARTPT,MAP1B	NA	CARTPT,MAP1B	NA
Region1515	NA	NA	NA	NA	NA	NA	NA	NA	NA	NA	NA	NA	NA	NA	NA	NA	NA	NA	VTRNA1-2	NRG2	VTRNA1-2	APBB3	VTRNA1-2	NA	NRG2	NA	NRG2
Region1516	NA	NA	NA	NA	NA	NA	NA	NA	NA	NA	ISPD	NA	ISPD	NA	NA	NA	NA	NA	NA	NA	ISPD-AS1	NA	NA	NA	NA	NA	NA
Region1517	NA	NA	NA	NA	NA	NA	NA	NA	NA	NA	NA	NA	NA	NA	NA	NA	NA	NA	RASSF5	RASSF5	RASSF5	RASSF5	RASSF5	RASSF5	RASSF5	RASSF5	RASSF5
Region1518	NA	NA	NA	NA	NA	NA	NA	NA	NA	NA	LINC00158,MIR155HG	NA	NA	NA	NA	NA	NA	NA	MIR155HG	JAM2	MIR155HG	MIR155HG	MIR155HG	MIR155HG	MIR155HG	MIR155HG	MIR155HG
Region1519	NA	NA	NA	NA	NA	NA	NA	NA	NA	NA	FAM189A1	NA	FAM189A1	FAM189A1	NA	NA	NA	FAM189A1	NA	NA	NA	NA	NA	NA	NA	NA	NA
Region152	NA	NA	NA	NA	NA	NA	NA	NA	NA	NA	NA	NA	NA	NA	NA	NA	NA	NA	LHX4	LOC100527964	LOC100527964	LOC100527964	LOC100527964	FAM163A	LOC100527964	TDRD5	LOC100527964
Region1520	NA	NA	NA	NA	NA	NA	NA	NA	NA	NA	NA	NA	NA	NA	NA	NA	NA	NA	LOC729506,MTRR	LOC729506,MTRR	NA	LOC729506,MTRR	NA	NA	NA	NA	NA
Region1521	NA	NA	NA	NA	NA	NA	NA	NA	NA	NA	NA	NA	NA	NA	NA	NA	NA	NA	ALG6	EFCAB7	EFCAB7	ALG6	ALG6	ALG6,PGM1	ALG6,PGM1	ALG6,PGM1	ALG6,PGM1
Region1522	NA	NA	NA	NA	NA	NA	NA	NA	NA	NA	NA	NA	NA	NA	NA	NA	NA	NA	EBF3	EBF3	MGMT,MKI67	MGMT,MKI67	MGMT,MKI67	EBF3	EBF3	EBF3	EBF3
Region1523	NA	NA	NA	NA	NA	NA	NA	NA	NA	NA	GLIS3	GLIS3	GLIS3	GLIS3	NA	NA	NA	NA	GLIS3,RFX3	GLIS3,RFX3	GLIS3,RFX3	GLIS3,RFX3	GLIS3,RFX3	GLIS3,RFX3	NA	NA	GLIS3,RFX3
Region1524	NA	NA	NA	NA	NA	NA	NA	NA	NA	NA	NA	NA	NA	NA	NA	NA	NA	NA	METTL5	MYO3B	MYO3B	MYO3B	MYO3B	MYO3B	MYO3B	MYO3B	MYO3B
Region1525	NA	NA	NA	NA	NA	NA	NA	NA	NA	NA	NA	NA	NA	NA	NA	NA	NA	NA	NA	HMP19,MSX2	HMP19,MSX2	HMP19,MSX2	HMP19,MSX2	NA	NA	NA	NA
Region1526	NA	NA	NA	NA	NA	NA	NA	NA	NA	NA	NA	NA	NA	NA	NA	NA	NA	NA	ZNF678	ZNF678	ZNF678	CDC42BPA,ZNF678	ZNF678	NA	ZNF678	ARF1,WNT3A	ARF1,CDC42BPA,WNT3A,ZNF678
Region1527	NA	NA	NA	NA	NA	NA	NA	NA	NA	NA	NA	NA	NA	NA	NA	NA	NA	NA	NA	ANKS1B	ANKS1B	ANKS1B	NA	NA	NA	NA	NA
Region1528	NA	NA	NA	NA	NA	NA	NA	NA	NA	CDKAL1	CDKAL1	CDKAL1	CDKAL1	CDKAL1	NA	NA	NA	NA	CDKAL1	CDKAL1	CDKAL1	CDKAL1	CDKAL1	CDKAL1	CDKAL1	NA	CDKAL1
Region1529	NA	NA	NA	NA	NA	NA	NA	NA	NA	NA	NA	NA	NA	NA	NA	NA	NA	NA	NA	CBLN4,DOK5	CBLN4,DOK5	NA	NA	NA	NA	NA	NA
Region153	PRR5L	PRR5L	PRR5L	PRR5L	PRR5L	PRR5L	PRR5L	PRR5L	PRR5L	NA	NA	NA	NA	NA	NA	NA	NA	NA	PRR5L	PRR5L	PRR5L	PRR5L	PRR5L	PRR5L	NA	PRR5L	PRR5L
Region1530	NA	NA	NA	NA	NA	NA	NA	NA	NA	NA	NA	NA	NA	NA	NA	NA	NA	NA	NA	C7orf33,CNTNAP2	C7orf33,CNTNAP2	C7orf33,CNTNAP2	C7orf33,CNTNAP2	NA	C7orf33,CNTNAP2	C7orf33,CNTNAP2	C7orf33,CNTNAP2
Region1531	NA	NA	NA	NA	NA	NA	NA	NA	NA	NA	NA	NA	NA	NA	NA	NA	NA	NA	NA	HS6ST1,LOC389033	HS6ST1,LOC389033	HS6ST1,LOC389033	HS6ST1,LOC389033	NA	NA	HS6ST1,LOC389033	NA
Region1532	NA	NA	NA	NA	NA	NA	NA	NA	NA	NA	NA	NA	NA	NA	NA	NA	NA	NA	NA	IGSF21	IGSF21	IGSF21	IGSF21	NA	IGSF21	NA	NA
Region1533	NA	NA	NA	NA	NA	NA	NA	NA	NA	FOXK2	FOXK2	FOXK2	FOXK2	FOXK2	FOXK2	FOXK2	FOXK2	FOXK2	FOXK2	FOXK2	FOXK2	FOXK2	FOXK2	FOXK2	FOXK2	FOXK2	FOXK2
Region1534	NA	NA	NA	NA	NA	NA	NA	NA	NA	NA	NA	NA	NA	NA	NA	NA	NA	NA	NA	NA	NA	NA	NA	NA	NA	NA	NA
Region1535	NA	NA	NA	NA	NA	NA	NA	NA	NA	FRMD5	FRMD5	FRMD5	FRMD5	FRMD5	FRMD5	FRMD5	FRMD5	FRMD5	NA	NA	NA	NA	NA	NA	NA	NA	NA
Region1536	NA	NA	NA	NA	NA	NA	NA	NA	NA	NA	CD180,PIK3R1	CD180,PIK3R1	NA	CD180,PIK3R1	CD180,PIK3R1	CD180,PIK3R1	CD180,PIK3R1	CD180,PIK3R1	NA	CD180,PIK3R1	CD180,PIK3R1	CD180,PIK3R1	CD180,PIK3R1	NA	NA	NA	CD180,PIK3R1
Region1537	NA	NA	NA	NA	NA	NA	NA	NA	NA	PALM2-AKAP2	PALM2-AKAP2	PALM2	PALM2-AKAP2	PALM2-AKAP2	PALM2-AKAP2	PALM2-AKAP2	PALM2-AKAP2	PALM2-AKAP2	PALM2-AKAP2	PALM2-AKAP2	PALM2	PALM2-AKAP2	PALM2-AKAP2	PALM2-AKAP2	PALM2-AKAP2	PALM2,PALM2-AKAP2	PALM2-AKAP2
Region1538	NA	NA	NA	NA	NA	NA	NA	NA	NA	NA	NA	NA	NA	NA	NA	NA	NA	NA	HS6ST1,LOC389033	HS6ST1,LOC389033	NA	HS6ST1,LOC389033	HS6ST1,LOC389033	NA	NA	NA	NA
Region1539	NA	NA	NA	NA	NA	NA	NA	NA	NA	TMC2	TMC2	TMC2	TMC2	TMC2	TMC2	TMC2	TMC2	TMC2	ZNF343	TMC2	ZNF343	ZNF343	ZNF343	NA	TMC2	TMC2	TMC2,ZNF343
Region154	NA	NA	NA	NA	NA	NA	NA	NA	NA	ARHGAP26	ARHGAP26	ARHGAP26	ARHGAP26	ARHGAP26	ARHGAP26	ARHGAP26	ARHGAP26	ARHGAP26	NA	NDFIP1,SPRY4	NDFIP1,SPRY4	NDFIP1,SPRY4	NDFIP1,SPRY4	NA	NA	NA	NA
Region1540	NA	NA	NA	NA	NA	NA	NA	NA	NA	NA	NA	NA	NA	NA	NA	NA	NA	NA	NA	CHST15	CHST15	CHST15	CHST15	CPXM2	NA	NA	NA
Region1541	NA	NA	NA	NA	NA	NA	NA	NA	NA	NA	NA	NA	NA	NA	NA	NA	NA	NA	NA	PRKG1	PRKG1	NA	NA	NA	NA	NA	NA
Region1542	NA	NA	NA	NA	NA	NA	NA	NA	NA	NA	NA	NA	NA	NA	NA	NA	NA	NA	NA	BBOX1,CCDC34	BBOX1,CCDC34	BBOX1,CCDC34	BBOX1,CCDC34	NA	BBOX1,CCDC34	NA	NA
Region1543	NA	NA	NA	NA	NA	NA	NA	NA	NA	NA	NA	NA	NA	NA	NA	NA	NA	NA	NA	CYLC2,LINC00587	NA	NA	NA	NA	NA	NA	NA
Region1544	NA	NA	NA	NA	NA	NA	NA	NA	NA	NA	NA	NA	NA	NA	NA	NA	NA	NA	NA	CDH2,MIR302F	NA	NA	CDH2,MIR302F	NA	NA	NA	NA
Region1545	NA	NA	NA	NA	NA	NA	NA	NA	NA	NA	NA	NA	NA	NA	NA	NA	NA	NA	OGFRL1	OGFRL1	OGFRL1	OGFRL1	SMAP1	OGFRL1	OGFRL1	OGFRL1	OGFRL1
Region1546	NA	NA	NA	NA	NA	NA	NA	NA	NA	NA	NA	NA	NA	NA	NA	NA	NA	NA	NA	ETS1,KIRREL3-AS3	NA	ETS1,KIRREL3-AS3	NA	NA	NA	NA	NA
Region1548	NA	NA	NA	NA	NA	NA	NA	NA	NA	NA	NA	NA	NA	NA	NA	NA	NA	NA	NA	PARD3	PARD3	PARD3	PARD3	LINC00838,NRP1	LINC00838,NRP1	NA	NA
Region1549	NA	NA	NA	NA	NA	NA	NA	NA	NA	PCNX	PCNX	PCNX	PCNX	PCNX	PCNX	PCNX	PCNX	PCNX	MAP3K9,PCNX	MAP3K9,PCNX	NA	MAP3K9,PCNX	NA	NA	NA	NA	NA
Region155	NA	NA	NA	NA	NA	NA	NA	NA	NA	TPBGL	TPBGL	TPBGL	TPBGL	TPBGL	TPBGL	TPBGL	TPBGL	TPBGL	PRKRIR	C11orf30	GDPD5	PRKRIR	PRKRIR	GDPD5	PRKRIR	GDPD5	GDPD5,PRKRIR
Region1550	NA	NA	NA	NA	NA	NA	NA	NA	NA	TRPC6	TRPC6	TRPC6	TRPC6	NA	NA	NA	NA	NA	NA	NA	NA	NA	NA	NA	NA	NA	NA
Region1551	NA	NA	NA	NA	NA	NA	NA	NA	NA	NA	NA	NA	NA	NA	NA	NA	NA	NA	NA	CNTNAP5,GYPC	NA	CNTNAP5,GYPC	CNTNAP5,GYPC	NA	NA	NA	NA
Region1552	NA	NA	NA	NA	NA	NA	NA	NA	NA	NA	NA	NA	NA	NA	NA	NA	NA	NA	NA	FAM198B,LOC340017	NA	NA	NA	NA	NA	NA	NA
Region1553	NA	NA	NA	NA	NA	NA	NA	NA	NA	NA	NA	NA	NA	NA	NA	NA	NA	NA	GRK5,RGS10	SFXN4	GRK5,RGS10	SFXN4	GRK5,RGS10	SFXN4	GRK5,RGS10	GRK5,RGS10,SFXN4	GRK5,RGS10
Region1554	NA	NA	NA	NA	NA	NA	NA	NA	NA	NA	EEPD1,SEPT7	EEPD1,SEPT7	EEPD1,SEPT7	EEPD1,SEPT7	NA	NA	NA	EEPD1,SEPT7	NA	NA	NA	NA	NA	NA	NA	NA	NA
Region1555	NA	NA	NA	NA	NA	NA	NA	NA	NA	NA	CADM2	NA	NA	NA	NA	NA	NA	NA	NA	CADM2	NA	CADM2	NA	NA	NA	NA	NA
Region1556	NA	NA	NA	NA	NA	NA	NA	NA	NA	LRIG3	LRIG3	LRIG3	LRIG3	XRCC6BP1	LRIG3	NA	LRIG3	LRIG3	NA	NA	NA	NA	NA	NA	NA	NA	NA
Region1557	NA	NA	NA	NA	NA	NA	NA	NA	NA	NA	NA	NA	NA	NA	NA	NA	NA	NA	NA	NA	NA	NA	NA	NA	NA	NA	NA
Region1558	NA	NA	NA	NA	NA	NA	NA	NA	NA	NA	NA	NA	NA	NA	NA	NA	NA	NA	DTNA,NOL4	NOL4	DTNA,NOL4	DTNA	DTNA,NOL4	NA	NA	NA	NA
Region1559	NA	NA	NA	NA	NA	NA	NA	NA	NA	NA	NA	NA	NA	NA	NA	NA	NA	NA	MIR4792,RARB	MIR4792,RARB	MIR4792,RARB	MIR4792,RARB	MIR4792,RARB	NA	NA	NA	NA
Region156	NA	NA	NA	NA	NA	NA	NA	NA	NA	R3HCC1L	R3HCC1L	R3HCC1L	R3HCC1L	R3HCC1L	R3HCC1L	R3HCC1L	R3HCC1L	R3HCC1L	ZFYVE27	ZFYVE27	LOXL4,PYROXD2	ZFYVE27	ZFYVE27	LOXL4,PYROXD2,ZFYVE27	ZFYVE27	LOXL4,PYROXD2,ZFYVE27	ZFYVE27
Region1560	NA	NA	NA	NA	NA	NA	NA	NA	NA	NA	NA	NA	NA	NA	NA	NA	NA	NA	NA	NA	NA	NA	NA	NA	NA	NA	NA
Region1561	NA	NA	NA	NA	NA	NA	NA	NA	NA	NA	NA	NA	NA	NA	NA	NA	NA	NA	NLRC3	NLRC3	CLUAP1	NLRC3	NLRC3	NLRC3	NLRC3	NLRC3	NLRC3
Region1562	NA	NA	NA	NA	NA	NA	NA	NA	NA	NA	NA	NA	NA	NA	NA	NA	NA	NA	NA	SPTLC3	LOC339593	BTBD3,LOC339593	NA	NA	NA	NA	NA
Region1563	NA	NA	NA	NA	NA	NA	NA	NA	NA	NA	NA	NA	NA	NA	NA	NA	NA	NA	DYNAP,RAB27B	DYNAP,RAB27B	DYNAP,RAB27B	DYNAP,RAB27B	DYNAP,RAB27B	DYNAP,RAB27B	NA	DYNAP,RAB27B	NA
Region1564	NA	NA	NA	NA	NA	NA	NA	NA	NA	NA	NA	NA	NA	NA	NA	NA	NA	NA	MEX3B	MEX3B	MEX3B	MEX3B	MEX3B	MEX3B	MEX3B	MEX3B	MEX3B
Region1565	NA	NA	NA	NA	NA	NA	NA	NA	NA	NA	NA	NA	NA	NA	NA	NA	NA	NA	NA	NA	LURAP1L,MPDZ	NA	NA	NA	NA	NA	NA
Region1566	NA	NA	NA	NA	NA	NA	NA	NA	NA	NA	CALN1	NA	CALN1	NA	NA	NA	NA	NA	NA	NA	NA	CALN1	NA	NA	NA	NA	NA
Region1567	NA	NA	NA	NA	NA	NA	NA	NA	NA	NA	NA	NA	NA	NA	NA	NA	NA	NA	C7orf10,INHBA	C7orf10,INHBA	C7orf10,INHBA	C7orf10,INHBA	NA	NA	NA	NA	NA
Region1568	NA	NA	NA	NA	NA	NA	NA	NA	NA	NA	NA	NA	NA	NA	NA	NA	NA	NA	LRRC37A6P	LRRC37A6P	LRRC37A6P	LRRC37A6P,PTCHD3	LRRC37A6P	LRRC37A6P	LRRC37A6P,MKX,PTCHD3	NA	LRRC37A6P
Region1569	NA	NA	NA	NA	NA	NA	NA	NA	NA	NA	NA	NA	NA	NA	NA	NA	NA	NA	EFCAB4B	PRMT8	EFCAB4B	EFCAB4B	EFCAB4B	EFCAB4B	EFCAB4B	EFCAB4B	EFCAB4B
Region157	NA	NA	NA	NA	NA	NA	NA	NA	NA	NA	NA	NA	NA	NA	NA	NA	NA	NA	ADPRHL1,GRTP1	ADPRHL1,GRTP1	ADPRHL1,GRTP1	ADPRHL1,GRTP1	ADPRHL1,GRTP1	NA	ADPRHL1,GRTP1	NA	NA
Region1570	NA	NA	NA	NA	NA	NA	NA	NA	NA	NA	NA	NA	NA	NA	NA	NA	NA	NA	NA	TMTC2	TMTC2	TMTC2	NA	NA	NA	NA	NA
Region1571	NA	NA	NA	NA	NA	NA	NA	NA	NA	NA	BDNF-AS	BDNF-AS	NA	NA	NA	NA	NA	NA	NA	LGR4	LGR4	LGR4	LGR4	NA	NA	NA	NA
Region1572	NA	NA	NA	NA	NA	NA	NA	NA	NA	NA	NA	NA	NA	NA	NA	NA	NA	NA	NA	ELTD1,NONE	NA	NA	NA	NA	NA	NA	NA
Region1573	NA	NA	NA	NA	NA	NA	NA	NA	NA	NA	NA	NA	NA	NA	NA	NA	NA	NA	NA	EFNA5,RAB9BP1	EFNA5,RAB9BP1	NA	NA	NA	NA	NA	NA
Region1574	NA	NA	NA	NA	NA	NA	NA	NA	NA	LRFN5,NONE	LRFN5,NONE	LRFN5,NONE	LRFN5,NONE	NA	NA	NA	NA	NA	NA	NA	NA	NA	NA	NA	NA	NA	NA
Region1576	NA	NA	NA	NA	NA	NA	NA	NA	NA	NA	NA	NA	NA	NA	NA	NA	NA	NA	LRBA	DCLK2,SH3D19	SH3D19	LRBA	LRBA	LRBA	LRBA	LRBA	LRBA
Region1577	NA	NA	NA	NA	NA	NA	NA	NA	NA	EP400	EP400	EP400	EP400	EP400	EP400	EP400	EP400	EP400	NA	NA	NA	NA	NA	NA	NA	NA	NA
Region1578	NA	NA	NA	NA	NA	NA	NA	NA	NA	NA	NA	NA	NA	NA	NA	NA	NA	NA	NA	NA	NA	NA	NA	NA	NA	NA	NA
Region1579	NA	NA	NA	NA	NA	NA	NA	NA	NA	PDK1	PDK1	PDK1	PDK1	PDK1	PDK1	PDK1	PDK1	PDK1	RAPGEF4	RAPGEF4	RAPGEF4	RAPGEF4	RAPGEF4	RAPGEF4	RAPGEF4	RAPGEF4	RAPGEF4
Region158	NA	NA	NA	NA	NA	NA	NA	NA	NA	SORBS2	SORBS2	SORBS2	TLR3	SORBS2	NA	NA	NA	FAM149A	ACSL1	ACSL1	ACSL1	ACSL1	ACSL1	ACSL1	ACSL1	ACSL1	ACSL1
Region1580	NA	NA	NA	NA	NA	NA	NA	NA	NA	NA	NA	NA	NA	NA	NA	NA	NA	NA	NA	NA	NA	NA	NA	NA	NA	NA	NA
Region1581	NA	NA	NA	NA	NA	NA	NA	NA	NA	NA	NA	NA	NA	NA	NA	NA	NA	NA	CHL1,NONE	CHL1	CHL1,NONE	NONE	NONE	CHL1,NONE	NA	NA	NA
Region1582	NA	NA	NA	NA	NA	NA	NA	NA	NA	NA	NA	NA	NA	NA	NA	NA	NA	NA	NA	NA	NA	NA	NA	NA	NA	NA	NA
Region1583	NA	NA	NA	NA	NA	NA	NA	NA	NA	NA	NA	NA	NA	NA	NA	NA	NA	NA	DGUOK,TET3	DGUOK	DGUOK,TET3	DGUOK,TET3	DGUOK,TET3	DGUOK,TET3	DGUOK,TET3	DGUOK,TET3	DGUOK,TET3
Region1584	NA	NA	NA	NA	NA	NA	NA	NA	NA	NA	NA	NA	NA	NA	NA	NA	NA	NA	NA	CTTNBP2	CTTNBP2	NAA38	CTTNBP2	CTTNBP2,NAA38	NA	NA	NA
Region1585	NA	NA	NA	NA	NA	NA	NA	NA	NA	OBFC1	OBFC1	OBFC1	OBFC1	OBFC1	OBFC1	OBFC1	OBFC1	OBFC1	NA	SORCS3	NA	SORCS3	SORCS3	NA	NA	NA	NA
Region1586	NA	NA	NA	NA	NA	NA	NA	NA	NA	IFRD2	IFRD2	IFRD2	IFRD2	IFRD2	NA	IFRD2	IFRD2	IFRD2	RNF123	RBM5,SEMA3F	RBM5,SEMA3F	RBM5,SEMA3F	RBM5,SEMA3F	NA	NA	NA	RBM5,SEMA3F
Region1587	NA	NA	NA	NA	NA	NA	NA	NA	NA	NA	NA	NA	NA	NA	NA	NA	NA	NA	EDARADD	EDARADD	EDARADD	NA	EDARADD	NA	NA	NA	NA
Region1588	NA	NA	NA	NA	NA	NA	NA	NA	NA	DPPA4	DPPA4	FLJ25363	DPPA4	FLJ25363	NA	NA	NA	NA	NA	FLJ25363,PVRL3-AS1	FLJ25363,PVRL3-AS1	NA	FLJ25363,PVRL3-AS1	NA	NA	NA	NA
Region1589	NA	NA	NA	NA	NA	NA	NA	NA	NA	NA	NA	NA	NA	NA	NA	NA	NA	NA	DYNLRB2,MAF	DYNLRB2,MAF	DYNLRB2,MAF	DYNLRB2,MAF	DYNLRB2,MAF	DYNLRB2,MAF	DYNLRB2,MAF	NA	DYNLRB2,MAF
Region159	CSF2RB	NCF4	NCF4	CSF2RB	NCF4	NCF4	NCF4	NCF4	CSF2RB	NA	NA	NA	NA	NA	NA	NA	NA	NA	APOL3	APOL3	APOL3	APOL3	APOL3	APOL3	APOL3	APOL3	APOL3
Region1590	NA	NA	NA	NA	NA	NA	NA	NA	NA	NA	NA	NA	NA	NA	NA	NA	NA	NA	NA	NONE,PCDH7	NA	NA	NA	NA	NA	NA	NA
Region1592	NA	NA	NA	NA	NA	NA	NA	NA	NA	NA	NA	NA	NA	NA	NA	NA	NA	NA	NA	GBE1,ROBO1	NA	NA	NA	NA	NA	NA	NA
Region1593	NA	NA	NA	NA	NA	NA	NA	NA	NA	NA	NA	NA	NA	NA	NA	NA	NA	NA	NA	NA	NA	NA	NA	NA	NA	NA	NA
Region1594	MANBA,UBE2D3	MANBA,UBE2D3	MANBA,UBE2D3	MANBA,UBE2D3	MANBA,UBE2D3	NA	NA	NA	NA	NA	NA	NA	NA	NA	NA	NA	NA	NA	RCN1	DKFZp686K1684	DKFZp686K1684	RCN1	DKFZp686K1684	WT1	DKFZp686K1684	WT1	WT1
Region1595	NA	NA	NA	NA	NA	NA	NA	NA	NA	NA	NA	NA	NA	NA	NA	NA	NA	NA	NA	NA	NA	FPGT	FPGT,LRRIQ3	NA	NA	NA	NA
Region1596	NA	NA	NA	NA	NA	NA	NA	NA	NA	ST8SIA4	ST8SIA4	ST8SIA4	ST8SIA4	ST8SIA4	ST8SIA4	ST8SIA4	ST8SIA4	ST8SIA4	NA	NA	NA	NA	NA	NA	NA	NA	NA
Region1598	NA	NA	NA	NA	NA	NA	NA	NA	NA	NA	NA	NA	NA	NA	NA	NA	NA	NA	EMB	PARP8	NA	EMB	EMB	EMB	EMB	EMB	EMB
Region1599	NA	NA	NA	NA	NA	NA	NA	NA	NA	NA	NA	NA	NA	NA	NA	NA	NA	NA	NA	JRKL-AS1,NONE	NA	JRKL-AS1,NONE	NA	NA	NA	NA	NA
Region16	DPH5	SLC30A7	DPH5	DPH5	DPH5	DPH5	DPH5	DPH5	DPH5	RNU6-31P,S1PR1	RNU6-31P,S1PR1	S1PR1	RNU6-31P,S1PR1	RNU6-31P	RNU6-31P,S1PR1	RNU6-31P,S1PR1	RNU6-31P,S1PR1	RNU6-31P,S1PR1	DPH5,S1PR1	SLC30A7	DPH5,S1PR1,SLC30A7	SLC30A7	DPH5,S1PR1	DPH5,S1PR1	DPH5,S1PR1,SLC30A7	DPH5,S1PR1,SLC30A7	SLC30A7
Region160	NA	NA	NA	NA	NA	NA	NA	NA	NA	DLG2	DLG2	DLG2	NA	NA	NA	NA	NA	NA	NA	DLG2	NA	DLG2	DLG2	NA	NA	NA	NA
Region1600	NA	NA	NA	NA	NA	NA	NA	NA	NA	NA	FAT1,LOC339975	FAT1,LOC339975	NA	NA	NA	NA	NA	NA	NA	FAT1	FAT1	FAT1	FAT1	FAT1	NA	NA	NA
Region1601	NA	NA	NA	NA	NA	NA	NA	NA	NA	NA	NA	NA	NA	NA	NA	NA	NA	NA	NA	C8orf4,IDO2	C8orf4,IDO2	C8orf4,IDO2	NA	NA	NA	NA	NA
Region1602	NA	NA	NA	NA	NA	NA	NA	NA	NA	KDM3A	KDM3A	KDM3A	KDM3A	KDM3A	KDM3A	KDM3A	KDM3A	KDM3A	IMMT	IMMT	IMMT	IMMT	IMMT	IMMT	IMMT	IMMT	IMMT
Region1604	NA	NA	NA	NA	NA	NA	NA	NA	NA	ANKRD42,PCF11	PCF11	ANKRD42	ANKRD42,PCF11	ANKRD42,PCF11	ANKRD42,PCF11	PCF11	PCF11	PCF11	NA	NA	NA	NA	NA	NA	NA	NA	NA
Region1605	NA	NA	NA	NA	NA	NA	NA	NA	NA	NA	NA	NA	NA	NA	NA	NA	NA	NA	SYNRG	SYNRG	SYNRG	SYNRG	SYNRG	SYNRG	SYNRG	SYNRG	SYNRG
Region1606	NA	NA	NA	NA	NA	NA	NA	NA	NA	NA	NA	NA	NA	NA	NA	NA	NA	NA	URGCP-MRPS24	URGCP-MRPS24	URGCP-MRPS24	URGCP-MRPS24	URGCP-MRPS24	URGCP-MRPS24	URGCP-MRPS24	URGCP-MRPS24	URGCP-MRPS24
Region1608	NA	NA	NA	NA	NA	NA	NA	NA	NA	NA	NA	NA	NA	NA	NA	NA	NA	NA	NA	PARD3	PARD3	PARD3	PARD3	NA	NA	NA	NA
Region1609	NA	NA	NA	NA	NA	NA	NA	NA	NA	NA	EYA4,MGC34034	EYA4,MGC34034	EYA4,MGC34034	EYA4,MGC34034	NA	NA	NA	NA	EYA4,TBPL1	EYA4	MGC34034,TCF21	TBPL1	TBPL1	TBPL1	TBPL1	TBPL1	TBPL1
Region161	JAK1	JAK1	JAK1	JAK1	JAK1	JAK1	JAK1	JAK1	JAK1	JAK1	JAK1	JAK1	JAK1	JAK1	JAK1	JAK1	JAK1	JAK1	NA	ROR1	ROR1	ROR1	ROR1	NA	NA	NA	NA
Region1610	NA	NA	NA	NA	NA	NA	NA	NA	NA	ARSJ,UGT8	ARSJ,UGT8	ARSJ,UGT8	ARSJ,UGT8	ARSJ,UGT8	NA	NA	NA	NA	NA	NA	NA	NA	NA	NA	NA	NA	NA
Region1611	NA	NA	NA	NA	NA	NA	NA	NA	NA	SHANK2	SHANK2	SHANK2	SHANK2	SHANK2	NA	NA	NA	NA	NA	NA	NA	NA	NA	NA	NA	NA	NA
Region1612	NA	NA	NA	NA	NA	NA	NA	NA	NA	NA	NA	NA	NA	NA	NA	NA	NA	NA	NA	HAVCR1P1,ZNF254	HAVCR1P1,ZNF254	NA	ZNF724P,ZNF730	NA	NA	NA	NA
Region1613	NA	NA	NA	NA	NA	NA	NA	NA	NA	ART3	SDAD1	SDAD1	SDAD1	SDAD1	ART3	ART3	ART3	SDAD1	G3BP2	USO1	USO1	USO1	G3BP2	NA	NA	NA	G3BP2,USO1
Region1614	NA	NA	NA	NA	NA	NA	NA	NA	NA	NA	NDFIP2-AS1,RBM26-AS1	NA	NDFIP2-AS1,RBM26-AS1	NA	NA	NA	NA	NA	RBM26	RBM26	RBM26	RBM26	RBM26	RBM26	RBM26	RBM26	RBM26
Region1615	NA	NA	NA	NA	NA	NA	NA	NA	NA	NA	NA	NA	NA	NA	NA	NA	NA	NA	NA	LOC388942,SLC8A1	NA	LOC388942,SLC8A1	LOC388942,SLC8A1	NA	NA	NA	NA
Region1616	NA	NA	NA	NA	NA	NA	NA	NA	NA	NA	NA	NA	NA	NA	NA	NA	NA	NA	RP1	RP1	RP1	RP1	RP1	MRPL15,SOX17	MRPL15,SOX17	MRPL15,SOX17	MRPL15,SOX17
Region1617	NA	NA	NA	NA	NA	NA	NA	NA	NA	NA	NA	NA	NA	NA	NA	NA	NA	NA	FSTL4	FSTL4	FSTL4	FSTL4	FSTL4	NA	NA	NA	FSTL4
Region1618	NA	NA	NA	NA	NA	NA	NA	NA	NA	NA	NA	NA	NA	NA	NA	NA	NA	NA	TMEM131	TMEM131	TMEM131	TMEM131	ZAP70	ZAP70	TMEM131,ZAP70	TMEM131,ZAP70	TMEM131,ZAP70
Region1619	NA	NA	NA	NA	NA	NA	NA	NA	NA	NA	NA	NA	NA	NA	NA	NA	NA	NA	NA	NA	NA	NA	NA	NA	NA	NA	NA
Region162	NA	NA	NA	NA	NA	NA	NA	NA	NA	MARCKS	MARCKS	MARCKS	MARCKS	MARCKS	MARCKS,RFPL4B	MARCKS	MARCKS,RFPL4B	MARCKS,RFPL4B	NA	FRK,HS3ST5	NA	NA	FRK,HS3ST5	NA	NA	NA	NA
Region1620	NA	NA	NA	NA	NA	NA	NA	NA	NA	NA	NA	NA	NA	NA	NA	NA	NA	NA	RAI14	RAI14	RAI14	RAI14	RAI14	RAI14	RAI14	RAI14	C1QTNF3-AMACR,RAI14
Region1621	NA	NA	NA	NA	NA	NA	NA	NA	NA	NA	NA	NA	NA	NA	NA	NA	NA	NA	GRID1	GRID1	GRID1	GRID1	GRID1	GRID1	NA	GRID1	NA
Region1622	NA	NA	NA	NA	NA	NA	NA	NA	NA	NA	ARL5B,PLXDC2	NA	NA	NA	NA	NA	NA	NA	NA	NA	NA	NA	NA	NA	NA	NA	NA
Region1623	NA	NA	NA	NA	NA	NA	NA	NA	NA	NA	NA	NA	NA	NA	NA	NA	NA	NA	ZNF100	ZNF100	ZNF100	ZNF100	ZNF100	ZNF100	ZNF100	ZNF100	ZNF100
Region1624	NA	NA	NA	NA	NA	NA	NA	NA	NA	NA	NA	NA	NA	NA	NA	NA	NA	NA	IL15,ZNF330	IL15,ZNF330	IL15,ZNF330	NA	IL15,ZNF330	NA	IL15,ZNF330	NA	IL15,ZNF330
Region1625	NA	NA	NA	NA	NA	NA	NA	NA	NA	NA	NA	NA	NA	NA	NA	NA	NA	NA	NA	PTPRM	PTPRM	PTPRM	PTPRM	NA	PTPRM	NA	NA
Region1626	NA	NA	NA	NA	NA	NA	NA	NA	NA	NA	CT49,DNAH5	CT49,DNAH5	CT49,DNAH5	NA	NA	NA	NA	NA	NA	CT49,DNAH5	CT49,DNAH5	NA	NA	NA	NA	NA	NA
Region1627	NA	NA	NA	NA	NA	NA	NA	NA	NA	NA	NA	NONE	NONE	NA	NONE	NA	NA	NA	NA	NA	NA	NA	NA	NA	NA	NA	NA
Region1628	NA	NA	NA	NA	NA	NA	NA	NA	NA	NA	AGPAT9,NKX6-1	NA	NA	NA	NA	NA	NA	NA	NKX6-1	AGPAT9	AGPAT9	NKX6-1	NKX6-1	NKX6-1	NKX6-1	NKX6-1	NKX6-1
Region1629	NA	NA	NA	NA	NA	NA	NA	NA	NA	NA	CDH4,MIR4533	CDH4,MIR4533	CDH4,MIR4533	CDH4,MIR4533	NA	NA	NA	NA	NA	CDH4,MIR4533	CDH4,MIR4533	CDH4,MIR4533	CDH4,MIR4533	NA	NA	NA	NA
Region163	NA	NA	NA	NA	NA	NA	NA	NA	NA	SIK3	SIK3	SIK3	SIK3	SIK3	SIK3	SIK3	SIK3	SIK3	BUD13,LINC00900	BUD13,LINC00900	BUD13,LINC00900	BUD13,LINC00900	BUD13,LINC00900	BUD13,LINC00900	BUD13,LINC00900	NA	BUD13,LINC00900
Region1630	NA	NA	NA	NA	NA	NA	NA	NA	NA	ATP8B4	ATP8B4	ATP8B4	ATP8B4	ATP8B4	NA	ATP8B4,SLC27A2	NA	SLC27A2	NA	NA	NA	NA	NA	NA	NA	NA	NA
Region1631	NA	NA	NA	NA	NA	NA	NA	NA	NA	NA	NA	PCDHA1,PCDHA10,PCDHA11,PCDHA12,PCDHA13,PCDHA2,PCDHA3,PCDHA4,PCDHA5,PCDHA6,PCDHA7,PCDHA8,PCDHA9,PCDHAC1	APBB3	PCDHB3,PCDHB4	NA	NA	NA	NA	NA	NA	NA	NA	NA	NA	NA	NA	NA
Region1632	NA	NA	NA	NA	NA	NA	NA	NA	NA	LOC100507377,TRHDE	LOC100507377,TRHDE	NA	NA	LOC100507377,TRHDE	NA	NA	NA	NA	NA	LOC100507377,TRHDE	NA	NA	NA	NA	NA	NA	NA
Region1633	NA	NA	NA	NA	NA	NA	NA	NA	NA	NA	CDH18,GUSBP1	NA	NA	NA	NA	NA	NA	NA	NA	NA	NA	NA	NA	NA	NA	NA	NA
Region1634	NA	NA	NA	NA	NA	NA	NA	NA	NA	NONE,PLEKHG4B	NONE,PLEKHG4B	NONE,PLEKHG4B	NONE,PLEKHG4B	NONE,PLEKHG4B	NONE,PLEKHG4B	NONE,PLEKHG4B	NONE,PLEKHG4B	NONE,PLEKHG4B	SLC9A3	SLC9A3	SLC9A3	SLC9A3	SLC9A3	SLC9A3	SLC9A3	SLC9A3	SLC9A3
Region1636	NA	NA	NA	NA	NA	NA	NA	NA	NA	NA	NA	NA	NA	NA	NA	NA	NA	NA	NA	KIF4B,SGCD	KIF4B,SGCD	NA	NA	NA	NA	NA	NA
Region1637	NA	NA	NA	NA	NA	NA	NA	NA	NA	NA	NA	NA	NA	NA	NA	NA	NA	NA	MMP26,OR52A5,OR52E2	MMP26,OR51V1,OR52A1	OR51V1,OR52A1	OR52A5,OR52E2	MMP26	OR51F1,OR52R1	NA	NA	NA
Region1638	NA	NA	NA	NA	NA	NA	NA	NA	NA	NA	NA	NA	NA	NA	NA	NA	NA	NA	NA	DUSP26,UNC5D	NA	NA	NA	NA	NA	NA	NA
Region1639	NA	NA	NA	NA	NA	NA	NA	NA	NA	NA	NA	NA	NA	NA	NA	NA	NA	NA	PTPLB	MYLK	MYLK	MYLK	PTPLB	ADCY5,PTPLB	ADCY5,PTPLB	ADCY5,PTPLB	PTPLB
Region164	MCM9	FAM184A	FAM184A	MCM9	MCM9	MCM9	MCM9	MCM9	FAM184A	MCM9	MCM9	MCM9	MCM9	MCM9	MCM9	MCM9	MCM9	MCM9	LOC285762,TBC1D32	FAM184A,MAN1A1	FAM184A,MAN1A1	LOC285762,TBC1D32	FAM184A,MAN1A1	FAM184A,MAN1A1	NA	FAM184A,LOC285762,MAN1A1,TBC1D32	FAM184A,LOC285762,MAN1A1,TBC1D32
Region1640	NA	NA	NA	NA	NA	NA	NA	NA	NA	LCE1E,LCE2C	LCE1E	KPRP	LCE1E	LCE2C	LCE1E	LCE1E,LCE2C	LCE2D,LCE3A	LCE1E,LCE2C	TDRKH	TDRKH	TDRKH	RORC	RORC	RORC	RORC	RORC	RORC
Region1641	NA	NA	NA	NA	NA	NA	NA	NA	NA	NA	TTLL11	DAB2IP,TTLL11	TTLL11	DAB2IP,TTLL11	NA	NA	NA	NA	DAB2IP	DAB2IP	DAB2IP	DAB2IP	DAB2IP	DAB2IP	DAB2IP	DAB2IP	DAB2IP
Region1642	NA	NA	NA	NA	NA	NA	NA	NA	NA	NA	NA	NA	NA	NA	NA	NA	NA	NA	LOC339568,MAFB	DHX35	DHX35	MAFB	DHX35	LOC339568	LOC339568,MAFB	DHX35,LOC339568	MAFB
Region1643	NA	NA	NA	NA	NA	NA	NA	NA	NA	NIPBL	NIPBL	NIPBL	NIPBL	NIPBL	NIPBL	NIPBL	NIPBL	NIPBL	GDNF,WDR70	GDNF,WDR70	GDNF,WDR70	GDNF,WDR70	GDNF,WDR70	NA	NA	NA	NA
Region1644	NA	NA	NA	NA	NA	NA	NA	NA	NA	RYBP,SHQ1	RYBP,SHQ1	RYBP,SHQ1	RYBP,SHQ1	RYBP,SHQ1	NA	NA	NA	NA	PPP4R2	GXYLT2	GXYLT2	GXYLT2	GXYLT2	GXYLT2	GXYLT2	GXYLT2	GXYLT2
Region1645	NA	NA	NA	NA	NA	NA	NA	NA	NA	NA	NA	NA	NA	NA	NA	NA	NA	NA	GRB14	GRB14	GRB14	GRB14	GRB14	NA	GRB14	NA	NA
Region1646	NA	NA	NA	NA	NA	NA	NA	NA	NA	NA	NA	NA	NA	NA	NA	NA	NA	NA	NA	NA	NA	NA	NA	NA	NA	NA	NA
Region1647	NA	NA	NA	NA	NA	NA	NA	NA	NA	TMX3	TMX3	TMX3	TMX3	TMX3	TMX3	TMX3	TMX3	TMX3	NA	NA	NA	LOC643542,TMX3	LOC643542,TMX3	NA	NA	NA	NA
Region1648	NA	NA	NA	NA	NA	NA	NA	NA	NA	NA	NA	NA	NA	NA	NA	NA	NA	NA	RNPEP	RNPEP	RNPEP	RNPEP	RNPEP	RNPEP	RNPEP	RNPEP	RNPEP
Region1649	NA	NA	NA	NA	NA	NA	NA	NA	NA	NA	NA	NA	NA	NA	NA	NA	NA	NA	KIAA2026	KIAA2026	KIAA2026	KIAA2026	KIAA2026	KIAA2026	KIAA2026	KIAA2026	KIAA2026
Region165	NA	NA	NA	NA	NA	NA	NA	NA	NA	RNU6-19P	RNU6-19P	RNU6-19P	RNU6-19P	RNU6-19P	RNU6-19P	RNU6-19P	RNU6-19P	RNU6-19P	NA	NA	NA	NA	NA	NA	NA	NA	NA
Region1650	NA	NA	NA	NA	NA	NA	NA	NA	NA	SIM2	SIM2	SIM2	SIM2	SIM2	NA	NA	NA	NA	SIM2	SIM2	SIM2	SIM2	SIM2	SIM2	SIM2	SIM2	SIM2
Region1651	NA	NA	NA	NA	NA	NA	NA	NA	NA	ITCH,NCOA6,PIGU	ACSS2,ITCH,NCOA6	ACSS2,ITCH,NCOA6,PIGU	ITCH,NCOA6	ITCH,NCOA6,PIGU	ITCH,NCOA6	ITCH,NCOA6,PIGU	ITCH,NCOA6,PIGU	ACSS2,ITCH,NCOA6,PIGU	ZNF341	ZNF341	ZNF341	ZNF341	ZNF341	NA	ZNF341	NA	ZNF341
Region1652	NA	NA	NA	NA	NA	NA	NA	NA	NA	NA	NA	NA	NA	NA	NA	NA	NA	NA	NA	LOC100289673,TMEM232	NA	LOC100289673,TMEM232	LOC100289673,TMEM232	LOC100289673,TMEM232	NA	LOC100289673,TMEM232	NA
Region1653	NA	NA	NA	NA	NA	NA	NA	NA	NA	EIF1B,ENTPD3	ENTPD3-AS1	ENTPD3-AS1	RPL14	ENTPD3-AS1,RPL14	NA	EIF1B,ENTPD3	NA	EIF1B,ENTPD3	CTNNB1,ZNF621	CTNNB1,ZNF621	A4GNT,AK055250,DAPK3,ENST00000299128,HEXA,IL27,NM_182538,TREX1	CTNNB1,ZNF621	CTNNB1,ZNF621	CTNNB1,ZNF621	CTNNB1,ZNF621	CTNNB1,ZNF621	CTNNB1,ZNF621
Region1654	NA	NA	NA	NA	NA	NA	NA	NA	NA	NA	NA	LINC00707,SFMBT2	NA	LINC00707,SFMBT2	NA	NA	NA	NA	LINC00707,SFMBT2	LINC00707,SFMBT2	LINC00707,SFMBT2	LINC00707,SFMBT2	LINC00707,SFMBT2	LINC00707,SFMBT2	LINC00707,SFMBT2	NA	LINC00707,SFMBT2
Region1655	NA	NA	NA	NA	NA	NA	NA	NA	NA	KRTAP16-1	KRTAP4-12,KRTAP4-6	KRTAP2-3	KRTAP16-1	KRT33A,KRTAP17-1	KRT33A,KRTAP17-1	KRT33A,KRTAP17-1	KRT33A,KRTAP17-1	KRT33A,KRTAP17-1	KRTAP29-1,KRTAP9-7	KRTAP29-1,KRTAP9-7	KRTAP29-1,KRTAP9-7	KRTAP29-1,KRTAP9-7	KRTAP29-1,KRTAP9-7	KRTAP29-1,KRTAP9-7	KRTAP29-1,KRTAP9-7	NA	NA
Region1656	NA	NA	NA	NA	NA	NA	NA	NA	NA	NA	NA	NA	NA	NA	NA	NA	NA	NA	NA	HS6ST3	HS6ST3	NA	NA	NA	NA	NA	NA
Region1657	NA	NA	NA	NA	NA	NA	NA	NA	NA	NA	NA	NA	NA	NA	NA	NA	NA	NA	NA	CCND1,MYEOV	CCND1,MYEOV	CCND1,MYEOV	CCND1,MYEOV	NA	NA	NA	CCND1,MYEOV
Region1658	NA	NA	NA	NA	NA	NA	NA	NA	NA	ITPK1	ITPK1	ITPK1	ITPK1	ITPK1	NA	ITPK1	ITPK1	ITPK1	NA	ITPK1,MOAP1	ITPK1,MOAP1	ITPK1,MOAP1	ITPK1,MOAP1	NA	NA	NA	NA
Region166	NA	NA	NA	NA	NA	NA	NA	NA	NA	NA	NA	NA	NA	NA	NA	NA	NA	NA	CNIH4,NVL	DNAH14	CNIH4,NVL	DNAH14	CNIH4,NVL	CNIH3	CNIH3	CNIH3	CNIH3
Region1660	NA	NA	NA	NA	NA	NA	NA	NA	NA	NA	NA	NA	LPPR4,PALMD	LPPR4,PALMD	NA	NA	NA	NA	NA	NA	NA	NA	NA	NA	NA	NA	NA
Region1661	NA	NA	NA	NA	NA	NA	NA	NA	NA	NA	NA	NA	NA	NA	NA	NA	NA	NA	FARS2	FARS2	FARS2	FARS2	FARS2	NA	F13A1,NRN1	NA	FARS2
Region1662	NA	NA	NA	NA	NA	NA	NA	NA	NA	NA	NA	NA	NA	NA	NA	NA	NA	NA	FMNL2	FMNL2	FMNL2	FMNL2	FMNL2	NA	FMNL2	NA	NA
Region1663	NA	NA	NA	NA	NA	NA	NA	NA	NA	NA	CHSY3	NA	NA	CHSY3	NA	NA	NA	NA	NA	ADAMTS19,MIR4460	ADAMTS19,MIR4460	NA	NA	NA	NA	NA	NA
Region1664	NA	NA	NA	NA	NA	NA	NA	NA	NA	NA	NA	NA	NA	NA	NA	NA	NA	NA	NA	NA	ACTBL2,PLK2	ACTBL2,PLK2	ACTBL2,PLK2	ACTBL2,PLK2	ACTBL2,PLK2	NA	ACTBL2,PLK2
Region1665	NA	NA	NA	NA	NA	NA	NA	NA	NA	NA	NA	NA	NA	NA	NA	NA	NA	NA	NA	NA	FAM110B,UBXN2B	FAM110B,UBXN2B	NA	NA	NA	NA	NA
Region1666	NA	NA	NA	NA	NA	NA	NA	NA	NA	SEL1L,STON2	STON2	SEL1L,STON2	NONE	NONE	SEL1L,STON2	SEL1L,STON2	SEL1L,STON2	SEL1L,STON2	NA	NA	NA	NA	NA	NA	NA	NA	NA
Region1667	NA	NA	NA	NA	NA	NA	NA	NA	NA	NA	NA	NA	NA	NA	NA	NA	NA	NA	NA	GNAI1,MIR548M	GNAI1,MIR548M	NA	GNAI1,MIR548M	NA	NA	NA	NA
Region1668	NA	NA	NA	NA	NA	NA	NA	NA	NA	NA	LINC01005,MIR4283-1	NA	NA	NA	NA	NA	NA	NA	NA	NA	NA	NA	NA	NA	NA	NA	NA
Region1669	NA	NA	NA	NA	NA	NA	NA	NA	NA	NA	NA	NA	NA	NA	NA	NA	NA	NA	ELK4	ELK4	ELK4	ELK4	MFSD4	ELK4	ELK4	ELK4	MFSD4
Region167	NA	NA	NA	NA	NA	NA	NA	NA	NA	KIAA1468	PIGN	KIAA1468,PIGN	PIGN	KIAA1468	KIAA1468	KIAA1468	KIAA1468	KIAA1468	CDH20	CDH20	CDH20	CDH20	CDH20	NA	NA	NA	NA
Region1670	NA	NA	NA	NA	NA	NA	NA	NA	NA	NA	ANKRD7,KCND2	ANKRD7,KCND2	NA	NA	NA	NA	NA	NA	NA	NA	NA	NA	NA	NA	NA	NA	NA
Region1671	NA	NA	NA	NA	NA	NA	NA	NA	NA	LRRC8A,SH3GLB2	PPP2R4	PPP2R4	LRRC8A,SH3GLB2	LRRC8A,SH3GLB2	LRRC8A,PHYHD1,SH3GLB2	LRRC8A,PHYHD1,SH3GLB2	LRRC8A,PHYHD1,SH3GLB2	LRRC8A,PHYHD1,SH3GLB2	NA	NA	NA	NA	NA	NA	NA	NA	NA
Region1672	NA	NA	NA	NA	NA	NA	NA	NA	NA	KDM2A,LOC100130987,TBC1D10C	PC,SSH3,TBC1D10C	PC	KDM2A,TBC1D10C	TBC1D10C	KDM2A,LOC100130987,SSH3,TBC1D10C	KDM2A,LOC100130987,SSH3,TBC1D10C	KDM2A,LOC100130987,SSH3,TBC1D10C	KDM2A,LOC100130987,SSH3,TBC1D10C	KDM2A	KDM2A	KDM2A	KDM2A	KDM2A	KDM2A	KDM2A	KDM2A	KDM2A
Region1673	NA	NA	NA	NA	NA	NA	NA	NA	NA	NA	TAMM41,VGLL4	TAMM41,VGLL4	TAMM41,VGLL4	TAMM41,VGLL4	NA	TAMM41,VGLL4	TAMM41,VGLL4	NA	VGLL4	VGLL4	VGLL4	VGLL4	VGLL4	VGLL4	NA	NA	NA
Region1674	NA	NA	NA	NA	NA	NA	NA	NA	NA	BBS10,NAP1L1	BBS10,NAP1L1	BBS10,NAP1L1	BBS10,NAP1L1	BBS10,NAP1L1	BBS10,NAP1L1	BBS10,NAP1L1	BBS10,NAP1L1	NA	NA	NA	NA	BBS10,NAP1L1	BBS10,NAP1L1	BBS10,NAP1L1	NA	NA	BBS10,NAP1L1
Region1675	NA	NA	NA	NA	NA	NA	NA	NA	NA	EMX1,SPR	SPR	SPR	SPR	SPR	EMX1	EMX1,SPR	EMX1,SPR	EMX1,SPR	SFXN5	SFXN5	SFXN5	SFXN5	SFXN5	NA	NA	NA	NA
Region1676	NA	NA	NA	NA	NA	NA	NA	NA	NA	NA	NA	NA	NA	NA	NA	NA	NA	NA	NA	PDLIM5	PDLIM5	PDLIM5	PDLIM5	NA	NA	NA	NA
Region1677	NA	NA	NA	NA	NA	NA	NA	NA	NA	NA	NA	NA	NA	NA	NA	NA	NA	NA	NA	NA	NA	NA	NA	NA	NA	NA	NA
Region1678	NA	NA	NA	NA	NA	NA	NA	NA	NA	NA	NA	NA	NA	NA	NA	NA	NA	NA	OSBPL10	OSBPL10	OSBPL10	OSBPL10	OSBPL10	NA	NA	NA	OSBPL10
Region1679	NA	NA	NA	NA	NA	NA	NA	NA	NA	NA	PXDNL	PXDNL	PXDNL	PXDNL	NA	NA	NA	NA	NA	NA	NA	NA	NA	NA	NA	NA	NA
Region168	NA	NA	NA	NA	NA	NA	NA	NA	NA	ABCC2	DNMBP	DNMBP	DNMBP	ABCC2	ABCC2	ABCC2,CUTC	ABCC2,CUTC	DNMBP	NA	NA	NA	NA	NA	NA	NA	NA	NA
Region1680	NA	NA	NA	NA	NA	NA	NA	NA	NA	NA	CACNB2,SLC39A12	CACNB2,SLC39A12	CACNB2,SLC39A12	CACNB2,SLC39A12	NA	NA	NA	CACNB2,SLC39A12	NA	CACNB2	CACNB2	CACNB2	NA	NA	NA	NA	NA
Region1681	NA	NA	NA	NA	NA	NA	NA	NA	NA	SNCG	ADIRF	ADIRF	AGAP11	ADIRF	ADIRF	ADIRF	ADIRF	ADIRF	AGAP11	AGAP11	AGAP11,FAM25A	AGAP11	GLUD1	NA	NA	NA	NA
Region1682	NA	NA	NA	NA	NA	NA	NA	NA	NA	SYT6,TRIM33	SYT6,TRIM33	SYT6,TRIM33	SYT6,TRIM33	SYT6,TRIM33	NA	SYT6,TRIM33	NA	SYT6,TRIM33	TRIM33	TRIM33	TRIM33	TRIM33	TRIM33	NA	SYT6,TRIM33	NA	TRIM33
Region1683	NA	NA	NA	NA	NA	NA	NA	NA	NA	NA	GRM7,LMCD1-AS1	NA	NA	NA	NA	NA	NA	NA	NA	GRM7,LMCD1-AS1	GRM7,LMCD1-AS1	GRM7,LMCD1-AS1	NA	NA	NA	NA	NA
Region1684	NA	NA	NA	NA	NA	NA	NA	NA	NA	NA	NA	NA	NA	NA	NA	NA	NA	NA	NA	NA	NA	NA	NA	NA	NA	NA	NA
Region1685	NA	NA	NA	NA	NA	NA	NA	NA	NA	FAF1	RNF11	RNF11	FAF1	FAF1	FAF1	FAF1	FAF1,RNF11	FAF1,RNF11,TTC39A	NA	NA	NA	NA	NA	NA	NA	NA	NA
Region1686	NA	NA	NA	NA	NA	NA	NA	NA	NA	LRRK2	LRRK2	LRRK2	LRRK2	CNTN1	CNTN1	CNTN1	LRRK2	CNTN1	NA	NA	NA	NA	NA	NA	NA	NA	NA
Region1687	NA	NA	NA	NA	NA	NA	NA	NA	NA	NA	NA	NA	NA	NA	NA	NA	NA	NA	CSGALNACT1,INTS10	CSGALNACT1,INTS10	CSGALNACT1,INTS10	CSGALNACT1,INTS10	CSGALNACT1,INTS10	CSGALNACT1,INTS10	CSGALNACT1,INTS10	CSGALNACT1,INTS10	CSGALNACT1,INTS10
Region1688	NA	NA	NA	NA	NA	NA	NA	NA	NA	NA	NA	NA	NA	NA	NA	NA	NA	NA	IFLTD1,KRAS	IFLTD1	IFLTD1,KRAS	IFLTD1,KRAS	IFLTD1,KRAS	IFLTD1,KRAS	NA	IFLTD1,KRAS	IFLTD1,KRAS
Region1689	NA	NA	NA	NA	NA	NA	NA	NA	NA	NA	NA	NA	NA	NA	NA	NA	NA	NA	NA	AKNAD1	AKNAD1	NA	AKNAD1	NA	NA	NA	AKNAD1
Region169	UBASH3B	UBASH3B	UBASH3B	UBASH3B	UBASH3B	UBASH3B	UBASH3B	UBASH3B	UBASH3B	GRAMD1B,MIR4493	GRAMD1B	GRAMD1B,MIR4493	GRAMD1B	GRAMD1B	NA	GRAMD1B,MIR4493	NA	NA	MIR100HG,UBASH3B	MIR100HG,UBASH3B	MIR100HG,UBASH3B	MIR100HG,UBASH3B	MIR100HG,UBASH3B	MIR100HG,UBASH3B	MIR100HG,UBASH3B	MIR100HG,UBASH3B	MIR100HG,UBASH3B
Region1690	NA	NA	NA	NA	NA	NA	NA	NA	NA	NA	NA	NA	NA	NA	NA	NA	NA	NA	NA	DTWD2,LINC00992	DTWD2,LINC00992	NA	NA	NA	NA	NA	NA
Region1691	NA	NA	NA	NA	NA	NA	NA	NA	NA	AP1S3,SCG2	AP1S3,SCG2	AP1S3,SCG2	AP1S3,SCG2	AP1S3,SCG2	AP1S3,SCG2	AP1S3,SCG2	NA	AP1S3,SCG2	AP1S3,SCG2	AP1S3,SCG2	AP1S3,SCG2	AP1S3,SCG2	AP1S3,SCG2	AP1S3,SCG2	AP1S3,SCG2	NA	AP1S3,SCG2
Region1692	NA	NA	NA	NA	NA	NA	NA	NA	NA	NA	NA	NA	NA	NA	NA	NA	NA	NA	MYO5A	MYO5A	MYO5A	MYO5A	MYO5A	MYO5A	MYO5A	MYO5A	MYO5A
Region1693	NA	NA	NA	NA	NA	NA	NA	NA	NA	NA	LPHN3,TECRL	NA	LPHN3,TECRL	NA	NA	NA	NA	NA	NA	NA	NA	NA	NA	NA	NA	NA	NA
Region1694	NA	NA	NA	NA	NA	NA	NA	NA	NA	NA	NA	NA	NA	NA	NA	NA	NA	NA	GRIP1	GRIP1	GRIP1	GRIP1	GRIP1	GRIP1	GRIP1	NA	NA
Region1695	NA	NA	NA	NA	NA	NA	NA	NA	NA	NA	PID1	PID1	PID1	NA	NA	NA	NA	NA	NA	NA	NA	NA	NA	NA	NA	NA	NA
Region1696	NA	NA	NA	NA	NA	NA	NA	NA	NA	SCLT1	NA	SCLT1	SCLT1	SCLT1	NA	NA	NA	NA	NA	JADE1,PGRMC2	JADE1,PGRMC2	JADE1,PGRMC2	JADE1,PGRMC2	NA	NA	NA	NA
Region1697	NA	NA	NA	NA	NA	NA	NA	NA	NA	NA	NA	NA	NA	NA	NA	NA	NA	NA	NA	NA	NA	NA	NA	NA	NA	NA	NA
Region1698	NA	NA	NA	NA	NA	NA	NA	NA	NA	NA	NA	NA	NA	NA	NA	NA	NA	NA	FPGT-TNNI3K,TNNI3K	FPGT-TNNI3K,TNNI3K	FPGT-TNNI3K,TNNI3K	FPGT-TNNI3K,TNNI3K	LRRIQ3	NA	NA	NA	NA
Region1699	NA	NA	NA	NA	NA	NA	NA	NA	NA	NA	NA	NA	NA	NA	NA	NA	NA	NA	NA	FAM86DP,MIR4444-1	FAM86DP,MIR4444-1	NA	FAM86DP,MIR4444-1	NA	NA	NA	NA
Region17	U47924.1	TNFRSF1A	TNFRSF1A	TNFRSF1A	TNFRSF1A	TNFRSF1A	TNFRSF1A	TNFRSF1A	TNFRSF1A	TAPBPL	TAPBPL	TAPBPL	TAPBPL	TAPBPL	TAPBPL	TAPBPL	TAPBPL	TAPBPL	NA	CD9,VWF	NA	CD9,VWF	CD9,VWF	NA	NA	NA	NA
Region170	NA	NA	NA	NA	NA	NA	NA	NA	NA	MARCKS,RFPL4B	NA	MARCKS,RFPL4B	MARCKS,RFPL4B	NA	NA	NA	NA	NA	MARCKS,RFPL4B	MARCKS,RFPL4B	MARCKS,RFPL4B	MARCKS,RFPL4B	MARCKS,RFPL4B	NA	NA	NA	NA
Region1700	NA	NA	NA	NA	NA	NA	NA	NA	NA	NA	NA	NA	NA	NA	NA	NA	NA	NA	NA	NA	NA	NA	NA	NA	NA	NA	NA
Region1701	NA	NA	NA	NA	NA	NA	NA	NA	NA	NA	NA	NA	NA	NA	NA	NA	NA	NA	NA	NA	NA	NA	NA	NA	NA	NA	NA
Region1702	NA	NA	NA	NA	NA	NA	NA	NA	NA	ARHGAP22	ARHGAP22	ARHGAP22	ARHGAP22	ARHGAP22	NA	ARHGAP22	NA	NA	ARHGAP22,WDFY4	WDFY4	WDFY4	ARHGAP22	WDFY4	NA	ARHGAP22	ARHGAP22,WDFY4	ARHGAP22
Region1703	NA	NA	NA	NA	NA	NA	NA	NA	NA	NA	CTNNA3	NA	CTNNA3	NA	NA	NA	NA	NA	NA	NA	NA	NA	NA	NA	NA	NA	NA
Region1704	NA	NA	NA	NA	NA	NA	NA	NA	NA	NA	NA	NA	NA	NA	NA	NA	NA	NA	ARPP21,PDCD6IP	NA	NA	NA	NA	NA	NA	NA	NA
Region1705	NA	NA	NA	NA	NA	NA	NA	NA	NA	NA	NA	NA	NA	NA	NA	NA	NA	NA	COMMD6	COMMD6	TBC1D4	COMMD6,TBC1D4	COMMD6	COMMD6	COMMD6	COMMD6,TBC1D4	COMMD6,TBC1D4
Region1706	NA	NA	NA	NA	NA	NA	NA	NA	NA	SYT1	SYT1	NA	SYT1	NA	NA	NA	NA	NA	NAV3,SYT1	NAV3,SYT1	NA	NAV3,SYT1	NA	NA	NA	NA	NA
Region1707	NA	NA	NA	NA	NA	NA	NA	NA	NA	LUZP2	LUZP2	NA	NA	NA	NA	NA	NA	NA	NA	LUZP2	NA	NA	NA	NA	NA	NA	NA
Region1709	NA	NA	NA	NA	NA	NA	NA	NA	NA	NA	NA	NA	NA	NA	NA	NA	NA	NA	KHDRBS2,LGSN	KHDRBS2,LGSN	NA	KHDRBS2,LGSN	NA	NA	NA	NA	NA
Region171	NA	NA	NA	HDGFRP2,UBXN6	NA	NA	NA	NA	NA	FEM1A,TICAM1	FEM1A,TICAM1	FEM1A,TICAM1	FEM1A,TICAM1	FEM1A,TICAM1	NA	FEM1A,TICAM1	NA	NA	NA	NA	NA	NA	NA	NA	NA	NA	NA
Region1711	NA	NA	NA	NA	NA	NA	NA	NA	NA	NA	NA	NA	NA	NA	NA	NA	NA	NA	NA	FREM3	FREM3	GYPA,GYPB	GYPE,SMARCA5	NA	NA	NA	NA
Region1712	NA	NA	NA	NA	NA	NA	NA	NA	NA	NA	NA	NA	NA	NA	NA	NA	NA	NA	NA	NA	NA	DIAPH3,PCDH17	NA	NA	NA	NA	NA
Region1713	NA	NA	NA	NA	NA	NA	NA	NA	NA	NA	NA	NA	NA	NA	NA	NA	NA	NA	NA	LRRC4C	LRRC4C	NA	NA	NA	NA	NA	NA
Region1714	NA	NA	NA	NA	NA	NA	NA	NA	NA	NA	NA	NA	NA	NA	NA	NA	NA	NA	ROCK2	ROCK2	ROCK2	ROCK2	ROCK2	ROCK2	ROCK2	ROCK2	ROCK2
Region1715	NA	NA	NA	NA	NA	NA	NA	NA	NA	NA	NA	NA	NA	NA	NA	NA	NA	NA	AXIN2,CEP112	CEP112	RGS9	RGS9	CEP112,RGS9	NA	NA	NA	NA
Region1716	NA	NA	NA	NA	NA	NA	NA	NA	NA	NA	NA	NA	NA	NA	NA	NA	NA	NA	ANXA4	ANXA4	ANXA4	ANXA4	AAK1	AAK1,ANXA4	ANXA4	ANXA4	AAK1,ANXA4
Region1717	NA	NA	NA	NA	NA	NA	NA	NA	NA	NA	NA	NA	NA	NA	NA	NA	NA	NA	NA	NA	NA	NA	NA	NA	NA	NA	NA
Region1718	NA	NA	NA	NA	NA	NA	NA	NA	NA	NA	NA	NA	NA	NA	NA	NA	NA	NA	NA	NA	MIR4300,TENM4	MIR4300,TENM4	NA	NA	NA	NA	NA
Region1719	NA	NA	NA	NA	NA	NA	NA	NA	NA	CROT	CROT	CROT	CROT	CROT	CROT	CROT	CROT	CROT	CROT	CROT	CROT	CROT	CROT	CROT	CROT	CROT	CROT
Region172	NDFIP1	NDFIP1	NDFIP1	NDFIP1	NDFIP1	NDFIP1	NDFIP1	NDFIP1	NDFIP1	DIAPH1	PCDHGB7	PCDHGA1,PCDHGA2,PCDHGA3,PCDHGA4,PCDHGA5,PCDHGA6,PCDHGA7,PCDHGA8,PCDHGB1,PCDHGB2,PCDHGB3,PCDHGB4	DIAPH1	DIAPH1	DIAPH1	DIAPH1	DIAPH1	DIAPH1	NA	NA	NA	NA	NA	NA	NA	NA	NA
Region1720	NA	NA	NA	NA	NA	NA	NA	NA	NA	NA	NA	NA	NONE,PCDH9	NA	NA	NA	NA	NA	NA	PCDH9	NA	PCDH9	NA	NA	NA	NA	NA
Region1721	NA	NA	NA	NA	NA	NA	NA	NA	NA	NA	NA	NA	NA	NA	NA	NA	NA	NA	NA	NA	NA	NA	NA	NA	NA	NA	NA
Region1722	NA	NA	NA	NA	NA	NA	NA	NA	NA	NA	LINC00693,RBMS3	NA	LINC00693,RBMS3	NA	NA	NA	NA	NA	NA	NA	NA	NA	NA	NA	NA	NA	NA
Region1723	NA	NA	NA	NA	NA	NA	NA	NA	NA	DENND1B	CRB1	DENND1B	DENND1B	DENND1B	DENND1B	DENND1B	DENND1B	DENND1B	NA	NA	NA	NA	NA	NA	NA	NA	NA
Region1724	NA	NA	NA	NA	NA	NA	NA	NA	NA	NA	NA	NA	NA	NA	NA	NA	NA	NA	NA	ARAP2,NONE	NA	NA	NA	NA	NA	NA	NA
Region1725	NA	NA	NA	NA	NA	NA	NA	NA	NA	C1orf220	RASAL2	RASAL2	C1orf220	C1orf220	MIR4424,RALGPS2	MIR4424,RALGPS2,RASAL2	NA	MIR4424,RALGPS2,RASAL2	MIR4424,RALGPS2	C1orf220,TEX35	C1orf220,TEX35	MIR4424,RALGPS2	C1orf220,TEX35	NA	MIR4424,RALGPS2	NA	NA
Region1726	NA	NA	NA	NA	NA	NA	NA	NA	NA	NA	NA	NA	NA	NA	NA	NA	NA	NA	C11orf44,SNX19	ADAMTS15	C11orf44,SNX19	ADAMTS15,SNX19	ADAMTS15	NA	C11orf44,SNX19	C11orf44,SNX19	NA
Region1727	NA	NA	NA	NA	NA	NA	NA	NA	NA	NA	NA	NA	NA	NA	NA	NA	NA	NA	SERPINI2	ZBBX	ZBBX	ZBBX	ZBBX	SERPINI2	ZBBX	ZBBX	ZBBX
Region1728	NA	NA	NA	NA	NA	NA	NA	NA	NA	NA	NA	NA	NA	NA	NA	NA	NA	NA	NA	LINC01029,SALL3	LINC01029,SALL3	LINC01029,SALL3	LINC01029,SALL3	NA	NA	NA	NA
Region173	LBH	LBH	LBH	LBH	LBH	LBH	LBH	LBH	LBH	NA	NA	NA	NA	NA	NA	NA	NA	NA	LCLAT1	LCLAT1	LCLAT1	LBH	LBH,LCLAT1	YPEL5	YPEL5	CAPN13,GALNT14	YPEL5
Region1730	NA	NA	NA	NA	NA	NA	NA	NA	NA	NA	NA	NA	NA	NA	NA	NA	NA	NA	ACAP2	XXYLT1	XXYLT1	ACAP2	ACAP2	ACAP2	ACAP2	ACAP2	ACAP2
Region1731	NA	NA	NA	NA	NA	NA	NA	NA	NA	NA	NA	NA	NA	NA	NA	NA	NA	NA	NA	CSMD3	NA	NA	NA	NA	NA	NA	NA
Region1732	NA	NA	NA	NA	NA	NA	NA	NA	NA	KLF7	KLF7	KLF7	KLF7	KLF7	KLF7	KLF7	KLF7	KLF7	KLF7	KLF7	KLF7	KLF7	KLF7	KLF7	KLF7	KLF7	KLF7
Region1733	NA	NA	NA	NA	NA	NA	NA	NA	NA	NA	NA	NA	NA	NA	NA	NA	NA	NA	ZBTB20	ZBTB20	ZBTB20	ZBTB20	ZBTB20	ZBTB20	NA	GAP43,ZBTB20	ZBTB20
Region1734	NA	NA	NA	NA	NA	NA	NA	NA	NA	NA	NA	NA	NA	NA	NA	NA	NA	NA	NA	LINC00474,PAPPA	LINC00474,PAPPA	NA	NA	NA	NA	NA	NA
Region1735	NA	NA	NA	NA	NA	NA	NA	NA	NA	NA	NA	NA	NA	NA	NA	NA	NA	NA	CACNA1B	CACNA1B,MIR602	CACNA1B	CACNA1B	MIR602	NA	CACNA1B	NA	MIR602
Region1736	FLAD1	FLAD1	FLAD1	FLAD1	FLAD1	FLAD1	FLAD1	FLAD1	FLAD1	NA	NA	NA	NA	NA	NA	NA	NA	NA	NA	NA	NA	NA	NA	NA	NA	NA	NA
Region1737	NA	NA	NA	NA	NA	NA	NA	NA	NA	NA	CSF3R,GRIK3	CSF3R,GRIK3	CSF3R,GRIK3	CSF3R,GRIK3	CSF3R,GRIK3	CSF3R,GRIK3	NA	CSF3R,GRIK3	CSF3R,GRIK3	CSF3R,GRIK3	CSF3R,GRIK3	CSF3R,GRIK3	CSF3R,GRIK3	CSF3R,GRIK3	CSF3R,GRIK3	CSF3R,GRIK3	CSF3R,GRIK3
Region1738	NA	NA	NA	NA	NA	NA	NA	NA	NA	NA	NA	NA	NA	NA	NA	NA	NA	NA	NA	CYP7B1,LINC00251	NA	CYP7B1	NA	NA	NA	NA	NA
Region1739	NA	NA	NA	NA	NA	NA	NA	NA	NA	NA	NA	NA	NA	NA	NA	NA	NA	NA	NA	NA	FGF10,MRPS30	NA	NA	NA	NA	NA	NA
Region174	NA	NA	NA	NA	NA	NA	NA	NA	NA	TOP1	ZHX3	TOP1	TOP1	TOP1	TOP1	TOP1	TOP1	TOP1	TOP1	ZHX3	ZHX3	TOP1	ZHX3	TOP1	TOP1	TOP1	TOP1
Region1740	NA	NA	NA	NA	NA	NA	NA	NA	NA	NA	NA	NA	NA	NA	NA	NA	NA	NA	NA	PLSCR5,ZIC4	NA	NA	NA	NA	NA	NA	NA
Region1741	NA	NA	NA	NA	NA	NA	NA	NA	NA	GLI2,LINC01101	GLI2,LINC01101	GLI2,LINC01101	GLI2,LINC01101	GLI2,LINC01101	GLI2,LINC01101	NA	NA	NA	NA	NA	NA	NA	NA	NA	NA	NA	NA
Region1742	NA	NA	NA	NA	NA	NA	NA	NA	NA	NA	NA	NA	NA	NA	NA	NA	NA	NA	NA	NA	NA	NA	NA	NA	NA	NA	NA
Region1743	NA	NA	NA	NA	NA	NA	NA	NA	NA	ASB4,PON2	NA	NA	NA	ASB4,PON2	NA	NA	NA	NA	ASB4,DYNC1I1	PDK4	ASB4,PDK4	DYNC1I1	ASB4,PDK4	NA	NA	NA	NA
Region1744	NA	NA	NA	NA	NA	NA	NA	NA	NA	NA	NA	NA	NA	NA	NA	NA	NA	NA	NA	DISC1FP1,FAT3	DISC1FP1,FAT3	DISC1FP1,FAT3	NA	NA	NA	NA	NA
Region1745	NA	NA	NA	NA	NA	NA	NA	NA	NA	SPIDR	SPIDR	SPIDR	SPIDR	LINC00293,LOC100287846	SPIDR	SPIDR	SPIDR	SPIDR	NA	NA	NA	NA	NA	NA	NA	NA	NA
Region1746	NA	NA	NA	NA	NA	NA	NA	NA	NA	GLYCTK,WDR82	WDR82	WDR82	WDR82	WDR82	WDR82	WDR82	WDR82	GLYCTK,WDR82	VPRBP	VPRBP	VPRBP	VPRBP	VPRBP	VPRBP	VPRBP	VPRBP	VPRBP
Region1747	NA	NA	NA	NA	NA	NA	NA	NA	NA	NA	NA	NA	NA	NA	NA	NA	NA	NA	NA	FBN2	FBN2	FBN2	CTXN3,FLJ33630	CTXN3,FLJ33630	NA	NA	CTXN3,FLJ33630
Region1748	NA	NA	NA	NA	NA	NA	NA	NA	NA	NA	FOXA1,SSTR1	NA	NA	NA	NA	NA	NA	NA	NA	NA	FOXA1,SSTR1	NA	NA	NA	NA	NA	NA
Region1749	NA	NA	NA	NA	NA	NA	NA	NA	NA	NA	AUTS2,STAG3L4	NA	NA	NA	NA	NA	NA	NA	NA	AUTS2,STAG3L4	AUTS2,STAG3L4	NA	AUTS2,STAG3L4	NA	NA	NA	NA
Region175	NA	NA	NA	NA	NA	NA	NA	NA	NA	E2F2,ID3	CLIC4	CLIC4	CLIC4	E2F2,ID3	E2F2,ID3	E2F2,ID3	E2F2,ID3	E2F2,ID3	NA	NA	NA	NA	NA	NA	NA	NA	NA
Region1750	NA	NA	NA	NA	NA	NA	NA	NA	NA	NA	RASEF,SPATA31D1	RASEF,SPATA31D1	NA	NA	NA	NA	NA	NA	NA	RASEF,SPATA31D1	NA	NA	NA	NA	NA	NA	NA
Region1751	NA	NA	NA	NA	NA	NA	NA	NA	NA	BTBD11,PWP1	PWP1	PWP1	BTBD11	BTBD11	BTBD11,PWP1	BTBD11	NA	BTBD11	NA	NA	NA	NA	NA	NA	NA	NA	NA
Region1752	NA	NA	NA	NA	NA	NA	NA	NA	NA	NA	NA	NA	NA	NA	NA	NA	NA	NA	NA	ASXL3,CCDC178	NA	NA	NA	NA	NA	NA	NA
Region1753	NA	NA	NA	NA	NA	NA	NA	NA	NA	NA	NA	NA	NA	NA	NA	NA	NA	NA	ZFAT	ZFAT	ZFAT	ZFAT	ZFAT	ZFAT	ZFAT	NA	ZFAT
Region1754	NA	NA	NA	NA	NA	NA	NA	NA	NA	ECHDC1	NONE,RSPO3	NONE,RSPO3	CENPW	NONE,RSPO3	NA	NA	NA	NA	TRMT11	TRMT11	TRMT11	TRMT11	TRMT11	HINT3,TRMT11	TRMT11	TRMT11	TRMT11
Region1755	NA	NA	NA	NA	NA	NA	NA	NA	NA	NA	ADAM12	ADAM12	ADAM12	NA	NA	NA	NA	NA	NA	ADAM12	ADAM12	ADAM12	ADAM12	NA	ADAM12	NA	NA
Region1756	NA	NA	NA	NA	NA	NA	NA	NA	NA	NA	NA	NA	NA	NA	NA	NA	NA	NA	NA	NA	NA	NA	NA	NA	NA	NA	NA
Region1758	NA	NA	NA	NA	NA	NA	NA	NA	NA	NA	NA	NA	NA	NA	NA	NA	NA	NA	LCORL,SLIT2	LCORL,SLIT2	LCORL,SLIT2	LCORL,SLIT2	NA	NA	NA	NA	NA
Region1759	NA	NA	NA	NA	NA	NA	NA	NA	NA	NA	NA	NA	NA	NA	NA	NA	NA	NA	NRG1	NRG1	NRG1	NRG1	NRG1	NA	NA	NA	NA
Region176	NA	NA	NA	NA	NA	NA	NA	NA	NA	NRROS	NRROS	FBXO45	NRROS	NRROS	NRROS	NRROS	NRROS	NRROS	BDH1	BDH1	BDH1	BDH1	BDH1	BDH1	BDH1	BDH1	BDH1
Region1760	NA	NA	NA	NA	NA	NA	NA	NA	NA	DCUN1D4	DCUN1D4	DCUN1D4	DCUN1D4	DCUN1D4	NA	NA	DCUN1D4	DCUN1D4	SPATA18	DCUN1D4,LRRC66	DCUN1D4,LRRC66	SPATA18	DCUN1D4,LRRC66	NA	NA	NA	NA
Region1761	NA	NA	NA	NA	NA	NA	NA	NA	NA	NA	NA	NA	NA	NA	NA	NA	NA	NA	NA	FHIT	NA	NA	FHIT	NA	NA	NA	NA
Region1762	NA	NA	NA	NA	NA	NA	NA	NA	NA	NA	NA	NA	NA	NA	NA	NA	NA	NA	SOX12	SOX12	SOX12	SOX12	SOX12	SOX12	SOX12	NRSN2,SOX12	SOX12
Region1763	NA	NA	NA	NA	NA	NA	NA	NA	NA	NA	NA	NA	NA	NA	NA	NA	NA	NA	NA	NA	SLC25A21	NA	NA	NA	NA	NA	NA
Region1764	NA	NA	NA	NA	NA	NA	NA	NA	NA	NA	NA	NA	NA	NA	NA	NA	NA	NA	NA	FAM69C	FAM69C	FAM69C	FAM69C	FAM69C	NA	NA	NA
Region1765	NA	NA	NA	NA	NA	NA	NA	NA	NA	GPR33,NUBPL	GPR33,NUBPL	GPR33,NUBPL	GPR33,NUBPL	GPR33,NUBPL	NA	GPR33,NUBPL	GPR33,NUBPL	GPR33,NUBPL	GPR33,NUBPL	GPR33,NUBPL	GPR33,NUBPL	GPR33,NUBPL	GPR33,NUBPL	NA	GPR33,NUBPL	GPR33,NUBPL	GPR33,NUBPL
Region1766	NA	NA	NA	NA	NA	NA	NA	NA	NA	NA	GAS1,ZCCHC6	NA	GAS1,ZCCHC6	GAS1,ZCCHC6	GAS1,ZCCHC6	NA	NA	NA	NA	GAS1,ZCCHC6	GAS1,ZCCHC6	GAS1,ZCCHC6	GAS1,ZCCHC6	NA	NA	NA	NA
Region1767	NA	NA	NA	NA	NA	NA	NA	NA	NA	NA	NA	NA	NA	NA	NA	NA	NA	NA	NCKAP5L	NCKAP5L	NCKAP5L	NCKAP5L	NCKAP5L	ARF3	NCKAP5L	ARF3	ARF3
Region1768	NA	NA	NA	NA	NA	NA	NA	NA	NA	NA	NA	NA	NA	NA	NA	NA	NA	NA	NA	MAT2B,NONE	MAT2B,NONE	NA	NA	NA	NA	NA	NA
Region1769	NA	NA	NA	NA	NA	NA	NA	NA	NA	NA	NA	NA	NA	NA	NA	NA	NA	NA	NA	NA	NA	NA	NA	NA	NA	NA	NA
Region177	NA	NA	NA	NA	NA	NA	NA	NA	NA	SEP9	SEP9	SEP9	SEP9	SEP9	SEP9	SEP9	SEP9	SEP9	LOC100996291	LGALS3BP,TIMP2	LGALS3BP,TIMP2	LOC100996291	LOC100996291	LOC100996291	LOC100996291	LOC100996291	LOC100996291
Region1770	NA	NA	NA	NA	NA	NA	NA	NA	NA	NA	NA	NA	NA	NA	NA	NA	NA	NA	WWC2	WWC2	WWC2	WWC2	WWC2	WWC2	NA	NA	WWC2
Region1771	NA	NA	NA	NA	NA	NA	NA	NA	NA	FCHSD1	FCHSD1	FCHSD1	FCHSD1	FCHSD1	FCHSD1	FCHSD1	FCHSD1	FCHSD1	STX18	STX18	STX18	STX18	STX18	STX18	STX18	STX18	STX18
Region1772	NA	NA	NA	NA	NA	NA	NA	NA	NA	NA	NA	NA	NA	NA	NA	NA	NA	NA	CREG2	CNOT11,TBC1D8	CNOT11,TBC1D8	MIR5696	MIR5696	CREG2	CREG2	CREG2,MIR5696	CREG2
Region1773	NA	NA	NA	NA	NA	NA	NA	NA	NA	NA	NA	NA	NA	NA	NA	NA	NA	NA	PARP12	PARP12	PARP12	PARP12	PARP12	PARP12	PARP12	PARP12	PARP12
Region1774	NA	NA	NA	NA	NA	NA	NA	NA	NA	COL6A6	COL6A4P2	COL6A5	COL6A6	COL6A6	COL6A5	COL6A4P2	COL6A5	COL6A6	NA	NA	NA	NA	NA	NA	NA	NA	NA
Region1775	NA	NA	NA	NA	NA	NA	NA	NA	NA	NA	NA	NA	NA	NA	NA	NA	NA	NA	NA	PBX1	PBX1	PBX1	PBX1	NA	NA	NA	NA
Region1776	NA	NA	NA	NA	NA	NA	NA	NA	NA	NA	NA	NA	NA	NA	NA	NA	NA	NA	NA	GFRA1	NA	GFRA1	GFRA1	NA	NA	NA	NA
Region1777	NA	NA	NA	NA	NA	NA	NA	NA	NA	NA	CLIC5,RUNX2	CLIC5,RUNX2	CLIC5,RUNX2	NA	NA	NA	NA	NA	NA	CLIC5,RUNX2	CLIC5,RUNX2	CLIC5,RUNX2	CLIC5,RUNX2	CLIC5,RUNX2	CLIC5,RUNX2	CLIC5,RUNX2	CLIC5,RUNX2
Region1778	NA	NA	NA	NA	NA	NA	NA	NA	NA	NA	C16orf97,SALL1	C16orf97,SALL1	NA	NA	NA	NA	NA	NA	NA	C16orf97,SALL1	C16orf97,SALL1	NA	NA	NA	NA	NA	NA
Region1779	NA	NA	NA	NA	NA	NA	NA	NA	NA	NA	NA	NA	NA	NA	NA	NA	NA	NA	COPB2	COPB2	COPB2	COPB2	COPB2	COPB2	COPB2	COPB2	COPB2
Region178	NA	NA	NA	NA	NA	NA	NA	NA	NA	KLF3	KLF3	FLJ13197,TBC1D1	KLF3	KLF3	KLF3	KLF3	KLF3	KLF3	TBC1D1	TBC1D1	TBC1D1	TBC1D1	TBC1D1	TBC1D1	TBC1D1	TBC1D1	TBC1D1
Region1780	NA	NA	NA	NA	NA	NA	NA	NA	NA	NA	NA	NA	NA	NA	NA	NA	NA	NA	ATP8A1	ATP8A1	ATP8A1	ATP8A1	ATP8A1	ATP8A1	ATP8A1	ATP8A1	ATP8A1
Region1781	NA	NA	NA	NA	NA	NA	NA	NA	NA	NA	NA	NA	NA	NA	NA	NA	NA	NA	ZFAND4	ZFAND4	ZFAND4	ZFAND4	ZFAND4	ZFAND4	ZFAND4	ZFAND4	ZFAND4
Region1782	NA	NA	NA	NA	NA	NA	NA	NA	NA	NA	NA	NA	NA	NA	NA	NA	NA	NA	NA	FAM49A,RAD51AP2	FAM49A,RAD51AP2	FAM49A,RAD51AP2	FAM49A,RAD51AP2	NA	NA	NA	NA
Region1783	NA	NA	NA	NA	NA	NA	NA	NA	NA	NA	ASB3,NONE	ASB3,NONE	ASB3,NONE	ASB3,NONE	NA	NA	ASB3,NONE	NA	NA	NA	NA	NA	NA	NA	NA	NA	NA
Region1784	NA	NA	NA	NA	NA	NA	NA	NA	NA	NA	NA	NA	NA	NA	NA	NA	NA	NA	NA	KCNA4,METTL15	KCNA4,METTL15	NA	NA	NA	NA	NA	NA
Region1785	NA	NA	NA	NA	NA	NA	NA	NA	NA	NA	NA	NA	NA	NA	NA	NA	NA	NA	LINC01088,PAQR3	ANXA3,FRAS1	ANXA3,FRAS1	FRAS1	ANXA3	ANXA3,LINC01088,PAQR3	FRAS1,LINC01088,PAQR3	NA	ANXA3,LINC01088,PAQR3
Region1786	NA	NA	NA	NA	NA	NA	NA	NA	NA	EPB41L1	EPB41L1	EPB41L1	EPB41L1	EPB41L1	AAR2	AAR2	AAR2	AAR2	NDRG3,SLA2	NDRG3,SLA2	NDRG3	SLA2	SLA2	SLA2	NDRG3,SLA2	SLA2	NDRG3,SLA2
Region1787	NA	NA	NA	NA	NA	NA	NA	NA	NA	NA	NA	NA	NA	NA	NA	NA	NA	NA	BANF2,SNX5	BANF2,SNX5	BANF2,SNX5	BANF2,SNX5	BANF2,SNX5	NA	NA	NA	BANF2,SNX5
Region1788	NA	NA	NA	NA	NA	NA	NA	NA	NA	NA	NA	NA	NA	NA	NA	NA	NA	NA	EIF2AK4	EIF2AK4	EIF2AK4	EIF2AK4	EIF2AK4	EIF2AK4	EIF2AK4	EIF2AK4	EIF2AK4
Region1789	NA	NA	NA	NA	NA	NA	NA	NA	NA	NUMB	PSEN1	NUMB	NUMB	NUMB	PSEN1	NUMB,PSEN1	PSEN1	NUMB	NUMB	NUMB	NUMB	NUMB	NUMB	NUMB	NUMB	NUMB	NUMB
Region179	NA	NA	NA	NA	NA	NA	NA	NA	NA	NA	NA	NA	NA	NA	NA	NA	NA	NA	NA	CTSO,PDGFC	CTSO,PDGFC	CTSO,PDGFC	NA	NA	NA	NA	NA
Region1790	NA	NA	NA	NA	NA	NA	NA	NA	NA	NA	NA	NA	NA	NA	NA	NA	NA	NA	PRKAG2	PRKAG2	PRKAG2	PRKAG2	PRKAG2	PRKAG2	PRKAG2	PRKAG2	PRKAG2
Region1791	NA	NA	NA	NA	NA	NA	NA	NA	NA	PLCE1	PLCE1	PLCE1	PLCE1	PLCE1	NA	PLCE1	PLCE1	NA	PLCE1	PLCE1	PLCE1	PLCE1	PLCE1	NA	NA	NA	NA
Region1792	NA	NA	NA	NA	NA	NA	NA	NA	NA	AKR1B1,AKR1B10	AKR1B1,AKR1B10	AKR1B1,AKR1B10	AKR1B1,AKR1B10	AKR1B1,AKR1B10	NA	NA	NA	AKR1B1,AKR1B10	CALD1	CALD1	CALD1	CALD1	CALD1	NA	CALD1	NA	CALD1
Region1793	NA	NA	NA	NA	NA	NA	NA	NA	NA	NA	NA	NA	NA	NA	NA	NA	NA	NA	SMIM19	SMIM19	SMIM19	SMIM19	SMIM19,THAP1	SMIM19	SMIM19	SMIM19	SMIM19
Region1794	NA	NA	NA	NA	NA	NA	NA	NA	NA	NA	NA	NA	NA	NA	NA	NA	NA	NA	FIP1L1	FIP1L1	FIP1L1	FIP1L1	FIP1L1	FIP1L1	FIP1L1	FIP1L1	FIP1L1
Region1795	NA	NA	NA	NA	NA	NA	NA	NA	NA	NA	LOC340113,TARS	LOC340113,TARS	NA	NA	NA	NA	NA	NA	NA	LOC340113,TARS	LOC340113,TARS	NA	NA	NA	NA	NA	NA
Region1796	NA	NA	NA	NA	NA	NA	NA	NA	NA	FUT8,LINC00238	FUT8,LINC00238	FUT8,LINC00238	FUT8,LINC00238	FUT8,LINC00238	FUT8,LINC00238	FUT8,LINC00238	FUT8,LINC00238	FUT8,LINC00238	NA	NA	NA	NA	NA	NA	NA	NA	NA
Region1797	NA	NA	NA	NA	NA	NA	NA	NA	NA	NA	NA	NA	NA	NA	NA	NA	NA	NA	VPS13B	NA	VPS13B	VPS13B	NA	NA	NA	NA	NA
Region18	STAT3	STAT3	STAT3	STAT3	STAT3	STAT3	STAT3	STAT3	STAT3	TUBG1,TUBG2	TUBG1,TUBG2	TUBG1,TUBG2	TUBG1,TUBG2	TUBG1,TUBG2	NA	NA	TUBG1,TUBG2	NA	JUP	LEPREL4	LEPREL4	JUP	LEPREL4	ARL4D,JUP,LEPREL4,NBR1	LEPREL4	ARL4D,JUP,LEPREL4,LINC00910,NBR1	LINC00910
Region180	NA	NA	NA	NA	NA	NA	NA	NA	NA	LINC00900	CADM1	CADM1	LINC00900	LINC00900	LINC00900	LINC00900	CADM1	LINC00900	NXPE2	CADM1	CADM1	IGSF4	LINC00900	NA	CADM1,NXPE2	NA	NXPE2
Region1800	NA	NA	NA	NA	NA	NA	NA	NA	NA	NA	NA	NA	NA	NA	NA	NA	NA	NA	H3F3C,KIAA1551	NA	AMN1	H3F3C,KIAA1551	H3F3C	H3F3C,KIAA1551	H3F3C,KIAA1551	H3F3C,KIAA1551	H3F3C
Region1801	NA	NA	NA	NA	NA	NA	NA	NA	NA	NA	NA	NA	NA	NA	NA	NA	NA	NA	NA	FAM27C,LOC643648	NA	NA	NA	NA	NA	NA	NA
Region1802	NA	NA	NA	NA	NA	NA	NA	NA	NA	NA	NA	NA	NA	NA	NA	NA	NA	NA	NA	ANKRD20A9P	NA	NA	LINC00417,NONE	NA	NA	NA	NA
Region1803	NA	NA	NA	NA	NA	NA	NA	NA	NA	RGMB	RGMB,RIOK2	RGMB,RIOK2	NA	NA	NA	NA	NA	NA	NA	NA	NA	NA	NA	NA	NA	NA	NA
Region1805	NA	NA	NA	NA	NA	NA	NA	NA	NA	NA	NA	NA	NA	NA	NA	NA	NA	NA	ZNRF2	ZNRF2	ZNRF2	ZNRF2	ZNRF2	CRHR2,INMT,ZNRF2	ZNRF2	ZNRF2	CRHR2,INMT,ZNRF2
Region1806	NA	NA	NA	NA	NA	NA	NA	NA	NA	NA	NA	NA	NA	NA	NA	NA	NA	NA	KCNQ1	KCNQ1OT1	KCNQ1	KCNQ1	KCNQ1	NA	KCNQ1	NA	KCNQ1
Region1807	NA	NA	NA	NA	NA	NA	NA	NA	NA	NA	NA	NA	NA	NA	NA	NA	NA	NA	NA	NA	NA	NA	NA	NA	NA	NA	NA
Region1808	NA	NA	NA	NA	NA	NA	NA	NA	NA	TTC39B	TTC39B	TTC39B	TTC39B	TTC39B	TTC39B	TTC39B	TTC39B	TTC39B	TTC39B	TTC39B	TTC39B	TTC39B	TTC39B	TTC39B	TTC39B	TTC39B	TTC39B
Region1809	NA	NA	NA	NA	NA	NA	NA	NA	NA	KCNS1,STK4	STK4	STK4	STK4	STK4	KCNS1,STK4	KCNS1,STK4	KCNS1,STK4	KCNS1,STK4	STK4	STK4	STK4	STK4	STK4	STK4	STK4	STK4	STK4
Region181	NA	NA	NA	NA	NA	NA	NA	NA	NA	NA	IL23R	IL23R	IL23R	IL23R	NA	IL23R	IL23R	NA	GADD45A,SERBP1	GNG12	GNG12	GADD45A,SERBP1	C1orf141,SLC35D1	RPE65	GADD45A,RPE65,SERBP1	RPE65	RPE65
Region1810	NA	NA	NA	NA	NA	NA	NA	NA	NA	NA	NA	NA	NA	NA	NA	NA	NA	NA	NA	FGF14	FGF14	FGF14	FGF14	FGF14	NA	FGF14	NA
Region1811	NA	NA	NA	NA	NA	NA	NA	NA	NA	ITGA2	ITGA2	FST,ITGA2,LOC257396	ITGA1	FST,ITGA1,LOC257396	FST,LOC257396	ITGA1,ITGA2	NA	ITGA2	NA	NA	NA	NA	NA	NA	NA	NA	NA
Region1812	NA	NA	NA	NA	NA	NA	NA	NA	NA	NA	HNRNPD,RASGEF1B	NA	NA	HNRNPD,RASGEF1B	NA	NA	NA	NA	HNRNPD,RASGEF1B	HNRNPD,RASGEF1B	HNRNPD,RASGEF1B	NA	NA	NA	NA	NA	NA
Region1813	NA	NA	NA	NA	NA	NA	NA	NA	NA	NA	NA	NA	NA	NA	NA	NA	NA	NA	MIR205HG,PLXNA2	MIR205HG,PLXNA2	MIR205HG,PLXNA2	MIR205HG,PLXNA2	MIR205HG,PLXNA2	NA	NA	NA	NA
Region1814	NA	NA	NA	NA	NA	NA	NA	NA	NA	NA	NA	NA	NA	NA	NA	NA	NA	NA	NA	FAM84B,PCAT1	NA	FAM84B,PCAT1	FAM84B,PCAT1	NA	NA	NA	NA
Region1815	NA	NA	NA	NA	NA	NA	NA	NA	NA	NA	NA	NA	C12orf50,MKRN9P	NA	NA	NA	NA	NA	NA	NA	NA	NA	NA	NA	NA	NA	NA
Region1816	NA	NA	NA	NA	NA	NA	NA	NA	NA	NA	NA	NA	NA	NA	NA	NA	NA	NA	LINC00689,WDR60	LINC00689,WDR60	LINC00689,WDR60	LINC00689,WDR60	LINC00689,WDR60	NA	NA	NA	LINC00689,WDR60
Region1817	NA	NA	NA	NA	NA	NA	NA	NA	NA	NA	NA	NA	NA	NA	NA	NA	NA	NA	NA	NA	NA	NA	NA	NA	NA	NA	NA
Region1818	NA	NA	NA	NA	NA	NA	NA	NA	NA	NA	NA	NA	NA	NA	NA	NA	NA	NA	CDK5RAP2	CDK5RAP2	CDK5RAP2	CDK5RAP2	CDK5RAP2	CDK5RAP2	CDK5RAP2	CDK5RAP2	CDK5RAP2
Region1819	NA	NA	NA	NA	NA	NA	NA	NA	NA	NA	NA	NA	NA	NA	NA	NA	NA	NA	NA	ERC2	ERC2	ERC2	ERC2	NA	NA	NA	NA
Region182	NA	NA	NA	NA	NA	NA	NA	NA	NA	NA	NA	NA	NA	NA	NA	NA	NA	NA	REST	REST	REST	REST	REST	REST	REST	REST	REST
Region1820	NA	NA	NA	NA	NA	NA	NA	NA	NA	NA	NA	NA	NA	NA	NA	NA	NA	NA	PRH1-PRR4	PRH1-PRR4	PRH1-PRR4	PRH1-PRR4	PRH1-PRR4	PRH1-PRR4	PRH1-PRR4	PRH1-PRR4	PRH1-PRR4
Region1821	NA	NA	NA	NA	NA	NA	NA	NA	NA	NA	NA	NA	NA	NA	NA	NA	NA	NA	LOC100133050,LOC100289230	LOC100133050,LOC100289230	LOC100133050,LOC100289230	LOC100133050,LOC100289230	LOC100133050,LOC100289230	LOC100133050,LOC100289230	LOC100133050,LOC100289230	LOC100133050,LOC100289230	LOC100133050,LOC100289230
Region1822	NA	NA	NA	NA	NA	NA	NA	NA	NA	NA	NA	NA	NA	NA	NA	NA	NA	NA	LINC00898,TBC1D22A	LINC00898,TBC1D22A	LINC00898,TBC1D22A	LINC00898,TBC1D22A	LINC00898,TBC1D22A	NA	LINC00898,TBC1D22A	NA	LINC00898,TBC1D22A
Region1823	NA	NA	NA	NA	NA	NA	NA	NA	NA	NA	NA	NA	NA	NA	NA	NA	NA	NA	FSIP2	FSIP2	NA	FSIP2	ZC3H15	NA	NA	NA	NA
Region1824	NA	NA	NA	NA	NA	NA	NA	NA	NA	NA	KLHL29,LOC645949	KLHL29,LOC645949	NA	NA	NA	NA	NA	NA	NA	NA	NA	NA	NA	NA	NA	NA	NA
Region1825	NA	NA	NA	NA	NA	NA	NA	NA	NA	NA	NA	NA	NA	NA	NA	NA	NA	NA	NA	LINC00871,MIS18BP1	LINC00871,MIS18BP1	LINC00871,MIS18BP1	NA	NA	NA	NA	NA
Region1826	NA	NA	NA	NA	NA	NA	NA	NA	NA	NA	LOC643723,TGFB2	LOC643723,TGFB2	NA	NA	NA	NA	NA	NA	TGFB2	TGFB2	TGFB2	CGI-115	RRP15	TGFB2	TGFB2	TGFB2	TGFB2
Region1827	NA	NA	NA	NA	NA	NA	NA	NA	NA	NA	NA	NA	NA	NA	NA	NA	NA	NA	C2orf88,MSTN	C2orf88,MSTN	C2orf88,MSTN	C2orf88,MSTN	C2orf88,MSTN	NA	NA	NA	C2orf88,MSTN
Region1828	NA	NA	NA	NA	NA	NA	NA	NA	NA	NA	CNTNAP4	NA	NA	NA	NA	NA	NA	NA	NA	CNTNAP4	NA	NA	NA	NA	NA	NA	NA
Region1829	NA	NA	NA	NA	NA	NA	NA	NA	NA	NA	NA	NA	NA	NA	NA	NA	NA	NA	PKHD1,TFAP2B	PKHD1,TFAP2B	PKHD1,TFAP2B	PKHD1,TFAP2B	PKHD1,TFAP2B	NA	NA	NA	NA
Region183	NA	NA	NA	NA	NA	NA	NA	NA	NA	SGSM2	SGSM2	SGSM2	SGSM2	SGSM2	SGSM2	SGSM2	SGSM2	SGSM2	YWHAE	YWHAE	YWHAE	YWHAE	YWHAE	YWHAE	YWHAE	YWHAE	YWHAE
Region1830	NA	NA	NA	NA	NA	NA	NA	NA	NA	NA	NA	NA	NA	NA	NA	NA	NA	NA	NA	NA	GPR126,LOC153910	NA	GPR126,LOC153910	NA	NA	NA	NA
Region1831	NA	NA	NA	NA	NA	NA	NA	NA	NA	NA	NA	NA	NA	NA	NA	NA	NA	NA	CDK6	CDK6	CDK6	CDK6	CDK6	CDK6	CDK6	CDK6	CDK6
Region1832	NA	NA	NA	NA	NA	NA	NA	NA	NA	NA	NA	NA	NA	NA	NA	NA	NA	NA	MCU	MCU	MCU	MCU	MCU,MIR1256	MIR1256	MCU,MIR1256	MCU	MCU
Region1833	NA	NA	NA	NA	NA	NA	NA	NA	NA	NA	NA	NA	NA	NA	NA	NA	NA	NA	NA	ANXA1,RORB	ANXA1,RORB	ANXA1,RORB	ANXA1,RORB	NA	ANXA1,RORB	NA	NA
Region1834	NA	NA	NA	NA	NA	NA	NA	NA	NA	NA	LOC100289656,WHAMMP2	NA	LOC100289656,WHAMMP2	LOC100289656,WHAMMP2	NA	NA	NA	NA	NA	NA	NA	NA	NA	NA	NA	NA	NA
Region1835	NA	NA	NA	NA	NA	NA	NA	NA	NA	NA	NA	NA	NA	NA	NA	NA	NA	NA	DNTTIP2	DNTTIP2	DNTTIP2	DNTTIP2,GCLM	DNTTIP2	DNTTIP2,GCLM	DNTTIP2	DNTTIP2,GCLM	DNTTIP2,GCLM
Region1836	NA	NA	NA	NA	NA	NA	NA	NA	NA	NA	NA	NA	NA	NA	NA	NA	NA	NA	DDX60	DDX60	DDX60	DDX60	DDX60	DDX60	DDX60	DDX60	DDX60
Region1837	NA	NA	NA	NA	NA	NA	NA	NA	NA	PELI1	PELI1	PELI1	PELI1	PELI1	PELI1	PELI1	LINC00309,PELI1	PELI1	LGALSL,LINC00309	LGALSL,LINC00309	LGALSL,LINC00309	LGALSL,LINC00309	LGALSL,LINC00309	NA	NA	NA	NA
Region1838	NA	NA	NA	NA	NA	NA	NA	NA	NA	NA	PTPRD,TYRP1	NA	NA	NA	NA	NA	NA	NA	ATP1B1,LINC00970	ATP1B1,LINC00970	ATP1B1,LINC00970	NA	ATP1B1,LINC00970	ATP1B1,LINC00970	ATP1B1,LINC00970	NA	NA
Region1839	NA	NA	NA	NA	NA	NA	NA	NA	NA	ZNF510	ZNF510	ZNF510	ZNF510	ZNF510	ZNF782	ZNF782	ZNF510	ZNF510	NA	NA	NA	NA	NA	NA	NA	NA	NA
Region184	NA	NA	NA	NA	NA	NA	NA	NA	NA	MGAT5	MGAT5	MGAT5	MGAT5	MGAT5	MGAT5	MGAT5	MGAT5	MGAT5	MIR3679,NCKAP5	MIR3679,NCKAP5	MIR3679,NCKAP5	MIR3679,NCKAP5	MIR3679,NCKAP5	MIR3679,NCKAP5	MIR3679,NCKAP5	MIR3679,NCKAP5	MIR3679,NCKAP5
Region1840	NA	NA	NA	NA	NA	NA	NA	NA	NA	LRR1,POLE2	POLE2	POLE2	POLE2	LRR1	DNAAF2	LRR1	LRR1	LRR1	NA	NA	NA	NA	NA	NA	NA	NA	NA
Region1841	NA	NA	NA	NA	NA	NA	NA	NA	NA	NA	NA	NA	NA	NA	NA	NA	NA	NA	CAMK2D	CAMK2D	CAMK2D	CAMK2D	CAMK2D	CAMK2D	CAMK2D	CAMK2D	CAMK2D
Region1842	NA	NA	NA	NA	NA	NA	NA	NA	NA	NA	NA	NA	NA	NA	NA	NA	NA	NA	FILIP1	FILIP1	FILIP1	CD109,COL12A1	FILIP1	FILIP1	NA	NA	FILIP1
Region1843	NA	NA	NA	NA	NA	NA	NA	NA	NA	NA	NA	NA	NA	NA	NA	NA	NA	NA	NA	LINC00977,MIR1208	LINC00977,MIR1208	NA	LINC00977,MIR1208	LINC00977,MIR1208	LINC00977,MIR1208	NA	LINC00977,MIR1208
Region1844	NA	NA	NA	NA	NA	NA	NA	NA	NA	NA	NA	NA	NA	NA	NA	NA	NA	NA	NA	EPHA3	EPHA3	NA	NA	NA	NA	NA	NA
Region1845	NA	NA	NA	NA	NA	NA	NA	NA	NA	MIR124-1,MSRA	MIR124-1,MSRA	MIR124-1,MSRA	MIR124-1,MSRA	MIR124-1,MSRA	NA	MIR124-1,MSRA	NA	MIR124-1,MSRA	NA	NA	NA	NA	NA	NA	NA	NA	NA
Region1846	NA	NA	NA	NA	NA	NA	NA	NA	NA	SNX14	NT5E	NT5E	SNX14	SNX14	SNX14	SNX14	SNX14	SNX14	SNX14	NT5E	NT5E	SNX14	SNX14	SNX14	SNX14	SNX14	SNX14
Region1847	NA	NA	NA	NA	NA	NA	NA	NA	NA	NA	NA	NA	NA	NA	NA	NA	NA	NA	ASTN1	ASTN1	BRINP2,SEC16B	ASTN1	NA	NA	NA	NA	NA
Region1848	NA	NA	NA	NA	NA	NA	NA	NA	NA	NA	NA	NA	NA	NA	NA	NA	NA	NA	NA	NA	NA	RSL24D1,UNC13C	NA	NA	NA	NA	NA
Region1849	NA	NA	NA	NA	NA	NA	NA	NA	NA	C15orf59,TBC1D21	C15orf59,TBC1D21	C15orf59,TBC1D21	C15orf59,TBC1D21	C15orf59,TBC1D21	C15orf59,TBC1D21	C15orf59,TBC1D21	C15orf59,TBC1D21	C15orf59,TBC1D21	NA	NA	NA	NA	NA	NA	NA	NA	NA
Region185	GSDMB	GSDMB	GSDMB	GSDMB	GSDMB	GSDMB	GSDMB	GSDMB	GSDMB,IKZF3	PGAP3	PGAP3	PGAP3	PGAP3	PGAP3	PGAP3	PGAP3	PGAP3	PGAP3	CCR7,SMARCE1	CCR7,SMARCE1	CCR7,SMARCE1	CCR7,SMARCE1	CCR7,SMARCE1	CCR7,SMARCE1	CCR7,SMARCE1	CCR7,SMARCE1	CCR7,SMARCE1
Region1850	NA	NA	NA	NA	NA	NA	NA	NA	NA	NA	MBL2,PCDH15	NA	NA	NA	NA	NA	NA	NA	NA	PCDH15	PCDH15	NA	NA	NA	NA	NA	NA
Region1851	NA	NA	NA	NA	NA	NA	NA	NA	NA	NA	NA	NA	NA	NA	NA	NA	NA	NA	NA	LINC01122,MIR4432	NA	LINC01122	NA	NA	NA	NA	NA
Region1852	NA	NA	NA	NA	NA	NA	NA	NA	NA	NA	NA	NA	NA	NA	NA	NA	NA	NA	NA	NA	NA	NA	NA	NA	NA	NA	NA
Region1853	NA	NA	NA	NA	NA	NA	NA	NA	NA	NA	NA	NA	NA	NA	NA	NA	NA	NA	HACE1,NONE	HACE1,NONE	NA	HACE1,NONE	HACE1,NONE	HACE1,NONE	NA	NA	NA
Region1854	NA	NA	NA	NA	NA	NA	NA	NA	NA	NA	NA	NA	NA	NA	NA	NA	NA	NA	NA	NA	SLC13A1	NA	IQUB	IQUB	NA	NA	NA
Region1855	NA	NA	NA	NA	NA	NA	NA	NA	NA	PET112	PET112	PET112	PET112	PET112	PET112	PET112	PET112	PET112	FAM160A1,PRSS48	FAM160A1,PRSS48	FAM160A1,PRSS48	FAM160A1,PRSS48	FAM160A1,PRSS48	NA	FAM160A1,PRSS48	NA	NA
Region1856	NA	NA	NA	NA	NA	NA	NA	NA	NA	NA	NA	NA	NEGR1	NA	NA	NA	NA	NA	NA	NA	NA	NEGR1	NA	NA	NA	NA	NA
Region1857	NA	NA	NA	NA	NA	NA	NA	NA	NA	ZNF823	ZNF823	ZNF823	ZNF823	ZNF823	ZNF823	ZNF823	ZNF823	ZNF823	ACP5	CNN1	CNN1	ACP5	CNN1	ACP5,ZNF627	CNN1	ACP5,ZNF627	CNN1
Region1858	NA	NA	NA	NA	NA	NA	NA	NA	NA	NA	NA	NA	NA	NA	NA	NA	NA	NA	C3orf49	C3orf49	C3orf49	C3orf49	C3orf49	C3orf49	C3orf49	C3orf49	C3orf49
Region1859	NA	NA	NA	NA	NA	NA	NA	NA	NA	NA	NA	LINC00492	SLCO4C1	SLCO4C1	NA	NA	NA	NA	PPIP5K2	PPIP5K2	PPIP5K2	PPIP5K2	PPIP5K2	PPIP5K2	PPIP5K2	PPIP5K2	PPIP5K2
Region186	NA	NA	NA	NA	NA	NA	NA	NA	NA	RAPGEF6	RAPGEF6	RAPGEF6	RAPGEF6	RAPGEF6	RAPGEF6	RAPGEF6	RAPGEF6	RAPGEF6	NA	NA	NA	NA	NA	NA	NA	NA	NA
Region1860	NA	NA	NA	NA	NA	NA	NA	NA	NA	INO80C,MIR3975	INO80C,MIR3975	INO80C,MIR3975	INO80C,MIR3975	INO80C,MIR3975	INO80C,MIR3975	INO80C,MIR3975	INO80C,MIR3975	INO80C,MIR3975	NA	NA	NA	NA	NA	NA	NA	NA	NA
Region1861	NA	NA	NA	NA	NA	NA	NA	NA	NA	NA	NA	NA	NA	NA	NA	NA	NA	NA	NA	NA	FSCB,LRFN5	NA	NA	NA	NA	NA	NA
Region1862	NA	NA	NA	NA	NA	NA	NA	NA	NA	NA	NA	NA	NA	NA	NA	NA	NA	NA	LINC00221,NONE	LINC00221,NONE	NA	LINC00221,NONE	LINC00221,NONE	LINC00221,NONE	LINC00221,NONE	LINC00221,NONE	LINC00221,NONE
Region1863	NA	NA	NA	NA	NA	NA	NA	NA	NA	NA	NA	NA	NA	NA	NA	NA	NA	NA	NA	AKR1C1,AKR1C2	AKR1C1,AKR1C2	AKR1C1,AKR1C2	AKR1C1,AKR1C2	NA	NA	NA	NA
Region1864	NA	NA	NA	NA	NA	NA	NA	NA	NA	ADRA2A,GPAM	ADRA2A,GPAM	NA	NA	ADRA2A,GPAM	NA	NA	NA	NA	ADRA2A,GPAM	NA	NA	ADRA2A,GPAM	ADRA2A,GPAM	ADRA2A,GPAM	ADRA2A,GPAM	NA	NA
Region1865	NA	NA	NA	NA	NA	NA	NA	NA	NA	NA	C7orf66,EIF3IP1	NA	NA	NA	NA	NA	NA	NA	NA	NA	NA	NA	NA	NA	NA	NA	NA
Region1867	NA	NA	NA	NA	NA	NA	NA	NA	NA	NA	KIF13A,NUP153	NA	KIF13A,NUP153	KIF13A,NUP153	KIF13A,NUP153	NA	NA	NA	KIF13A,NUP153	KIF13A,NUP153	KIF13A,NUP153	KIF13A,NUP153	KIF13A,NUP153	NA	NA	NA	NA
Region1868	NA	NA	NA	NA	NA	NA	NA	NA	NA	NA	LINC00662,NONE	LINC00662,NONE	NA	NA	NA	NA	NA	NA	NA	NA	NA	NA	NA	NA	NA	NA	NA
Region187	GATA3,GATA3-AS1	TAF3	GATA3	GATA3	GATA3	GATA3	GATA3	GATA3	GATA3	TAF3	TAF3	TAF3	TAF3	TAF3	TAF3	GATA3,NONE,TAF3	GATA3,NONE	TAF3	GATA3,NONE	GATA3,NONE	GATA3,NONE	GATA3,NONE	GATA3,NONE	GATA3,NONE	GATA3,NONE	GATA3,NONE	GATA3,NONE
Region1870	NA	NA	NA	NA	NA	NA	NA	NA	NA	NMU	NMU	NMU	NMU	NMU	NMU	NMU	LOC644145,NMU	NMU	NA	NA	NA	NA	NA	NA	NA	NA	NA
Region1871	NA	NA	NA	NA	NA	NA	NA	NA	NA	NA	NA	NA	NA	NA	NA	NA	NA	NA	ADAMTS20	TWF1	TWF1	PUS7L	TWF1	TWF1	TWF1	TWF1	TWF1
Region1872	NA	NA	NA	NA	NA	NA	NA	NA	NA	NA	NA	NA	NA	NA	NA	NA	NA	NA	GRHL2	GRHL2	GRHL2	GRHL2,NACAP1	GRHL2	GRHL2	GRHL2	NA	GRHL2,NACAP1
Region1874	NA	NA	NA	NA	NA	NA	NA	NA	NA	HPSE2	HPSE2	HPSE2	HPSE2	HPSE2	NA	NA	NA	HPSE2	NA	PYROXD2	PYROXD2	PYROXD2	PYROXD2	PYROXD2	NA	NA	PYROXD2
Region1875	NA	NA	NA	NA	NA	NA	NA	NA	NA	NA	NA	NA	NA	NA	NA	NA	NA	NA	MAD2L1,PRDM5	NA	NA	MAD2L1,PRDM5	MAD2L1,PRDM5	MAD2L1,PRDM5	MAD2L1,PRDM5	NA	NA
Region1876	NA	NA	NA	NA	NA	NA	NA	NA	NA	NA	NA	NA	NA	NA	NA	NA	NA	NA	NA	NA	NA	NA	NA	NA	NA	NA	NA
Region1877	NA	NA	NA	NA	NA	NA	NA	NA	NA	NA	NA	NA	NA	NA	NA	NA	NA	NA	TPK1	TPK1	NA	TPK1	TPK1	TPK1	TPK1	TPK1	TPK1
Region1878	NA	NA	NA	NA	NA	NA	NA	NA	NA	CDK19	CDK19	CDK19	CDK19	CDK19	NA	NA	CDK19	NA	NA	NA	NA	NA	NA	NA	NA	NA	NA
Region1879	NA	NA	NA	NA	NA	NA	NA	NA	NA	NA	NA	NA	NA	NA	NA	NA	NA	NA	FGGY	FGGY	FGGY	FGGY	FGGY	NA	NA	NA	NA
Region188	NA	NA	NA	NA	NA	NA	NA	NA	NA	NA	NA	NA	NA	NA	NA	NA	NA	NA	CHMP2B	CHMP2B	CHMP2B	CHMP2B	CHMP2B	CHMP2B	CHMP2B	CHMP2B	CHMP2B
Region1880	NA	NA	NA	NA	NA	NA	NA	NA	NA	NA	NA	NA	NA	NA	NA	NA	NA	NA	NA	NA	NA	NA	NA	NA	NA	NA	NA
Region1883	NA	NA	NA	NA	NA	NA	NA	NA	NA	PITPNM3	PITPNM3	PITPNM3	PITPNM3	PITPNM3	NA	NA	NA	NA	KIAA0753,PITPNM3	KIAA0753,PITPNM3	KIAA0753,PITPNM3	KIAA0753,PITPNM3	KIAA0753,PITPNM3	KIAA0753,PITPNM3	KIAA0753,PITPNM3	NA	KIAA0753,PITPNM3
Region1884	NA	NA	NA	NA	NA	NA	NA	NA	NA	NA	NA	NA	NA	NA	NA	NA	NA	NA	NA	PSKH2,REXO1L2P	NA	NA	NA	NA	NA	NA	NA
Region1885	NA	NA	NA	NA	NA	NA	NA	NA	NA	NA	NA	NA	NA	NA	NA	NA	NA	NA	NA	NA	NA	NA	NA	NA	NA	NA	NA
Region1886	NA	NA	NA	NA	NA	NA	NA	NA	NA	NA	NA	NA	NA	NA	NA	NA	NA	NA	COPRS,UTP6	COPRS,UTP6	COPRS,UTP6	UTP6	UTP6	UTP6	COPRS,UTP6	UTP6	UTP6
Region1887	NA	NA	NA	NA	NA	NA	NA	NA	NA	NA	KCNT2,NONE	NA	NA	NA	NA	NA	NA	NA	NA	NA	NA	NA	NA	NA	NA	NA	NA
Region1889	NA	NA	NA	NA	NA	NA	NA	NA	NA	BCKDHB	BCKDHB	BCKDHB	BCKDHB	BCKDHB	NA	NA	BCKDHB	BCKDHB	NA	BCKDHB,FAM46A	BCKDHB,FAM46A	NA	NA	NA	NA	NA	NA
Region189	NA	NA	NA	NA	NA	NA	NA	NA	NA	NCOR2	NCOR2	NCOR2	NCOR2	NCOR2	NCOR2	NCOR2	NCOR2	NCOR2	TMEM132B	TMEM132B	TMEM132B	TMEM132B	TMEM132B	TMEM132B	NA	NA	NA
Region1891	NA	NA	NA	NA	NA	NA	NA	NA	NA	NPHP3-ACAD11	NPHP3-ACAD11	NPHP3-ACAD11	NPHP3-ACAD11	NPHP3-ACAD11	NPHP3-ACAD11	NPHP3-ACAD11	NPHP3-ACAD11	NPHP3-ACAD11	NA	NA	NA	NA	NA	NA	NA	NA	NA
Region1892	NA	NA	NA	NA	NA	NA	NA	NA	NA	NA	NA	NA	NA	NA	NA	NA	NA	NA	NA	NA	MYOM1	NA	MYOM1	NA	NA	NA	NA
Region1893	NA	NA	NA	NA	NA	NA	NA	NA	NA	NA	FAT3	FAT3	FAT3	FAT3	NA	NA	NA	NA	NA	NA	NA	NA	NA	NA	NA	NA	NA
Region1894	NA	NA	NA	NA	NA	NA	NA	NA	NA	NA	NA	NA	NA	NA	NA	NA	NA	NA	ZNF16,ZNF250	ZNF16,ZNF250	ZNF16,ZNF250	NA	ZNF16,ZNF250	NA	NA	NA	NA
Region1895	NA	NA	NA	NA	NA	NA	NA	NA	NA	NA	NA	NA	NA	NA	NA	NA	NA	NA	NA	CDH20,MC4R	NA	CDH20,MC4R	NA	CDH20,MC4R	NA	NA	NA
Region1896	NA	NA	NA	NA	NA	NA	NA	NA	NA	NA	TREM1,TREML5P	NA	TREM1,TREML5P	NA	NA	NA	NA	NA	NA	TREM1,TREML5P	NA	TREM1,TREML5P	NA	NA	NA	NA	NA
Region1897	NA	NA	NA	NA	NA	NA	NA	NA	NA	NA	NA	NA	NA	NA	NA	NA	NA	NA	NA	LOC286184,YTHDF3	NA	LOC286184,YTHDF3	NA	NA	NA	NA	NA
Region1898	NA	NA	NA	NA	NA	NA	NA	NA	NA	NA	NA	NA	NA	NA	NA	NA	NA	NA	FAM204A,PRLHR	FAM204A,PRLHR	FAM204A,PRLHR	FAM204A,PRLHR	FAM204A,PRLHR	FAM204A,PRLHR	FAM204A,PRLHR	FAM204A,PRLHR	FAM204A,PRLHR
Region19	MYB	AHI1	AHI1	MYB	MYB	MYB	AHI1	MYB	MYB	ALDH8A1,LINC01010	ALDH8A1,LINC01010	ALDH8A1,LINC01010	ALDH8A1,LINC01010	ALDH8A1,LINC01010	ALDH8A1,LINC01010	ALDH8A1,LINC01010	ALDH8A1,LINC01010	ALDH8A1,LINC01010	NA	AHI1	AHI1	AHI1	AHI1	AHI1	AHI1	NA	NA
Region190	NA	NA	NA	NA	NA	NA	NA	NA	NA	NA	NA	NA	NA	NA	NA	NA	NA	NA	GBA3,GPR125	KCNIP4,LOC100505912	GBA3,GPR125	GBA3,GPR125	GBA3,GPR125	NA	NA	NA	NA
Region1900	NA	NA	NA	NA	NA	NA	NA	NA	NA	NA	KLHL1,LINC00550	NA	NA	NA	NA	NA	NA	NA	NA	KLHL1,LINC00550	NA	NA	NA	NA	NA	NA	NA
Region1901	NA	NA	NA	NA	NA	NA	NA	NA	NA	NA	NA	NA	NA	NA	NA	NA	NA	NA	NA	IRAK1BP1,MEI4	NA	NA	NA	NA	NA	NA	NA
Region1902	NA	NA	NA	NA	NA	NA	NA	NA	NA	NA	NA	NA	NA	NA	NA	NA	NA	NA	NA	NA	NA	NA	NA	NA	NA	NA	NA
Region1903	NA	NA	NA	NA	NA	NA	NA	NA	NA	NA	NA	EXT1,MED30	EXT1,MED30	EXT1,MED30	NA	NA	NA	NA	EXT1,MED30	EXT1,MED30	EXT1,MED30	EXT1,MED30	EXT1,MED30	EXT1,MED30	EXT1,MED30	NA	EXT1,MED30
Region1904	NA	NA	NA	NA	NA	NA	NA	NA	NA	NA	GJA1,HSF2	GJA1,HSF2	GJA1,HSF2	GJA1,HSF2	NA	NA	GJA1,HSF2	NA	NA	NA	NA	NA	NA	NA	NA	NA	NA
Region1905	NA	NA	NA	NA	NA	NA	NA	NA	NA	NA	NA	NA	NA	NA	NA	NA	NA	NA	BRE	NA	BRE	BRE	BRE	NA	NA	NA	NA
Region1906	NA	NA	NA	NA	NA	NA	NA	NA	NA	NA	NA	NA	NA	NA	NA	NA	NA	NA	NA	NA	NA	NA	NA	NA	NA	NA	NA
Region1907	NA	NA	NA	NA	NA	NA	NA	NA	NA	TEX26-AS1	TEX26	TEX26-AS1	TEX26-AS1	TEX26-AS1	TEX26-AS1	TEX26-AS1	TEX26-AS1	TEX26-AS1	NA	NA	NA	NA	NA	NA	NA	NA	NA
Region1908	NA	NA	NA	NA	NA	NA	NA	NA	NA	CARD8	CARD8	CARD8	LOC100505812	CARD8	CARD8	CARD8	CARD8	CARD8	NA	NA	NA	NA	NA	NA	NA	NA	NA
Region1909	NA	NA	NA	NA	NA	NA	NA	NA	NA	GNAQ	GNAQ	GNAQ	GNAQ	GNAQ	GNAQ	GNAQ	GNAQ	GNAQ	GNAQ	GNAQ	GNAQ	GNAQ	GNAQ	GNAQ	NA	GNAQ	GNAQ
Region191	NA	NA	NA	NA	NA	NA	NA	NA	NA	NA	NA	NA	NA	NA	NA	NA	NA	NA	FBXO46	FBXO46	FBXO46	FBXO46	FBXO46	FBXO46	FBXO46	FBXO46	FBXO46
Region1911	NA	NA	NA	NA	NA	NA	NA	NA	NA	NA	NA	NA	NA	NA	NA	NA	NA	NA	EPHB1,KY	EPHB1,KY	EPHB1,KY	EPHB1,KY	EPHB1,KY	NA	NA	NA	NA
Region1912	NA	NA	NA	NA	BDH2,MANBA	NA	NA	NA	NA	NA	NA	NA	NA	NA	NA	NA	NA	NA	NA	NA	NA	NA	NA	NA	NA	NA	NA
Region1913	NA	NA	NA	NA	NA	NA	NA	NA	NA	NA	NA	NA	NA	NA	NA	NA	NA	NA	NA	NA	NA	NA	NA	NA	NA	NA	NA
Region1914	NA	NA	NA	NA	NA	NA	NA	NA	NA	NA	EPHA3,NONE	EPHA3,NONE	NA	EPHA3,NONE	NA	NA	NA	NA	NA	EPHA3,NONE	EPHA3,NONE	EPHA3,NONE	NA	NA	NA	NA	NA
Region1915	NA	NA	NA	NA	NA	NA	NA	NA	NA	NA	NA	NA	NA	NA	NA	NA	NA	NA	ALG10B,NONE	ALG10B,NONE	ALG10B,NONE	ALG10B,NONE	ALG10B,NONE	ALG10B,NONE	ALG10B,NONE	ALG10B,NONE	ALG10B,NONE
Region1916	NA	NA	NA	NA	NA	NA	NA	NA	NA	NA	EMBP1	NA	EMBP1	EMBP1	EMBP1	EMBP1	EMBP1	NA	NA	NA	NA	NA	NA	NA	NA	NA	NA
Region1917	NA	NA	NA	NA	NA	NA	NA	NA	NA	NA	NA	NA	NA	NA	NA	NA	NA	NA	NA	NA	NA	NA	NA	NA	NA	NA	NA
Region1918	NA	NA	NA	NA	NA	NA	NA	NA	NA	NA	NA	NA	NA	NA	NA	NA	NA	NA	NA	LINC00613,PABPC4L	NA	NA	NA	NA	NA	NA	NA
Region1919	NA	NA	NA	NA	NA	NA	NA	NA	NA	NA	TMPRSS11D	TMPRSS11D	TMPRSS11D	TMPRSS11D	TMPRSS11D	TMPRSS11D	TMPRSS11A	TMPRSS11D	STAP1	UBA6	UBA6	UBA6	UBA6	STAP1	UBA6	UBA6	UBA6
Region192	CLCN6	CLCN6	CLCN6	CLCN6	CLCN6	CLCN6	CLCN6	CLCN6	CLCN6	NA	NA	NA	NA	NA	NA	NA	NA	NA	TNFRSF8	TNFRSF8	TNFRSF8	TNFRSF8	TNFRSF8	TNFRSF8	TNFRSF8	TNFRSF8	TNFRSF8
Region1924	NA	NA	NA	NA	NA	NA	NA	NA	NA	LINC00907	LINC00907	NA	LINC00907	LINC00907	NA	NA	NA	NA	NA	KC6,PIK3C3	KC6,PIK3C3	KC6,PIK3C3	KC6,PIK3C3	NA	NA	NA	NA
Region1926	NA	NA	NA	NA	NA	NA	NA	NA	NA	NA	NA	NA	NA	NA	NA	NA	NA	NA	NA	MIR3974,SKP1P2	NA	NA	NA	NA	NA	NA	NA
Region1927	NA	NA	NA	NA	NA	NA	NA	NA	NA	NA	COL3A1,COL5A2	COL3A1,COL5A2	NA	COL3A1,COL5A2	NA	NA	NA	NA	NA	COL3A1,DIRC1	COL3A1,DIRC1	NA	NA	NA	NA	NA	NA
Region1928	NA	NA	NA	NA	NA	NA	NA	NA	NA	DENND1B	NA	DENND1B	DENND1B	DENND1B	DENND1B	DENND1B	NA	DENND1B	NA	NA	NA	NA	NA	NA	NA	NA	NA
Region1929	NA	NA	NA	NA	NA	NA	NA	NA	NA	NA	SETBP1,SYT4	SETBP1,SYT4	SETBP1,SYT4	SETBP1,SYT4	SETBP1,SYT4	SETBP1,SYT4	NA	NA	NA	NA	NA	NA	NA	NA	NA	NA	NA
Region193	RAPH1	CTLA4	CTLA4	CD28	CD28	CD28	CD28	CD28	CD28	NA	NA	NA	NA	NA	NA	NA	NA	NA	BMPR2	BMPR2	BMPR2	BMPR2	BMPR2	FAM117B	BMPR2	CYP20A1	BMPR2
Region1930	NA	NA	NA	NA	NA	NA	NA	NA	NA	NA	CLINT1,EBF1	NA	CLINT1,EBF1	CLINT1,EBF1	NA	NA	NA	NA	NA	CLINT1,EBF1	CLINT1,EBF1	CLINT1,EBF1	NA	NA	NA	NA	CLINT1,EBF1
Region1931	NA	NA	NA	NA	NA	NA	NA	NA	NA	NA	NA	NA	NA	NA	NA	NA	NA	NA	C3orf55	VEPH1	VEPH1	VEPH1	VEPH1	C3orf55	NA	VEPH1	NA
Region1933	NA	NA	NA	NA	NA	NA	NA	NA	NA	SDCCAG8	SDCCAG8	SDCCAG8	SDCCAG8	SDCCAG8	SDCCAG8	SDCCAG8	CEP170	SDCCAG8	NA	NA	NA	NA	NA	NA	NA	NA	NA
Region1934	NA	NA	NA	NA	NA	NA	NA	NA	NA	NA	NA	NA	NA	NA	NA	NA	NA	NA	NA	LINC00595,ZMIZ1-AS1	LINC00595,ZMIZ1-AS1	ZMIZ1-AS1	ZMIZ1-AS1	NA	LINC00595	NA	NA
Region1935	NA	NA	NA	NA	NA	NA	NA	NA	NA	NA	PDE8B	PDE8B	NA	PDE8B	NA	NA	NA	NA	NA	PDE8B	PDE8B	NA	PDE8B	NA	NA	NA	NA
Region1936	NA	NA	NA	NA	NA	NA	NA	NA	NA	NA	CHEK2P2,NONE	NA	NA	NA	NA	NA	NA	NA	NA	NA	NA	NA	NA	NA	NA	NA	NA
Region1938	NA	NA	NA	NA	NA	NA	NA	NA	NA	NA	NA	NA	NA	NA	NA	NA	NA	NA	MCTP2	MCTP2	MCTP2	MCTP2	MCTP2	NA	NA	NA	NA
Region1939	NA	NA	NA	NA	NA	NA	NA	NA	NA	ESCO1	ESCO1	ESCO1	ESCO1	ESCO1	ESCO1	ESCO1	ESCO1	ESCO1	ABHD3	ABHD3	ABHD3	ABHD3	ABHD3	ABHD3	ABHD3	ABHD3	ABHD3
Region194	NA	NA	NA	NA	NA	NA	NA	NA	NA	NA	AHR,SNX13	AHR,SNX13	AHR,SNX13	AHR,SNX13	NA	NA	NA	AHR,SNX13	AGR3	AHR,SNX13	BZW2,TSPAN13	AHR,SNX13	AHR,SNX13	AHR,SNX13	AHR,SNX13	AHR,SNX13	AHR,SNX13
Region1940	NA	NA	NA	NA	NA	NA	NA	NA	NA	NA	NA	NA	NA	NA	NA	NA	NA	NA	NA	NA	NA	NA	NA	NA	NA	NA	NA
Region1941	NA	NA	NA	NA	NA	NA	NA	NA	NA	NA	NA	NA	NA	NA	NA	NA	NA	NA	LAMA3	LAMA3	LAMA3	LAMA3	LAMA3	LAMA3	LAMA3	LAMA3	LAMA3
Region1942	NA	NA	NA	NA	NA	NA	NA	NA	NA	FOCAD	FOCAD	FOCAD	FOCAD	FOCAD	FOCAD	FOCAD	FOCAD	FOCAD	FOCAD	FOCAD	FOCAD	FOCAD	FOCAD	FOCAD	FOCAD	FOCAD	FOCAD
Region1943	NA	NA	NA	NA	NA	NA	NA	NA	NA	NA	PDZRN4	PDZRN4	PDZRN4	PDZRN4	NA	NA	NA	NA	NA	NA	NA	NA	NA	NA	NA	NA	NA
Region1944	NA	NA	NA	NA	NA	NA	NA	NA	NA	NA	NA	NA	NA	NA	NA	NA	NA	NA	NA	NA	NA	NA	NA	NA	NA	NA	NA
Region1945	NA	NA	NA	NA	NA	NA	NA	NA	NA	NA	NA	NA	NA	NA	NA	NA	NA	NA	NA	EFCAB1,UBE2V2	EFCAB1,UBE2V2	EFCAB1,UBE2V2	EFCAB1,UBE2V2	NA	NA	NA	NA
Region1946	NA	NA	NA	NA	NA	NA	NA	NA	NA	NA	NA	NA	NA	NA	NA	NA	NA	NA	PUM2	PUM2	PUM2	PUM2	PUM2	PUM2	PUM2	PUM2	PUM2
Region1948	NA	NA	NA	NA	NA	NA	NA	NA	NA	NA	NA	NA	NA	NA	NA	NA	NA	NA	NA	NA	NA	GABRB1	GABRB1	GABRB1	GABRB1	NA	NA
Region1949	NA	NA	NA	NA	NA	NA	NA	NA	NA	NA	NA	NA	NA	NA	NA	NA	NA	NA	SYNE2	SYNE2	SYNE2	SGPP1	SYNE2	SYNE2	SYNE2	SYNE2	SYNE2
Region195	NA	NA	NA	NA	NA	NA	NA	NA	NA	NA	NA	NA	NA	NA	NA	NA	NA	NA	NA	NA	FAM155A,LINC00443	FAM155A,LINC00443	FAM155A,LINC00443	NA	NA	NA	NA
Region1950	NA	NA	NA	NA	NA	NA	NA	NA	NA	NA	NA	NA	NA	NA	NA	NA	NA	NA	MIR296,STX16-NPEPL1	MIR296,STX16-NPEPL1	MIR296,STX16-NPEPL1	MIR296,STX16-NPEPL1	MIR296,STX16-NPEPL1	NA	MIR296,STX16-NPEPL1	NA	MIR296,STX16-NPEPL1
Region1951	NA	NA	NA	NA	NA	NA	NA	NA	NA	C10orf107	NONE	TMEM26	NONE,TMEM26	NONE	C10orf107,TMEM26	TMEM26	C10orf107	C10orf107	NA	NA	NA	NA	NA	NA	NA	NA	NA
Region1952	NA	NA	NA	NA	NA	NA	NA	NA	NA	EPHA1-AS1	EPHA1-AS1	EPHA1-AS1	EPHA1-AS1	EPHA1-AS1	NA	NA	NA	EPHA1-AS1	NA	NA	NA	NA	NA	NA	NA	NA	NA
Region1953	NA	NA	NA	NA	NA	NA	NA	NA	NA	NA	NA	NA	NA	NA	NA	NA	NA	NA	PPFIA1	PPFIA1	PPFIA1	PPFIA1	PPFIA1	PPFIA1	PPFIA1	PPFIA1	PPFIA1
Region1954	NA	NA	NA	NA	NA	NA	NA	NA	NA	NA	NA	NA	NA	NA	NA	NA	NA	NA	NA	NA	NA	NA	RNU5D-1,RNU5E-1	NA	NA	NA	NA
Region1955	NA	NA	NA	NA	NA	NA	NA	NA	NA	NA	NA	NA	NA	NA	NA	NA	NA	NA	NA	COL25A1	COL25A1	NA	COL25A1	COL25A1	COL25A1	COL25A1	NA
Region1956	NA	NA	NA	NA	NA	NA	NA	NA	NA	NA	NA	NA	NA	NA	NA	NA	NA	NA	PITPNC1	PITPNC1	BPTF	PITPNC1	PITPNC1	PITPNC1	PITPNC1	PITPNC1	PITPNC1
Region1957	NA	NA	NA	NA	NA	NA	NA	NA	NA	NA	NA	NA	NA	NA	NA	NA	NA	NA	NA	LINC00879,NSUN3	NA	NA	LINC00879,NSUN3	NA	NA	NA	NA
Region1958	NA	NA	NA	NA	NA	NA	NA	NA	NA	NA	NA	NA	NA	NA	NA	NA	NA	NA	NA	POMGNT2,SNRK	POMGNT2,SNRK	POMGNT2,SNRK	POMGNT2,SNRK	NA	NA	NA	POMGNT2,SNRK
Region1959	NA	NA	NA	NA	NA	NA	NA	NA	NA	NA	NA	NA	NA	NA	NA	NA	NA	NA	TSSC1	TSSC1	TSSC1	TSSC1	TSSC1	TSSC1	TSSC1	TSSC1	TSSC1
Region196	NA	NA	NA	NA	NA	NA	NA	NA	NA	NA	NA	NA	NA	NA	NA	NA	NA	NA	NA	IGSF11	IGSF11,TUSC7	IGSF11,TUSC7	NA	NA	NA	NA	NA
Region1960	NA	NA	NA	NA	NA	NA	NA	NA	NA	NA	NA	NA	NA	NA	NA	NA	NA	NA	NA	NA	NA	NA	FAM19A2,SLC16A7	NA	NA	NA	NA
Region1961	NA	NA	NA	NA	NA	NA	NA	NA	NA	NA	NA	NA	NA	NA	NA	NA	NA	NA	NA	NA	NA	FIGN,GRB14	NA	NA	NA	NA	NA
Region1962	NA	NA	NA	NA	NA	NA	NA	NA	NA	ING3	ING3	CPED1	ING3	ING3	ING3	ING3	ING3	ING3	ING3	ING3	CPED1	ING3	ING3	ING3	ING3	ING3	ING3
Region1963	NA	NA	NA	NA	NA	NA	NA	NA	NA	NA	NA	NA	NA	NA	NA	NA	NA	NA	NA	NA	NA	NA	NA	NA	NA	NA	NA
Region1964	NA	NA	NA	NA	NA	NA	NA	NA	NA	NA	NA	NA	NA	NA	NA	NA	NA	NA	NA	NA	ROBO1,ROBO2	NA	NA	NA	NA	NA	NA
Region1965	NA	NA	NA	NA	NA	NA	NA	NA	NA	NA	NA	NA	NA	NA	NA	NA	NA	NA	NA	NA	NA	PDGFD	NA	NA	NA	NA	NA
Region1967	NA	NA	NA	NA	NA	NA	NA	NA	NA	NA	NA	NA	NA	NA	NA	NA	NA	NA	CCDC60	CCDC60	CCDC60	CCDC60	CCDC60	CCDC60	NA	NA	NA
Region1968	NA	NA	NA	NA	NA	NA	NA	NA	NA	NA	NA	NA	NA	NA	NA	NA	NA	NA	NONE,PRDM7	NONE,PRDM7	NONE,PRDM7	NONE,PRDM7	NONE,PRDM7	NA	NA	NA	NA
Region1969	NA	NA	NA	NA	NA	NA	NA	NA	NA	NA	NA	NA	NA	NA	NA	NA	NA	NA	ZNF692	ZNF692	ZNF692	ZNF692	ZNF692	ZNF692	ZNF692	ZNF692	ZNF692
Region197	NA	NA	NA	NA	NA	NA	NA	NA	NA	NA	NONE,SLC25A51P1	NA	NA	NA	NA	NA	NA	NA	NA	NONE,SLC25A51P1	NONE,SLC25A51P1	NA	NA	NA	NA	NA	NA
Region198	NA	NA	NA	NA	NA	NA	NA	NA	NA	NA	TOX	TOX	TOX	TOX	TOX	TOX	TOX	TOX	NSMAF	NSMAF	NSMAF	NSMAF	NSMAF	NSMAF	NSMAF	NSMAF	NSMAF
Region20	IL20RA,IL22RA2	IL20RA,IL22RA2	IL20RA,IL22RA2	IL20RA,IL22RA2	IL20RA,IL22RA2	IL20RA,IL22RA2	IL20RA,IL22RA2	IL20RA,IL22RA2	IL20RA,IL22RA2	NA	NA	NA	NA	NA	NA	NA	NA	NA	MAP3K5	MAP3K5	MAP3K5	MAP3K5	MAP3K5	MAP3K5	MAP3K5	MAP3K5	MAP3K5
Region200	NA	NA	NA	NA	NA	NA	NA	NA	NA	TMEM8B	TMEM8B	TMEM8B	NPR2	NPR2	HINT2	NPR2	NPR2	NPR2	HRCT1,OR13J1	HRCT1,OR13J1	HRCT1,OR13J1	HRCT1,OR13J1	HRCT1,OR13J1	HRCT1,OR13J1	HRCT1,OR13J1	HRCT1,OR13J1	HRCT1,OR13J1
Region201	ZC3HAV1	ZC3HAV1L	ZC3HAV1L	ZC3HAV1	ZC3HAV1	ZC3HAV1	ZC3HAV1	ZC3HAV1	ZC3HAV1	NA	MIR4468,TRIM24	NA	MIR4468,TRIM24	MIR4468,TRIM24	NA	MIR4468,TRIM24	NA	MIR4468,TRIM24	NA	KIAA1549	KIAA1549	KIAA1549	KIAA1549	NA	NA	NA	NA
Region202	NA	NA	NA	NA	NA	NA	NA	NA	NA	CD19	LAT	LAT	CD19,LAT	LAT	LAT	LAT	LAT	LAT	CCDC101	CCDC101	CCDC101	CCDC101	CCDC101	NUPR1	CCDC101	CCDC101	CCDC101
Region203	NA	NA	NA	NA	NA	NA	NA	NA	NA	CLMN,LINC00341	CLMN,LINC00341	CLMN,LINC00341	CLMN,LINC00341	CLMN,LINC00341	NA	NA	NA	NA	SYNE3	SYNE3	SYNE3	SYNE3	SYNE3	SYNE3	SYNE3	SYNE3	SYNE3
Region204	NA	NA	NA	NA	NA	NA	NA	NA	NA	NA	NA	NA	NA	NA	NA	NA	NA	NA	NA	CDH12	NA	NA	NA	NA	NA	NA	NA
Region205	LIMK2	LIMK2	LIMK2	LIMK2	LIMK2	LIMK2	LIMK2	LIMK2	LIMK2	GATSL3,OSM	GATSL3,OSM	GATSL3,OSM	GATSL3,OSM	GATSL3,OSM	OSBP2	GATSL3,OSM	OSBP2	GATSL3,OSM	OSM	OSM	OSM	OSM	OSM	OSM	OSM	OSM	OSM
Region206	NA	NA	NA	NA	NA	NA	NA	NA	NA	PPHLN1	PPHLN1	PPHLN1	PPHLN1	PPHLN1	PPHLN1	PPHLN1	PPHLN1	PPHLN1	NA	NA	NA	NA	NA	NA	NA	NA	NA
Region207	NA	NA	NA	NA	NA	NA	NA	NA	NA	SREBF2	SREBF2	SREBF2	SREBF2	SREBF2	SREBF2	SREBF2	SREBF2	SREBF2	LOC388906,NFAM1	LOC388906,NFAM1	LOC388906,NFAM1	LOC388906,NFAM1	LOC388906,NFAM1	LOC388906,NFAM1	LOC388906,NFAM1	LOC388906,NFAM1	LOC388906,NFAM1
Region208	PLXNC1	PLXNC1	PLXNC1	PLXNC1	PLXNC1	PLXNC1	PLXNC1	PLXNC1	PLXNC1	PLXNC1	PLXNC1	CRADD	PLXNC1	PLXNC1	PLXNC1	PLXNC1	PLXNC1	PLXNC1	NDUFA12	NDUFA12	NDUFA12	NDUFA12	NDUFA12	NDUFA12	NDUFA12	NDUFA12	NDUFA12
Region209	NA	NA	NA	NA	NA	NA	NA	NA	NA	FAT2,SPARC	FAT2,SPARC	GRIA1,NMUR2	FAT2,GRIA1,NMUR2,SPARC	FAT2,SPARC	GRIA1,NMUR2	FAT2,SPARC	NA	NA	G3BP1	G3BP1	G3BP1	G3BP1	G3BP1	G3BP1	G3BP1,GLRA1	G3BP1	G3BP1,GLRA1
Region21	CD40	SLC12A5	SLC12A5	SLC12A5	SLC12A5	CD40,NCOA5,SLC12A5	NCOA5,SLC12A5	SLC12A5	SLC12A5	SPINT4,WFDC3	SPINT4,WFDC3	NA	SPINT4,WFDC3	SPINT4,WFDC3	NA	SPINT4,WFDC3	SPINT4,WFDC3	SPINT4,WFDC3	EYA2	EYA2	EYA2	EYA2	EYA2	NA	EYA2	NA	EYA2
Region210	NA	NA	NA	NA	NA	NA	NA	NA	NA	NA	NA	NA	NA	NA	NA	NA	NA	NA	ERCC8	ERCC8	ERCC8	ERCC8	ERCC8	NDUFAF2	ERCC8	ERCC8	ERCC8
Region211	NA	NA	NA	NA	NA	NA	NA	NA	NA	NA	NA	NA	NA	NA	NA	NA	NA	NA	NA	LPHN3,NONE	LPHN3,NONE	NA	NA	NA	NA	NA	NA
Region212	CCR4	GLB1	GLB1	TRIM71	GLB1	GLB1	CCR4	CCR4	CCR4,GLB1	CRTAP	CRTAP	CRTAP	CRTAP	CRTAP	CRTAP	CRTAP	CRTAP	CRTAP	CLASP2,UBP1	CLASP2	CLASP2	UBP1	CLASP2	CLASP2	CLASP2,UBP1	CLASP2,UBP1	CLASP2,UBP1
Region213	NA	NA	NA	NA	NA	NA	NA	NA	NA	NA	NA	NA	NA	NA	NA	NA	NA	NA	AASS,FAM3C,FEZF1,PTPRZ1	PTPRZ1	FAM3C	AASS,FEZF1	AASS,FEZF1	NA	NA	NA	NA
Region214	NA	NA	NA	NA	NA	NA	NA	NA	NA	NA	NA	NA	NA	NA	NA	NA	NA	NA	PMAIP1	PMAIP1	CCBE1	PMAIP1	PMAIP1	CCBE1	CCBE1	CCBE1	PMAIP1
Region215	NA	NA	NA	NA	NA	NA	NA	NA	NA	ARID2	ARID2	ARID2	ARID2	ARID2	ARID2	ARID2	ARID2	ARID2	PLEKHA8P1,RACGAP1P	PLEKHA8P1,RACGAP1P	PLEKHA8P1,RACGAP1P	PLEKHA8P1,RACGAP1P	SLC38A4	NA	PLEKHA8P1,RACGAP1P	PLEKHA8P1,RACGAP1P	PLEKHA8P1,RACGAP1P
Region216	NA	NA	NA	NA	NA	NA	NA	NA	NA	NA	NA	NA	NA	NA	NA	NA	NA	NA	DOCK4	DOCK4	DOCK4	DOCK4,IMMP2L	IMMP2L	DOCK4	DOCK4	DOCK4,IMMP2L	DOCK4
Region217	NA	NA	NA	NA	NA	NA	NA	NA	NA	NA	NA	NA	NA	NA	NA	NA	NA	NA	OSTN,UTS2B	NA	NA	OSTN	NA	NA	NA	NA	NA
Region218	FAM76B,SESN3	FAM76B,SESN3	FAM76B,SESN3	FAM76B,SESN3	FAM76B,SESN3	FAM76B,SESN3	FAM76B,SESN3	FAM76B,SESN3	FAM76B,SESN3	NA	NA	NA	NA	NA	NA	NA	NA	NA	MAML2	AMOTL1	AMOTL1	MAML2	MAML2	MAML2	MAML2	MAML2	MAML2
Region219	CISD2	CISD2	CISD2	CISD2	CISD2	NA	NA	NA	NA	HNRNPUL1	HNRNPUL1	HNRNPUL1	HNRNPUL1	HNRNPUL1	HNRNPUL1	HNRNPUL1	HNRNPUL1	HNRNPUL1	NA	NA	NA	NA	NA	NA	NA	NA	NA
Region22	MAST3	MAST3	MAST3	MAST3	MAST3	MAST3	MAST3	MAST3	MAST3	MEF2BNB-MEF2B	MEF2BNB-MEF2B	MEF2BNB-MEF2B	MEF2BNB-MEF2B	MEF2BNB-MEF2B	MEF2BNB-MEF2B	MEF2BNB-MEF2B	MEF2BNB-MEF2B	MEF2BNB-MEF2B	NR2F6	NR2F6	NR2F6	NR2F6	NR2F6	NA	NA	NA	NR2F6,USHBP1
Region220	CAMK2G	CAMK2G	CAMK2G	CAMK2G	CAMK2G	CAMK2G	CAMK2G	CAMK2G	CAMK2G	KAT6B	KAT6B	KAT6B	KAT6B	KAT6B	KAT6B	CAMK2G,KAT6B	KAT6B	KAT6B	NA	NA	NA	NA	NA	NA	NA	NA	NA
Region221	NA	NA	NA	NA	NA	NA	NA	NA	NA	TRIP11	TRIP11	FBLN5	TRIP11	RIN3	TRIP11	TRIP11	TRIP11	RIN3	RIN3	RIN3	RIN3	RIN3	RIN3	NA	NA	NA	NA
Region222	RUNX3	SYF2	SYF2	RUNX3	RUNX3	RUNX3	RUNX3	RUNX3	RUNX3	NA	NA	NA	NA	NA	NA	NA	NA	NA	C1orf63,RHD	C1orf63	C1orf63	C1orf63	C1orf63	C1orf63,SYF2	C1orf63,RHD,SYF2	C1orf63,SYF2	C1orf63,RHD
Region223	NA	NA	NA	NA	NA	NA	NA	NA	NA	IGF2BP3	IL6	IGF2BP3,IL6	LOC100506178	LOC100506178	CLK2P,TRA2A	CLK2P,TRA2A	IL6	CLK2P,TRA2A	FAM126A	FAM126A	FAM126A	FAM126A	KLHL7	FAM126A	FAM126A	FAM126A,KLHL7	KLHL7
Region224	NA	NA	NA	NA	NA	NA	NA	NA	NA	ST6GAL1	ST6GAL1	ST6GAL1	ST6GAL1	ST6GAL1	ST6GAL1	ST6GAL1	ST6GAL1	ST6GAL1	FETUB	DNAJB11	DNAJB11	DNAJB11	DNAJB11	FETUB	AHSG,FETUB	FETUB	FETUB
Region225	PLCB3	PLCB3	PLCB3	PLCB3	VEGFB	VEGFB	PLCB3	CCDC88B,PLCB3,VEGFB	CCDC88B,PLCB3,VEGFB	NA	NA	NA	NA	NA	NA	NA	NA	NA	LOC100996455,SLC22A11	SLC22A12	LOC100996455,SLC22A11	LOC100996455,SLC22A11	LOC100996455,SLC22A11	LOC100996455,SLC22A11	LOC100996455,SLC22A11	NA	NA
Region226	PLEC	PLEC	PLEC	PLEC	PLEC	PLEC	PLEC	PLEC	PLEC	NA	NA	NA	NA	NA	NA	NA	NA	NA	NA	NA	NA	NA	NA	NA	NA	NA	NA
Region227	NA	NA	NA	NA	NA	NA	NA	NA	NA	NA	NA	NA	NA	NA	NA	NA	NA	NA	KAT6B	KAT6B	KAT6B	KAT6B	KAT6B	KAT6B	KAT6B	KAT6B	KAT6B
Region228	MIR4778	SPRED2	SPRED2	SPRED2	SPRED2	SPRED2	SPRED2	SPRED2	SPRED2	NA	NA	NA	NA	NA	NA	NA	NA	NA	SLC1A4	SLC1A4	SLC1A4	SLC1A4	SLC1A4	NA	NA	NA	SLC1A4
Region229	NA	NA	NA	NA	NA	NA	NA	NA	NA	NA	NA	NA	NA	NA	NA	NA	NA	NA	INO80D	CPO,KLF7	CPO,KLF7,NRP2	INO80D	INO80D	INO80D	INO80D	INO80D	INO80D
Region23	TNFSF14	C3	C3	TNFSF14	TNFSF14	TNFSF14	TNFSF14	TNFSF14	TNFSF14	C3	C3	C3	C3	C3	C3	C3	C3	C3	DENND1C	HSD11B1L	HSD11B1L	EMR1	EMR1	DENND1C	DENND1C	DENND1C	DENND1C
Region230	NA	NA	NA	NA	NA	NA	NA	NA	NA	TBCE	TBCE	TBCE	TBCE	TBCE	TBCE	TBCE	TBCE	TBCE	B3GALNT2	B3GALNT2	B3GALNT2	B3GALNT2	B3GALNT2	B3GALNT2	B3GALNT2	B3GALNT2	B3GALNT2
Region231	NA	NA	NA	NA	NA	NA	NA	NA	NA	NA	NA	NA	NA	NA	NA	NA	NA	NA	NA	DEFB112,TFAP2D	DEFB112,TFAP2D	NA	NA	NA	NA	NA	NA
Region232	NA	NA	NA	NA	NA	NA	NA	NA	NA	NA	NA	NA	NA	NA	NA	NA	NA	NA	ID2,LINC00299	ID2,LINC00299,LOC100506274,RNF144A	ID2,LINC00299	ID2,LINC00299	ID2,LINC00299	NA	ID2,LINC00299	NA	LOC100506274,RNF144A
Region233	UBE2D3	UBE2D3	NA	UBE2D3	UBE2D3	NA	NA	NA	NA	P2RX7	P2RX7	OASL,P2RX7	OASL	OASL	OASL	OASL	OASL	OASL	RNF10	RNF10	RNF10	RNF10	RNF10	RNF10	RNF10	RNF10	RNF10
Region234	NA	NA	NA	NA	NA	NA	NA	NA	NA	NA	NA	NA	NA	NA	NA	NA	NA	NA	ANKRD13C,SRSF11	LRRC7	ANKRD13C,SRSF11	ANKRD13C,SRSF11	ANKRD13C,SRSF11	ANKRD13C,LRRC40,SRSF11	ANKRD13C,SRSF11	ANKRD13C,SRSF11	ANKRD13C,SRSF11
Region235	NA	NA	NA	NA	NA	NA	NA	NA	NA	IWS1	IWS1	IWS1	IWS1	IWS1	IWS1	IWS1	IWS1	IWS1	MYO7B	HS6ST1,LOC389033	HS6ST1,LOC389033	MYO7B	MYO7B	NA	MYO7B	NA	MYO7B
Region236	NA	NA	NA	NA	NA	NA	NA	NA	NA	NA	NA	NA	NA	NA	NA	NA	NA	NA	PBX3	MAPKAP1	PBX3	PBX3	MAPKAP1	PBX3	MAPKAP1	MAPKAP1	MAPKAP1
Region237	NA	NA	NA	NA	NA	NA	NA	NA	NA	NA	NA	NA	NA	NA	NA	NA	NA	NA	LINC01102	LINC01102	LINC01102	LINC01102	LINC01114	NA	NA	NA	NA
Region238	NA	NA	NA	NA	NA	NA	NA	NA	NA	FLJ38122	FLJ38122	FLJ38122	FLJ38122	FLJ38122	FLJ38122	LOC154449	FLJ38122	LOC154449	LINC00574,LOC154449	THBS2	THBS2	LINC00574,LOC154449	SMOC2	LINC00574,LOC154449	NA	NA	NA
Region239	NA	NA	NA	NA	NA	NA	NA	NA	NA	CR1	C4BPA	CR1	CR1	C4BPA	C4BPA	CR1	C4BPA	CR1	NA	CD34,PLXNA2	CD34,PLXNA2	CD34,PLXNA2	CD34,PLXNA2	NA	NA	NA	NA
Region24	LOC285626	LOC285626	LOC285626	LOC285626	LOC285626	LOC285626	LOC285626	LOC285626	LOC285626	EBF1	LOC285627	CLINT1,EBF1	EBF1	CLINT1	ADRA1B,LOC285627	CLINT1	NA	CLINT1,EBF1	EBF1,RNF145	RNF145	RNF145	RNF145	RNF145	RNF145	RNF145	RNF145	RNF145
Region240	NA	HOXA1	HOXA1	HOXA1	HOXA1	HOXA1	HOXA1	HOXA1	NA	SKAP2	C7orf71	HOXA-AS3,SKAP2	SKAP2	SKAP2	MIR148A,RNU6-16P	MIR148A,RNU6-16P	C7orf71,SKAP2	C7orf71,SKAP2	HOXA3	HOXA3	HOXA3	HOXA3	HOXA3	HOXA3	HOXA3	MIR148A,RNU6-16P	HOXA3,NFE2L3
Region241	NA	NA	NA	NA	NA	NA	NA	NA	NA	NA	NA	NA	NA	NA	NA	NA	NA	NA	NA	ARHGAP10	ARHGAP10	ARHGAP10	ARHGAP10	ARHGAP10	ARHGAP10	ARHGAP10,NR3C2	ARHGAP10
Region242	NA	NA	NA	NA	NA	NA	NA	NA	NA	SLC12A7	SLC12A7	SLC12A7	SLC12A7	SLC12A7	SLC12A7	SLC12A7	SLC12A7	SLC12A7	NA	IRX2,IRX4	IRX2,IRX4	IRX2,IRX4	IRX2,IRX4	IRX2,IRX4	IRX2,IRX4	NA	IRX2,IRX4
Region243	NA	NA	NA	NA	NA	NA	NA	NA	NA	IKZF2	IKZF2	IKZF2	IKZF2	IKZF2	IKZF2	IKZF2	IKZF2	IKZF2	SPAG16	SPAG16	SPAG16	SPAG16	SPAG16	SPAG16	SPAG16	SPAG16	IKZF2,LOC100130451
Region244	NA	NA	NA	NA	NA	NA	NA	NA	NA	NA	KIF26B	KIF26B	KIF26B	KIF26B	NA	NA	NA	NA	SMYD3	KIF26B	KIF26B	LOC149134	SMYD3	NA	NA	NA	LOC149134
Region245	NA	NA	NA	NA	NA	NA	NA	NA	NA	NA	NA	NA	NA	NA	NA	NA	NA	NA	HK2	HK2	EVA1A	HK2	HK2	EVA1A,MRPL19	HK2	HK2	HK2
Region246	NA	NA	NA	NA	NA	NA	NA	NA	NA	TIFA	AP1AR	TIFA	TIFA	TIFA	TIFA	TIFA	TIFA	TIFA	NA	ANK2,LARP7	NA	NA	NA	NA	NA	NA	NA
Region247	NA	NA	NA	NA	NA	NA	NA	NA	NA	NA	NA	NA	NA	NA	NA	NA	NA	NA	KLF11	KLF11	KLF11	KLF11	KLF11	KLF11	KLF11	KLF11	KLF11
Region248	FUCA2,LOC285740	LOC285740	LOC285740	LOC285740	LOC285740	LOC285740	LOC285740	LOC285740	LOC285740	FUCA2,LOC285740	FUCA2,LOC285740	FUCA2,LOC285740	FUCA2,LOC285740	FUCA2,LOC285740	FUCA2,LOC285740	FUCA2,LOC285740	FUCA2,LOC285740	FUCA2,LOC285740	UTRN	UTRN	UTRN	UTRN	UTRN	UTRN	UTRN	UTRN	UTRN
Region249	NA	NA	NA	NA	NA	NA	NA	NA	NA	NA	NA	NA	NA	NA	NA	NA	NA	NA	ZNF331	ZNF331	ZNF331	ZNF331	ZNF331	ZNF331	ZNF331	ZNF331	ZNF331
Region25	GALC	GALC	GALC	GALC	GALC	GALC	LOC283587	GALC	GALC	GALC	GALC	GALC	GALC	GALC	GALC	GALC	GALC	GALC	NA	NA	NA	NA	NA	NA	NA	NA	NA
Region250	NA	NA	NA	NA	NA	NA	NA	NA	NA	C9orf53,MTAP	DMRTA1	CDKN2B-AS1	C9orf53,MTAP	C9orf53,MTAP	C9orf53,MTAP	C9orf53,MTAP	CDKN2B-AS1	C9orf53,MTAP	PTPLAD2	PTPLAD2	PTPLAD2	PTPLAD2	PTPLAD2	PTPLAD2	PTPLAD2	PTPLAD2	PTPLAD2
Region251	LPP	LPP	LPP	LPP	LPP	NA	BCL6,LPP,LPP-AS2	LPP	LPP	NA	NA	NA	NA	NA	NA	NA	NA	NA	NA	NA	NA	NA	NA	NA	NA	NA	NA
Region252	CXCR4	THSD7B	DARS	CXCR4	CXCR4,THSD7B	CXCR4,THSD7B	CXCR4,THSD7B	CXCR4,THSD7B	CXCR4,THSD7B	R3HDM1	R3HDM1	R3HDM1	R3HDM1	R3HDM1	LCT,R3HDM1	R3HDM1	R3HDM1	LCT,R3HDM1	CXCR4,THSD7B	CXCR4,THSD7B	CXCR4,THSD7B	CXCR4,THSD7B	CXCR4,THSD7B	CXCR4,THSD7B	NA	NA	NA
Region253	GRAP2	CACNA1I	CACNA1I	GRAP2	GRAP2	GRAP2	GRAP2	GRAP2	GRAP2	CACNA1I	CACNA1I	CACNA1I	CACNA1I	CACNA1I	NA	NA	NA	NA	TNRC6B	TNRC6B	TNRC6B	TNRC6B	TNRC6B	TNRC6B	TNRC6B	TNRC6B	TNRC6B
Region254	NA	NA	NA	NA	NA	NA	NA	NA	NA	NA	NA	NA	NA	NA	NA	NA	NA	NA	SENP1	SENP1	SENP1	SENP1	SENP1	SENP1	SENP1	SENP1	SENP1
Region255	NA	NA	NA	NA	NA	NA	NA	NA	NA	NA	NA	NA	NA	NA	NA	NA	NA	NA	PRKCB	ARHGAP17	ARHGAP17	PRKCB	PRKCB	PRKCB	PRKCB	PRKCB	PRKCB
Region256	NA	NA	NA	NA	NA	NA	NA	NA	NA	NONE,PPP1R3A	PPP1R3A	NA	NONE,PPP1R3A	NONE,PPP1R3A	NONE,PPP1R3A	NA	NA	NA	LINC00998,PPP1R3A	LINC00998,PPP1R3A	NA	LINC00998,PPP1R3A	LINC00998,PPP1R3A	LINC00998,PPP1R3A	LINC00998,PPP1R3A	NA	NA
Region257	NA	NA	NA	NA	NA	NA	NA	NA	NA	NA	RORA	RORA	RORA	NA	NA	NA	NA	NA	NA	RORA	RORA	RORA	NA	NA	NA	NA	NA
Region258	NA	NA	NA	NA	NA	NA	NA	NA	NA	ALDH1L1	ALDH1L1	ALDH1L1	SLC41A3	ALDH1L1	ALDH1L1	ALDH1L1	ALDH1L1	ALDH1L1	SLC41A3	KLF15	SLC41A3	SLC41A3	SLC41A3	ALDH1L1	ALDH1L1	ALDH1L1	SLC41A3
Region259	TNFRSF25	TNFRSF25	TNFRSF25	TNFRSF25	TNFRSF25	ESPN,TNFRSF25	ESPN,TNFRSF25	ESPN,TNFRSF25	ESPN,TNFRSF25	NA	NA	NA	NA	NA	NA	NA	NA	NA	CAMTA1	CAMTA1	CAMTA1	CAMTA1	CAMTA1	CAMTA1	CAMTA1	NA	NA
Region26	SP140	SP110	SP110	SP140	SP140	SP140	SP140	SP140	SP140	NA	NA	NA	NA	NA	NA	NA	NA	NA	GPR55,SPATA3-AS1	GPR55,SPATA3-AS1	GPR55,SPATA3-AS1	GPR55,SPATA3-AS1	GPR55,SPATA3-AS1	NA	GPR55,SPATA3-AS1	NA	GPR55,SPATA3-AS1
Region260	NA	NA	NA	NA	NA	NA	NA	NA	NA	SETD2	SETD2	SETD2	SETD2	SETD2	SETD2	SETD2	SETD2	SETD2	CCR1,XCR1	CCR1,XCR1	CCR1,XCR1	CCR1,XCR1	CCR1,XCR1	NA	CCR1,XCR1	NA	NA
Region261	HECTD4	HECTD4	HECTD4	HECTD4	HECTD4	HECTD4	HECTD4	HECTD4	HECTD4	NA	NA	NA	NA	NA	NA	NA	NA	NA	TCTN1	TCTN1	TCTN1	TCTN1	TCTN1	PPP1CC	PPP1CC,TCTN1	PPP1CC	TCTN1
Region262	NA	NA	NA	NA	NA	NA	NA	NA	NA	NA	NA	NA	NA	NA	NA	NA	NA	NA	AKAP1	AKAP1	AKAP1	ANKFN1	AKAP1	AKAP1	AKAP1	AKAP1	AKAP1
Region263	NA	NA	NA	NA	NA	NA	NA	NA	NA	C5orf56	C5orf56	C5orf56	C5orf56	C5orf56	C5orf56	C5orf56	C5orf56	C5orf56	FSTL4	FSTL4	FSTL4	FSTL4	FSTL4	NA	NA	NA	FSTL4
Region264	NA	NA	NA	NA	NA	NA	NA	NA	NA	SRP54	SRP54	SRP54	SRP54	SRP54	SRP54	SRP54	SRP54	SRP54	RALGAPA1P	RALGAPA1P	RALGAPA1P	RALGAPA1P	RALGAPA1P	RALGAPA1P	RALGAPA1P	RALGAPA1P	RALGAPA1P
Region265	NA	NA	NA	NA	NA	NA	NA	NA	NA	UBE4B	UBE4B	UBE4B	UBE4B	UBE4B	UBE4B	UBE4B	UBE4B	UBE4B	H6PD,TMEM201	H6PD	H6PD	H6PD	H6PD	H6PD,SPSB1	H6PD	H6PD	H6PD
Region266	NA	NA	NA	NA	NA	NA	NA	NA	NA	NA	NA	NA	NA	NA	NA	NA	NA	NA	OPRK1	ST18	FAM150A,ST18	ST18	ST18	OPRK1	OPRK1	NPBWR1	OPRK1
Region267	NA	NA	NA	NA	NA	NA	NA	NA	NA	GPR12,USP12	GPR12,USP12	GPR12,USP12	GPR12,USP12	GPR12,USP12	GPR12,USP12	GPR12,USP12	NA	GPR12,USP12	USP12	USP12	USP12	USP12	USP12	USP12	USP12	USP12	USP12
Region268	NA	NA	NA	NA	NA	NA	NA	NA	NA	MED13L,MIR4472-2	MED13L,MIR4472-2	NA	MED13L,MIR4472-2	MED13L,MIR4472-2	MED13L,MIR4472-2	MED13L,MIR4472-2	MED13L,MIR4472-2	MED13L,MIR4472-2	C12orf49	C12orf49	C12orf49	C12orf49	C12orf49	C12orf49	C12orf49	C12orf49	C12orf49
Region269	NA	NA	NA	NA	NA	NA	NA	NA	NA	NA	NA	NA	NA	NA	NA	NA	NA	NA	TIMP3	TIMP3	SYN3	TIMP3	TIMP3	TIMP3	TIMP3	SYN3	TIMP3
Region27	MAPK1	MAPK1	MAPK1	MAPK1	MAPK1	MAPK1	MAPK1	MAPK1	MAPK1	NA	NA	NA	NA	NA	NA	NA	NA	NA	NA	NA	NA	NA	NA	NA	NA	NA	NA
Region270	NA	NA	NA	NA	NA	NA	NA	NA	NA	CCND2,PARP11	CCND2,PARP11	CCND2,PARP11	CCND2,PARP11	CCND2,PARP11	CCND2,PARP11	CCND2,PARP11	CCND2,PARP11	CCND2,PARP11	NDUFA9	NDUFA9	NDUFA9	NDUFA9	NDUFA9	NDUFA9	NDUFA9	NDUFA9	NDUFA9
Region271	NA	NA	NA	NA	NA	NA	NA	NA	NA	CASC15,PRL	NA	NA	CASC15,PRL	NA	NA	NA	NA	NA	NA	NA	NA	NA	NA	NA	NA	NA	NA
Region272	NA	NA	NA	NA	NA	NA	NA	NA	NA	KLF6,LINC00704	KLF6,LINC00704	KLF6,LINC00704	KLF6,LINC00704	KLF6,LINC00704	KLF6,LINC00704	KLF6,LINC00704	KLF6,LINC00704	KLF6,LINC00704	KLF6,LINC00704	KLF6	LINC00704	PITRM1	KLF6,PITRM1	AKR1E2,LINC00704	KLF6	KLF6	AKR1E2,LINC00704
Region273	NA	NA	NA	NA	NA	NA	NA	NA	NA	NA	NA	NA	NA	NA	ACVR2A,PABPC1P2	NA	NA	NA	NA	ACVR2A,PABPC1P2	ACVR2A,PABPC1P2	ACVR2A,PABPC1P2	ACVR2A,PABPC1P2	ACVR2A,PABPC1P2	ACVR2A,PABPC1P2	ACVR2A,PABPC1P2	ACVR2A,PABPC1P2
Region274	NA	NA	NA	NA	NA	NA	NA	NA	NA	IFNAR1	IFNAR1	IFNAR1	IFNAR1	IFNAR1	IFNAR1	IFNAR1	IFNAR1	IFNAR1	SON	LINC00945,OLIG2	LINC00945,OLIG2	OLIG1	LINC00945,OLIG2	LINC00945,OLIG2	LINC00945,OLIG2	LINC00945,OLIG2	LINC00945,OLIG2
Region275	NA	NA	NA	NA	NA	NA	NA	NA	NA	FOXP1,MITF	FOXP1,MITF	FOXP1,MITF	FOXP1,MITF	FOXP1,MITF	NA	NA	NA	NA	NA	FRMD4B	FRMD4B	FRMD4B	FRMD4B	FRMD4B	FRMD4B	FRMD4B	FRMD4B
Region276	NA	NA	NA	NA	NA	NA	NA	NA	NA	NA	NA	NA	NA	NA	NA	NA	NA	NA	SAP30L-AS1	SAP30L-AS1	SAP30L-AS1	SAP30L-AS1	SAP30L-AS1	SAP30L-AS1	SAP30L-AS1	SAP30L-AS1	SAP30L-AS1
Region277	NA	NA	NA	NA	NA	NA	NA	NA	NA	NA	NA	NA	NA	NA	NA	NA	NA	NA	NA	NONE,PCDH7	NA	NA	NA	NA	NA	NA	NA
Region278	NA	NA	NA	NA	NA	NA	NA	NA	NA	KIAA0040	KIAA0040	KIAA0040	KIAA0040	KIAA0040	KIAA0040	KIAA0040	KIAA0040	KIAA0040	TNR	TNR	TNR	TNR	TNR	TNR	TNR	NA	TNR
Region279	NA	NA	NA	NA	NA	NA	NA	NA	NA	NA	NA	NA	NA	NA	NA	NA	NA	NA	LINC-PINT,LOC646329	LINC-PINT,LOC646329	LINC-PINT,LOC646329	LINC-PINT,LOC646329	LINC-PINT,LOC646329	LINC-PINT,LOC646329	LINC-PINT,LOC646329	LINC-PINT,LOC646329	LINC-PINT,LOC646329
Region28	TAGAP	RSPH3	RSPH3	TAGAP	TAGAP	TAGAP	TAGAP	TAGAP	TAGAP	OSTCP1	C6orf99	OSTCP1	OSTCP1	OSTCP1	OSTCP1	OSTCP1	OSTCP1	OSTCP1	EZR	SYTL3	SYTL3	SYTL3	SYTL3	SYTL3	SYTL3	SYTL3	SYTL3
Region280	NA	NA	NA	NA	NA	NA	NA	NA	NA	NA	ERBB2IP,NLN	ERBB2IP,NLN	ERBB2IP,NLN	CENPK	NA	ERBB2IP,NLN	ERBB2IP,NLN	ERBB2IP,NLN	NA	NA	NA	NA	NA	NA	NA	NA	NA
Region281	NA	NA	NA	NA	NA	NA	NA	NA	NA	NA	CXCL13	CCNG2	CXCL13	CCNG2	NA	NA	NA	NA	SEP11	SEP11	SEP11	SEP11	SEP11	SEP11	SEP11	SEP11	SEP11
Region282	MANBA,UBE2D3	MANBA,UBE2D3	MANBA,UBE2D3	MANBA,UBE2D3	MANBA,UBE2D3	NA	NA	MANBA,UBE2D3	MANBA,UBE2D3	NA	NA	NA	NA	NA	NA	NA	NA	NA	WARS	WARS	WARS	WARS	WARS	WARS	WARS	WARS	WARS
Region283	NA	NA	NA	NA	NA	NA	NA	NA	NA	NA	NA	NA	NA	NA	NA	NA	NA	NA	NA	MIR365A,PARN	MIR365A,PARN	MIR365A,PARN	MIR365A,PARN	NA	NA	NA	NA
Region284	NA	NA	NA	NA	NA	NA	NA	NA	NA	C6orf223,MRPL14	C6orf223,MRPL14	C6orf223,MRPL14	C6orf223,MRPL14	C6orf223,MRPL14	NA	NA	NA	NA	C6orf223,MRPL14	C6orf223,MRPL14	C6orf223,MRPL14	C6orf223,MRPL14	C6orf223,MRPL14	NA	NA	NA	C6orf223,MRPL14
Region285	NA	NA	NA	NA	NA	NA	NA	NA	NA	PIEZO1	PIEZO1	PIEZO1	PIEZO1	PIEZO1	PIEZO1	PIEZO1	PIEZO1	PIEZO1	FANCA	FANCA	FANCA	FANCA	FANCA	FANCA	FANCA	FANCA	FANCA
Region286	NA	NA	NA	NA	NA	NA	NA	NA	NA	BZRAP1	BZRAP1	BZRAP1	BZRAP1	BZRAP1	BZRAP1,MPO	BZRAP1	BZRAP1	BZRAP1	DYNLL2,OR4D1	CUEDC1	CUEDC1	DYNLL2,OR4D1	DYNLL2,OR4D1	DYNLL2,OR4D1	DYNLL2,OR4D1	NA	DYNLL2,OR4D1
Region287	NA	NA	NA	NA	NA	NA	NA	NA	NA	NA	NA	NA	NA	NA	NA	NA	NA	NA	NDUFAB1,UBFD1	USP31	USP31	NDUFAB1,UBFD1	NDUFAB1,UBFD1	NDUFAB1,UBFD1	USP31	NDUFAB1,UBFD1	NDUFAB1,UBFD1
Region288	NA	NA	NA	NA	NA	NA	NA	NA	NA	PTPRC	PTPRC	PTPRC	PTPRC	PTPRC	PTPRC	PTPRC	PTPRC	PTPRC	NA	NA	NA	NA	MIR181A1HG,NR5A2	MIR181A1HG,NR5A2	MIR181A1HG,NR5A2	MIR181A1HG,NR5A2	NA
Region289	NA	NA	NA	NA	NA	NA	NA	NA	NA	NA	NA	NA	NA	NA	NA	NA	NA	NA	IRF2	IRF2	IRF2	IRF2	IRF2	IRF2	IRF2	IRF2	IRF2
Region29	TSFM	TSFM	TSFM	TSFM	TSFM	TSFM	TSFM	TSFM	TSFM	CDK4,DCTN2	CDK4,DCTN2,KIF5A	CDK4,DCTN2,METTL21B	CDK4,DCTN2	CDK4,DCTN2	CDK4,DCTN2,METTL21B	CDK4,DCTN2,METTL21B	CDK4,DCTN2,METTL21B,OS9	CDK4,DCTN2	NA	NA	NA	NA	NA	NA	NA	NA	NA
Region290	NA	NA	NA	NA	NA	NA	NA	NA	NA	NA	NA	NA	NA	NA	NA	NA	NA	NA	NA	NA	NA	NA	NA	NA	NA	NA	NA
Region291	NA	NA	NA	NA	NA	NA	NA	NA	NA	NA	NA	NA	NUDT12,RAB9BP1	NA	NA	NA	NA	NA	NUDT12	NUDT12	NUDT12	NUDT12	NUDT12	NUDT12,RAB9BP1	NA	NA	NA
Region292	NA	NA	NA	NA	NA	NA	NA	NA	NA	HNRNPA1L2,TPTE2P3	HNRNPA1L2,TPTE2P3	HNRNPA1L2,LECT1,TPTE2P3	CKAP2	HNRNPA1L2,TPTE2P3	HNRNPA1L2,TPTE2P3	HNRNPA1L2,TPTE2P3	HNRNPA1L2,TPTE2P3	HNRNPA1L2,TPTE2P3	MIR759	LINC00558,OLFM4	MIR759	CKAP2	MIR759	MIR759	MIR759	MIR759	MIR759
Region293	NA	NA	NA	NA	NA	NA	NA	NA	NA	NA	NA	NA	NA	NA	NA	NA	NA	NA	FLCN	FLCN	FLCN	FLCN	FLCN	FLCN	FLCN	FLCN	FLCN
Region294	NA	NA	NA	NA	NA	NA	NA	NA	NA	NA	NA	NA	NA	NA	NA	NA	NA	NA	NIPSNAP3A	NIPSNAP3A	NIPSNAP3A	NIPSNAP3A	NIPSNAP3A	NIPSNAP3A	NIPSNAP3A	NIPSNAP3A	NIPSNAP3A
Region295	NA	NA	NA	NA	NA	NA	NA	NA	NA	NA	NA	NA	NA	NA	NA	NA	NA	NA	MRPS27	FCHO2	FCHO2	FCHO2	MRPS27	MRPS27	PTCD2,ZNF366	MRPS27	MRPS27
Region296	NA	NA	NA	NA	NA	NA	NA	NA	NA	NA	NA	NA	NA	NA	NA	NA	NA	NA	RNF130	RNF130	ADAMTS2	RNF130	RNF130	RNF130	ADAMTS2	ADAMTS2	ADAMTS2
Region297	NA	NA	NA	NA	NA	NA	NA	NA	NA	GAD1,SP5	GAD1,SP5	GAD1,SP5	GAD1,SP5	GAD1,SP5	GAD1,SP5	GAD1,SP5	GAD1,SP5	GAD1,SP5	DCAF17	CYBRD1	CYBRD1	CYBRD1	DCAF17	DCAF17	METTL8	DCAF17	DCAF17
Region298	NA	NA	NA	NA	NA	NA	NA	NA	NA	NA	NA	NA	NA	NA	NA	NA	NA	NA	MED27	MED27	MED27	MED27	MED27	MED27	MED27	MED27	MED27
Region299	CD200R1	CD200R1	CD200R1	CD200R1	CD200R1	CD200R1	CD200R1	CD200R1	CD200R1	SIDT1	WDR52	WDR52	SIDT1	SIDT1	SIDT1	SIDT1	SIDT1	SIDT1	KIAA2018	KIAA2018	KIAA2018	KIAA2018	KIAA2018	KIAA2018	KIAA2018	KIAA2018	KIAA2018
Region30	ZMIZ1	ZMIZ1	ZMIZ1	ZMIZ1	ZMIZ1	ZMIZ1	ZMIZ1	ZMIZ1	ZMIZ1	NA	NA	NA	NA	NA	NA	NA	NA	NA	ZMIZ1	ZMIZ1	ZMIZ1	ZMIZ1	ZMIZ1	LOC642361	ZMIZ1	LOC100288974,ZMIZ1	ZMIZ1
Region300	NA	NA	NA	NA	NA	NA	NA	NA	NA	NA	PDE1C,PPP1R17	NA	PDE1C,PPP1R17	NA	NA	NA	NA	NA	NA	LOC100130673	LOC100130673	PDE1C	LOC100130673	LOC100130673,PDE1C	LOC100130673,PDE1C	LOC100130673,PDE1C	LOC100130673,PDE1C
Region301	UBE2D3	UBE2D3	UBE2D3	UBE2D3	UBE2D3	UBE2D3	UBE2D3	UBE2D3	UBE2D3	PPP3CA	PPP3CA	BANK1,FLJ20021	PPP3CA	PPP3CA	PPP3CA	PPP3CA	NA	BANK1,FLJ20021	NA	NA	NA	NA	NA	NA	NA	NA	NA
Region302	NA	NA	NA	NA	NA	NA	NA	NA	NA	NA	CCDC85A,VRK2	NA	NA	NA	NA	NA	NA	NA	NA	CCDC85A,VRK2	NA	CCDC85A,VRK2	NA	NA	NA	NA	NA
Region303	ETS1	ETS1	ETS1	ETS1	ETS1	ETS1	ETS1	ETS1	ETS1	ETS1	ARHGAP32	ETS1	ETS1	ETS1	ETS1	ETS1	ETS1	ETS1	NA	NA	NA	NA	NA	NA	NA	NA	NA
Region304	NA	NA	NA	NA	NA	NA	NA	NA	NA	NA	NA	NA	NA	NA	NA	NA	NA	NA	ARL4A	ARL4A	ARL4A	ARL4A	ARL4A	ARL4A	ARL4A	ARL4A	ARL4A
Region305	NA	NA	NA	NA	NA	NA	NA	NA	NA	ZDHHC7	ZDHHC7	ZDHHC7	ZDHHC7	ZDHHC7	ZDHHC7	ZDHHC7	ZDHHC7	ZDHHC7	TLDC1	TLDC1	TLDC1	TLDC1	TLDC1	TLDC1	TLDC1	TLDC1	TLDC1
Region306	NA	NA	NA	NA	NA	NA	NA	NA	NA	NA	NA	NA	NA	NA	NA	NA	NA	NA	NUDT7	MIR4719,MON1B	NUDT7	NUDT7	MIR4719,MON1B	ADAMTS18,NUDT7	NUDT7	NA	NUDT7
Region307	NA	NA	NA	NA	NA	NA	NA	NA	NA	UBE2E3	UBE2E3	UBE2E3	UBE2E3	UBE2E3	UBE2E3	MIR4437,UBE2E3	UBE2E3	MIR4437	CWC22,LINC00913	CWC22,LINC00913	NA	CWC22,LINC00913	CWC22,LINC00913	NA	NA	NA	NA
Region308	NA	NA	NA	NA	NA	NA	NA	NA	NA	FAM3D	FAM107A	FAM107A	FAM107A	FAM107A	NA	FAM107A	NA	FAM3D	NA	NA	C3orf67,FHIT	NA	C3orf67,FHIT	NA	NA	NA	NA
Region309	NA	NA	NA	NA	NA	NA	NA	NA	NA	NA	NA	NA	NA	NA	NA	NA	NA	NA	NA	LSAMP	NA	LSAMP	NA	NA	NA	NA	NA
Region31	SLC6A16	SLC6A16	SLC6A16	SLC6A16	SLC6A16	CCDC155	SLC6A16	SLC6A16	SLC6A16	CCDC155	CD37	TEAD2	CCDC155	CCDC155	CCDC155	CCDC155	CCDC155	CCDC155	BCAT2	HSD17B14	HSD17B14	BCAT2	EMP3	BCAT2,FGF21	BCAT2,FGF21	NA	BCAT2
Region310	NA	NA	NA	NA	NA	NA	NA	NA	NA	PRDM1,PREP	PRDM1,PREP	PRDM1,PREP	PRDM1,PREP	PRDM1,PREP	PRDM1,PREP	PRDM1,PREP	PRDM1,PREP	PRDM1,PREP	PRDM1,PREP	PRDM1,PREP	PRDM1,PREP	PRDM1,PREP	PRDM1,PREP	NA	C6orf203,LOC100422737	C6orf203,LOC100422737	PRDM1,PREP
Region311	NA	NA	NA	NA	NA	NA	NA	NA	NA	NA	NA	NA	NA	NA	NA	NA	NA	NA	NA	NA	RNU6-71P	HMGCLL1,RNU6-71P	NA	NA	NA	NA	NA
Region312	NA	NA	NA	NA	NA	NA	NA	NA	NA	NA	NA	NA	NA	NA	NA	NA	NA	NA	TNFSF13B	MYO16,TNFSF13B	TNFSF13B	TNFSF13B	MYO16,TNFSF13B	MYO16,TNFSF13B	MYO16,TNFSF13B	MYO16,TNFSF13B	NA
Region313	NA	NA	NA	NA	NA	NA	NA	NA	NA	CSGALNACT2	CSGALNACT2	CSGALNACT2	CSGALNACT2	CSGALNACT2	CSGALNACT2	CSGALNACT2	CSGALNACT2	CSGALNACT2	LINC00619	LINC00619	LINC00619	ZNF32-AS3	LINC00619	LINC00619,ZNF32-AS3	HNRNPA3P1	HNRNPA3P1	LINC00619
Region314	NA	NA	NA	NA	NA	NA	NA	NA	NA	NA	NA	NA	NA	NA	NA	NA	NA	NA	NA	LINC00507,TMEM132C	NA	NA	NA	NA	NA	NA	NA
Region315	NA	NA	NA	NA	NA	NA	NA	NA	NA	NA	NA	NA	NA	NA	NA	NA	NA	NA	MSRB3,RPSAP52	RASSF3,TBK1	MSRB3,RPSAP52	MSRB3,RPSAP52	RASSF3,TBK1	NA	NA	NA	NA
Region316	NA	NA	NA	NA	NA	NA	NA	NA	NA	NA	NA	NA	NA	NA	NA	NA	NA	NA	NA	LOC100505718	LOC100505718	LOC100505718,SULF1	NA	NA	NA	NA	NA
Region317	NA	NA	NA	NA	NA	NA	NA	NA	NA	NA	NA	NA	NA	NA	NA	NA	NA	NA	NA	NA	NA	CT64,OTOL1	NA	NA	NA	NA	NA
Region318	NA	NA	NA	NA	NA	NA	NA	NA	NA	PRR5	PRR5	PRR5-ARHGAP8	PRR5	PRR5	NA	PRR5,PRR5-ARHGAP8	PRR5-ARHGAP8	PRR5	NA	NA	NA	NA	NA	NA	NA	NA	NA
Region319	NA	NA	NA	NA	NA	NA	NA	NA	NA	ISX,LARGE	ISX,LARGE	NA	ISX,LARGE	NA	NA	NA	NA	NA	NA	ISX,LARGE	ISX,LARGE	ISX,LARGE	ISX,LARGE	NA	NA	NA	ISX,LARGE
Region32	KIF21B	KIF21B	CACNA1S	KIF21B	KIF21B	KIF21B	KIF21B	KIF21B	KIF21B	NA	NA	NA	NA	NA	NA	NA	NA	NA	CSRP1	NAV1,RPS10P7	NAV1,RPS10P7	CSRP1	CSRP1	CSRP1	CSRP1	CSRP1	CSRP1
Region320	NA	NA	NA	NA	NA	NA	NA	NA	NA	NA	NA	NA	NA	NA	NA	NA	NA	NA	NA	CDH7,LOC284294	NA	NA	NA	NA	NA	NA	NA
Region321	NA	NA	NA	NA	NA	NA	NA	NA	NA	SDF4,UBE2J2	SDF4	FAM132A,SDF4,UBE2J2	SDF4,UBE2J2	SDF4,UBE2J2	SDF4,UBE2J2	SDF4,UBE2J2	SDF4,UBE2J2	SDF4,UBE2J2	B3GALT6	B3GALT6	B3GALT6	B3GALT6	B3GALT6	SDF4	B3GALT6	SDF4	SDF4
Region322	NA	NA	NA	NA	NA	NA	NA	NA	NA	NA	NA	NA	NA	NA	NA	NA	NA	NA	IRF6,SYT14	SYT14	IRF6,SYT14	IRF6	IRF6	CAMK1G,DIEXF,SYT14	DIEXF,SYT14	CAMK1G,MIR205HG	DIEXF,SYT14
Region323	NA	NA	NA	NA	NA	NA	NA	NA	NA	NA	LINC00924,NR2F2-AS1	LINC00924,NR2F2-AS1	LINC00924,NR2F2-AS1	LINC00924,NR2F2-AS1	NA	NA	NA	NA	NA	NR2F2-AS1	LINC00924,LOC400456	NR2F2-AS1	NR2F2-AS1	NA	NA	NA	NA
Region324	NA	NA	NA	NA	NA	NA	NA	NA	NA	PNRC1,RNGTT	PNRC1,RNGTT	PNRC1,RNGTT	PNRC1,RNGTT	PNRC1,RNGTT	NA	PNRC1,RNGTT	NA	NA	NA	NA	NA	NA	NA	NA	NA	NA	NA
Region325	NA	NA	NA	NA	NA	NA	NA	NA	NA	MAP1LC3B	ZCCHC14	ZCCHC14	ZCCHC14	ZCCHC14	ZCCHC14	ZCCHC14	ZCCHC14	ZCCHC14	JPH3,ZCCHC14	JPH3,ZCCHC14	JPH3,ZCCHC14	JPH3,ZCCHC14	JPH3,ZCCHC14	JPH3,ZCCHC14	JPH3,ZCCHC14	NA	JPH3,ZCCHC14
Region326	NA	NA	NA	NA	NA	NA	NA	NA	NA	PEX5L	PEX5L	PEX5L	PEX5L	PEX5L	NA	NA	NA	NA	KCNMB3	KCNMB3	KCNMB3	KCNMB3	NA	NA	NA	NA	NA
Region327	NA	NA	NA	NA	NA	NA	NA	NA	NA	NA	NA	NA	SAMD12-AS1,TNFRSF11B	NA	NA	NA	NA	NA	ENPP2,TAF2	ENPP2,TAF2	SAMD12	ENPP2,TAF2	ENPP2,TAF2	ENPP2,TAF2	ENPP2,TAF2	ENPP2,SAMD12,TAF2	ENPP2,TAF2
Region328	NA	NA	NA	NA	NA	NA	NA	NA	NA	NA	NA	NA	NA	NA	NA	NA	NA	NA	SERPINB6,SERPINB9	SERPINB6,SERPINB9	SERPINB6,SERPINB9	SERPINB6,SERPINB9	SERPINB6,SERPINB9	SERPINB6,SERPINB9	SERPINB6,SERPINB9	SERPINB6,SERPINB9	SERPINB6,SERPINB9
Region329	NA	NA	NA	NA	NA	NA	NA	NA	NA	NA	NA	NA	NA	NA	NA	NA	NA	NA	TRERF1	TRERF1	TRERF1	TRERF1	TRERF1	TRERF1	TRERF1	TRERF1	TRERF1
Region33	SMARCA4	SMARCA4	SMARCA4	SMARCA4	SMARCA4	KEAP1	SMARCA4	SMARCA4	SMARCA4	TYK2	TYK2	TYK2	TYK2	TYK2	TYK2	ICAM1,RAVER1,TYK2	ICAM1,RAVER1,TYK2	RAVER1,TYK2	NA	NA	NA	NA	NA	NA	NA	NA	NA
Region330	NA	NA	NA	NA	NA	NA	NA	NA	NA	ALDH1A2,AQP9	NA	ALDH1A2,AQP9	LIPC	LIPC	ALDH1A2,AQP9	ALDH1A2,AQP9	NA	ALDH1A2,AQP9	FAM63B,MYO1E,RNF111,SLTM	FAM63B,SLTM	FAM63B,MYO1E,RNF111,SLTM	RNF111	RNF111	FAM63B,SLTM	RNF111	RNF111	FAM63B,SLTM
Region331	NA	NA	NA	NA	NA	NA	NA	NA	NA	NA	NA	NA	NA	NA	NA	NA	NA	NA	RBFOX1	TMEM114	RBFOX1	RBFOX1	RBFOX1	NA	NA	NA	NA
Region332	NA	NA	NA	NA	NA	NA	NA	NA	NA	NA	NA	NA	NA	NA	NA	NA	NA	NA	NA	LINC00615,LINC00936	LINC00615,LINC00936	LINC00615,LINC00936	LINC00615,LINC00936	NA	NA	LINC00615,LINC00936	NA
Region333	NA	NA	NA	NA	NA	NA	NA	NA	NA	RBPMS	RBPMS	RBPMS	RBPMS	RBPMS	GTF2E2,RBPMS	GTF2E2,RBPMS	GTF2E2,RBPMS	GTF2E2,RBPMS	NA	RBPMS	RBPMS	RBPMS	RBPMS	NA	NA	NA	NA
Region334	NA	NA	NA	NA	NA	NA	NA	NA	NA	NA	KCNN2,YTHDC2	KCNN2,YTHDC2	KCNN2,YTHDC2	KCNN2,YTHDC2	NA	NA	NA	NA	YTHDC2	YTHDC2	YTHDC2	YTHDC2	YTHDC2	YTHDC2	YTHDC2	YTHDC2	YTHDC2
Region335	NA	NA	NA	NA	NA	NA	NA	NA	NA	NA	NA	NA	NA	NA	NA	NA	NA	NA	NA	CDH6,LSP1P3	NA	NA	NA	NA	NA	NA	NA
Region336	NA	NA	NA	NA	NA	NA	NA	NA	NA	TBC1D14	TBC1D14	TBC1D14	TBC1D14	TBC1D14	TBC1D14	TBC1D14	TBC1D14	TBC1D14	TBC1D14	TBC1D14	TBC1D14	TBC1D14	TBC1D14	MAN2B2,MRFAP1,TBC1D14	LOC93622,MRFAP1,TBC1D14	TBC1D14	LOC93622,MRFAP1
Region337	NA	NA	NA	NA	NA	NA	NA	NA	NA	NA	NA	NA	NA	NA	NA	NA	NA	NA	IKBKAP,TMEM245	CTNNAL1	CTNNAL1	ACTL7B,KLF4	IKBKAP,TMEM245	IKBKAP,TMEM245	IKBKAP,TMEM245	IKBKAP,TMEM245	IKBKAP,TMEM245
Region338	NA	NA	NA	NA	NA	NA	NA	NA	NA	NA	NA	NA	NA	NA	NA	NA	NA	NA	GLCCI1	GLCCI1	GLCCI1	GLCCI1	GLCCI1	GLCCI1	GLCCI1	GLCCI1	GLCCI1
Region339	MARCH1	MARCH1	MARCH1	MARCH1	MARCH1	MARCH1	MARCH1	MARCH1	MARCH1	NA	NA	NA	NA	NA	NA	NA	NA	NA	FSTL5,NAF1	FSTL5,NAF1	FSTL5,NAF1	FSTL5,NAF1	FSTL5,NAF1	NA	NA	NA	NA
Region34	NPEPPS	NPEPPS	NPEPPS	NPEPPS	NPEPPS	NPEPPS	NPEPPS	NPEPPS	NPEPPS	WNT9B	WNT9B	WNT9B	WNT9B	WNT9B	WNT9B	WNT9B	WNT9B	WNT9B	RPRML	RPRML	CDC27	CDC27	RPRML	CDC27,RPRML	CDC27,RPRML	CDC27,RPRML	CDC27,RPRML
Region340	NA	NA	NA	NA	NA	NA	NA	NA	NA	ALCAM,MIR548A3	MIR548A3,ZPLD1	NA	NA	NA	NA	NA	NA	NA	NA	NA	NA	NA	NA	NA	NA	NA	NA
Region341	NA	NA	NA	NA	NA	NA	NA	NA	NA	NA	NA	NA	NA	NA	NA	NA	NA	NA	NA	CADPS	CADPS	CADPS	CADPS	NA	NA	NA	NA
Region342	ATXN1	ATXN1	ATXN1	ATXN1	ATXN1	ATXN1	ATXN1	ATXN1	ATXN1	NA	NA	NA	NA	RBM24,STMND1	NA	NA	NA	NA	DTNBP1,MYLIP	CAP2,RBM24	CAP2,RBM24	DTNBP1,MYLIP	CAP2,RBM24	DTNBP1,MYLIP	DTNBP1,MYLIP	DTNBP1,MYLIP	DTNBP1,MYLIP
Region343	NA	NA	NA	NA	NA	NA	NA	NA	NA	NONE,SPRY2	IFNGR1	IFNGR1	NONE,SPRY2	NONE,SPRY2	IFNGR1	IFNGR1	IFNGR1	IFNGR1	NA	LINC01080,NDFIP2	LINC01080,NDFIP2	NA	LINC01080,NDFIP2	NA	NA	NA	NA
Region344	NA	NA	NA	NA	NA	NA	NA	NA	NA	NA	NA	NA	NA	NA	NA	NA	NA	NA	RSU1	CUBN	RSU1	RSU1	CUBN	RSU1	RSU1	RSU1	RSU1
Region345	NA	NA	NA	NA	NA	NA	NA	NA	NA	NA	NA	NA	NA	NA	NA	NA	NA	NA	PSTPIP1	PEAK1	PEAK1	PSTPIP1	PSTPIP1	PSTPIP1	PSTPIP1	PSTPIP1	PSTPIP1
Region346	NA	NA	NA	NA	NA	NA	NA	NA	NA	IQSEC1	IQSEC1	IQSEC1	IQSEC1	IQSEC1	IQSEC1	IQSEC1	IQSEC1	IQSEC1	IQSEC1,NUP210	WNT7A	IQSEC1,NUP210	IQSEC1,NUP210	WNT7A	WNT7A	WNT7A	WNT7A	WNT7A
Region347	NA	NA	NA	NA	NA	NA	NA	NA	NA	CDH1	CDH3	CDH3	CDH1	ZFP90	CDH3	CDH1,CDH3	CDH1	CDH1,CDH3	NA	NA	NA	NA	NA	NA	NA	NA	NA
Region348	NA	NA	NA	NA	NA	NA	NA	NA	NA	CHAC1	CHAC1	CHAC1	CHAC1	CHAC1	CHAC1,ITPKA,RPAP1	CHAC1	CHAC1,ITPKA,RPAP1	CHAC1	EIF2AK4	EIF2AK4	EIF2AK4	EIF2AK4	EIF2AK4	EIF2AK4	EIF2AK4	EIF2AK4	EIF2AK4
Region349	NA	NA	NA	NA	NA	NA	NA	NA	NA	NA	NA	NA	NA	NA	NA	NA	NA	NA	FYN	FYN	FYN	FYN	FYN	FYN	FYN	FYN	FYN
Region35	HAAO,ZFP36L2	HAAO,ZFP36L2	HAAO,ZFP36L2	HAAO,ZFP36L2	HAAO,ZFP36L2	HAAO,ZFP36L2	HAAO,ZFP36L2	HAAO,ZFP36L2	HAAO,ZFP36L2	NA	NA	NA	NA	NA	NA	NA	NA	NA	THADA	THADA	THADA	ZFP36L2	THADA	THADA	THADA	THADA	THADA
Region350	NA	NA	NA	NA	NA	NA	NA	NA	NA	NA	NA	NA	NA	NA	NA	NA	NA	NA	TMPO	TMPO	TMPO	TMPO	TMPO	TMPO	TMPO	TMPO	TMPO
Region351	NA	NA	NA	NA	NA	NA	NA	NA	NA	NA	NA	NA	NA	NA	NA	NA	NA	NA	CDK14	CDK14	CDK14	CDK14	GTPBP10	CDK14,CLDN12	GTPBP10	GTPBP10	CDK14,CLDN12
Region352	NA	NA	NA	NA	NA	NA	NA	NA	NA	NA	NDUFA4,PER4	NA	NA	NA	NA	NA	NA	NA	NDUFA4,PER4	NDUFA4	NA	NDUFA4,PER4	NDUFA4,PER4	NA	NA	NA	NA
Region353	NA	NA	NA	NA	NA	NA	NA	NA	NA	NA	NA	NA	NA	NA	NA	NA	NA	NA	C20orf85	C20orf85	C20orf85	C20orf85	C20orf85	NA	C20orf85	C20orf85,MIR4532	MIR4532,PMEPA1
Region354	NA	NA	NA	NA	NA	NA	NA	NA	NA	ZNF652	ZNF652	ZNF652	ZNF652	ZNF652	ZNF652	ZNF652	ZNF652	ZNF652	ITGA3	ITGA3	ITGA3	ITGA3	ITGA3	DLX4,FLJ45513	ITGA3	B4GALNT2,DLX4,NGFR,PHB	ITGA3
Region355	NA	NA	NA	NA	NA	NA	NA	NA	NA	SOGA2	SOGA2	SOGA2	PPP4R1	PPP4R1	PPP4R1	PPP4R1	PPP4R1	PPP4R1	NA	APCDD1,VAPA	APCDD1,VAPA	APCDD1,VAPA	APCDD1,VAPA	NA	NA	APCDD1,VAPA	NA
Region356	NA	NA	NA	NA	NA	NA	NA	NA	NA	SNAR-F	SNAR-F	SNAR-F	SYT3	SYT3	NA	SNAR-F	NA	SNAR-F	SPIB	SPIB	SPIB	SPIB	SPIB	SPIB	SPIB	SPIB	SPIB
Region357	NA	NA	NA	NA	NA	NA	NA	NA	NA	NA	C4orf33,NONE	NA	NA	NA	NA	NA	NA	NA	NA	C4orf33,NONE	C4orf33,NONE	C4orf33,NONE	C4orf33,NONE	C4orf33,NONE	NA	NA	NA
Region358	NA	NA	NA	NA	NA	NA	NA	NA	NA	NA	CNTN5	CNTN5	NA	NA	NA	NA	NA	NA	NA	CNTN5	NA	CNTN5	CNTN5	NA	NA	NA	NA
Region359	NA	NA	NA	NA	NA	NA	NA	NA	NA	NA	NA	NA	NA	NA	NA	NA	NA	NA	SETBP1,SYT4	SETBP1,SYT4	SLC14A2	SIGLEC15	SLC14A2	SETBP1,SYT4	SETBP1,SYT4	SIGLEC15	SETBP1,SYT4
Region36	BCAS1	BCAS1	BCAS1	BCAS1	BCAS1	BCAS1,PFDN4	BCAS1,PFDN4	PFDN4	PFDN4	CYP24A1	BCAS1	BCAS1	BCAS1	BCAS1	BCAS1	CYP24A1	CYP24A1	CYP24A1	SUMO1P1	BCAS1	BCAS1	SUMO1P1	BCAS1,SUMO1P1	BCAS1	BCAS1	SUMO1P1	SUMO1P1
Region360	NA	NA	NA	NA	NA	NA	NA	NA	NA	NA	SALL4,ZFP64	SALL4,ZFP64	NA	NA	NA	NA	NA	NA	TSHZ2,ZFP64	ATP9A	ATP9A	ATP9A	SALL4	TSHZ2,ZFP64	TSHZ2	TSHZ2	TSHZ2,ZFP64
Region361	NA	NA	NA	NA	NA	NA	NA	NA	NA	SPECC1	SPECC1	CCDC144CP	SPECC1	SPECC1	SPECC1	SPECC1	SPECC1	CCDC144CP	SLC47A1	SLC47A1	SLC47A1	SLC47A1	SLC47A1	SLC47A1	SLC47A1	NA	SLC47A1
Region362	NA	NA	NA	NA	NA	NA	NA	NA	NA	SLA,TG	SLA,TG	SLA,TG	SLA,TG	SLA,TG	SLA,TG	SLA,TG	SLA,TG	SLA,TG	OC90	OC90	OC90	OC90	OC90	NA	OC90	OC90	NA
Region363	NA	NA	NA	NA	NA	NA	NA	NA	NA	ITPR1	BHLHE40-AS1	ITPR1	ITPR1	ITPR1	BHLHE40-AS1	ITPR1	ITPR1	ITPR1	ITPR1	ITPR1	ITPR1	ITPR1	ITPR1	ITPR1	ITPR1	ITPR1	ITPR1
Region364	NA	NA	NA	NA	NA	NA	NA	NA	NA	GNG7	GNG7	GNG7	GNG7	GNG7	GNG7	NA	NA	NA	GNA11	GNA11	GNA11	GNA11	GNA11	GNA11	GNA11	GNA11	GNA11
Region365	NA	NA	NA	NA	NA	NA	NA	NA	NA	NA	MIR4275,STIM2	NA	NA	NA	NA	NA	NA	NA	NA	MIR4275,STIM2	NA	MIR4275,STIM2	MIR4275,STIM2	NA	NA	NA	NA
Region366	NA	NA	NA	NA	NA	NA	NA	NA	NA	NA	NA	NA	NA	NA	NA	NA	NA	NA	HDDC2	NA	NKAIN2	NKAIN2	NA	NA	NA	NA	NA
Region367	NA	NA	NA	NA	NA	NA	NA	NA	NA	CASP8	ALS2CR12	CASP8	CASP8	CASP8	CASP8	CASP8	CASP8	CASP8	NA	NA	NA	NA	NA	NA	NA	NA	NA
Region369	NA	NA	NA	NA	NA	NA	NA	NA	NA	NA	NA	NA	NA	NA	NA	NA	NA	NA	LINC00476,PTCH1	LINC00476,PTCH1	LINC00476,PTCH1	LINC00476,PTCH1	LINC00476,PTCH1	LINC00476,PTCH1	LINC00476,PTCH1	LINC00476,PTCH1	LINC00476,PTCH1
Region37	BACH2	BACH2	BACH2	BACH2	BACH2	BACH2	BACH2	BACH2	BACH2	NA	NA	NA	NA	NA	NA	NA	NA	NA	ANKRD6,RRAGD	ANKRD6	RRAGD	RRAGD	RRAGD	ANKRD6,RRAGD	ANKRD6,RRAGD	ANKRD6,RRAGD	ANKRD6,RRAGD
Region370	NA	NA	NA	NA	NA	NA	NA	NA	NA	SDHB	SDHB	SDHB	SDHB	SDHB	SDHB	SDHB	SDHB	SDHB	NA	IGSF21	IGSF21	IGSF21	IGSF21	ACTL8	NA	NA	NA
Region371	NA	NA	NA	NA	NA	NA	NA	NA	NA	NA	AUTS2,STAG3L4	AUTS2,STAG3L4	NA	NA	NA	NA	NA	NA	NA	AUTS2,STAG3L4	AUTS2,STAG3L4	NA	NA	NA	NA	NA	NA
Region372	NA	NA	NA	NA	NA	NA	NA	NA	NA	POU2AF1	FDX1	FDX1	FDX1	FDX1	FDX1	POU2AF1	FDX1	FDX1	NA	NA	NA	NA	NA	NA	NA	NA	NA
Region373	NA	NA	STAT4	STAT4	STAT4	STAT4	STAT4	STAT4	STAT4	NAB1	NAB1	NAB1	NAB1	NAB1	NAB1	NAB1	NAB1	NAB1	NA	NA	NA	NA	NA	NA	NA	NA	NA
Region374	NA	NA	NA	NA	NA	NA	NA	NA	NA	MINK1	MINK1	MINK1	MINK1	MINK1	MINK1	MINK1	MINK1	MINK1	NLRP1	NLRP1	NLRP1	NLRP1	NLRP1	NA	NLRP1	NLRP1	NLRP1
Region375	NA	NA	NA	NA	NA	NA	NA	NA	NA	NA	RGS6	NA	RGS6	RGS6	NA	RGS6	RGS6	RGS6	RGS6	RGS6	RGS6	RGS6	RGS6	RGS6	RGS6	RGS6	RGS6
Region376	NA	NA	NA	NA	NA	NA	NA	NA	NA	CHST1,SYT13	CHST1,SYT13	CHST1,SYT13	CHST1,SYT13	CHST1,SYT13	CHST1,SYT13	CHST1,SYT13	NA	CHST1,SYT13	TSPAN18	TSPAN18	TP53I11	TSPAN18	TSPAN18	CD82,TP53I11	TSPAN18	TSPAN18	TSPAN18
Region377	NA	NA	NA	NA	NA	NA	NA	NA	NA	NA	NA	NA	NA	NA	NA	NA	NA	NA	GJA1,HSF2	HSF2	SERINC1	SERINC1	SERINC1	SERINC1	SERINC1	GJA1,HSF2	NA
Region378	NA	NA	NA	NA	NA	NA	NA	NA	NA	NA	NA	NA	NA	NA	NA	NA	NA	NA	NA	PCDH18	PCDH18	LINC00616,PCDH18	LINC00616,PCDH18	NA	NA	NA	NA
Region379	NA	CD226	CD226	CD226	CD226	CD226	CD226	CD226	CD226	NA	NA	NA	NA	NA	NA	NA	NA	NA	SOCS6	SOCS6	SOCS6	SOCS6	SOCS6	NA	SOCS6	SOCS6	SOCS6
Region38	PLEK	FBXO48	FBXO48	PLEK	PLEK	PLEK	FBXO48,PLEK	PLEK	FBXO48,PLEK	GFPT1	ANTXR1	ANTXR1	GFPT1	GFPT1	GFPT1	GFPT1	GFPT1	GFPT1	ANTXR1	ANTXR1	ANTXR1	C1D,ETAA1	C1D,ETAA1	NA	ANTXR1	NA	NA
Region380	NA	NA	NA	NA	NA	NA	NA	NA	NA	MPHOSPH8	MPHOSPH8	MPHOSPH8	MPHOSPH8	MPHOSPH8	MPHOSPH8	MPHOSPH8	MPHOSPH8	MPHOSPH8	IFT88	IFT88	IFT88	IFT88	IFT88	XPO4	XPO4	XPO4	XPO4
Region381	NA	NA	NA	NA	NA	NA	NA	NA	NA	STARD4-AS1	NREP	NREP	NREP	STARD4-AS1	NREP,STARD4-AS1	NREP,STARD4-AS1	STARD4-AS1	NREP	NA	NA	NA	NA	NA	NA	NA	NA	NA
Region382	NA	NA	NA	NA	NA	NA	NA	NA	NA	NA	NA	NA	NA	NA	NA	NA	NA	NA	CLNK,MIR572	CLNK,MIR572	CLNK,MIR572	CLNK,MIR572	CLNK,MIR572	NA	CLNK,MIR572	NA	CLNK,MIR572
Region383	NA	NA	NA	NA	NA	NA	NA	NA	NA	NA	KLHL29	KLHL29	KLHL29	KLHL29	KLHL29	KLHL29	NA	KLHL29	NA	KLHL29,LOC645949	KLHL29,LOC645949	KLHL29,LOC645949	KLHL29,LOC645949	NA	NA	NA	NA
Region384	NA	NA	NA	NA	NA	NA	NA	NA	NA	NA	NA	NA	NA	NA	NA	NA	NA	NA	SLC6A9	SLC6A9	SLC6A9	SLC6A9	SLC6A9	FAM183A,SLC2A1-AS1	FAM183A,SLC2A1-AS1	FAM183A,SLC2A1-AS1	NA
Region385	NA	NA	NA	NA	NA	NA	NA	NA	NA	SGSH	AZI1	AZI1	AZI1	AZI1	AATK-AS1	AATK-AS1	NA	AATK-AS1	SGSH	SGSH	CARD14	SGSH	SGSH	SGSH	SGSH	SGSH	SGSH
Region386	NA	NA	NA	NA	NA	NA	NA	NA	NA	NA	NA	NA	NA	NA	NA	NA	NA	NA	FBXL4	FBXL4	FBXL4	FBXL4	FBXL4	FBXL4	FBXL4	FBXL4	FBXL4
Region387	NA	NA	NA	NA	NA	NA	NA	NA	NA	NA	NA	NA	NA	NA	NA	NA	NA	NA	GDAP1	GDAP1	GDAP1	GDAP1	GDAP1	CASC9,HNF4G	GDAP1	NA	GDAP1
Region388	NA	NA	NA	NA	NA	NA	NA	NA	NA	DYM	LIPG	DYM	DYM	DYM	DYM	DYM	DYM	DYM	NA	NA	NA	NA	NA	NA	NA	NA	NA
Region389	NA	NA	NA	NA	NA	NA	NA	NA	NA	PARP1	PARP1	PARP1	PARP1	PARP1	PARP1	PARP1	PARP1	PARP1	ADCK3	CDC42BPA	CDC42BPA	ADCK3	ADCK3	ADCK3	ADCK3	ADCK3	ADCK3
Region39	LINC01100	IL12A	IL12A	IL12A	IL12A	IL12A	IL12A	IL12A	IL12A	NA	NA	NA	NA	NA	NA	NA	NA	NA	NA	IQCJ-SCHIP1,MFSD1	NA	NA	IQCJ-SCHIP1,MFSD1	NA	NA	NA	NA
Region390	NA	NA	NA	NA	NA	NA	NA	NA	NA	NA	NA	NA	NA	NA	NA	NA	NA	NA	LOC100270679	LOC100270679	LOC284788	FOXA2,SSTR4	LOC100270679	NA	NA	NA	NA
Region391	NA	NA	NA	NA	NA	NA	NA	NA	NA	EGFR	EGFR	EGFR	EGFR	EGFR	EGFR	EGFR	NA	EGFR	NA	NA	NA	NA	NA	NA	NA	NA	NA
Region392	NA	NA	NA	NA	NA	NA	NA	NA	NA	NA	NA	NA	NA	NA	NA	NA	NA	NA	CPA3,GYG1	CPA3,GYG1	CPA3,GYG1	CPA3,GYG1	CPA3,GYG1	CPA3,GYG1	NA	NA	CPA3,GYG1
Region393	NA	NA	NA	NA	NA	NA	NA	NA	NA	ABCA7	ABCA7	ABCA7	ABCA7	ABCA7	ABCA7	ABCA7	ABCA7	ABCA7	MED16	MED16	MED16	MED16	MED16	MED16	MED16	MED16	MED16
Region394	NA	NA	NA	NA	NA	NA	NA	NA	NA	NA	DCC,MBD2	NA	NA	NA	NA	NA	NA	NA	NA	NA	NA	DCC	DCC	NA	NA	NA	NA
Region395	NA	NA	NA	NA	NA	NA	NA	NA	NA	EIF2AK3	EIF2AK3	EIF2AK3	EIF2AK3	EIF2AK3	EIF2AK3	EIF2AK3	EIF2AK3	EIF2AK3	KRCC1	KRCC1	KRCC1	KRCC1	KRCC1	KRCC1	KRCC1	KRCC1	KRCC1
Region396	NA	NA	NA	NA	NA	NA	NA	NA	NA	NA	NA	NA	NA	NA	NA	NA	NA	NA	ASAP1	ASAP1	ASAP1	ASAP1	ASAP1	ASAP1	ASAP1	ASAP1	ASAP1
Region397	NA	NA	NA	NA	NA	NA	NA	NA	NA	NA	NA	NA	NA	NA	NA	NA	NA	NA	PRKACB	PRKACB	PRKACB	PRKACB	PRKACB	PRKACB	PRKACB	PRKACB	PRKACB
Region398	NA	NA	NA	NA	NA	NA	NA	NA	NA	CHD7,LOC100130298	CHD7,LOC100130298	CHD7,LOC100130298	CHD7,LOC100130298	CHD7,LOC100130298	CHD7,LOC100130298	CHD7,LOC100130298	CHD7,LOC100130298	CHD7,LOC100130298	ASPH	ASPH	ASPH	ASPH	ASPH	CLVS1,LOC100130298	CLVS1,LOC100130298	NA	NA
Region399	NA	NA	NA	NA	NA	NA	NA	NA	NA	NA	LRRTM2	LRRTM2	LRRTM2	LRRTM2	NA	NA	NA	NA	KDM3B	KDM3B	KDM3B	KDM3B	KDM3B	KDM3B	KDM3B	KDM3B	KDM3B
Region40	LOC646626	BCL10	C1orf52	C1orf52	BCL10	LOC646626	LOC646626	C1orf52	LOC646626	NA	NA	NA	NA	NA	NA	NA	NA	NA	NA	NA	COL24A1	COL24A1	NA	NA	NA	NA	NA
Region400	NA	NA	NA	NA	NA	NA	NA	NA	NA	NA	NA	NA	NA	NA	NA	NA	NA	NA	NA	CNDP1,SMIM21	CNDP1,SMIM21	CNDP1	CNDP1	CNDP1	CNDP1,SMIM21	NA	NA
Region401	NA	NA	NA	NA	NA	NA	NA	NA	NA	ITGB1,NRP1	C10orf68	ITGB1,NRP1	C10orf68,ITGB1,NRP1	C10orf68	ITGB1,NRP1	NA	ITGB1,NRP1	C10orf68	EPC1	EPC1	EPC1	EPC1	EPC1	EPC1	EPC1	EPC1	EPC1
Region402	NA	NA	NA	NA	NA	NA	NA	NA	NA	MBP	MBP	MBP	MBP	MBP	MBP	MBP	MBP	MBP	GALR1,MBP	LINC01029	GALR1,MBP	MBP	MBP	MBP	GALR1,MBP	GALR1,MBP	GALR1,MBP
Region403	NA	NA	NA	NA	NA	NA	NA	NA	NA	NA	DAOA-AS1,NONE	DAOA-AS1,NONE	DAOA-AS1,NONE	NA	NA	NA	NA	NA	NA	DAOA-AS1,NONE	DAOA-AS1,NONE	NA	DAOA-AS1,NONE	NA	NA	NA	NA
Region404	NA	NA	NA	NA	NA	NA	NA	NA	NA	TNPO2	TNPO2	TNPO2	TNPO2	TNPO2	TNPO2	TNPO2	TNPO2	TNPO2	ZNF763	CACNA1A	RAD23A	RAD23A	KLF1,RAD23A	ZNF763	KLF1,RAD23A	KLF1,RAD23A	KLF1,RAD23A
Region405	NA	NA	NA	NA	NA	NA	NA	NA	NA	NA	MACROD2-IT1	MACROD2	MACROD2	NA	NA	NA	NA	NA	MACROD2	MACROD2	MACROD2	MACROD2	MACROD2	NA	NA	NA	NA
Region406	NA	NA	NA	NA	NA	NA	NA	NA	NA	NA	NA	NA	NA	NA	NA	NA	NA	NA	DHX32	CTBP2	CTBP2	CTBP2	LOC100169752	LOC100169752	LOC100169752	LOC100169752	LOC100169752
Region407	NA	NA	NA	NA	NA	NA	NA	NA	NA	NA	NA	SERP1,TSC22D2	NA	NA	SERP1,TSC22D2	NA	NA	SERP1,TSC22D2	MED12L	MED12L	MED12L	MED12L	MIR5186,MIR548H2	CLRN1,MED12L	SIAH2	CLRN1,SIAH2	SIAH2
Region408	NA	NA	NA	NA	NA	NA	NA	NA	NA	LOC100506023	LOC100506023	LOC100506023	LOC100506023	LOC100506023	LOC100506023	NA	LOC100506023	NA	SUCO	SUCO	SUCO	SUCO	SUCO	SUCO	SUCO	SUCO	SUCO
Region409	NA	NA	NA	NA	NA	NA	NA	NA	NA	NA	FAM49A,MYCN	NA	FAM49A,MYCN	FAM49A,MYCN	NA	NA	NA	NA	NA	FAM49A,MYCN	FAM49A,MYCN	FAM49A,MYCN	DDX1,MYCNOS	NA	NA	NA	NA
Region41	ZFP36L1	ZFP36L1	ZFP36L1	ZFP36L1	ZFP36L1	ZFP36L1	ZFP36L1	ZFP36L1	ZFP36L1	KIAA0247	KIAA0247	KIAA0247	KIAA0247	KIAA0247	KIAA0247	KIAA0247	KIAA0247	KIAA0247	SLC39A9	GALNT16	SLC39A9	SLC39A9	SLC39A9	SLC39A9	SLC39A9	SLC39A9	SLC39A9
Region410	NA	NA	NA	NA	NA	NA	NA	NA	NA	NA	NA	NA	NA	NA	NA	NA	NA	NA	GAK,ZNF718	GAK	GAK	GAK	GAK	ZNF718	GAK,ZNF718	GAK,ZNF718	GAK,ZNF718
Region411	NA	NA	NA	NA	NA	NA	NA	NA	NA	NA	NA	NA	NA	NA	NA	NA	NA	NA	NA	NA	NA	NA	NA	NA	NA	NA	NA
Region412	NA	NA	NA	NA	NA	NA	NA	NA	NA	NA	NA	NA	DCUN1D5,MMP13	DCUN1D5,MMP13	NA	DCUN1D5,MMP13	NA	NA	MMP12,WTAPP1	YAP1	YAP1	WTAPP1	MMP12	WTAPP1	MMP12,WTAPP1	MMP12,WTAPP1,YAP1	WTAPP1
Region413	NA	NA	NA	NA	NA	NA	NA	NA	NA	NA	NA	NA	NA	NA	NA	NA	NA	NA	NA	TMEM178B	LOC730441,MTRNR2L6	LOC730441,MTRNR2L6	LOC730441,MTRNR2L6	LOC730441,MTRNR2L6	LOC730441,MTRNR2L6	LOC730441,MTRNR2L6	LOC730441,MTRNR2L6
Region414	NA	NA	NA	NA	NA	NA	NA	NA	NA	TFAP4	TFAP4	TFAP4	TFAP4	TFAP4	TFAP4	TFAP4	TFAP4	TFAP4	GLIS2,TFAP4	GLIS2,TFAP4	GLIS2,TFAP4	GLIS2,PPL,SEC14L5,TFAP4	GLIS2,TFAP4	PPL,SEC14L5	PPL,SEC14L5	PPL,SEC14L5	GLIS2,PPL,SEC14L5,TFAP4
Region415	NA	NA	NA	NA	NA	NA	NA	NA	NA	VPS13A	VPS13A	VPS13A	VPS13A	VPS13A	VPS13A	VPS13A	VPS13A	VPS13A	PRUNE2	PRUNE2	PRUNE2	PRUNE2	PRUNE2	PRUNE2	PRUNE2	PRUNE2	NA
Region416	NA	NA	NA	NA	NA	NA	NA	NA	NA	PSMD14	PSMD14	DPP4,GCG	DPP4,GCG	PSMD14	PSMD14	PSMD14	PSMD14,TANK	PSMD14	NA	NA	NA	NA	NA	NA	NA	NA	NA
Region417	NA	NA	NA	NA	NA	NA	NA	NA	NA	EMX2OS	EMX2OS	EMX2OS	EMX2OS	EMX2OS	EMX2OS	EMX2OS	EMX2OS	EMX2OS	EMX2,RAB11FIP2	EMX2,RAB11FIP2	EMX2,RAB11FIP2	EMX2,RAB11FIP2	EMX2,RAB11FIP2	EMX2,RAB11FIP2	EMX2,RAB11FIP2	EMX2,RAB11FIP2	EMX2,RAB11FIP2
Region418	NA	NA	NA	NA	NA	NA	NA	NA	NA	NA	NA	NA	NA	NA	NA	NA	NA	NA	CD96,PVRL3	CD96,PVRL3	CD96,PVRL3	CD96,PVRL3	CD96,PVRL3	CD96,PVRL3	CD96,PVRL3	CD96,PVRL3	CD96,PVRL3
Region419	NA	NA	NA	NA	NA	NA	NA	NA	NA	NA	NA	NA	NA	NA	NA	NA	NA	NA	MYL12A	MYL12A	MYL12A	MYL12A	MYL12A	MYL12A	MYL12A	MYL12A	MYL12A
Region42	HHEX	IDE	IDE	KIF11	IDE	IDE	IDE	IDE	IDE	EXOC6,HHEX	MYOF	MYOF	MYOF	CPEB3	BTAF1,PPP1R3C,TNKS2	BTAF1,CEP55	BTAF1,EXOC6,HHEX	CPEB3	NA	NA	NA	NA	NA	NA	NA	NA	NA
Region420	NA	NA	NA	NA	NA	NA	NA	NA	NA	NA	NA	NA	NA	NA	NA	NA	NA	NA	EHD3,XDH	EHD3,XDH	EHD3,XDH	EHD3,XDH	EHD3,XDH	EHD3,XDH	EHD3,XDH	EHD3,XDH	EHD3,XDH
Region421	NA	NA	NA	NA	NA	NA	NA	NA	NA	NA	NA	NA	NA	NA	NA	NA	NA	NA	ERAP1	ERAP1	CAST	ERAP1	ERAP1	ERAP1	ERAP1	ERAP1	ERAP1
Region422	NA	NA	NA	NA	NA	NA	NA	NA	NA	NA	MCTP1	MCTP1	MCTP1	MCTP1	MCTP1	NA	NA	MCTP1	KIAA0825	MCTP1	KIAA0825	KIAA0825	SPATA9	KIAA0825,SPATA9	NA	NA	SPATA9
Region423	NA	NA	NA	NA	NA	NA	NA	NA	NA	NA	NA	NA	NA	NA	NA	NA	NA	NA	SPACA7,TUBGCP3	TUBGCP3	SOX1	TUBGCP3	TUBGCP3	NA	NA	NA	SOX1,SPACA7
Region424	NA	NA	NA	NA	NA	NA	NA	NA	NA	SNHG7	SNHG7	SNHG7	SNHG7	SNHG7	SNHG7	SNHG7	SNHG7	SNHG7	NOTCH1	NOTCH1	NOTCH1	NOTCH1	NOTCH1	NOTCH1	NOTCH1	NOTCH1	NOTCH1
Region425	NA	NA	NA	NA	NA	NA	NA	NA	NA	FOLH1	FOLH1	FOLH1	FOLH1	LOC440040	NA	NA	NA	NA	NA	NA	NA	NA	NA	NA	NA	NA	NA
Region426	NA	NA	NA	NA	NA	NA	NA	NA	NA	NA	NA	NA	NA	NA	NA	NA	NA	NA	CASZ1	CASZ1	CASZ1	CASZ1	CASZ1	C1orf127,CASZ1	CASZ1	C1orf127,CASZ1	CASZ1
Region427	NA	NA	NA	NA	NA	NA	NA	NA	NA	ATG16L1	ATG16L1	ATG16L1	ATG16L1	ATG16L1	ATG16L1	ATG16L1	ATG16L1	ATG16L1	INPP5D	INPP5D	ALPI,ALPPL2	INPP5D	INPP5D	INPP5D	INPP5D	INPP5D	INPP5D
Region428	NA	NA	NA	NA	NA	NA	NA	NA	NA	NA	NA	NA	NA	NA	NA	NA	NA	NA	IGF1R	IGF1R	IGF1R	IGF1R	IGF1R	IGF1R	IGF1R	IGF1R	IGF1R
Region429	NA	NA	NA	NA	NA	NA	NA	NA	NA	NA	NA	NA	NA	NA	NA	NA	NA	NA	NA	AUTS2	NA	AUTS2	WBSCR17	NA	NA	NA	NA
Region43	ODF3B	SCO2	SCO2	ODF3B,SCO2	SCO2	ODF3B	ODF3B	ODF3B	ODF3B	BRD1,C22orf34	BRD1,C22orf34	BRD1,C22orf34	BRD1,C22orf34	BRD1,C22orf34	BRD1,C22orf34	BRD1,C22orf34	BRD1,C22orf34	BRD1,C22orf34	SELO,TRABD,TUBGCP6	SELO,TRABD,TUBGCP6	SELO,TRABD,TUBGCP6	SELO,TRABD,TUBGCP6	SELO,TRABD,TUBGCP6	SELO,TRABD,TUBGCP6	SELO,TRABD,TUBGCP6	SELO,TRABD,TUBGCP6	SELO,TRABD,TUBGCP6
Region430	NA	NA	NA	NA	NA	NA	NA	NA	NA	NA	NA	NA	NA	NA	NA	NA	NA	NA	RASGRP3	RASGRP3	RASGRP3	RASGRP3	RASGRP3	RASGRP3	RASGRP3	RASGRP3	RASGRP3
Region431	NA	NA	NA	NA	NA	NA	NA	NA	NA	NA	NA	NA	NA	NA	NA	NA	NA	NA	C10orf126	LYZL1	LINC00837	C10orf126	LYZL1	BAMBI	C10orf126	BAMBI,LINC00837	C10orf126
Region432	NA	NA	NA	NA	NA	NA	NA	NA	NA	NA	NA	NA	NA	NA	NA	NA	NA	NA	PHACTR3	PHACTR3	PHACTR3	CDH4,MIR4533	CDH4,MIR4533	NA	NA	NA	PHACTR3
Region433	NA	NA	NA	NA	NA	NA	NA	NA	NA	NA	NA	NA	NA	NA	NA	NA	NA	NA	MIR3679	NCKAP5	NCKAP5	MIR3679	MIR3679	NA	NA	NA	NA
Region434	NA	NA	NA	NA	NA	NA	NA	NA	NA	NA	NA	NA	NA	NA	NA	NA	NA	NA	KCMF1	KCMF1	KCMF1	KCMF1	KCMF1	KCMF1	KCMF1	KCMF1	KCMF1
Region435	NA	NA	NA	NA	NA	NA	NA	NA	NA	ANKRD10,ARHGEF7	ANKRD10,ARHGEF7	ANKRD10,ARHGEF7	ANKRD10,ARHGEF7	ANKRD10,ARHGEF7	ANKRD10,ARHGEF7	ANKRD10,ARHGEF7	NA	ANKRD10,ARHGEF7	COL4A1	COL4A2	COL4A1	ANKRD10,ARHGEF7	ANKRD10,ARHGEF7	NA	COL4A2	NA	NA
Region436	NA	NA	NA	NA	NA	NA	NA	NA	NA	MROH5	MIR4472-1	MIR4472-1	MIR4472-1	MIR4472-1	MROH5	MROH5	MROH5	MROH5	LOC731779,SLC45A4	LOC731779,SLC45A4	LOC731779,SLC45A4	LOC731779,SLC45A4	LOC731779,SLC45A4	LOC731779,SLC45A4	LOC731779,SLC45A4	DENND3	LOC731779,SLC45A4
Region437	NA	NA	NA	NA	NA	NA	NA	NA	NA	NA	NA	NA	NA	NA	NA	NA	NA	NA	HERC4	HERC4	HERC4	HERC4	HERC4	HERC4	HERC4	HERC4	HERC4
Region438	NA	NA	NA	NA	NA	NA	NA	NA	NA	NA	NA	NA	NA	NA	NA	NA	NA	NA	CCDC40	EIF4A3,GAA	EIF4A3,GAA	EIF4A3,GAA	EIF4A3,GAA	RBFOX3	RBFOX3	RBFOX3	RBFOX3
Region439	NA	NA	NA	NA	NA	NA	NA	NA	NA	CNPY1,RBM33	CNPY1,RBM33	HTR5A,INSIG1	CNPY1,RBM33	CNPY1,RBM33	CNPY1,RBM33	CNPY1,RBM33	CNPY1,RBM33	CNPY1,RBM33	NA	LOC285889,SHH	LOC285889,SHH	LOC285889,SHH	LOC285889,SHH	NA	NA	NA	NA
Region44	DDX6	DDX6	BCL9L	DDX6	DDX6	DDX6	DDX6	DDX6	DDX6	CD3D,CD3E	CD3D,CD3E	CD3D,CD3E	CD3D,CD3E	CD3D,CD3E	CD3D,CD3E	CD3D,CD3E	CD3D,CD3E	CD3D,CD3E	NA	NA	NA	NA	NA	NA	NA	NA	NA
Region440	NA	NA	NA	NA	NA	NA	NA	NA	NA	SH3BP2	SH3BP2	SH3BP2	SH3BP2	SH3BP2	SH3BP2	SH3BP2	SH3BP2	SH3BP2	HGFAC	RGS12	RGS12	RGS12	HGFAC	HGFAC	NA	NA	RGS12
Region441	NA	NA	NA	NA	NA	NA	NA	NA	NA	NA	NA	NA	NA	NA	NA	NA	NA	NA	INPP5A	INPP5A	INPP5A	INPP5A	INPP5A	INPP5A	INPP5A	INPP5A	INPP5A
Region442	NA	NA	NA	NA	NA	NA	NA	NA	NA	NA	NA	NA	NA	NA	NA	NA	NA	NA	DAP	DAP	DAP	DAP	DAP	DAP	DAP	DAP	DAP
Region443	NA	NA	NA	NA	NA	NA	NA	NA	NA	TTC21A	TTC21A	TTC21A	TTC21A	TTC21A	TTC21A	TTC21A	CSRNP1	TTC21A	SLC22A13	SLC22A13	SLC22A13	SLC22A13	SLC22A13	SLC22A13	SLC22A13	NA	SLC22A13
Region444	NA	NA	NA	NA	NA	NA	NA	NA	NA	LCP2	LCP2	LCP2	LCP2	LCP2	LCP2	LCP2	LCP2	LCP2	C5orf58	FOXI1	C5orf58	C5orf58	C5orf58	C5orf58	C5orf58	C5orf58	C5orf58
Region445	NA	NA	NA	NA	NA	NA	NA	NA	NA	NA	NA	NA	NA	NA	NA	NA	NA	NA	HSPA14	HSPA14	HSPA14	HSPA14	HSPA14	HSPA14	HSPA14	HSPA14	HSPA14
Region446	NA	NA	NA	NA	NA	NA	NA	NA	NA	NA	NA	NA	NA	NA	NA	NA	NA	NA	MAST4	MAST4	MAST4	CD180	MAST4	MAST4	CD180,MAST4	MAST4	MAST4
Region447	NA	NA	NA	NA	NA	NA	NA	NA	NA	FAM167A	FAM167A	C8orf12,FAM167A	FAM167A	FAM167A	FAM167A	FAM167A	FAM167A	FAM167A	BLK	XKR6	GATA4	XKR6	FDFT1,MTMR9	GATA4	XKR6	GATA4	GATA4
Region448	NA	NA	NA	NA	NA	NA	NA	NA	NA	NA	SCAF8,TIAM2	SCAF8,TIAM2	SCAF8,TIAM2	NA	NA	NA	NA	NA	IPCEF1	TIAM2	TIAM2	IPCEF1	IPCEF1	IPCEF1	IPCEF1,OPRM1	IPCEF1,OPRM1	IPCEF1,OPRM1
Region449	NA	NA	NA	NA	NA	NA	NA	NA	NA	RBMS1	RBMS1	RBMS1	RBMS1	RBMS1	RBMS1	RBMS1	RBMS1	RBMS1	ITGB6	ITGB6	PLA2R1	ITGB6,PLA2R1	PLA2R1	NA	ITGB6	NA	NA
Region45	PTPRK	PTPRK	PTPRK	PTPRK	PTPRK	PTPRK	PTPRK	PTPRK	PTPRK	NA	C6orf58	C6orf58	C6orf58	THEMIS	THEMIS	THEMIS	THEMIS	NA	NA	THEMIS	THEMIS	THEMIS	THEMIS	THEMIS	THEMIS	THEMIS	NA
Region450	NA	NA	NA	NA	NA	NA	NA	NA	NA	NA	NA	NA	NA	NA	NA	NA	NA	NA	PCDH7	PCDH7	PCDH7	PCDH7	PCDH7	NA	NA	NA	NA
Region451	NA	NA	NA	NA	NA	NA	NA	NA	NA	NA	NA	NA	NA	NA	NA	NA	NA	NA	DCC	DCC	NA	DCC	NA	NA	NA	NA	NA
Region452	NA	NA	NA	NA	NA	NA	NA	NA	NA	NA	NA	NA	NA	NA	NA	NA	NA	NA	TNC	COL27A1	COL27A1	TNC	TNC	NA	NA	NA	TNC
Region453	NA	NA	NA	NA	NA	NA	NA	NA	NA	NA	NA	NA	NA	NA	NA	NA	NA	NA	NA	THBS2	THBS2	THBS2	THBS2	NA	NA	NA	NA
Region454	NA	NA	NA	NA	NA	NA	NA	NA	NA	UCK2	UCK2	UCK2	UCK2	UCK2	UCK2	UCK2	UCK2	UCK2	LMX1A,PBX1	TMCO1,UCK2	LMX1A,PBX1	LMX1A,PBX1	TMCO1,UCK2	LMX1A,PBX1	NA	NA	LMX1A,PBX1
Region455	NA	NA	NA	NA	NA	NA	NA	NA	NA	DCP1B	AASDHPPT,LRP11,TCN2	CACNA1C	DCP1B	DCP1B	DCP1B	DCP1B	CACNA1C,DCP1B	DCP1B	WNT5B	WNT5B	WNT5B	WNT5B	WNT5B	NA	WNT5B	WNT5B	WNT5B
Region456	NA	NA	NA	NA	NA	NA	NA	NA	NA	AP1B1	AP1B1	CABP7	AP1B1	AP1B1	AP1B1	AP1B1	AP1B1	AP1B1	NA	NA	NA	NA	NA	NA	NA	NA	NA
Region457	NA	NA	NA	NA	NA	NA	NA	NA	NA	RPL31P11	FCRLA	FCRLA	FCRLA	FCRLA	FCRLA	FCRLA	FCRLA,RPL31P11	FCRLA	NOS1AP	NOS1AP	NOS1AP	NOS1AP	NOS1AP	NOS1AP	NOS1AP	NOS1AP	NOS1AP
Region458	NA	NA	NA	NA	NA	NA	NA	NA	NA	KANK1	KANK1	KANK1	KANK1	KANK1	KANK1	KANK1	KANK1	DMRT1	NA	DMRT2,SMARCA2	NA	DMRT2,SMARCA2	DMRT2,SMARCA2	NA	NA	NA	NA
Region459	NA	NA	NA	NA	NA	NA	NA	NA	NA	NA	NA	NA	NA	NA	NA	NA	NA	NA	NA	FSTL5,RAPGEF2	NA	NA	NA	NA	NA	NA	NA
Region46	VMP1	VMP1	VMP1	VMP1	VMP1	RPS6KB1,TUBD1	VMP1	VMP1	VMP1	NA	NA	NA	NA	NA	NA	NA	NA	NA	YPEL2	YPEL2	YPEL2	YPEL2	YPEL2	YPEL2	YPEL2	YPEL2	YPEL2
Region460	NA	NA	NA	NA	NA	NA	NA	NA	NA	NA	NA	NA	NA	NA	NA	NA	NA	NA	MORN3	TMEM120B	ORAI1	MORN3	MORN3	ORAI1	ORAI1	MORN3	ORAI1
Region461	NA	NA	NA	NA	NA	NA	NA	NA	NA	NA	NA	NA	NA	NA	NA	NA	NA	NA	NA	LINC00669	KC6,LINC00669	LINC00669	NA	NA	NA	NA	NA
Region462	NA	NA	NA	NA	NA	NA	NA	NA	NA	TNKS	TNKS	TNKS	TNKS	TNKS	TNKS	TNKS	TNKS	TNKS	MFHAS1	LOC157273,MFHAS1,TNKS	MFHAS1	MFHAS1	MFHAS1	MFHAS1	MFHAS1	MFHAS1	MFHAS1
Region463	NA	NA	NA	NA	NA	NA	NA	NA	NA	NA	NA	NA	NA	NA	NA	NA	NA	NA	KCNJ3,NR4A2	KCNJ3,NR4A2	NA	KCNJ3,NR4A2	KCNJ3,NR4A2	KCNJ3,NR4A2	KCNJ3,NR4A2	KCNJ3,NR4A2	KCNJ3,NR4A2
Region464	NA	NA	NA	NA	NA	NA	NA	NA	NA	NA	NA	NA	NA	NA	NA	NA	NA	NA	KLF9	TRPM3	KLF9	KLF9	KLF9	KLF9	KLF9	KLF9	KLF9
Region465	NA	NA	NA	NA	NA	NA	NA	NA	NA	NA	NA	NA	NA	NA	NA	NA	NA	NA	SLC6A11	SLC6A11	ATP2B2,LINC00606	ATP2B2,LINC00606	ATP2B2,LINC00606	ATP2B2,LINC00606	NA	NA	SLC6A11
Region466	NA	NA	NA	NA	NA	NA	NA	NA	NA	CMYA5	CRSP8P,ZFYVE16	CRSP8P,ZFYVE16	CRSP8P,ZFYVE16	CMYA5,CRSP8P,ZFYVE16	NA	CMYA5	CMYA5	CRSP8P,ZFYVE16	MSH3	SERINC5	MSH3	MSH3	SERINC5	SERINC5	SERINC5	SERINC5	SERINC5
Region467	NA	NA	NA	NA	NA	NA	NA	NA	NA	SBF2	SBF2	SBF2	SBF2	SBF2	NA	NA	NA	NA	DENND5A	DENND5A	DENND5A	DENND5A	DENND5A	DENND5A	DENND5A	DENND5A	GALNT18,ZBED5-AS1
Region468	NA	NA	NA	NA	NA	NA	NA	NA	NA	NA	CNTLN	BNC2	CNTLN	NA	NA	NA	NA	NA	NA	SH3GL2	NA	NA	NA	NA	NA	NA	NA
Region469	NA	NA	NA	NA	NA	NA	NA	NA	NA	NA	CDH13,MPHOSPH6	CDH13,MPHOSPH6	CDH13,MPHOSPH6	CDH13,MPHOSPH6	NA	NA	NA	NA	NA	CDH13	CDH13	CDH13	CDH13	NA	NA	NA	NA
Region47	CLECL1	CLEC2D	CLEC2D	CLECL1	CLECL1	CLECL1	CLEC2D	CLECL1	CLEC2D	NA	NA	NA	DDX12P,KLRB1	NA	NA	NA	NA	NA	M6PR	M6PR	M6PR	CLEC1B	M6PR	M6PR	M6PR	M6PR	M6PR
Region470	NA	NA	NA	NA	NA	NA	NA	NA	NA	NA	NA	NA	NA	NA	NA	NA	NA	NA	MOB3B	MOB3B	LINGO2,MOB3B	MOB3B	MOB3B	NA	MOB3B	NA	NA
Region471	NA	NA	NA	NA	NA	NA	NA	NA	NA	STT3A	FEZ1	CHEK1	CHEK1	STT3A	STT3A	STT3A	STT3A	CHEK1,STT3A	TMEM218	TMEM218	TMEM218	TMEM218	TMEM218	TMEM218	TMEM218	TMEM218	TMEM218
Region472	NA	NA	NA	NA	NA	NA	NA	NA	NA	GPR78,TRMT44	GPR78,TRMT44	GPR78,TRMT44	GPR78,TRMT44	GPR78,TRMT44	NA	NA	NA	NA	ACOX3	ACOX3	ACOX3	ACOX3	ACOX3	NA	ACOX3	NA	NA
Region473	NA	NA	NA	NA	NA	NA	NA	NA	NA	NA	NA	NA	NA	NA	NA	NA	NA	NA	CCSER1,MMRN1	MMRN1	NA	NA	MMRN1	CCSER1,MMRN1	NA	CCSER1,MMRN1	NA
Region474	NA	NA	NA	NA	NA	NA	NA	NA	NA	NA	NA	NA	NA	NA	NA	NA	NA	NA	LOC646903,TSC22D2	LOC646903,TSC22D2	LOC646903,TSC22D2	NA	LOC646903,TSC22D2	LOC646903,TSC22D2	LOC646903,TSC22D2	LOC646903,TSC22D2	LOC646903,TSC22D2
Region475	NA	NA	NA	NA	NA	NA	NA	NA	NA	NA	NA	NA	NA	NA	NA	NA	NA	NA	NA	MYO10	MYO10	CDH18,LOC401177	MYO10	NA	NA	NA	NA
Region476	NA	NA	NA	NA	NA	NA	NA	NA	NA	EXO1	EXO1,WDR64	EXO1,WDR64	EXO1	EXO1	EXO1	EXO1,WDR64	NA	EXO1,WDR64	NA	PLD5	NA	PLD5	PLD5	NA	NA	NA	NA
Region477	NA	NA	NA	NA	NA	NA	NA	NA	NA	NIPAL2	NIPAL2	NIPAL2	NIPAL2	MTDH,TSPYL5	NA	NA	NA	NA	KCNS2,STK3	STK3	STK3	STK3	STK3	STK3	STK3	NA	KCNS2,STK3
Region478	NA	NA	NA	NA	NA	NA	NA	NA	NA	DPYD	DPYD	DPYD	DPYD	DPYD	DPYD-AS1	NA	DPYD,PTBP2	DPYD-AS1	NA	NA	NA	NA	NA	NA	NA	NA	NA
Region479	NA	NA	NA	NA	NA	NA	NA	NA	NA	NA	NA	NA	NA	NA	NA	NA	NA	NA	GPR158,MYO3A	APBB1IP,GPR158,MYO3A	GAD2,GPR158,MYO3A	GPR158,MYO3A	APBB1IP	APBB1IP	GPR158,MYO3A	NA	APBB1IP
Region48	DLEU7,ST13P4	DLEU7,ST13P4	DLEU2	DLEU7,ST13P4	DLEU7,ST13P4	DLEU7,ST13P4	DLEU7,ST13P4	DLEU7,ST13P4	DLEU7,ST13P4	DLEU7	DLEU7	DLEU7	NA	DLEU7	NA	NA	NA	NA	NA	NA	NA	NA	NA	NA	NA	NA	NA
Region480	NA	NA	NA	NA	NA	NA	NA	NA	NA	NA	NA	NA	NA	NA	NA	NA	NA	NA	PLEKHF1,POP4	LOC100505835,UQCRFS1	LOC100505835,UQCRFS1	PLEKHF1,POP4	PLEKHF1,POP4	PLEKHF1,POP4	PLEKHF1,POP4	PLEKHF1,POP4	PLEKHF1,POP4
Region481	NA	NA	NA	NA	NA	NA	NA	NA	NA	NA	NA	NA	NA	NA	NA	NA	NA	NA	C16orf82,HS3ST4	C16orf82,HS3ST4	C16orf82,HS3ST4	C16orf82,HS3ST4	C16orf82,HS3ST4	C16orf82,HS3ST4	C16orf82,HS3ST4	NA	C16orf82,HS3ST4
Region482	NA	NA	NA	NA	NA	NA	NA	NA	NA	NA	NA	NA	NA	NA	NA	NA	NA	NA	NA	LINC00320,TMPRSS15	NA	LINC00320,NONE	NA	NA	NA	NA	NA
Region483	NA	NA	NA	NA	NA	NA	NA	NA	NA	NA	CPS1,ERBB4	NA	CPS1,ERBB4	NA	NA	NA	NA	NA	NA	MYL1	NA	MYL1	MYL1	NA	NA	NA	NA
Region484	NA	NA	NA	NA	NA	NA	NA	NA	NA	NA	NA	NA	NA	NA	NA	NA	NA	NA	NA	NA	NA	NA	NA	NA	NA	NA	NA
Region485	NA	NA	NA	NA	NA	NA	NA	NA	NA	NA	EPAS1,LOC101805491	EPAS1,LOC101805491	NA	EPAS1,LOC101805491	NA	NA	NA	NA	PRKCE	PRKCE	PRKCE	PRKCE	NA	NA	NA	NA	NA
Region486	NA	NA	NA	NA	NA	NA	NA	NA	NA	NA	NA	NA	NA	NA	NA	NA	NA	NA	NA	NA	MIR4757,NT5C1B-RDH14	NA	MIR4757,NT5C1B-RDH14	NA	NA	NA	NA
Region487	NA	NA	NA	NA	NA	NA	NA	NA	NA	TP63,TPRG1	TP63,TPRG1	NA	TP63,TPRG1	TP63,TPRG1	NA	NA	NA	NA	NA	NA	NA	TP63	NA	TP63	NA	NA	TP63
Region488	NA	NA	NA	NA	NA	NA	NA	NA	NA	REEP4	REEP4	REEP4	REEP4	REEP4	REEP4	REEP4	REEP4	REEP4	PEBP4,RHOBTB2	RHOBTB2	RHOBTB2	RHOBTB2	PEBP4,RHOBTB2	PEBP4	PEBP4,RHOBTB2,TNFRSF10C,TNFRSF10D	PEBP4,RHOBTB2,TNFRSF10C,TNFRSF10D	RHOBTB2
Region489	NA	NA	NA	NA	NA	NA	NA	NA	NA	NA	NA	NA	NA	NA	NA	NA	NA	NA	BDKRB2,C14orf132	PAPOLA,VRK1	BDKRB2,C14orf132	BDKRB2,C14orf132	BDKRB2,C14orf132	PAPOLA,VRK1	BDKRB2,C14orf132,PAPOLA,VRK1	NA	PAPOLA,VRK1
Region49	PKIA	PKIA	PKIA	PKIA	PKIA	PEX2,PKIA	PKIA	NA	PKIA	IL7	ZC2HC1A	ZC2HC1A	ZC2HC1A	IL7	ZC2HC1A	ZC2HC1A	IL7	ZC2HC1A	NA	NA	NA	NA	NA	NA	NA	NA	NA
Region490	NA	NA	NA	NA	NA	NA	NA	NA	NA	NA	NA	NA	NA	NA	NA	NA	NA	NA	NA	HAS2-AS1,ZHX2	HAS2-AS1,ZHX2	HAS2-AS1,ZHX2	HAS2-AS1,ZHX2	NA	NA	NA	NA
Region491	NA	NA	NA	NA	NA	NA	NA	NA	NA	NA	NA	NA	NA	NA	NA	NA	NA	NA	NBPF13P	BCL9	BCL9	LOC728989	BCL9	LOC728989	LOC728989,NBPF13P	LOC728989	BCL9
Region492	NA	NA	NA	NA	NA	NA	NA	NA	NA	NA	NA	NA	NA	NA	NA	NA	NA	NA	NA	SEL1L	NA	NONE	NA	NA	NA	NA	NA
Region493	NA	NA	NA	NA	NA	NA	NA	NA	NA	NA	NA	NA	NA	NA	NA	NA	NA	NA	NA	NEBL	NEBL	NEBL	NEBL	NA	NA	NA	NA
Region494	NA	NA	NA	NA	NA	NA	NA	NA	NA	NA	NA	NA	NA	NA	NA	NA	NA	NA	KCNMA1	KCNMA1	KCNMA1	KCNMA1	KCNMA1	NA	KCNMA1	NA	NA
Region495	NA	NA	NA	NA	NA	NA	NA	NA	NA	CD320,CERS4	CD320,CERS4	CD320,CERS4	CD320,CERS4	CD320,CERS4	CD320,CERS4	CD320,CERS4	CD320,CERS4	CD320,CERS4	HNRNPM	HNRNPM	HNRNPM	HNRNPM	HNRNPM	HNRNPM	HNRNPM	HNRNPM	HNRNPM
Region496	NA	NA	NA	NA	NA	NA	NA	NA	NA	NA	NA	NA	CCDC171	NA	NA	NA	NA	NA	NA	BNC2	BNC2	BNC2	NA	NA	NA	NA	NA
Region497	NA	NA	NA	NA	NA	NA	NA	NA	NA	ANKRD30BP3,OR13A1	NA	ANKRD30BP3,OR13A1	NA	NA	ANKRD30BP3,OR13A1	NA	NA	NA	ALOX5	OR13A1	OR13A1	ALOX5	ALOX5	ALOX5	ALOX5	ALOX5	ALOX5
Region498	NA	NA	NA	NA	NA	NA	NA	NA	NA	NA	NA	NA	NA	NA	NA	NA	NA	NA	FAM172A	FAM172A	FAM172A	FAM172A	FAM172A	FAM172A	FAM172A	FAM172A	FAM172A
Region499	NA	NA	NA	NA	NA	NA	NA	NA	NA	TAF6L	TAF6L	TAF6L	TAF6L	TAF6L	POLR2G,TAF6L,TMEM179B	TAF6L	TAF6L	TAF6L	SCGB1D2,SCGB2A2	SCGB1D2,SCGB2A2	NA	SCGB1D2,SCGB2A2	SCGB1D2,SCGB2A2	SCGB1D2,SCGB2A2	SCGB1D2,SCGB2A2	NA	SCGB1D2,SCGB2A2
Region5	IL2RA	IL15RA	IL15RA	IL2RA	IL2RA	IL2RA	IL2RA	IL2RA	IL2RA	IL2RA	PRKCQ	LOC399715	PRKCQ	IL2RA	IL2RA	IL2RA	IL2RA	IL2RA	PFKFB3	PFKFB3	PFKFB3	PFKFB3	PFKFB3	PFKFB3	PFKFB3	PFKFB3	PFKFB3
Region50	ARHGAP31	ARHGAP31	ARHGAP31	ARHGAP31	ARHGAP31	ARHGAP31	ARHGAP31	ARHGAP31	ARHGAP31	MAATS1	MAATS1	COX17	MAATS1	MAATS1	MAATS1	MAATS1	MAATS1	MAATS1	ARHGAP31	ARHGAP31	ARHGAP31	ARHGAP31	ARHGAP31	ARHGAP31	ARHGAP31	ARHGAP31	ARHGAP31
Region500	NA	NA	NA	NA	NA	NA	NA	NA	NA	NA	NA	NA	NA	NA	NA	NA	NA	NA	NA	ARRDC3-AS1,NR2F1-AS1	NA	NA	NA	NA	NA	NA	NA
Region501	NA	NA	NA	NA	NA	NA	NA	NA	NA	TUB	TUB	TUB	TUB	TUB	RIC3	TUB	RIC3	TUB	NA	NA	NA	NA	NA	NA	NA	NA	NA
Region502	NA	NA	NA	NA	NA	NA	NA	NA	NA	NA	NA	NA	NA	NA	NA	NA	NA	NA	NA	ABCA12,ATIC	ABCA12,ATIC	ABCA12,ATIC	ABCA12,ATIC	NA	ABCA12,ATIC	NA	NA
Region503	NA	NA	NA	NA	NA	NA	NA	NA	NA	NA	NA	NA	NA	NA	NA	NA	NA	NA	TRIO	TRIO	TRIO	TRIO	ANKH	ANKH	FAM105B	ANKH	ANKH
Region504	NA	NA	NA	NA	NA	NA	NA	NA	NA	NA	AKAP11,TNFSF11	AKAP11,TNFSF11	AKAP11,TNFSF11	NA	NA	NA	NA	NA	NA	ENOX1	ENOX1	ENOX1	ENOX1	NA	NA	NA	ENOX1
Region505	NA	NA	NA	NA	NA	NA	NA	NA	NA	NA	NA	NA	NA	NA	NA	NA	NA	NA	GRM3,SEMA3D	GRM3,SEMA3D	NA	NA	NA	NA	NA	NA	NA
Region506	NA	RBM43,RND3	RBM43,RND3	NA	RBM43,RND3	NA	NA	NA	NA	NA	NA	NA	NA	NA	NA	NA	NA	NA	NA	MMADHC,RND3	MMADHC,RND3	NA	NA	NA	NA	NA	NA
Region507	NA	NA	NA	NA	NA	NA	NA	NA	NA	NA	C11orf74,NONE	C11orf74,NONE	NA	NA	NA	NA	NA	NA	C11orf74,LRRC4C	NONE	C11orf74	C11orf74	NA	NA	NA	C11orf74,LRRC4C	NA
Region508	NA	NA	NA	NA	NA	NA	NA	NA	NA	NA	NA	NA	NA	NA	NA	NA	NA	NA	NA	NLGN1	NLGN1	NLGN1	NA	NA	NA	NA	NA
Region509	NA	NA	NA	NA	NA	NA	NA	NA	NA	NA	NA	NA	NA	NA	NA	NA	NA	NA	UEVLD	UEVLD	UEVLD	UEVLD	UEVLD	UEVLD	UEVLD	TSG101	UEVLD
Region51	IL7R	CAPSL	IL7R	IL7R	IL7R	IL7R	IL7R	IL7R	IL7R	SPEF2	SPEF2	SPEF2	SPEF2	SPEF2	NA	NA	NA	PRLR	CAPSL	UGT3A1	CAPSL	CAPSL	CAPSL	CAPSL	CAPSL	CAPSL	UGT3A1
Region510	NA	NA	NA	NA	NA	NA	NA	NA	NA	NA	NA	NA	NA	NA	NA	NA	NA	NA	LHX5,RBM19	LHX5,RBM19	LHX5,RBM19	LHX5,RBM19	LHX5,RBM19	NA	LHX5,RBM19	NA	LHX5,RBM19
Region511	NA	NA	NA	NA	NA	NA	NA	NA	NA	RHPN2	RHPN2	RHPN2	RHPN2	RHPN2	CEBPA,SLC7A10	CEBPA,SLC7A10	CEBPA,SLC7A10	CEBPA,SLC7A10	CEBPA,SLC7A10	CEBPA,SLC7A10	CEBPA,SLC7A10	CEBPA,SLC7A10	CEBPA,SLC7A10	NA	NA	NA	NA
Region512	NA	NA	NA	NA	NA	NA	NA	NA	NA	NA	DLX6-AS1,SHFM1	NA	DLX6-AS1,SHFM1	DLX6-AS1,SHFM1	DLX6-AS1,SHFM1	NA	DLX6-AS1,SHFM1	DLX6-AS1,SHFM1	DYNC1I1	DYNC1I1	DYNC1I1	DYNC1I1	DYNC1I1	DYNC1I1	DYNC1I1	DYNC1I1	DYNC1I1
Region513	NA	NA	NA	NA	NA	NA	NA	NA	NA	RPS6KA5	RPS6KA5	RPS6KA5	RPS6KA5	RPS6KA5	RPS6KA5	RPS6KA5	RPS6KA5	RPS6KA5	TTC7B	TTC7B	TTC7B	TTC7B	TTC7B	NA	NA	NA	NA
Region514	NA	NA	NA	NA	NA	NA	NA	NA	NA	SPAG1	SPAG1	POLR2K	SPAG1	SPAG1	RNF19A	RNF19A,SPAG1	RNF19A	SPAG1	NA	NA	NA	NA	NA	NA	NA	NA	NA
Region515	NA	NA	NA	NA	NA	NA	NA	NA	NA	NA	NA	NA	NA	NA	NA	NA	NA	NA	DNPEP,RESP18	MIR4268,SLC4A3	DNPEP,RESP18	DNPEP,RESP18	DNPEP,RESP18	DNPEP,RESP18	DNPEP,RESP18	DNPEP,RESP18	DNPEP,RESP18
Region516	NA	NA	NA	NA	NA	NA	NA	NA	NA	NA	NA	NA	NA	NA	NA	NA	NA	NA	PAX5	GRHPR,ZCCHC7	GRHPR,ZCCHC7	GRHPR,ZCCHC7	GRHPR,ZCCHC7	PAX5	PAX5	PAX5	PAX5
Region517	NA	NA	NA	NA	NA	NA	NA	NA	NA	CDC25A,ZNF589	CDC25A	CDC25A	CDC25A	ZNF589	NA	NA	NA	CDC25A,MIR4443	PFKFB4	PFKFB4	PFKFB4	PFKFB4	PFKFB4	NA	NA	NA	NA
Region518	NA	NA	NA	NA	NA	NA	NA	NA	NA	NA	NA	NA	NA	NA	NA	NA	NA	NA	WBSCR22	WBSCR22	WBSCR22	WBSCR22	WBSCR22	WBSCR22	WBSCR22	WBSCR22	WBSCR22
Region519	NA	NA	NA	NA	NA	NA	NA	NA	NA	NA	NA	NA	NA	NA	NA	NA	NA	NA	NA	SOX5	SOX5	NA	ETNK1,SOX5	NA	NA	NA	NA
Region52	PHGDH	PHGDH	PHGDH	PHGDH	PHGDH	ZNF697	PHGDH	PHGDH	ZNF697	PHGDH	PHGDH	PHGDH	PHGDH	PHGDH	PHGDH,ZNF697	PHGDH,ZNF697	NA	PHGDH,ZNF697	NA	HSD3B1,HSD3B2	HSD3B1,HSD3B2	HSD3B1,HSD3B2	HSD3B1,HSD3B2	NA	NA	NA	NA
Region520	NA	NA	NA	NA	NA	NA	NA	NA	NA	NA	DOK6	DOK6	NA	DOK6	DOK6	NA	NA	NA	NA	DOK6	DOK6	NA	DOK6	DOK6	NA	DOK6	NA
Region521	NA	NA	NA	NA	NA	NA	NA	NA	NA	NA	NA	NA	NA	NA	NA	NA	NA	NA	C3orf58	C3orf58	C3orf58	C3orf58	C3orf58	C3orf58	C3orf58	C3orf58	SLC9A9
Region522	NA	NA	NA	NA	NA	NA	NA	NA	NA	NA	NA	NA	NA	NA	NA	NA	NA	NA	GPHN	TMEM229B	TMEM229B	TMEM229B	TMEM229B	NA	TMEM229B	TMEM229B	TMEM229B
Region523	NA	NA	NA	NA	NA	NA	NA	NA	NA	NA	NA	NA	NA	NA	NA	NA	NA	NA	MC3R	BMP7,TFAP2C	DOK5	BMP7,TFAP2C	BMP7,TFAP2C	NA	NA	NA	NA
Region524	NA	NA	NA	NA	NA	NA	NA	NA	NA	NA	NA	NA	NA	NA	NA	NA	NA	NA	TCL1B,TCL6	LINC00617,TCL1A,TCL1B,TCL6	LINC00617,TCL1A	LINC00617,TCL1A	LINC00617,TCL1A	NA	NA	NA	NA
Region525	NA	NA	NA	NA	NA	NA	NA	NA	NA	NA	NA	NA	NA	NA	NA	NA	NA	NA	NA	NA	NA	NA	NA	NA	NA	NA	NA
Region526	NA	NA	NA	NA	NA	NA	NA	NA	NA	NA	FAM65C	FAM65C	FAM65C	FAM65C	NA	NA	NA	NA	NA	NA	NA	NA	NA	NA	NA	NA	NA
Region527	NA	NA	NA	NA	NA	NA	NA	NA	NA	NEDD9	NEDD9	NEDD9	NEDD9	NEDD9	NEDD9	NEDD9	NA	NEDD9	EDN1,RNU6-48P	ADTRP,HIVEP1	ADTRP,HIVEP1	ADTRP,HIVEP1	EDN1,RNU6-48P	NA	NA	NA	NA
Region528	NA	NA	NA	NA	NA	NA	NA	NA	NA	NA	NA	NA	NA	NA	NA	NA	NA	NA	EXOC4	EXOC4	EXOC4	EXOC4	EXOC4	AKR1B1	EXOC4	AKR1B1	EXOC4
Region529	NA	NA	NA	NA	NA	NA	NA	NA	NA	SSH2	SSH2	SSH2	SSH2	SSH2	SSH2	SSH2	SSH2	SSH2	PHF12	PHF12	PHF12	PHF12	PHF12	PHF12	PHF12	PHF12	PHF12
Region53	FCRL1	CD5L	C1orf2,FCRL3,HSS00040956,PLXNB2	FCRL2	FCRL3	CD5L,FCRL1	CD5L,FCRL1,FCRL2	NA	FCRL3	ETV3L	ETV3L	ETV3L	ETV3L	ETV3L	ETV3L	ETV3L	ETV3	ETV3L	FCRL3	FCRL1,FCRL2	NA	FCRL1	FCRL2	FCRL5	FCRL5	NA	FCRL2
Region530	NA	NA	NA	NA	NA	NA	NA	NA	NA	BLNK	OPALIN	OPALIN	BLNK	DNTT	OPALIN	OPALIN	BLNK,DNTT	OPALIN	ENTPD1-AS1	ENTPD1-AS1	ENTPD1-AS1	ENTPD1-AS1	ENTPD1-AS1	ENTPD1-AS1	ENTPD1-AS1,TCTN3	ALDH18A1	ENTPD1-AS1
Region531	NA	NA	NA	NA	NA	NA	NA	NA	NA	NA	RNU6-53P,SORCS1	NA	RNU6-53P,SORCS1	NA	NA	NA	NA	NA	RNU6-53P,SORCS1	RNU6-53P	RNU6-53P	RNU6-53P	SORCS1	NA	NA	NA	NA
Region532	NA	NA	NA	NA	NA	NA	NA	NA	NA	NA	NA	NA	NA	NA	NA	NA	NA	NA	NA	SEMA6D,SQRDL	SEMA6D,SQRDL	NA	NA	NA	NA	NA	NA
Region533	NA	NA	NA	NA	NA	NA	NA	NA	NA	NA	NA	NA	NA	NA	NA	NA	NA	NA	NA	NA	NA	LOC100129138,NONE	NA	NA	NA	NA	NA
Region534	NA	NA	NA	NA	NA	NA	NA	NA	NA	FAM46C,GDAP2	FAM46C,GDAP2	NA	FAM46C,GDAP2	FAM46C,GDAP2	FAM46C,GDAP2	NA	FAM46C,GDAP2	FAM46C,GDAP2	NA	SPAG17,TBX15	TBX15	TBX15	SPAG17	NA	SPAG17	NA	NA
Region535	NA	NA	NA	NA	NA	NA	NA	NA	NA	NA	NA	NA	NA	NA	NA	NA	NA	NA	NA	NA	NA	NA	NA	NA	NA	NA	NA
Region536	NA	NA	NA	NA	NA	NA	NA	NA	NA	NA	NA	NA	NA	NA	NA	NA	NA	NA	CMIP,PLCG2,SDR42E1	CMIP	CMIP	CDYL2	CDYL2	CDYL2	CDYL2	CDYL2	CDYL2
Region537	NA	NA	NA	NA	NA	NA	NA	NA	NA	ABI3BP	IMPG2	ABI3BP	ABI3BP	IMPG2	NA	NA	ABI3BP	NA	NA	NA	LNP1,TMEM45A	NA	NA	NA	NA	NA	NA
Region538	NA	NA	NA	NA	NA	NA	NA	NA	NA	NA	NA	NA	NA	NA	NA	NA	NA	NA	STARD7-AS1,TMEM127	STARD7-AS1,TMEM127	STARD7-AS1,TMEM127	STARD7-AS1,TMEM127	STARD7-AS1,TMEM127	STARD7-AS1,TMEM127	STARD7-AS1,TMEM127	STARD7-AS1,TMEM127	STARD7-AS1,TMEM127
Region539	NA	NA	NA	NA	NA	NA	NA	NA	NA	NA	NA	NA	NA	NA	NA	NA	NA	NA	SLC39A11	SLC39A11	SLC39A11	SLC39A11	SLC39A11	NA	SLC39A11	NA	NA
Region54	IRF8,LINC01082	IRF8,LINC01082	IRF8,LINC01082	IRF8,LINC01082	IRF8,LINC01082	IRF8,LINC01082	IRF8,LINC01082	IRF8,LINC01082	NA	IRF8,LINC01082	IRF8,LINC01082	IRF8,LINC01082	IRF8,LINC01082	IRF8,LINC01082	IRF8,LINC01082	IRF8,LINC01082	IRF8,LINC01082	IRF8,LINC01082	C16orf95,FOXL1	FLJ30679,FOXC2	FENDRR	FLJ30679,FOXC2	LINC00917	C16orf95,FLJ30679,FOXC2,FOXL1	FLJ30679,FOXC2,LINC00917	FENDRR	LINC00917
Region540	TOX2	TOX2	TOX2	TOX2	TOX2	TOX2	TOX2	TOX2	TOX2	LOC79015	WISP2	WISP2	LOC79015	LOC79015	LOC79015	LOC79015	LOC79015	LOC79015	NA	PTPRT,SRSF6	PTPRT,SRSF6	PTPRT,SRSF6	PTPRT,SRSF6	NA	PTPRT,SRSF6	PTPRT,SRSF6	NA
Region541	NA	NA	NA	NA	NA	NA	NA	NA	NA	NA	NA	NA	NA	NA	NA	NA	NA	NA	TRAF3IP1	TRAF3IP1	TRAF3IP1	TRAF3IP1	TRAF3IP1	NA	TRAF3IP1	TRAF3IP1	TRAF3IP1
Region542	NA	NA	NA	NA	NA	NA	NA	NA	NA	NA	NA	NA	NA	NA	NA	NA	NA	NA	GAS7	GAS7	GAS7	GAS7	GAS7	GAS7	GAS7	NA	NA
Region543	NA	NA	NA	NA	NA	NA	NA	NA	NA	NA	PHYH,UCMA	PHYH,UCMA	PHYH,UCMA	PHYH,UCMA	NA	PHYH,UCMA	NA	PHYH,UCMA	CAMK1D	CAMK1D	CAMK1D	CAMK1D	CAMK1D	NA	NA	CAMK1D	NA
Region544	NA	NA	NA	NA	NA	NA	NA	NA	NA	NA	NA	NA	NA	NA	NA	NA	NA	NA	NEK3	NEK3	NEK3	NEK3	NEK3	ATP7B	NEK3	NEK3	NEK3
Region545	NA	NA	NA	NA	NA	NA	NA	NA	NA	IFI16	IFI16	IFI16	IFI16	IFI16	IFI16	IFI16	IFI16	IFI16	PYHIN1	IFI16	IFI16,PYHIN1	MNDA	PYHIN1	PYHIN1	PYHIN1	PYHIN1	PYHIN1
Region546	NA	NA	NA	NA	NA	NA	NA	NA	NA	NA	NA	NA	NA	NA	NA	NA	NA	NA	NA	LINC00550,PCDH9	LINC00550,PCDH9	LINC00550,PCDH9	NA	NA	NA	NA	NA
Region547	NA	NA	NA	NA	NA	NA	NA	NA	NA	NA	NA	NA	NA	NA	NA	NA	NA	NA	GRIN3A	LPPR1	GRIN3A	GRIN3A	GRIN3A	LPPR1	BAAT	LPPR1	LPPR1
Region548	NA	NA	NA	NA	NA	NA	NA	NA	NA	NA	NA	NA	NA	NA	NA	NA	NA	NA	GPCPD1	GPCPD1	GPCPD1	GPCPD1	GPCPD1	GPCPD1	GPCPD1	GPCPD1	GPCPD1
Region549	IRF5	KCP	KCP	IRF5	IRF5	IRF5	IRF5	IRF5	IRF5	NA	NA	NA	NA	NA	NA	NA	NA	NA	AHCYL2	AHCYL2	AHCYL2	AHCYL2	AHCYL2	AHCYL2	AHCYL2	NA	AHCYL2
Region55	ANAPC1	MERTK	ANAPC1	MERTK	ANAPC1	ANAPC1	ANAPC1	ANAPC1	ANAPC1	BCL2L11	BCL2L11	BCL2L11	ACOXL	BCL2L11	BCL2L11	BCL2L11	BCL2L11	BCL2L11	NA	NA	NA	NA	NA	NA	NA	NA	NA
Region550	NA	NA	NA	NA	NA	NA	NA	NA	NA	NA	LINC00351	LINC00351	NA	NA	NA	NA	LINC00351	NA	NA	NA	NA	NA	MIR4500HG,SLITRK6	NA	NA	NA	NA
Region551	NA	NA	NA	NA	NA	NA	NA	NA	NA	NA	NA	NA	NA	NA	NA	NA	NA	NA	TARBP1	TARBP1	TARBP1	TARBP1	TARBP1	TARBP1	TARBP1	TARBP1	TARBP1
Region552	NA	NA	NA	NA	NA	NA	NA	NA	NA	NA	NA	NA	NA	NA	NA	NA	NA	NA	ZNF451	ZNF451	ZNF451	ZNF451	ZNF451	ZNF451	ZNF451	KIAA1586,ZNF451	ZNF451
Region553	NA	NA	NA	NA	NA	NA	NA	NA	NA	NA	NA	NA	NA	NA	NA	NA	NA	NA	CDO1,TMED7-TICAM2	CDO1,TMED7-TICAM2	CDO1,TMED7-TICAM2	CDO1,TMED7-TICAM2	CDO1,TMED7-TICAM2	CDO1,TMED7-TICAM2	CDO1,TMED7-TICAM2	NA	CDO1,TMED7-TICAM2
Region554	NA	NA	NA	NA	NA	NA	NA	NA	NA	NA	NA	NA	NA	NA	NA	NA	NA	NA	NA	NA	NA	NA	NA	NA	NA	NA	NA
Region555	NA	NA	NA	NA	NA	NA	NA	NA	NA	NA	MEIS1	MEIS1	MEIS1	NA	NA	NA	NA	NA	NA	LOC644838,MEIS1	LOC644838,MEIS1	LOC644838,MEIS1	LOC644838,MEIS1	NA	NA	NA	NA
Region556	NA	NA	NA	NA	NA	NA	NA	NA	NA	NA	NA	NA	NA	NA	NA	NA	NA	NA	SH3BP4	SH3BP4	SH3BP4	SPP2	SPP2	ARL4C,SPP2	ARL4C	ARL4C,SPP2	ARL4C,SPP2
Region557	NA	NA	NA	NA	NA	NA	NA	NA	NA	NA	NA	NA	NA	NA	NA	NA	NA	NA	NA	LOC100506207,TFAP2A	NA	EEF1E1-BLOC1S5,SLC35B3	NA	NA	NA	NA	NA
Region558	NA	NA	NA	NA	NA	NA	NA	NA	NA	NA	NA	NA	NA	NA	NA	NA	NA	NA	KIAA1328	KIAA1328	KIAA1328	KIAA1328	KIAA1328	KIAA1328	KIAA1328	TPGS2	KIAA1328
Region559	MANBA,UBE2D3	MANBA,UBE2D3	MANBA,UBE2D3	MANBA,UBE2D3	MANBA,UBE2D3	MANBA,UBE2D3	MANBA,UBE2D3	MANBA,UBE2D3	MANBA,UBE2D3	EIF2B3	EIF2B3	EIF2B3	KIF2C	EIF2B3	C1orf228	KIF2C	KIF2C	KIF2C	KLF17,SLC6A9	BEST4,PLK3	KLF17,SLC6A9	KLF17,SLC6A9	KLF17,SLC6A9	KLF17,SLC6A9	KLF17,SLC6A9	NA	KLF17,SLC6A9
Region56	LINC00977,MIR1208	LINC00977,MIR1208	LINC00977,MIR1208	LINC00977,MIR1208	PCAT1,POU5F1B	PCAT1,POU5F1B	PCAT1,POU5F1B	PCAT1,POU5F1B	PCAT1,POU5F1B	PVT1	PVT1	PVT1	PVT1	PVT1	PVT1	PVT1	PVT1	PVT1	NA	NA	PCAT1,POU5F1B	PCAT1,POU5F1B	NA	NA	NA	NA	NA
Region560	NA	NA	NA	NA	NA	NA	NA	NA	NA	NA	NA	NA	NA	NA	NA	NA	NA	NA	TLE1	TLE1	TLE1	RASEF,SPATA31D1	TLE1	NA	NA	NA	NA
Region561	NA	NA	NA	NA	NA	NA	NA	NA	NA	NA	NA	NA	NA	NA	NA	NA	NA	NA	UTP11L	POU3F1	UTP11L	UTP11L	UTP11L	UTP11L	MEAF6,SNIP1,UTP11L	MEAF6,POU3F1,SNIP1,UTP11L	POU3F1
Region562	NA	NA	NA	NA	NA	NA	NA	NA	NA	ADORA3,LOC100129269	KCND3	ADORA3,LOC100129269	ADORA3,LOC100129269	ADORA3,LOC100129269	ADORA3,LOC100129269	ADORA3,LOC100129269	ADORA3,LOC100129269	ADORA3,LOC100129269	LOC100129269	RAP1A	LOC100129269	RAP1A	LOC100129269	LOC100129269	LOC100129269	LOC100129269	LOC100129269
Region563	NA	NA	NA	NA	NA	NA	NA	NA	NA	NA	NA	NA	NA	NA	NA	NA	NA	NA	ANK3	ANK3	CDK1,RHOBTB1	ANK3	ANK3	ANK3	ANK3	ANK3	NA
Region564	NA	NA	NA	NA	NA	NA	NA	NA	NA	NA	NA	NA	NA	NA	NA	NA	NA	NA	ARFIP1	ARFIP1	ARFIP1	ARFIP1	ARFIP1	ARFIP1	ARFIP1	ARFIP1	ARFIP1
Region565	NA	NA	NA	NA	NA	NA	NA	NA	NA	NA	ZNF37A	NA	NA	ZNF37A	NA	NA	ZNF37A	NA	NA	NA	NA	NA	NA	NA	NA	NA	NA
Region566	NA	NA	NA	NA	NA	NA	NA	NA	NA	MTHFR	MTHFR	MTHFR	MTHFR	MTHFR	MTHFR	MTHFR	MTHFR	MTHFR	MFN2	DRAXIN	DRAXIN	DRAXIN	DRAXIN	DRAXIN	DRAXIN	NA	DRAXIN
Region567	NA	NA	NA	NA	NA	NA	NA	NA	NA	ANKRD33B	ANKRD33B	ANKRD33B	ANKRD33B	ANKRD33B	ANKRD33B	ANKRD33B	ANKRD33B	ANKRD33B	NA	FAM173B,LOC285692	SNHG18,TAS2R1	FAM173B,LOC285692	FAM173B,LOC285692	FAM173B,LOC285692	NA	NA	NA
Region568	NA	NA	NA	NA	NA	NA	NA	NA	NA	VAV3	VAV3	VAV3	VAV3	VAV3	VAV3	VAV3	VAV3	VAV3	NA	NA	NA	NA	NA	NA	NA	NA	NA
Region569	ZBTB38	ZBTB38	ZBTB38	ZBTB38	ZBTB38	ZBTB38	ZBTB38	ZBTB38	ZBTB38	NA	NA	NA	NA	NA	NA	NA	NA	NA	NA	RASA2,RNF7	RASA2,RNF7	NA	RASA2,RNF7	NA	NA	NA	RASA2,RNF7
Region57	LOC152225,ZPLD1	SENP7	LOC152225,SENP7	LOC152225	SENP7	SENP7	SENP7	SENP7	SENP7	NA	NA	NA	NA	NA	NA	NA	NA	NA	CEP97	CEP97	CEP97	CEP97	CEP97	NXPE3,PCNP,ZBTB11	CEP97	CEP97	CEP97
Region570	NA	NA	NA	NA	NA	NA	NA	NA	NA	NA	NA	NA	NA	NA	NA	NA	NA	NA	LINC00347	LINC00381	KLF12	KLF12	KLF12	KLF12	KLF12	KLF12	KLF12
Region571	NA	NA	NA	NA	NA	NA	NA	NA	NA	CYP26B1,EXOC6B	NA	NA	CYP26B1,EXOC6B	CYP26B1,EXOC6B	NA	NA	NA	CYP26B1,EXOC6B	NA	MPHOSPH10,PAIP2B	MPHOSPH10,PAIP2B	MPHOSPH10,PAIP2B	MPHOSPH10,PAIP2B	NA	NA	NA	MPHOSPH10,PAIP2B
Region572	NA	NA	NA	NA	NA	NA	NA	NA	NA	BCL2	BCL2	BCL2	BCL2	BCL2	BCL2	BCL2	BCL2	BCL2	BCL2	BCL2	BCL2	BCL2	BCL2	BCL2	BCL2	BCL2	BCL2
Region573	NA	NA	NA	NA	NA	NA	NA	NA	NA	NA	NA	NA	NA	NA	NA	NA	NA	NA	LOC646736,MIR5702	LOC646736	LOC646736	LOC646736,MIR5702	LOC646736,MIR5702	LOC646736,MIR5702	NA	NA	NA
Region574	NA	NA	NA	NA	NA	NA	NA	NA	NA	NA	NA	NA	NA	NA	NA	NA	NA	NA	ERC2,WNT5A	ERC2	WNT5A	CACNA2D3	CACNA2D3	NA	NA	NA	NA
Region575	NA	NA	NA	NA	NA	NA	NA	NA	NA	NA	NA	NA	NA	NA	NA	NA	NA	NA	SEC24D	SEC24D	SEC24D	SEC24D	SEC24D	SEC24D	SEC24D	SEC24D	SEC24D
Region576	NA	NA	NA	NA	NA	NA	NA	NA	NA	DIAPH3	DIAPH3	DIAPH3-AS1	DIAPH3-AS1	DIAPH3	DIAPH3	DIAPH3,TDRD3	DIAPH3	DIAPH3-AS1	TDRD3	LINC00378	LINC00378	TDRD3	TDRD3	TDRD3	TDRD3	NA	TDRD3
Region577	NA	NA	NA	NA	NA	NA	NA	NA	NA	CRYBA4	CRYBA4	CRYBA4	CRYBA4	CRYBA4	NA	NA	NA	MYO18B,SEZ6L	MIAT,MN1	CRYBA4	CRYBA4	CRYBA4	CRYBA4	CRYBA4,MIAT	CRYBA4,MIAT	MIAT	CRYBA4
Region578	NA	NA	NA	NA	NA	NA	NA	NA	NA	SLC18A1	LPL	LPL	LPL	SLC18A1	LPL,SLC18A1	SLC18A1	NA	LPL,SLC18A1	LPL,LZTS1-AS1,SLC18A1	LPL,SLC18A1	GFRA2	LPL,SLC18A1	GFRA2	LZTS1-AS1	LZTS1-AS1	LZTS1-AS1	NA
Region579	NA	NA	NA	NA	NA	NA	NA	NA	NA	NA	C5orf46,SPINK5	NA	NA	C5orf46,SPINK5	NA	NA	NA	NA	NA	NA	NA	NA	NA	NA	NA	NA	NA
Region58	NA	NA	NA	NA	NA	NA	NA	NA	NA	GLTSCR1	GLTSCR1	GLTSCR1	GLTSCR1	GLTSCR1	GLTSCR1	GLTSCR1	GLTSCR1	GLTSCR1	PPP5D1	PPP5D1	PPP5D1	PPP5D1	PPP5D1	PPP5D1	RNU6-66P	RNU6-66P	PPP5D1
Region580	NA	NA	NA	NA	NA	NA	NA	NA	NA	NA	NA	NA	NA	NA	NA	NA	NA	NA	NA	THSD4	THSD4	THSD4	THSD4	NA	NA	NA	NA
Region581	NA	NA	NA	NA	NA	NA	NA	NA	NA	NA	NA	NA	NA	NA	NA	NA	NA	NA	NA	NA	NA	NA	NA	NA	NA	NA	NA
Region582	NA	NA	NA	NA	NA	NA	NA	NA	NA	LOC730227	LOC730227	CHIT1	LOC730227	LOC730227	CHIT1,LOC730227	LOC730227	LOC730227	LOC730227	FMOD,PRELP	FMOD,PRELP	FMOD,PRELP	FMOD,PRELP	FMOD,PRELP	FMOD,PRELP	FMOD,PRELP	NA	FMOD,PRELP
Region583	NA	NA	NA	NA	NA	NA	NA	NA	NA	NA	NA	NA	NA	NA	NA	NA	NA	NA	NA	NA	NA	NA	NA	NA	NA	NA	NA
Region584	NA	NA	NA	NA	NA	NA	NA	NA	NA	NA	NA	NA	NA	NA	NA	NA	NA	NA	YIPF7	KCTD8,YIPF7	YIPF7	YIPF7	YIPF7	YIPF7	YIPF7	YIPF7	KCTD8
Region585	NA	NA	NA	NA	NA	NA	NA	NA	NA	NA	NA	NA	NA	NA	NA	NA	NA	NA	LINC00670,MYOCD	DNAH9	LINC00670,MYOCD	LINC00670,MYOCD	LINC00670,MYOCD	NA	LINC00670,MYOCD	NA	LINC00670,MYOCD
Region586	NA	NA	NA	NA	NA	NA	NA	NA	NA	NA	ANXA13,KLHL38	ANXA13,KLHL38	ANXA13,KLHL38	ANXA13,KLHL38	ANXA13,KLHL38	ANXA13,KLHL38	NA	ANXA13,KLHL38	TMEM65	TMEM65	FER1L6-AS2	TMEM65	TMEM65	TMEM65	TMEM65	TMEM65	TMEM65
Region587	NA	NA	NA	NA	NA	NA	NA	NA	NA	ATP6V1C1,C8orf56	ATP6V1C1,C8orf56	AZIN1,KLF10	AZIN1,KLF10	AZIN1,KLF10	ATP6V1C1,C8orf56	AZIN1,KLF10	NA	ATP6V1C1,C8orf56	NA	ODF1,UBR5	ODF1,UBR5	ODF1,UBR5	ODF1,UBR5	NA	NA	NA	NA
Region588	NA	NA	NA	NA	NA	NA	NA	NA	NA	NA	NA	NA	NA	NA	NA	NA	NA	NA	POMP	POMP	POMP	POMP	POMP	POMP	FLT1	FLT1,POMP	FLT1
Region589	NA	NA	NA	NA	NA	NA	NA	NA	NA	NA	NA	NA	NA	NA	NA	NA	NA	NA	NA	MIR3156-3,POTED	NA	NA	NA	NA	NA	NA	NA
Region59	TRAF3	TRAF3	TRAF3	TRAF3	TRAF3	TRAF3	TRAF3	TRAF3	TRAF3	BAG5,TRMT61A	BAG5,TRMT61A	MARK3	MARK3	MARK3	MARK3	MARK3	MARK3	BAG5,MARK3,TRMT61A	MARK3	MARK3	MARK3	MARK3	MARK3	MARK3	MARK3	MARK3	MARK3
Region590	NA	NA	NA	NA	NA	NA	NA	NA	NA	PTEN,RNLS	PTEN,RNLS	PTEN,RNLS	PTEN,RNLS	PTEN,RNLS	PTEN,RNLS	PTEN,RNLS	PTEN,RNLS	PTEN,RNLS	STAMBPL1	STAMBPL1	STAMBPL1	STAMBPL1	STAMBPL1	STAMBPL1	STAMBPL1	STAMBPL1	STAMBPL1
Region591	NA	NA	NA	NA	NA	NA	NA	NA	NA	FRMD4A	FRMD4A	FRMD4A	FRMD4A	FRMD4A	FRMD4A	FRMD4A	FRMD4A	FRMD4A	FRMD4A	FRMD4A	PRPF18	FRMD4A	FRMD4A	FRMD4A,PRPF18	FRMD4A	FRMD4A,PRPF18	FRMD4A
Region592	NA	NA	NA	NA	NA	NA	NA	NA	NA	NA	NA	NA	NA	NA	NA	NA	NA	NA	CCDC69	SYNPO	SYNPO	CCDC69	CCDC69	CCDC69	CCDC69	CCDC69	CCDC69
Region593	NA	NA	NA	NA	NA	NA	NA	NA	NA	NA	NA	NA	NA	NA	NA	NA	NA	NA	NA	LINC01091	LINC01091	LINC01091	LINC01091	NA	NA	NA	ANKRD50,LINC01091
Region594	KCNH8,SATB1	KCNH8,SATB1	KCNH8,SATB1	KCNH8,SATB1	KCNH8,SATB1	KCNH8,SATB1	KCNH8,SATB1	KCNH8,SATB1	KCNH8,SATB1	NA	NA	NA	NA	NA	NA	NA	NA	NA	NA	NA	NA	NA	KCNH8,SATB1	NA	NA	KCNH8,SATB1	NA
Region595	NA	NA	NA	NA	NA	NA	NA	NA	NA	LOC643542	LOC643542	LOC643542	LOC643542	NA	NA	NA	NA	NA	NA	NA	NA	NA	NA	NA	NA	NA	NA
Region596	NA	NA	NA	NA	NA	NA	NA	NA	NA	NA	AGBL1,LINC00052	AGBL1,LINC00052	AGBL1,LINC00052	AGBL1,LINC00052	NA	NA	NA	NA	NA	AGBL1	AGBL1	AGBL1	AGBL1	AGBL1	AGBL1	NA	NA
Region597	NA	NA	NA	NA	NA	NA	NA	NA	NA	NA	NA	NA	NA	NA	NA	NA	NA	NA	NA	LINC00320,TMPRSS15	NA	NA	NA	NA	NA	NA	NA
Region598	NA	NA	NA	NA	NA	NA	NA	NA	NA	NA	NA	NA	NA	NA	NA	NA	NA	NA	FIGN,GRB14	FIGN,GRB14	KCNH7	FIGN,GRB14	NA	NA	NA	NA	NA
Region599	NA	NA	NA	NA	NA	NA	NA	NA	NA	NA	NA	NA	NA	NA	NA	NA	NA	NA	TPK1	NA	NA	TPK1	TPK1	TPK1	TPK1	TPK1	TPK1
Region6	CLEC16A	CLEC16A	CLEC16A	CLEC16A	CLEC16A	CLEC16A	CLEC16A	CLEC16A	CLEC16A	LITAF	LITAF	LITAF	LITAF	LITAF	LITAF	LITAF	LITAF	LITAF	GSPT1	GSPT1	GSPT1	GSPT1	GSPT1	GSPT1	GSPT1	GSPT1	GSPT1
Region60	MPHOSPH9	MPHOSPH9	MPHOSPH9	MPHOSPH9	MPHOSPH9	MPHOSPH9	MPHOSPH9	MPHOSPH9	MPHOSPH9	CLIP1	CLIP1	CLIP1	CLIP1	CLIP1	CLIP1	CLIP1	CLIP1	CLIP1	NA	NA	NA	NA	NA	NA	NA	NA	NA
Region600	NA	NA	NA	NA	NA	NA	NA	NA	NA	NA	NA	NA	NA	NA	NA	NA	NA	NA	MIR3134	HSDL2	HSDL2	HSDL2	MIR3134	MIR3134	MIR3134	MIR3134	MIR3134
Region601	NA	NA	NA	NA	NA	NA	NA	NA	NA	NA	NA	NA	NA	NA	NA	NA	NA	NA	EYA3	EYA3	EYA3	EYA3	EYA3	EYA3	EYA3	EYA3	EYA3
Region602	NA	NA	NA	NA	NA	NA	NA	NA	NA	NA	NA	NA	NA	NA	NA	NA	NA	NA	C16orf72	C16orf72	C16orf72	C16orf72	C16orf72	C16orf72	C16orf72	C16orf72	C16orf72
Region603	NA	NA	NA	NA	NA	NA	NA	NA	NA	NA	NA	NA	NA	NA	NA	NA	NA	NA	COQ2,PLAC8	SEC31A	SEC31A	COQ2,PLAC8	COQ2,PLAC8	COQ2,PLAC8	COQ2,PLAC8,SEC31A	PLAC8	SEC31A
Region604	NA	NA	NA	NA	NA	NA	NA	NA	NA	MGMT,MKI67	FAM196A	FAM196A	FAM196A	MGMT,MKI67	NA	NA	NA	MGMT,MKI67	NA	FOXI2,NPS	FOXI2,NPS	FOXI2,MGMT,MKI67,NPS	FOXI2,MGMT,MKI67,NPS	NA	NA	NA	NA
Region605	NA	NA	NA	NA	NA	NA	NA	NA	NA	TCF7L2	TCF7L2	TCF7L2	TCF7L2	TCF7L2	TCF7L2	TCF7L2	TCF7L2	TCF7L2	VTI1A	TCF7L2	TCF7L2	TCF7L2	VTI1A	VTI1A	VTI1A	VTI1A	VTI1A
Region606	NA	NA	NA	NA	NA	NA	NA	NA	NA	NA	NA	NA	NA	NA	NA	NA	NA	NA	KLF4	RAD23B	RAD23B	RAD23B	RAD23B	RAD23B	RAD23B	RAD23B	KLF4
Region607	NA	NA	NA	NA	NA	NA	NA	NA	NA	CNOT1	CNOT1	CNOT1	CNOT1	CNOT1	CNOT1	CNOT1	CNOT1	CNOT1	GOT2	GOT2	GOT2	GOT2	GOT2	GOT2	GOT2	GOT2	GOT2
Region608	NA	NA	NA	NA	NA	NA	NA	NA	NA	NA	NA	NA	NA	NA	NA	NA	NA	NA	PRDM2	PRDM2	PRDM2	PRDM2	PRDM2	NA	PRDM2	NA	PRDM2
Region609	NA	NA	NA	NA	NA	NA	NA	NA	NA	NA	NA	NA	NA	NA	NA	NA	NA	NA	SNX29	SNX29	SNX29	SNX29	SNX29	SNX29	SNX29	SNX29	SNX29
Region61	PUS10	KIAA1841	KIAA1841	KIAA1841	PUS10	PUS10	PUS10	PUS10	PUS10	FLJ16341,PAPOLG	FLJ16341,PAPOLG	FLJ16341,PAPOLG	FLJ16341,PAPOLG	LINC01122,MIR4432	NA	NA	NA	NA	NA	NA	NA	NA	NA	NA	NA	NA	NA
Region610	NA	NA	NA	NA	NA	NA	NA	NA	NA	NA	NA	NA	NA	NA	NA	NA	NA	NA	C3orf56,TPRA1	MGLL	MGLL	MGLL	C3orf56,MGLL,TPRA1	NA	NA	NA	NA
Region611	NA	NA	NA	NA	NA	NA	NA	NA	NA	NA	NA	NA	NA	NA	NA	NA	NA	NA	GINS4	GINS4	GINS4	GINS4	GINS4	GINS4	ANK1,GINS4	GINS4	GINS4
Region612	NA	NA	NA	NA	NA	NA	NA	NA	NA	NA	NA	NA	NA	NA	NA	NA	NA	NA	APPL2	APPL2	APPL2	APPL2	APPL2	CKAP4,TCP11L2	CHST11	APPL2	CHST11
Region613	NA	NA	NA	NA	NA	NA	NA	NA	NA	NA	NA	NA	NA	NA	NA	NA	NA	NA	NA	CDH2,CHST9	CDH2,CHST9	CDH2,CHST9	CDH2,CHST9	NA	NA	NA	NA
Region614	NA	NA	NA	NA	NA	NA	NA	NA	NA	NA	NA	NA	NA	NA	NA	NA	NA	NA	COL6A3,COPS8	COL6A3	COL6A3	COL6A3	COL6A3	COL6A3,COPS8	COL6A3,COPS8	NA	COL6A3,COPS8
Region615	NA	NA	NA	NA	NA	NA	NA	NA	NA	NA	NA	NA	NA	NA	NA	NA	NA	NA	NA	LPHN2,NONE	NA	NA	NA	NA	NA	NA	NA
Region616	NA	NA	NA	NA	NA	NA	NA	NA	NA	DSCR4,KCNJ6	DSCR4,KCNJ6	DSCR4,KCNJ6	DSCR4,KCNJ6	DSCR4,KCNJ6	NA	NA	NA	NA	DYRK1A	DYRK1A	DYRK1A	DYRK1A	DYRK1A	DYRK1A	DYRK1A	DYRK1A	DYRK1A
Region617	JAZF1,JAZF1-AS1	JAZF1	JAZF1	JAZF1	JAZF1	NA	NA	NA	JAZF1-AS1	NA	NA	NA	NA	NA	NA	NA	NA	NA	CREB5	CREB5	CREB5	CREB5	CREB5	CREB5	NA	NA	NA
Region618	NA	NA	NA	NA	NA	NA	NA	NA	NA	NA	NA	NA	NA	NA	NA	NA	NA	NA	NA	TNIK	TNIK	TNIK	TNIK	TNIK	TNIK	TNIK	TNIK
Region619	NA	NA	NA	NA	NA	NA	NA	NA	NA	RAB38,TMEM135	NA	NA	CTSC	CTSC	RAB38,TMEM135	NA	NA	NA	CTSC,RAB38	CTSC,RAB38	RAB38	RAB38	CTSC,RAB38	NA	CTSC,RAB38	NA	CTSC,RAB38
Region62	CHST12	CHST12	CHST12	CHST12	CARD11,SDK1	CARD11,SDK1	CARD11,SDK1	CARD11,SDK1	CARD11,SDK1	NA	NA	NA	NA	NA	NA	NA	NA	NA	MAD1L1	MAD1L1	MAD1L1	MAD1L1	MAD1L1	MAD1L1	MAD1L1	MAD1L1	MAD1L1
Region620	NA	NA	NA	NA	NA	NA	NA	NA	NA	BRF1	BRF1	BRF1	BRF1	BRF1	BRF1	BRF1	BRF1	BRF1	NA	C14orf180,KIF26A	C14orf180,KIF26A	C14orf180,KIF26A	C14orf180,KIF26A	NA	NA	NA	NA
Region621	NA	NA	NA	NA	NA	NA	NA	NA	NA	NA	NA	NA	NA	NA	NA	NA	NA	NA	NA	NA	NA	LINC00470,METTL4	LINC00470,METTL4	NA	NA	NA	NA
Region622	NA	NA	NA	NA	NA	NA	NA	NA	NA	NA	NA	NA	NA	NA	NA	NA	NA	NA	TMEM68,XKR4	TMEM68,XKR4	NA	TMEM68,XKR4	TMEM68,XKR4	NA	NA	NA	NA
Region623	NA	NA	NA	NA	NA	NA	NA	NA	NA	NA	NA	NA	NA	NA	NA	NA	NA	NA	NBEA	NBEA	NBEA	NBEA	NBEA	NBEA	NBEA	NBEA	NBEA
Region624	NA	NA	NA	NA	NA	NA	NA	NA	NA	NA	NA	NA	NA	NA	NA	NA	NA	NA	DNAJB14	DNAJB14	DNAJB14	DNAJB14	DNAJB14	DNAJB14	DNAJB14	DNAJB14	DNAJB14
Region625	NA	NA	NA	NA	NA	NA	NA	NA	NA	NA	NA	NA	NA	NA	NA	NA	NA	NA	HDAC4,LOC150935	HDAC4,LOC150935	GPC1,OTOS	HDAC4,LOC150935	HDAC4,LOC150935	NA	NA	HDAC4,LOC150935	HDAC4,LOC150935
Region626	NA	NA	NA	NA	NA	NA	NA	NA	NA	NA	NA	NA	NA	NA	NA	NA	NA	NA	DYM	DYM	DYM	DYM	DYM	DYM	DYM	DYM	DYM
Region627	NA	NA	NA	NA	NA	NA	NA	NA	NA	LRRC41	LRRC41	LRRC41	LRRC41	LRRC41	NA	LRRC41	LRRC41	LRRC41	MKNK1	MKNK1	MKNK1	MKNK1	MKNK1	MKNK1	MKNK1	MKNK1	MKNK1
Region628	NA	NA	NA	NA	NA	NA	NA	NA	NA	CD59	CD59,FBXO3	CD59	CD59	CD59	CD59	CD59	CD59	CD59	CAPRIN1,LMO2	CAPRIN1,LMO2	CAPRIN1,LMO2	CAPRIN1,LMO2	CAPRIN1,LMO2	CAPRIN1,LMO2	CAPRIN1,LMO2	CAPRIN1,LMO2	CAPRIN1,LMO2
Region629	NA	NA	NA	NA	NA	NA	NA	NA	NA	TMPRSS3	TMPRSS3	TMPRSS3	TMPRSS3	TMPRSS3	TMPRSS3	TMPRSS3	TMPRSS3	TMPRSS3	PRDM15	PRDM15	PRDM15	PRDM15	PRDM15	PRDM15	PRDM15	PRDM15	PRDM15
Region63	ZNF746	ZNF746	ZNF746	ZNF746	ZNF746	ZNF746	ZNF746	ZNF746	ZNF746	GIMAP8	EZH2,PDIA4	GIMAP8	GIMAP8	GIMAP8	GIMAP8	GIMAP8	GIMAP8	GIMAP8	NA	NA	NA	NA	NA	NA	NA	NA	NA
Region630	NA	NA	NA	NA	NA	NA	NA	NA	NA	NA	NA	NA	NA	NA	NA	NA	NA	NA	NA	FBXO8,HAND2-AS1	FBXO8,HAND2-AS1	FBXO8,HAND2-AS1	FBXO8,HAND2-AS1	NA	NA	NA	NA
Region631	NA	NA	NA	NA	NA	NA	NA	NA	NA	ANTXR2	ANTXR2	LINC00989	ANTXR2	ANTXR2	ANTXR2	ANTXR2,PCAT4	NA	ANTXR2	ANTXR2	ANTXR2	PRDM8	ANTXR2	ANTXR2	PRDM8	PRDM8	PRDM8	PRDM8
Region632	NA	NA	NA	NA	NA	NA	NA	NA	NA	NA	NA	NA	NA	NA	NA	NA	NA	NA	NA	RIT2	NA	NA	NA	NA	NA	NA	NA
Region633	NA	NA	NA	NA	NA	NA	NA	NA	NA	NA	NA	NA	NA	NA	NA	NA	NA	NA	RDH13	RDH13	RDH13	RDH13	RDH13	RDH13	RDH13	RDH13	RDH13
Region634	NA	NA	NA	NA	NA	NA	NA	NA	NA	NA	NA	NA	NA	NA	NA	NA	NA	NA	CIDEA,TUBB6	CIDEA,TUBB6	CIDEA,TUBB6	CIDEA,TUBB6	CIDEA,TUBB6	CIDEA,TUBB6	CIDEA,TUBB6	CIDEA,TUBB6	CIDEA,TUBB6
Region635	NA	NA	NA	NA	NA	NA	NA	NA	NA	NA	NA	NA	NA	NA	NA	NA	NA	NA	NA	ELAVL2	NA	NA	NA	NA	NA	NA	NA
Region636	NA	NA	NA	NA	NA	NA	NA	NA	NA	NA	PWRN2	NA	NA	NA	NA	NA	NA	NA	NA	NA	NA	NA	NA	NA	NA	NA	NA
Region637	NA	NA	NA	NA	NA	NA	NA	NA	NA	C4orf32,PITX2	C4orf32,PITX2	C4orf32,PITX2	C4orf32,PITX2	NA	NA	NA	NA	NA	NA	C4orf32,PITX2	NA	NA	NA	C4orf32,PITX2	NA	NA	NA
Region638	NA	NA	NA	NA	NA	NA	NA	NA	NA	NA	NA	NA	NA	NA	NA	NA	NA	NA	NA	RALYL	NA	NA	NA	NA	NA	NA	NA
Region639	NA	NA	NA	NA	NA	NA	NA	NA	NA	NA	NA	NA	NA	NA	NA	NA	NA	NA	FAM160A2	FAM160A2	FAM160A2	FAM160A2	FAM160A2	FAM160A2	FAM160A2	FAM160A2	FAM160A2
Region64	RGS1	RGS1	RGS1	RGS1	RGS1	RGS1	RGS1	RGS1	RGS1	RGS1,RGS13	CDC73,NONE	RGS1,RGS13	CDC73,NONE	NA	CDC73,NONE	CDC73,NONE	CDC73,NONE	NA	NA	NA	NA	NA	NA	NA	NA	NA	NA
Region640	NA	NA	NA	NA	NA	NA	NA	NA	NA	NA	NA	NA	NA	NA	NA	NA	NA	NA	RFXAP,SERTM1	CSNK1A1L,LINC00547	CSNK1A1L,LINC00547	RFXAP,SERTM1	RFXAP,SERTM1	NA	RFXAP,SERTM1	NA	RFXAP,SERTM1
Region641	NA	NA	NA	NA	NA	NA	NA	NA	NA	NA	GRID2	GRID2	GRID2	NA	NA	NA	GRID2	NA	NA	NA	NA	GRID2	NA	NA	NA	NA	NA
Region642	NA	NA	NA	NA	NA	NA	NA	NA	NA	NA	NA	NA	NA	NA	NA	NA	NA	NA	NA	HTR1A,IPO11	NA	NA	HTR1A,IPO11	NA	NA	NA	NA
Region643	NA	NA	NA	NA	NA	NA	NA	NA	NA	NA	NA	NA	NA	NA	NA	NA	NA	NA	GOLGA3	GOLGA3	GOLGA3	GOLGA3	GOLGA3	GOLGA3	GOLGA3	GOLGA3	GOLGA3
Region644	NA	NA	NA	NA	NA	NA	NA	NA	NA	NA	TMEM132D	NA	NA	NA	NA	NA	NA	NA	NA	TMEM132D	NA	NA	NA	NA	NA	NA	NA
Region645	NA	NA	NA	NA	NA	NA	NA	NA	NA	NA	NA	NA	NA	NA	NA	NA	NA	NA	CD200	CD200	ATG3	ATG3	ATG3,BTLA	CD200	CD200	ATG3,BTLA	ATG3,BTLA
Region646	NA	NA	NA	NA	NA	NA	NA	NA	NA	NA	SOX5	SOX5	SOX5	NA	NA	NA	NA	NA	NA	BCAT1,LINC00477	NA	BCAT1,LINC00477	NA	NA	NA	NA	NA
Region647	NA	NA	NA	NA	NA	NA	NA	NA	NA	NALCN	NALCN	NALCN	NALCN-AS1	NALCN	NALCN	NALCN	NALCN	NALCN-AS1	NA	NALCN-AS1	NA	NALCN-AS1	NALCN-AS1	NA	NA	NA	NA
Region648	NA	NA	NA	NA	NA	NA	NA	NA	NA	NA	NA	NA	NA	NA	NA	NA	NA	NA	ARHGAP24	ARHGAP24	ARHGAP24	ARHGAP24	NA	NA	NA	NA	NA
Region649	NA	NA	NA	NA	NA	NA	NA	NA	NA	SLC35F5	SLC35F5	SLC35F5	SLC35F5	SLC35F5	SLC35F5	IL1RN	IL1F10,IL1RN,SLC35F5	SLC35F5	CBWD2,PAX8	CBWD2,PAX8	CBWD2,PAX8	CBWD2,PAX8	CBWD2,PAX8	CBWD2,PAX8	CBWD2,PAX8	CBWD2,PAX8	CBWD2,PAX8
Region65	TNFAIP8	TNFAIP8	TNFAIP8	TNFAIP8	TNFAIP8	TNFAIP8	TNFAIP8	TNFAIP8	TNFAIP8	NA	NA	NA	NA	NA	NA	NA	NA	NA	HSD17B4	HSD17B4	HSD17B4	HSD17B4	HSD17B4	HSD17B4	HSD17B4	HSD17B4	HSD17B4
Region650	NA	NA	NA	NA	NA	NA	NA	NA	NA	FDX1,RDX	FDX1,RDX	FDX1,RDX	FDX1,RDX	FDX1,RDX	FDX1,RDX	FDX1,RDX	NA	C11orf87,ZC3H12C	NA	NA	NA	NA	NA	NA	NA	NA	NA
Region651	NA	NA	NA	NA	NA	NA	NA	NA	NA	BOD1,CPEB4	ERGIC1	ERGIC1	BOD1,CPEB4	ERGIC1	BOD1,CPEB4	BOD1,CPEB4	BOD1,CPEB4,ERGIC1	ERGIC1	NA	NA	NA	NA	NA	NA	NA	NA	NA
Region652	NA	NA	NA	NA	NA	NA	NA	NA	NA	NA	NA	NA	NA	NA	NA	NA	NA	NA	POT1	POT1	POT1	POT1	POT1	POT1	POT1	POT1	POT1
Region653	NA	NA	NA	NA	NA	NA	NA	NA	NA	NA	NA	NA	NA	NA	NA	NA	NA	NA	NA	TENM2	NA	MAT2B,NONE	NA	NA	NA	NA	NA
Region654	SYPL1	SYPL1	SYPL1	SYPL1	SYPL1	SYPL1	SYPL1	SYPL1	SYPL1	NA	NA	NA	NA	NA	NA	NA	NA	NA	ATXN7L1	ATXN7L1	ATXN7L1	ATXN7L1	ATXN7L1	CCDC71L,NAMPT	ATXN7L1	ATXN7L1	ATXN7L1
Region655	UBE2D3	UBE2D3	UBE2D3	UBE2D3	UBE2D3	UBE2D3	UBE2D3	UBE2D3	UBE2D3	FAM219A	FAM219A	FAM219A	FAM219A	FAM219A	IL11RA	FAM219A,GALT,SIGMAR1	GALT,SIGMAR1	FAM219A	NA	NA	NA	NA	NA	NA	NA	NA	NA
Region656	NA	NA	NA	NA	NA	NA	NA	NA	NA	NA	NA	NA	NA	NA	NA	NA	NA	NA	NA	AGAP1	AGAP1	SH3BP4	SH3BP4	AGAP1,SH3BP4	AGAP1,SH3BP4	NA	NA
Region657	NA	NA	NA	NA	NA	NA	NA	NA	NA	NA	NA	NA	NA	NA	NA	NA	NA	NA	GBE1,NONE	GBE1	NA	NA	NA	NA	NA	NA	NA
Region658	NA	NA	NA	NA	NA	NA	NA	NA	NA	NA	NA	NA	NA	NA	NA	NA	NA	NA	NA	DAOA-AS1,MIR548AS	NA	NA	NA	NA	NA	NA	NA
Region659	NA	NA	NA	NA	NA	NA	NA	NA	NA	NA	NA	NA	NA	NA	NA	NA	NA	NA	CLDN5	CLDN5	CLDN5	CLDN5	CLDN5	LINC00895,SEPT5	2016-09-05	LINC00895,SEPT5	LINC00895,SEPT5
Region66	MALT1	MALT1	MALT1	MALT1	MALT1	MALT1	MALT1	MALT1	MALT1	ALPK2	ALPK2	CCBE1	ALPK2	ALPK2	ALPK2	ALPK2	ALPK2	ALPK2	NEDD4L	NEDD4L	NEDD4L	NEDD4L	NEDD4L	NA	NA	NA	NA
Region660	NA	NA	NA	NA	NA	NA	NA	NA	NA	NA	CDH8,NONE	NA	NA	NA	NA	NA	NA	NA	NA	CDH8,NONE	CDH8,NONE	CDH8,NONE	NA	NA	NA	NA	NA
Region661	NA	NA	NA	NA	NA	NA	NA	NA	NA	NA	NA	NA	NA	NA	NA	NA	NA	NA	MCM7	MCM7	MCM7	MCM7	MCM7	MCM7	MCM7	MCM7	MCM7
Region662	NA	NA	NA	NA	NA	NA	NA	NA	NA	NA	NA	NA	NA	NA	NA	NA	NA	NA	NA	LRRC4C,NONE	NA	NA	NA	NA	NA	NA	NA
Region663	NA	NA	NA	NA	NA	NA	NA	NA	NA	NA	NA	NA	NA	NA	NA	NA	NA	NA	NA	NA	NA	NA	NA	NA	NA	NA	NA
Region664	NA	NA	NA	NA	NA	NA	NA	NA	NA	IFNG-AS1	IFNG	IFNG	IFNG	IFNG-AS1	IFNG,IFNG-AS1	DYRK2,IFNG-AS1	IFNG-AS1	DYRK2,IFNG-AS1	NA	MDM1,RAP1B	MDM1,RAP1B	MDM1,RAP1B	NA	NA	NA	NA	NA
Region665	NA	NA	NA	NA	NA	NA	NA	NA	NA	EXOC2	EXOC2	EXOC2	EXOC2	EXOC2	EXOC2	EXOC2	EXOC2	EXOC2	FOXF2,FOXQ1	FOXF2,FOXQ1	FOXF2,FOXQ1	FOXF2,FOXQ1	FOXF2,FOXQ1	FOXF2,FOXQ1	FOXF2,FOXQ1	FOXF2,FOXQ1	FOXF2,FOXQ1
Region666	NA	NA	NA	NA	NA	NA	NA	NA	NA	HMGN2,RPS6KA1	HMGN2,RPS6KA1	HMGN2,RPS6KA1	HMGN2,RPS6KA1	HMGN2,RPS6KA1	NA	NA	NA	NA	RPS6KA1	RPS6KA1	RPS6KA1	RPS6KA1	RPS6KA1	RPS6KA1	RPS6KA1	RPS6KA1	RPS6KA1
Region667	NA	NA	NA	NA	NA	NA	NA	NA	NA	NA	NA	NA	NA	NA	NA	NA	NA	NA	NA	SEMA3A	SEMA3A	SEMA3A	NA	NA	NA	NA	NA
Region668	NA	NA	NA	NA	NA	NA	NA	NA	NA	NA	OR5M11,OR5M8,OR8U1,OR8U8	NA	NA	NA	NA	NA	NA	NA	APLNR,TNKS1BP1	APLNR,TNKS1BP1	APLNR,TNKS1BP1	APLNR,TNKS1BP1	APLNR,TNKS1BP1	APLNR,TNKS1BP1	APLNR,TNKS1BP1	APLNR,TNKS1BP1	APLNR,TNKS1BP1
Region669	NA	NA	NA	NA	NA	NA	NA	NA	NA	NA	NA	NA	NA	NA	NA	NA	NA	NA	PTGES,TOR1B	NCS1	PTGES,TOR1B	PTGES,TOR1B	NCS1	NA	NCS1	NA	NA
Region67	IFITM3	IFITM3	IFITM3	IFITM3	IFITM3	IFITM3	IFITM3	IFITM3	IFITM3	NA	NA	NA	NA	NA	NA	NA	NA	NA	PTDSS2	PTDSS2	PTDSS2	PTDSS2	RNH1	RNH1	PTDSS2	RNH1	PTDSS2
Region670	NA	NA	NA	NA	NA	NA	NA	NA	NA	NA	NA	NA	NA	NA	NA	NA	NA	NA	LOC100500773,LOC100616530	LOC100500773,LOC100616530	LOC100500773,LOC100616530	LOC100500773,LOC100616530	LOC100500773,LOC100616530	LOC100500773,LOC100616530	NA	NA	NA
Region671	NA	NA	NA	NA	NA	NA	NA	NA	NA	NA	NA	NA	NA	NA	NA	NA	NA	NA	NA	PTPRT	PTPRT	PTPRT	NA	NA	NA	NA	NA
Region672	NA	NA	NA	NA	NA	NA	NA	NA	NA	BBS4	BBS4	BBS4	BBS4	BBS4	BBS4	BBS4	BBS4	BBS4	C15orf60	C15orf60	C15orf60	C15orf60	C15orf60	C15orf60,HCN4	C15orf60	NA	NA
Region673	NA	NA	NA	NA	NA	NA	NA	NA	NA	NA	NA	NA	NA	NA	NA	NA	NA	NA	XYLT1	XYLT1	XYLT1	XYLT1	XYLT1	XYLT1	XYLT1	XYLT1	XYLT1
Region674	NA	NA	NA	NA	NA	NA	NA	NA	NA	IL33,RANBP6,UHRF2	TPD52L3,UHRF2	IL33,RANBP6	IL33,RANBP6	UHRF2	IL33,RANBP6,TPD52L3	NA	NA	IL33,RANBP6,UHRF2	KDM4C	KDM4C	KDM4C	KDM4C	KDM4C	KDM4C	KDM4C	KDM4C	KDM4C
Region675	NA	NA	NA	NA	NA	NA	NA	NA	NA	PIK3R1,SLC30A5	PIK3R1,SLC30A5	PIK3R1,SLC30A5	PIK3R1,SLC30A5	PIK3R1,SLC30A5	PIK3R1,SLC30A5	NA	NA	NA	CCDC125	CCDC125	CCDC125,CCNB1	CCDC125	CCDC125	CCDC125	CCDC125	CCDC125,CDK7,PIK3R1,SLC30A5	CCDC125
Region676	NA	NA	NA	NA	NA	NA	NA	NA	NA	NA	NA	NA	NA	NA	NA	NA	NA	NA	RTN4	RTN4	RTN4	RTN4	RTN4	RTN4	RTN4	RTN4	RTN4
Region677	NA	NA	NA	NA	NA	NA	NA	NA	NA	ELOVL5,GCLC	ELOVL5,GCLC	ELOVL5,GCLC	ELOVL5,GCLC	ELOVL5,GCLC	ELOVL5,GCLC	ELOVL5,GCLC	ELOVL5,GCLC	ELOVL5,GCLC	ELOVL5,GCM1	GCLC,KLHL31	GCLC,KLHL31	ELOVL5,GCM1	ELOVL5,GCM1	ELOVL5,GCM1	ELOVL5,GCM1	ELOVL5,GCM1	ELOVL5,GCM1
Region678	NA	NA	NA	NA	NA	NA	NA	NA	NA	NA	NA	NA	NA	NA	NA	NA	NA	NA	CNTNAP3,FAM201A	CNTNAP3,FAM201A	CNTNAP3,FAM201A	CNTNAP3,FAM201A	CNTNAP3,FAM201A	CNTNAP3,FAM201A	NA	NA	CNTNAP3,FAM201A
Region679	NA	NA	NA	NA	NA	NA	NA	NA	NA	NA	NA	NA	NA	NA	NA	NA	NA	NA	NA	THEG5,ZNF507	NA	THEG5,ZNF507	THEG5,ZNF507	NA	NA	NA	NA
Region68	LRRC31	MYNN	MYNN	MYNN	MYNN	ACTRT3,MYNN	MYNN	MYNN	MYNN	NA	NA	NA	NA	NA	NA	NA	NA	NA	NA	MECOM	MECOM	MECOM	MECOM	MECOM	MECOM	NA	MECOM
Region680	NA	NA	NA	NA	NA	NA	NA	NA	NA	NA	NA	NA	NA	NA	NA	NA	NA	NA	NA	NONE,TENM2	NA	NA	NA	NA	NA	NA	NA
Region681	NA	NA	NA	NA	NA	NA	NA	NA	NA	NA	NA	NA	NA	NA	NA	NA	NA	NA	NA	CNTN4,CNTN6	NA	NA	NA	NA	NA	NA	NA
Region682	NA	NA	NA	NA	NA	NA	NA	NA	NA	NA	E2F7,NAV3	E2F7,NAV3	E2F7,NAV3	E2F7,NAV3	NA	NA	NA	NA	NA	NA	NA	NA	NA	NA	NA	NA	NA
Region683	NA	NA	NA	NA	NA	NA	NA	NA	NA	NA	NA	NA	NA	NA	NA	NA	NA	NA	SPTY2D1,TMEM86A	NAV2	CSRP3	MRGPRX2,ZDHHC13	SPTY2D1,TMEM86A	NAV2	SPTY2D1,TMEM86A	MRGPRX2,SPTY2D1,TMEM86A,ZDHHC13	NAV2
Region684	NA	NA	NA	NA	NA	NA	NA	NA	NA	NA	NA	NA	NA	NA	NA	NA	NA	NA	COPB2,MRPS22,SLC25A36	CLSTN2	CLSTN2	CLSTN2	CLSTN2	NA	NA	NA	NA
Region685	NA	NA	NA	NA	NA	NA	NA	NA	NA	AP1G1	AP1G1	AP1G1	AP1G1	AP1G1	AP1G1	AP1G1	AP1G1	AP1G1	NA	NA	NA	NA	NA	NA	NA	NA	NA
Region686	NA	NA	NA	NA	NA	NA	NA	NA	NA	NA	NA	NA	NA	NA	NA	NA	NA	NA	NEK6	NEK6	NEK6	NEK6	PSMB7	PSMB7	NEK6	NEK6	NEK6
Region687	NA	NA	NA	NA	NA	NA	NA	NA	NA	DIP2B	DIP2B	DIP2B	DIP2B	DIP2B	DIP2B	DIP2B	DIP2B	DIP2B	NR4A1	SLC4A8	SCN8A	SLC4A8	SLC4A8	SLC4A8	SLC4A8	SLC4A8	SLC4A8
Region688	NA	NA	NA	NA	NA	NA	NA	NA	NA	ALG10,NONE,SYT10	SYT10	ALG10,NONE	SYT10	SYT10	SYT10	SYT10	NA	SYT10	NA	NA	NA	NA	NA	NA	NA	NA	NA
Region689	NA	NA	NA	NA	NA	NA	NA	NA	NA	PPP2R2A	PPP2R2A	EBF2	PPP2R2A	PPP2R2A	PPP2R2A	PPP2R2A	PPP2R2A	PPP2R2A	NA	EBF2	EBF2	EBF2	EBF2	NA	EBF2	NA	NA
Region69	MAP3K14	MAP3K14	MAP3K14	MAP3K14	MAP3K14	MAP3K14	MAP3K14	MAP3K14	MAP3K14	NA	NA	NA	NA	NA	NA	NA	NA	NA	NMT1,PLCD3	NMT1,PLCD3	NMT1,PLCD3	NMT1,PLCD3	NMT1,PLCD3	NA	NMT1,PLCD3	MAPT-AS1	NMT1,PLCD3
Region690	NA	NA	NA	NA	NA	NA	NA	NA	NA	MLLT10	MLLT10	MLLT10	MLLT10	MLLT10	MLLT10	MLLT10	MLLT10	MLLT10	PIP4K2A	PIP4K2A	PIP4K2A	PIP4K2A	PIP4K2A	PIP4K2A	PIP4K2A	PIP4K2A	PIP4K2A
Region691	NA	NA	NA	NA	NA	NA	NA	NA	NA	TAB2,UST	TAB2,UST	TAB2,UST	TAB2,UST	TAB2,UST	TAB2,UST	TAB2,UST	TAB2,UST	TAB2,UST	PPP1R14C,ULBP3	PPP1R14C,ULBP3	PPP1R14C,ULBP3	PPP1R14C,ULBP3	PPP1R14C,ULBP3	ULBP1	PPP1R14C,ULBP3	RAET1K	PPP1R14C,ULBP3
Region692	NA	NA	NA	NA	NA	NA	NA	NA	NA	BCL2L13	BCL2L13	BCL2L13	BCL2L13	BCL2L13	BCL2L13	BCL2L13	BCL2L13	BCL2L13	NA	CECR2	CECR2	CECR3	CECR3	CECR2	CECR3	NA	CECR2
Region693	NA	NA	NA	NA	NA	NA	NA	NA	NA	NA	NA	NA	NA	NA	NA	NA	NA	NA	NCKAP1	PDE1A	PDE1A	PDE1A	PPP1R1C	PDE1A	PDE1A	NUP35	NCKAP1
Region694	UBE2D3	UBE2D3	NA	UBE2D3	UBE2D3	NA	NA	NA	UBE2D3	ARID4A	ARID4A	ARID4A	ARID4A	ARID4A	ARID4A	ARID4A	ARID4A	ARID4A	DAAM1,DACT1	DAAM1,DACT1	DAAM1,DACT1	DAAM1,DACT1	DAAM1,DACT1	DAAM1,DACT1	DAAM1,DACT1	DAAM1,DACT1	DAAM1,DACT1
Region695	NA	NA	NA	NA	NA	NA	NA	NA	NA	A3GALT2	PHC2	PHC2	PHC2	A3GALT2	PHC2	A3GALT2	PHC2	A3GALT2	NA	NA	NA	NA	NA	NA	NA	NA	NA
Region696	NA	NA	NA	NA	NA	NA	NA	NA	NA	NA	NA	NA	NA	NA	NA	NA	NA	NA	IRX5,IRX6	IRX5,IRX6	IRX5,IRX6	IRX5,IRX6	IRX5,IRX6	NA	NA	NA	NA
Region697	NA	NA	NA	NA	NA	NA	NA	NA	NA	NA	NA	NA	NA	NA	NA	NA	NA	NA	PTPRU	PTPRU	PTPRU	MATN1	MATN1	PTPRU	MATN1	PTPRU	PTPRU
Region698	NA	NA	NA	NA	NA	NA	NA	NA	NA	C1orf140,HLX	C1orf140,HLX	C1orf140,HLX	C1orf140,HLX	DDHD1,MIR5580	NA	NA	NA	NA	HHIPL2	HHIPL2	DUSP10	DUSP10	HHIPL2	HHIPL2	HHIPL2	DUSP10	HHIPL2
Region699	NA	NA	NA	NA	NA	NA	NA	NA	NA	NA	NA	NA	NA	NA	NA	NA	NA	NA	NA	BRINP1,TLR4	BRINP1,TLR4	NA	NA	NA	NA	NA	NA
Region7	DAB2,PTGER4	DAB2,PTGER4	DAB2,PTGER4	DAB2,PTGER4	DAB2,PTGER4	DAB2,PTGER4	DAB2,PTGER4	DAB2,PTGER4	DAB2,PTGER4	TTC33	TTC33	TTC33	TTC33	TTC33	TTC33	TTC33	TTC33	TTC33	NA	NA	NA	NA	NA	NA	NA	NA	NA
Region70	IQGAP1	IQGAP1	IQGAP1	IQGAP1	IQGAP1	IQGAP1	IQGAP1	IQGAP1	IQGAP1	NA	NA	NA	NA	NA	NA	NA	NA	NA	AP3S2	C15orf38-AP3S2	C15orf38-AP3S2	C15orf38-AP3S2	AP3S2	AP3S2	AP3S2	AP3S2	AP3S2
Region700	NA	NA	NA	NA	NA	NA	NA	NA	NA	VAV2	VAV2	VAV2	VAV2	VAV2	VAV2	VAV2	NA	NA	NA	TMEM8C	TMEM8C	TMEM8C	TMEM8C	NA	NA	NA	NA
Region701	NA	NA	NA	NA	NA	NA	NA	NA	NA	HES1,LOC647323	HES1,LOC647323	HES1,LOC647323	HES1,LOC647323	HES1,LOC647323	HES1,LOC647323	HES1,LOC647323	NA	HES1,LOC647323	HES1,LINC00887	HES1,LINC00887	HES1,LINC00887	HES1,LINC00887	HES1,LINC00887	NA	HES1,LINC00887	NA	HES1,LINC00887
Region702	NA	NA	NA	NA	NA	NA	NA	NA	NA	NA	NA	NA	NA	NA	NA	NA	NA	NA	NA	FMN2	FMN2	FMN2,RPS7P5	FMN2,RPS7P5	NA	NA	NA	NA
Region703	NA	NA	NA	NA	NA	NA	NA	NA	NA	NA	NA	NA	NA	NA	NA	NA	NA	NA	ITGB5	ITGB5	ITGB5	ITGB5	ITGB5	ITGB5	ITGB5	NA	ITGB5
Region704	NA	NA	NA	NA	NA	NA	NA	NA	NA	GC,SLC4A4	GC,SLC4A4	GC,SLC4A4	GC,SLC4A4	GC,SLC4A4	NA	NA	NA	NA	SLC4A4	GC,SLC4A4	SLC4A4	GC,SLC4A4	GC,SLC4A4	NA	NA	GC,SLC4A4	NA
Region705	NA	NA	NA	NA	NA	NA	NA	NA	NA	NA	NA	NA	NA	NA	NA	NA	NA	NA	NA	NA	NA	NA	NA	NA	NA	NA	NA
Region706	NA	NA	NA	NA	NA	NA	NA	NA	NA	TTC5	TTC5	TTC5	TTC5	TTC5	TTC5	TTC5	TTC5	TTC5	NA	OR11H4,OR11H6	NA	NA	NA	NA	NA	NA	NA
Region707	NA	NA	NA	NA	NA	NA	NA	NA	NA	NA	NA	NA	NA	NA	NA	NA	NA	NA	NA	NA	PARD3B	NA	ICOS,PARD3B	PARD3B	PARD3B	NA	NA
Region708	NA	NA	NA	NA	NA	NA	NA	NA	NA	NA	COL18A1,LINC00316	COL18A1,LINC00316	COL18A1,LINC00316	COL18A1,LINC00316	NA	COL18A1,LINC00316	NA	COL18A1,LINC00316	LINC00162,SSR4P1	LINC00162,SSR4P1	LINC00162,SSR4P1	LINC00162,SSR4P1	LINC00162,SSR4P1	NA	LINC00162,SSR4P1	NA	LINC00162,SSR4P1
Region709	NA	NA	NA	NA	NA	NA	NA	NA	NA	NA	LINC00410	NA	NA	NA	NA	NA	NA	NA	NA	NA	NA	NA	NA	NA	NA	NA	NA
Region71	DYNLRB2	DYNLRB2	WWOX	DYNLRB2	WWOX	MAF	WWOX	WWOX	DYNLRB2,MAF	MAF,WWOX	MAF,WWOX	MAF,WWOX	MAF,WWOX	MAF,WWOX	NA	NA	NA	NA	WWOX	MAF	WWOX	WWOX	WWOX	WWOX	WWOX	WWOX	WWOX
Region710	NA	NA	NA	NA	NA	NA	NA	NA	NA	NA	C5orf38,LINC01019	NA	NA	C5orf38,LINC01019	NA	NA	NA	NA	NA	IRX2,IRX4	IRX2,IRX4	IRX2,IRX4	IRX2,IRX4	NA	NA	NA	NA
Region711	NA	NA	NA	NA	NA	NA	NA	NA	NA	NA	NA	NA	NA	NA	NA	NA	NA	NA	MIR3134	MIR3134	MIR3134	MIR3134	MIR3134	MIR3134	MIR3134	MIR3134	MIR3134
Region712	NA	NA	NA	NA	NA	NA	NA	NA	NA	MPEG1	DTX4	DTX4	MPEG1	DTX4	NA	NA	NA	MPEG1	OOSP2,TCN1	NA	NA	NA	OOSP2,TCN1	NA	OOSP2,TCN1	OOSP2,TCN1	NA
Region713	NA	NA	NA	NA	NA	NA	NA	NA	NA	NA	NA	NA	NA	NA	NA	NA	NA	NA	CBLL1,SLC26A4	CBLL1	SLC26A4	SLC26A4	SLC26A4	SLC26A4	NA	NA	CBLL1
Region714	NA	NA	NA	NA	NA	NA	NA	NA	NA	NA	NA	NA	NA	NA	NA	NA	NA	NA	LINC00276	NBAS	LINC00276,NBAS	LINC00276	LINC00276	NA	NBAS	NA	NBAS
Region715	NA	NA	NA	NA	NA	NA	NA	NA	NA	NA	NA	NA	NA	NA	NA	NA	NA	NA	NA	NA	GPC5	NA	NA	NA	NA	NA	NA
Region716	NA	NA	NA	NA	NA	NA	NA	NA	NA	CERS3	SPATA41	CERS3	SPATA41	SPATA41	CERS3,SPATA41	NA	NA	NA	PCSK6	PCSK6	PCSK6	PCSK6	PCSK6	NA	PCSK6	NA	PCSK6
Region717	NA	NA	NA	NA	NA	NA	NA	NA	NA	CETN3,MIR3660	CETN3,MIR3660	NA	CETN3,MIR3660	CETN3,MIR3660	CETN3,MIR3660	NA	NA	CETN3,MIR3660	MEF2C-AS1,MIR3660	MEF2C-AS1,MIR3660	NA	NA	NA	NA	NA	NA	NA
Region718	NA	NA	NA	NA	NA	NA	NA	NA	NA	NA	NA	NA	NA	NA	NA	NA	NA	NA	C12orf74,CLLU1	C12orf74,CLLU1	C12orf74,CLLU1	C12orf74,CLLU1	C12orf74,CLLU1	C12orf74,CLLU1	C12orf74,CLLU1	C12orf74,CLLU1	C12orf74,CLLU1
Region719	NA	NA	NA	NA	NA	NA	NA	NA	NA	NA	NA	NA	NA	NA	NA	NA	NA	NA	LINC00473,PDE10A	PDE10A	PDE10A	LINC00473,PDE10A	C6orf118,QKI	LINC00473,PDE10A	LINC00473,PDE10A	NA	LINC00473,PDE10A
Region72	BATF	FLVCR2	FLVCR2	BATF	BATF	BATF	BATF	BATF	BATF	NA	NA	NA	NA	NA	NA	NA	NA	NA	TTLL5	TTLL5	TTLL5	JDP2	TTLL5	BATF,JDP2,TTLL5	BATF,JDP2,TTLL5	BATF,JDP2	TTLL5
Region720	NA	NA	NA	NA	NA	NA	NA	NA	NA	NA	CTNNA2,LOC1720	CTNNA2,LOC1720	NA	NA	NA	NA	NA	NA	NA	NA	NA	NA	NA	NA	NA	NA	NA
Region721	NA	NA	NA	NA	NA	NA	NA	NA	NA	NA	LRP1B	NA	NA	NA	NA	NA	NA	NA	NA	NA	NA	NA	NA	NA	NA	NA	NA
Region722	NA	NA	NA	NA	NA	NA	NA	NA	NA	ERCC6	ERCC6	ERCC6	ERCC6	ERCC6	ERCC6	ERCC6	ERCC6,ERCC6-PGBD3	ERCC6	CHAT	C10orf53	C10orf53	CHAT	C10orf53	C10orf53,CHAT	C10orf53	C10orf53,CHAT	NA
Region723	NA	NA	NA	NA	NA	NA	NA	NA	NA	NA	NA	NA	NA	NA	NA	NA	NA	NA	CDH6,NONE	PDZD2	NPR3	NPR3	PDZD2	CDH6,NONE	NA	NA	NA
Region724	NA	NA	NA	NA	NA	NA	NA	NA	NA	NA	LINC00290,LINC01098	NA	NA	NA	NA	NA	NA	NA	NA	NA	NA	NA	NA	NA	NA	NA	NA
Region725	NA	NA	NA	NA	NA	NA	NA	NA	NA	NA	NA	NA	NA	NA	NA	NA	NA	NA	EMC2	EMC2	EMC2	EMC2	EMC2	EMC2	EMC2	EMC2	EMC2
Region726	NA	NA	NA	NA	NA	NA	NA	NA	NA	NA	NA	NA	NA	NA	NA	NA	NA	NA	NA	CSMD1	CSMD1	CSMD1	CSMD1	NA	NA	NA	NA
Region727	NA	NA	NA	NA	NA	NA	NA	NA	NA	EN1,INSIG2,SCTR	SCTR	SCTR	SCTR	SCTR	EN1,INSIG2,SCTR	SCTR	EN1,INSIG2	EN1,INSIG2,SCTR	NA	NA	NA	NA	NA	NA	NA	NA	NA
Region728	NA	NA	NA	NA	NA	NA	NA	NA	NA	NA	NA	NA	NA	NA	NA	NA	NA	NA	NA	CPA6	PREX2	CPA6	PREX2	NA	PREX2	NA	CPA6
Region729	NA	NA	NA	NA	NA	NA	NA	NA	NA	NA	NA	NA	NA	FMO4,PRRC2C	NA	NA	NA	NA	NA	NA	NA	NA	NA	NA	NA	NA	NA
Region73	NA	NA	NA	NA	NA	NA	NA	NA	NA	PREX1	PREX1	PREX1	PREX1	PREX1	PREX1	PREX1	PREX1	PREX1	LINC00494,SULF2	LINC00494,SULF2	LINC00494,SULF2	LINC00494,SULF2	LINC00494,SULF2	NA	NA	NA	NA
Region730	NA	NA	NA	NA	NA	NA	NA	NA	NA	TDG	TDG	TDG	TDG	TDG	TDG	TDG	TDG	TDG	TXNRD1	TXNRD1	TXNRD1	NA	NFYB	NA	NA	NA	TXNRD1
Region731	NA	NA	NA	NA	NA	NA	NA	NA	NA	LOC284751,PTPN1	B4GALT5	LOC284751,PTPN1	LOC284751,PTPN1	B4GALT5	B4GALT5	B4GALT5	B4GALT5	B4GALT5	NA	NA	NA	NA	NA	NA	NA	NA	NA
Region732	NA	NA	NA	NA	NA	NA	NA	NA	NA	NA	NA	NA	NA	NA	NA	NA	NA	NA	NA	LINC01060	LINC01060	NA	NA	NA	NA	NA	NA
Region733	NA	NA	NA	NA	NA	NA	NA	NA	NA	NA	NA	NA	NA	NA	NA	NA	NA	NA	ERICH1-AS1,LOC286083	ERICH1-AS1,LOC286083	NA	ERICH1-AS1,LOC286083	ERICH1-AS1,LOC286083	NA	NA	NA	NA
Region734	NA	NA	NA	NA	NA	NA	NA	NA	NA	NA	ANKRD30A,FZD8	ANKRD30A,FZD8	NA	NA	NA	NA	NA	NA	NA	ANKRD30A,FZD8	ANKRD30A,FZD8	ANKRD30A,FZD8	NA	NA	NA	NA	NA
Region735	NA	NA	NA	NA	NA	NA	NA	NA	NA	ST3GAL4	ST3GAL4	ST3GAL4	ST3GAL4	ST3GAL4	NA	NA	NA	NA	NA	KIRREL3	KIRREL3	KIRREL3	KIRREL3	NA	NA	NA	KIRREL3
Region736	NA	NA	NA	NA	NA	NA	NA	NA	NA	DDHD1,MIR5580	DDHD1,MIR5580	DDHD1,MIR5580	DDHD1,MIR5580	DDHD1,MIR5580	DDHD1,MIR5580	DDHD1,MIR5580	DDHD1,MIR5580	DDHD1,MIR5580	DDHD1,MIR5580	DDHD1,MIR5580	DDHD1,MIR5580	DDHD1,MIR5580	DDHD1,MIR5580	NA	NA	NA	NA
Region737	NA	NA	NA	NA	NA	NA	NA	NA	NA	NA	NA	NA	NA	NA	NA	NA	NA	NA	NA	GRIA1,NMUR2	GRIA1,NMUR2	GRIA1,NMUR2	GRIA1,NMUR2	NA	NA	NA	NA
Region738	NA	NA	NA	NA	NA	NA	NA	NA	NA	NA	NA	NA	NA	NA	NA	NA	NA	NA	TP73	LOC284661,LOC728716	TP73	TP73	LOC284661,LOC728716	TP73	TP73	NA	TP73
Region739	NA	NA	NA	NA	NA	NA	NA	NA	NA	TK2	TK2	TK2	TK2	TK2	NA	TK2	NA	TK2	NA	NA	CDH5,LINC00922	CDH5,LINC00922	NA	NA	NA	NA	NA
Region74	GDPD3	GDPD3	GDPD3	GDPD3	GDPD3	PPP4C	GDPD3	GDPD3	GDPD3	ZNF668	ZNF668	ZNF668	ZNF668	ZNF668	ZNF668	ZNF668	ZNF668	STX4,ZNF668	ZNF48,ZNF771	ZNF48,ZNF771	ZNF48,ZNF771	ZNF48,ZNF771	ZNF48,ZNF771	NA	ZNF48,ZNF771	ZNF48,ZNF771	NA
Region740	NA	NA	NA	NA	NA	NA	NA	NA	NA	NA	NA	DIO2,NRXN3	NA	DIO2-AS1	NA	NA	NA	NA	NA	NRXN3	NRXN3	NA	NA	NA	NA	NA	NA
Region741	NA	NA	NA	NA	NA	NA	NA	NA	NA	NRG1	NRG1	NRG1	NRG1	NRG1	NA	NA	NRG1	NA	NRG1	WRN	NRG1	NRG1	NRG1	NA	NA	NA	NA
Region742	NA	NA	NA	NA	NA	NA	NA	NA	NA	USP48	USP48	USP48	USP48	USP48	USP48	USP48	USP48	USP48	CELA3B,HSPG2	LINC00339	HSPG2	CELA3B	HSPG2	CELA3B,HSPG2	CELA3B,HSPG2	CELA3B,HSPG2	CELA3B,HSPG2
Region743	NA	NA	NA	NA	NA	NA	NA	NA	NA	NA	MIR548G	MIR548G	C3orf26	MIR548G	MIR548G	NA	NA	NA	NA	NA	NA	NA	NA	NA	NA	NA	NA
Region744	NA	NA	NA	NA	NA	NA	NA	NA	NA	NA	ALDH7A1	ALDH7A1	ALDH7A1	NA	NA	NA	NA	NA	GRAMD3,ZNF608	GRAMD3	ALDH7A1,GRAMD3	NA	ALDH7A1,GRAMD3	ALDH7A1,GRAMD3	ALDH7A1,GRAMD3	NA	NA
Region745	NA	NA	NA	NA	NA	NA	NA	NA	NA	NA	NA	NA	NA	NA	NA	NA	NA	NA	DIP2C	DIP2C	DIP2C	DIP2C	DIP2C	NA	NA	NA	DIP2C
Region746	NA	NA	NA	NA	NA	NA	NA	NA	NA	NA	NA	NA	NA	NA	NA	NA	NA	NA	NA	NA	NA	NA	NA	NA	NA	NA	NA
Region747	NA	NA	NA	NA	NA	NA	NA	NA	NA	C2CD4B,MGC15885	C2CD4B,MGC15885	C2CD4B,MGC15885	C2CD4B,MGC15885	C2CD4B,MGC15885	C2CD4B,MGC15885	NA	NA	NA	C2CD4B,MGC15885	C2CD4B,MGC15885	C2CD4B,MGC15885	C2CD4B,MGC15885	C2CD4B,MGC15885	C2CD4B,MGC15885	C2CD4B,MGC15885	C2CD4B,MGC15885	C2CD4B,MGC15885
Region748	NA	NA	NA	NA	NA	NA	NA	NA	NA	NA	NA	NA	NA	NA	NA	NA	NA	NA	LRP2	LRP2	LRP2	LRP2	LRP2	LRP2	NA	NA	NA
Region749	NA	NA	NA	NA	NA	NA	NA	NA	NA	NA	NA	NA	NA	NA	NA	NA	NA	NA	ST6GALNAC5	ST6GALNAC5	ST6GALNAC3	ST6GALNAC5	ST6GALNAC5	NA	NA	NA	NA
Region75	C7orf72,IKZF1	C7orf72,IKZF1	C7orf72,IKZF1	C7orf72,IKZF1	C7orf72,IKZF1	C7orf72,IKZF1	C7orf72,IKZF1	C7orf72,IKZF1	C7orf72,IKZF1	GRB10	GRB10	GRB10	GRB10	GRB10	GRB10	GRB10	GRB10	GRB10	NA	C7orf72,IKZF1	NA	NA	C7orf72,IKZF1	NA	NA	NA	NA
Region750	NA	NA	NA	NA	NA	NA	NA	NA	NA	NA	NA	NA	NA	NA	NA	NA	NA	NA	C12orf79,DCN	C12orf79,DCN	C12orf79,DCN	C12orf79,DCN	C12orf79,DCN	C12orf79,DCN	C12orf79,DCN	C12orf79,DCN	C12orf79,DCN
Region751	INTS8	INTS8	INTS8	INTS8	INTS8	INTS8	INTS8	INTS8	CCNE2	NA	NA	CDH17,PDP1	CDH17,PDP1	CDH17,PDP1	CDH17,PDP1	CDH17,PDP1	NA	CDH17,PDP1	NA	CDH17	CDH17	CDH17	CDH17	LINC00535	LINC00535	NA	LINC00535
Region752	NA	NA	NA	NA	NA	NA	NA	NA	NA	NA	NA	NA	NA	NA	NA	NA	NA	NA	UPP1	UPP1	UPP1	UPP1	UPP1	UPP1	UPP1	UPP1	UPP1
Region753	NA	NA	NA	NA	NA	NA	NA	NA	NA	CHRNA2	EPHX2	EPHX2	EPHX2	CHRNA2	CHRNA2	CHRNA2,EPHX2	CHRNA2	CHRNA2,EPHX2	PTK2B	PTK2B	PTK2B	PTK2B	PTK2B	PTK2B	PTK2B	PTK2B	PTK2B
Region754	NA	NA	NA	NA	NA	NA	NA	NA	NA	NAP1L1	NAP1L1	NAP1L1	NAP1L1	NAP1L1	NAP1L1	NAP1L1	NAP1L1	NAP1L1	KCNC2	KCNC2	KCNC2	CAPS2	CAPS2	KCNC2	KCNC2	KCNC2	KCNC2
Region755	NA	NA	NA	NA	NA	NA	NA	NA	NA	NA	NFIA	NFIA	NFIA	NFIA	NA	NA	NA	NA	NA	NA	NA	NA	NA	NA	NA	NA	NA
Region756	NA	NA	NA	NA	NA	NA	NA	NA	NA	NA	NA	NA	NA	NA	NA	NA	NA	NA	NA	SOX6	SOX6	INSC,SOX6	INSC,SOX6	NA	NA	NA	NA
Region757	NA	NA	NA	NA	NA	NA	NA	NA	NA	CHD2	CHD2	CHD2	CHD2	CHD2	CHD2	CHD2	CHD2	CHD2	MCTP2,RGMA	ST8SIA2	ST8SIA2	C15orf32	ST8SIA2	MCTP2,RGMA	C15orf32	MCTP2,RGMA	MCTP2,RGMA
Region758	NA	NA	NA	NA	NA	NA	NA	NA	NA	NA	NA	NA	NA	NA	NA	NA	NA	NA	NA	SNX19	SNX19	SNX19	NTM,SNX19	NA	NA	NA	NA
Region759	NA	NA	NA	NA	NA	NA	NA	NA	NA	NFATC1	NFATC1	NFATC1	NFATC1	NFATC1	NFATC1	NFATC1	NFATC1	NFATC1	NA	NA	NA	NA	NA	NA	NA	NA	NA
Region76	NANS	NANS	NANS	NANS	NANS	NANS	NANS	NANS	NANS	NA	NA	NA	NA	NA	NA	NA	NA	NA	NA	NA	NA	NA	NA	NA	NA	NA	NA
Region760	NA	NA	NA	NA	NA	NA	NA	NA	NA	NA	NA	NA	NA	NA	NA	NA	NA	NA	MRPS35	MRPS35	MRPS35	MRPS35	MRPS35	MRPS35	MRPS35	MRPS35	MRPS35
Region761	NA	NA	NA	NA	NA	NA	NA	NA	NA	NA	NA	NA	NA	NA	NA	NA	NA	NA	CCDC59	PPFIA2	CCDC59,LIN7A	LIN7A	CCDC59	CCDC59	PPFIA2	PPFIA2	PPFIA2
Region762	NA	NA	NA	NA	NA	NA	NA	NA	NA	NA	NA	NA	NA	NA	NA	NA	NA	NA	LCTL	SMAD3	SMAD3	SMAD6	LCTL	LCTL	SMAD3	SMAD3,SMAD6	LCTL
Region763	NA	NA	NA	NA	NA	NA	NA	NA	NA	NA	NA	NA	NA	NA	NA	NA	NA	NA	CD2AP,CYP39A1,TNFRSF21	GALE	CD2AP,TNFRSF21	CD2AP,TNFRSF21	CLIC5	CLIC5	CLIC5	CLIC5	CD2AP,TNFRSF21
Region764	NA	NA	NA	NA	NA	NA	NA	NA	NA	NA	NA	NA	NA	NA	NA	NA	NA	NA	CELSR1,GRAMD4	CELSR1,GRAMD4	CELSR1,GRAMD4	CELSR1,GRAMD4	CELSR1,GRAMD4	CELSR1,GRAMD4	CELSR1,GRAMD4	CELSR1,GRAMD4	CELSR1,GRAMD4
Region765	NA	NA	NA	NA	NA	NA	NA	NA	NA	LOC654841,MFF	MFF	MFF	MFF	MFF	MFF	CCL20,SLC19A3	CCL20,MFF,SLC19A3	CCL20,SLC19A3	NA	NA	NA	NA	NA	NA	NA	NA	NA
Region766	NA	NA	NA	NA	NA	NA	NA	NA	NA	NA	NA	NA	NA	NA	NA	NA	NA	NA	FXN,PRKACG	TJP2	FXN,PRKACG	FXN,PRKACG	FXN,PRKACG	FXN,PRKACG	FXN,PRKACG	FXN,PRKACG	FXN,PRKACG
Region767	NA	NA	NA	NA	NA	NA	NA	NA	NA	NA	NA	NA	NA	NA	NA	NA	NA	NA	NA	DGKB	DGKB	NA	DGKB	NA	NA	NA	NA
Region768	NA	NA	NA	NA	NA	NA	NA	NA	NA	NA	NA	NA	NA	NA	NA	NA	NA	NA	NA	BANF2,SNX5	BANF2,SNX5	NA	OTOR,PCSK2	NA	NA	NA	BANF2,SNX5
Region769	NA	NA	NA	NA	NA	NA	NA	NA	NA	NA	NA	NA	NA	NA	NA	NA	NA	NA	NA	NA	NA	MDGA2	NA	NA	NA	NA	NA
Region77	LEF1	RPL34-AS1	RPL34-AS1	LEF1	LEF1	LEF1	LEF1	LEF1	LEF1	NA	NA	NA	NA	NA	NA	NA	NA	NA	RPL34-AS1	RPL34	RPL34	RPL34	RPL34-AS1	RPL34-AS1	RPL34-AS1	RPL34-AS1	RPL34-AS1
Region770	NA	NA	NA	NA	NA	NA	NA	NA	NA	MEF2C	MEF2C	MEF2C,MEF2C-AS1,MIR3660	MEF2C-AS1,MIR3660	MEF2C-AS1,MIR3660	LINC00461	LINC00461,MEF2C	LINC00461,MEF2C	NA	NA	NA	NA	NA	NA	NA	NA	NA	NA
Region771	NA	NA	NA	NA	NA	NA	NA	NA	NA	NA	NA	NA	NA	NA	NA	NA	NA	NA	NA	CNTNAP5	NA	NA	NA	NA	NA	NA	NA
Region772	NA	NA	NA	NA	NA	NA	NA	NA	NA	NA	NA	NA	NA	NA	NA	NA	NA	NA	NA	HGF,SEMA3C	HGF,SEMA3C	CACNA2D1,PCLO	CACNA2D1,PCLO	NA	NA	NA	NA
Region773	NA	NA	NA	NA	NA	NA	NA	NA	NA	PAX7	PAX7	PAX7	PAX7	PAX7	PAX7	PAX7	PAX7	PAX7	IFFO2	IFFO2	IFFO2	IFFO2	IFFO2	IFFO2	IFFO2	IFFO2	IFFO2
Region774	NA	NA	NA	NA	NA	NA	NA	NA	NA	NA	NA	NA	NA	NA	NA	NA	NA	NA	NA	HNMT	HNMT	HNMT	NA	NA	NA	NA	NA
Region775	NA	NA	NA	NA	NA	NA	NA	NA	NA	NA	NA	NA	NA	NA	NA	NA	NA	NA	ACE,CYB561	MIR548W	MIR548W	MIR548W	MIR548W	MIR548W	MIR548W	NA	MIR548W
Region776	NA	NA	NA	NA	NA	NA	NA	NA	NA	ANAPC4	ANAPC4	ANAPC4	ANAPC4	ANAPC4	ANAPC4	ANAPC4	ANAPC4	ANAPC4	LGI2,SEPSECS	LGI2,SEPSECS	CCDC149	CCDC149	CCDC149	CCDC149	CCDC149	LGI2,SEPSECS	CCDC149
Region777	NA	NA	NA	NA	NA	NA	NA	NA	NA	NA	NA	NA	NA	NA	NA	NA	NA	NA	RANGAP1	L3MBTL2,RANGAP1	MCHR1	L3MBTL2	RANGAP1	RANGAP1	RANGAP1	L3MBTL2,RANGAP1	RANGAP1
Region778	NA	NA	NA	NA	NA	NA	NA	NA	NA	SLC8A1	SLC8A1	SLC8A1	SLC8A1	SLC8A1	NA	SLC8A1	SLC8A1	NA	NA	SLC8A1	SLC8A1	SLC8A1	NA	NA	NA	NA	NA
Region779	NA	NA	NA	NA	NA	NA	NA	NA	NA	NA	NA	NA	NA	NA	NA	NA	NA	NA	SORL1	GRIK4	GRIK4,SORL1	SORL1	SORL1	SORL1	SORL1	SORL1	SORL1
Region78	SOX8,SSTR5-AS1	SOX8,SSTR5-AS1	SOX8,SSTR5-AS1	SOX8,SSTR5-AS1	SOX8,SSTR5-AS1	SOX8,SSTR5-AS1	SOX8,SSTR5-AS1	SOX8,SSTR5-AS1	SOX8,SSTR5-AS1	NA	SOX8,SSTR5-AS1	SOX8,SSTR5-AS1	SOX8,SSTR5-AS1	SOX8,SSTR5-AS1	SOX8,SSTR5-AS1	SOX8,SSTR5-AS1	SOX8,SSTR5-AS1	SOX8,SSTR5-AS1	NA	NA	NA	NA	NA	NA	NA	NA	NA
Region780	NA	NA	NA	NA	NA	NA	NA	NA	NA	NA	NA	NA	NA	NA	NA	NA	NA	NA	RABGAP1	RABGAP1	RABGAP1	RABGAP1	RABGAP1	RABGAP1	RABGAP1	RABGAP1	RABGAP1
Region781	NA	NA	NA	NA	NA	NA	NA	NA	NA	FYCO1	FYCO1	FYCO1	FYCO1	FYCO1	FYCO1	FYCO1	FYCO1	FYCO1	SACM1L	SACM1L	SACM1L	SACM1L	SACM1L	SACM1L	SACM1L	SACM1L	SACM1L
Region782	NA	NA	NA	NA	NA	NA	NA	NA	NA	NA	PSMA8,SS18	PSMA8,SS18	NA	NA	NA	NA	NA	NA	SS18,ZNF521	SS18,ZNF521	SS18,ZNF521	SS18,ZNF521	SS18,ZNF521	NA	NA	NA	NA
Region783	NA	NA	NA	NA	NA	NA	NA	NA	NA	NA	NOVA1,STXBP6	NOVA1,STXBP6	NOVA1,STXBP6	NOVA1,STXBP6	NOVA1,STXBP6	NA	NA	NA	NYNRIN	NYNRIN	NYNRIN	NYNRIN	NOVA1,STXBP6	NOVA1,STXBP6	NYNRIN	NA	NYNRIN
Region784	NA	NA	NA	NA	NA	NA	NA	NA	NA	NA	NA	NA	NA	NA	NA	NA	NA	NA	DRD5,SLC2A9	DRD5	SLC2A9	SLC2A9	MIR548I2	NA	NA	NA	NA
Region785	NA	NA	NA	NA	NA	NA	NA	NA	NA	NA	NA	NA	NA	NA	NA	NA	NA	NA	EPHA4,MIR4268	EPHA4,MIR4268	EPHA4,MIR4268	EPHA4,MIR4268	EPHA4,MIR4268	EPHA4,MIR4268	EPHA4,MIR4268	NA	NA
Region787	NA	NA	NA	NA	NA	NA	NA	NA	NA	NA	NA	NA	NA	NA	NA	NA	NA	NA	TCF12	TCF12	TCF12	TCF12	TCF12	TCF12	TCF12	TCF12	TCF12
Region788	NA	NA	NA	NA	NA	NA	NA	NA	NA	NA	NA	NA	NA	NA	NA	NA	NA	NA	ADAMTS1	MIR5009	ADAMTS5	MIR5009	APP,CYYR1,MIR5009	ADAMTS1,ADAMTS5	NA	NA	ADAMTS1
Region789	NA	NA	NA	NA	NA	NA	NA	NA	NA	NA	NA	NA	NA	NA	NA	NA	NA	NA	DAB1	DAB1	DAB1	DAB1	DAB1	DAB1	DAB1	NA	NA
Region79	RRAS2	RRAS2	RRAS2	PDE3B	RRAS2	RRAS2	SPON1	RRAS2	PDE3B	NA	NA	NA	NA	NA	NA	NA	NA	NA	RRAS2	PSMA1	RRAS2	PSMA1	PSMA1	PDE3B,PSMA1,RRAS2	PSMA1,SPON1	PDE3B,PSMA1,RRAS2	PSMA1
Region790	NA	NA	NA	NA	NA	NA	NA	NA	NA	NA	NA	NA	NA	NA	NA	NA	NA	NA	NA	LINGO2	LINGO2	LINGO2	LINGO2,LOC401497	NA	NA	NA	NA
Region791	NA	NA	NA	NA	NA	NA	NA	NA	NA	NA	NPAS3	NPAS3	NPAS3	NA	NA	NA	NA	NA	NA	AKAP6	AKAP6	AKAP6	NA	NA	NA	NA	AKAP6
Region792	NA	NA	NA	NA	NA	NA	NA	NA	NA	NA	IRX1,LINC01020	NA	NA	NA	NA	NA	NA	NA	NA	ADAMTS16,KIAA0947	ADAMTS16,KIAA0947	IRX1,LINC01020	ADAMTS16,KIAA0947	NA	NA	NA	NA
Region793	NA	NA	NA	NA	NA	NA	NA	NA	NA	NA	NA	NA	NA	NA	NA	NA	NA	NA	NA	DEPDC1,LRRC7	DEPDC1,LRRC7	DEPDC1,LRRC7	DEPDC1,LRRC7	NA	NA	NA	NA
Region794	NA	NA	NA	NA	NA	NA	NA	NA	NA	NA	NA	NA	NA	NA	NA	NA	NA	NA	MAGI2	MAGI2	MAGI2	MAGI2	MAGI2	NA	NA	NA	NA
Region795	NA	NA	NA	NA	NA	NA	NA	NA	NA	NA	LOC100288911,NONE	NA	NA	NA	NA	NA	NA	NA	CRIM1	CRIM1	CRIM1	CRIM1	CRIM1	NA	NA	NA	NA
Region796	NA	NA	NA	NA	NA	NA	NA	NA	NA	NA	LINC00613,PCDH18	NA	NA	NA	NA	NA	NA	NA	NA	NA	NA	NA	NA	NA	NA	NA	NA
Region797	NA	NA	NA	NA	NA	NA	NA	NA	NA	CRLF3	SUZ12P1	SUZ12P1	SUZ12P1	CRLF3	CRLF3	SUZ12P1	SUZ12P1	CRLF3	COPRS,MIR365B	COPRS,MIR365B	COPRS,MIR365B	COPRS,MIR365B	COPRS,MIR365B	NA	COPRS,MIR365B	NA	COPRS,MIR365B
Region798	NA	NA	NA	NA	NA	NA	NA	NA	NA	NA	NA	NA	NA	NA	NA	NA	NA	NA	TRPM1	CHRNA7	CHRNA7	CHRNA7	CHRNA7	CHRNA7,TRPM1	CHRNA7,TRPM1	CHRNA7	CHRNA7
Region799	NA	NA	NA	NA	NA	NA	NA	NA	NA	NA	NA	NA	NA	NA	NA	NA	NA	NA	NA	AEBP2,LOC100506393	AEBP2,LOC100506393	AEBP2,LOC100506393	AEBP2,LOC100506393	NA	NA	NA	NA
Region80	SART1	SART1	SART1	SART1	SART1	SART1	SART1	SART1	SART1	OVOL1	OVOL1	OVOL1	OVOL1	OVOL1	OVOL1	OVOL1	OVOL1	OVOL1	NA	NA	NA	NA	NA	NA	NA	NA	NA
Region800	NA	NA	NA	NA	NA	NA	NA	NA	NA	TXN	TXN	TXN	TXN	TXN	TXN	TXN	TXN	TXN	NA	NA	NA	NA	NA	NA	NA	NA	NA
Region801	NA	NA	NA	NA	NA	NA	NA	NA	NA	NA	NA	NA	NA	NA	NA	NA	NA	NA	BASP1P1,LINC00540	LINC00540	BASP1P1,SGCG	BASP1P1,LINC00540	SGCG	NA	NA	NA	NA
Region802	NA	NA	NA	NA	NA	NA	NA	NA	NA	IPO8	IPO8	CAPRIN2,IPO8	IPO8	IPO8	IPO8	IPO8	CAPRIN2,IPO8	IPO8	IPO8,TMTC1	IPO8,TMTC1	IPO8,TMTC1	NA	IPO8,TMTC1	NA	NA	NA	NA
Region803	NA	NA	NA	NA	NA	NA	NA	NA	NA	NA	NA	NA	NA	NA	NA	NA	NA	NA	ZNF85	ZNF626	ZNF626	ZNF85	ZNF737	ZNF737	ZNF626,ZNF737,ZNF85	NA	NA
Region804	NA	NA	NA	NA	NA	NA	NA	NA	NA	NA	NA	NA	NA	NA	NA	NA	NA	NA	NA	KCNS3,NT5C1B-RDH14	KCNS3,NT5C1B-RDH14	KCNS3,NT5C1B-RDH14	NA	NA	NA	NA	NA
Region805	NA	NA	NA	NA	NA	NA	NA	NA	NA	CORO1C	CORO1C	CORO1C	CORO1C	CORO1C	CORO1C	CORO1C	CORO1C	CORO1C	UNG	CMKLR1,FICD	CMKLR1,FICD	CMKLR1,FICD	CMKLR1,FICD	CMKLR1,FICD	CMKLR1,FICD	CMKLR1,FICD	CMKLR1,FICD
Region806	NA	NA	NA	NA	NA	NA	NA	NA	NA	NA	DOCK1	DOCK1	DOCK1	FAM196A	NA	NA	NA	NA	NA	DOCK1	DOCK1	DOCK1	DOCK1	NA	NA	NA	NA
Region807	NA	NA	NA	NA	NA	NA	NA	NA	NA	NA	NA	NA	NA	NA	NA	NA	NA	NA	TSNAX-DISC1	TSNAX-DISC1	C1orf96	TSNAX-DISC1	TSNAX-DISC1	MAP10,SIPA1L2	MAP10,SIPA1L2	NA	MAP10,SIPA1L2
Region808	NA	NA	NA	NA	NA	NA	NA	NA	NA	NA	NA	NA	NA	NA	NA	NA	NA	NA	NA	NA	C11orf87,DDX10	NA	C11orf87,DDX10	NA	NA	NA	NA
Region809	NA	NA	NA	NA	NA	NA	NA	NA	NA	NA	NPAS3	NPAS3	NPAS3	NPAS3	NA	NPAS3	NA	NA	EAPP	EAPP	EAPP	EAPP,SNX6	SNX6	EAPP,SNX6	EAPP,SNX6	EAPP,SNX6	EAPP,SNX6
Region81	ZGPAT	ZGPAT	SLC2A4RG,ZGPAT	SLC2A4RG,ZGPAT	ZGPAT	SLC2A4RG,ZGPAT	SLC2A4RG,ZGPAT	SLC2A4RG,ZGPAT	SLC2A4RG,ZGPAT	DNAJC5	DNAJC5	DNAJC5	DNAJC5	DNAJC5	DNAJC5	DNAJC5	DNAJC5	DNAJC5	DIDO1	DIDO1	DIDO1	DIDO1	DIDO1	DIDO1	DIDO1	DIDO1	DIDO1
Region810	NA	NA	NA	NA	NA	NA	NA	NA	NA	CD247	CD247	CD247	CD247	CD247	CD247	CD247	CD247	CD247	NA	NA	NA	NA	NA	NA	NA	NA	NA
Region811	NA	NA	NA	NA	NA	NA	NA	NA	NA	IBA57	IBA57	GJC2	GJC2	GJC2	GJC2	GJC2	ARF1	GJC2	NA	NA	NA	NA	NA	NA	NA	NA	NA
Region812	NA	NA	NA	NA	NA	NA	NA	NA	NA	NA	BRINP3,NONE	NA	NA	NA	NA	NA	NA	NA	NA	BRINP3,NONE	NA	NA	BRINP3,NONE	NA	NA	NA	NA
Region813	NA	NA	NA	NA	NA	NA	NA	NA	NA	NA	GRM7,MIR4790	NA	GRM7,MIR4790	GRM7,MIR4790	NA	NA	NA	NA	NA	GRM7,MIR4790	NA	GRM7,MIR4790	GRM7,MIR4790	NA	NA	NA	NA
Region814	NA	NA	NA	NA	NA	NA	NA	NA	NA	LINC00700,LINC00701	LINC00700,LINC00701	NA	LINC00700,LINC00701	LINC00700,LINC00701	LINC00700,LINC00701	NA	NA	NA	LINC00701,PFKP	LINC00701,PFKP	LINC00701,PFKP	LINC00701,PFKP	LINC00701,PFKP	NA	NA	NA	NA
Region815	NA	NA	NA	NA	NA	NA	NA	NA	NA	LOC100128531	KIAA1671	GGT5	GGT5	KIAA1671	KIAA1671	KIAA1671	KIAA1671	KIAA1671	NA	NA	NA	NA	NA	NA	NA	NA	NA
Region816	NA	NA	NA	NA	NA	NA	NA	NA	NA	NA	ABCA9	ABCA9	ABCA9	ABCA6	ABCA8,FAM20A	ABCA6,ABCA9	NA	ABCA8,FAM20A	ABCA6	ABCA6	ABCA10	ABCA6	ABCA9	ABCA6	ABCA9	ABCA6,ABCA9	NA
Region817	NA	NA	NA	NA	NA	NA	NA	NA	NA	NA	NA	NA	NA	NA	NA	NA	NA	NA	ID2,LINC00299	ID2,LINC00299	ID2,LINC00299	ID2,LINC00299	ID2,LINC00299	NA	NA	NA	NA
Region818	NA	NA	NA	NA	NA	NA	NA	NA	NA	NA	ANXA2P3,REEP3	NA	ANXA2P3,REEP3	NA	NA	NA	NA	NA	ANXA2P3,REEP3	ANXA2P3,REEP3	ANXA2P3,REEP3	ANXA2P3,REEP3	ANXA2P3,REEP3	NA	NA	NA	NA
Region82	CD48	VANGL2	VANGL2	SLAMF1	CD48	CD48	CD48	CD48	SLAMF1	CASQ1	CASQ1	CASQ1	CASQ1	CASQ1	CRP	CASQ1	CASQ1	NA	CD84	CSNK1D,RAB2L	CD84	CD84	CD84	CD84	CD84	CD84	CD84
Region820	NA	NA	NA	NA	NA	NA	NA	NA	NA	NA	NA	NA	NA	NA	NA	NA	NA	NA	RPP30	RPP30	RPP30	RPP30	RPP30	RPP30	RPP30	RPP30	RPP30
Region821	NA	NA	NA	NA	NA	NA	NA	NA	NA	IQGAP2	SV2C	SV2C	IQGAP2	IQGAP2	IQGAP2	IQGAP2	IQGAP2	IQGAP2	IQGAP2	SV2C	SV2C	IQGAP2	IQGAP2	IQGAP2	IQGAP2	IQGAP2	IQGAP2
Region822	NA	NA	NA	NA	NA	NA	NA	NA	NA	DNAJC16	DNAJC16	DNAJC16	DNAJC16	DNAJC16	DNAJC16	DNAJC16	DNAJC16	DNAJC16	FBLIM1	FBLIM1	FBLIM1	UQCRHL	UQCRHL	FBLIM1	UQCRHL	FBLIM1	UQCRHL
Region823	NA	NA	NA	NA	NA	NA	NA	NA	NA	NA	NA	NA	NA	NA	NA	NA	NA	NA	VPS39	VPS39	VPS39	VPS39	VPS39	VPS39	VPS39	VPS39	VPS39
Region824	NA	NA	NA	NA	NA	NA	NA	NA	NA	NA	NA	NA	NA	NA	NA	NA	NA	NA	MDGA1	MIR4462	MIR4462	MIR4462	MIR4462	NA	NA	MDGA1	MIR4462
Region825	NA	NA	NA	NA	NA	NA	NA	NA	NA	NA	NA	NA	NA	NA	NA	NA	NA	NA	CEP112	CEP112	CEP112	CEP112	PRKCA	CEP112	PRKCA	CEP112	CEP112
Region826	NA	NA	NA	NA	NA	NA	NA	NA	NA	B3GNT2,TMEM17	B3GNT2,TMEM17	B3GNT2,TMEM17	B3GNT2,TMEM17	B3GNT2,TMEM17	NA	NA	NA	B3GNT2,TMEM17	UGP2,VPS54	VPS54	UGP2	VPS54	VPS54	VPS54	VPS54	VPS54	VPS54
Region827	NA	NA	NA	NA	NA	NA	NA	NA	NA	NA	NA	NA	NA	NA	NA	NA	NA	NA	LOC648987	LOC100506639	LOC100506639	LOC648987	LOC648987	LOC648987	LOC648987	LOC648987	LOC648987
Region828	NA	NA	NA	NA	NA	NA	NA	NA	NA	MED7	MED7	MED7	MED7	ITK	ITK	ITK	ITK	ITK	ADAM19	ADAM19	ADAM19	ADAM19	ADAM19	ADAM19	ADAM19	ADAM19	ADAM19
Region829	NA	NA	NA	NA	NA	NA	NA	NA	NA	NA	NA	FTMT,PRR16	NA	NA	NA	NA	NA	NA	NA	NA	NA	NA	NA	NA	NA	NA	NA
Region83	GGNBP2	GGNBP2	GGNBP2	GGNBP2	GGNBP2	GGNBP2	GGNBP2	GGNBP2	GGNBP2	NA	NA	NA	NA	NA	NA	NA	NA	NA	TADA2A	TADA2A	TADA2A	TADA2A	TADA2A	TADA2A	TADA2A	TADA2A	TADA2A
Region830	NA	NA	NA	NA	NA	NA	NA	NA	NA	CA12,USP3	CA12,USP3	CA12,USP3	CA12,USP3	CA12,USP3	CA12,USP3	CA12,USP3	CA12,USP3	CA12,USP3	DAPK2,HERC1	DAPK2,HERC1	DAPK2,HERC1	DAPK2,HERC1	DAPK2,HERC1	DAPK2,HERC1	DAPK2,HERC1	DAPK2,HERC1	DAPK2,HERC1
Region831	NA	NA	NA	NA	NA	NA	NA	NA	NA	NA	NA	NA	NA	NA	NA	NA	NA	NA	ARHGEF28,ENC1	ARHGEF28,ENC1	ARHGEF28,ENC1	NA	ARHGEF28,ENC1	NA	ARHGEF28,ENC1	NA	ARHGEF28,ENC1
Region832	NA	NA	NA	NA	NA	NA	NA	NA	NA	NA	NA	NA	NA	NA	NA	NA	NA	NA	NA	NA	NA	NA	NA	NA	NA	NA	NA
Region833	NA	NA	NA	NA	NA	NA	NA	NA	NA	NA	PSAT1,TLE4	PSAT1,TLE4	NA	NA	NA	NA	NA	NA	PSAT1,TLE4	PSAT1,TLE4	NA	PSAT1,TLE4	PSAT1,TLE4	NA	NA	NA	NA
Region834	NA	NA	NA	NA	NA	NA	NA	NA	NA	NA	NA	NA	NA	NA	NA	NA	NA	NA	NA	CDH8,LOC729159	NA	NA	NA	NA	NA	NA	NA
Region835	NA	NA	NA	NA	NA	NA	NA	NA	NA	NA	NA	NA	NA	NA	NA	NA	NA	NA	NA	CSMD1	ARHGEF10	ARHGEF10	ARHGEF10	NA	NA	NA	NA
Region836	NA	NA	NA	NA	NA	NA	NA	NA	NA	LRIG1	LRIG1	LRIG1	LRIG1	LRIG1	LRIG1	LRIG1	LRIG1	LRIG1	NA	NA	MIR4272,SUCLG2	NA	NA	NA	NA	NA	NA
Region837	NA	NA	NA	NA	NA	NA	NA	NA	NA	NA	GRIK1	GRIK1	NA	NA	NA	NA	NA	NA	NA	GRIK1	NA	GRIK1	GRIK1	NA	NA	NA	NA
Region838	NA	NA	NA	NA	NA	NA	NA	NA	NA	IGFBP5	TNS1	TNS1	TNS1	IGFBP5	IGFBP5	IGFBP2,RPL37A	NA	ARPC2,CXCR1,IGFBP2,IGFBP5,NONE,RPL37A,TNS1	DIRC3	DIRC3	DIRC3	DIRC3	DIRC3	NA	NA	DIRC3	NA
Region839	NA	NA	NA	NA	NA	NA	NA	NA	NA	NA	EYA1,MSC	EYA1,MSC	EYA1,MSC	EYA1,MSC	NA	NA	NA	NA	NA	EYA1,MSC	EYA1,MSC	EYA1,MSC	EYA1,MSC	NA	NA	NA	NA
Region84	RREB1	RREB1	RREB1	RREB1	RREB1	RREB1	RREB1	RREB1	RREB1	RREB1	RREB1,SSR1	RREB1	RREB1	RREB1	RREB1	RREB1	RREB1	RREB1	LY86,RREB1	LY86,RREB1	LY86,RREB1	LY86,RREB1	LY86,RREB1	NA	LY86,RREB1	NA	NA
Region840	NA	NA	NA	NA	NA	NA	NA	NA	NA	FKBP1A-SDCBP2,SDCBP2-AS1	FKBP1A-SDCBP2,SDCBP2-AS1	FKBP1A-SDCBP2,SDCBP2-AS1	FKBP1A-SDCBP2,SDCBP2-AS1	FKBP1A-SDCBP2,SDCBP2-AS1,SIRPG	FKBP1A-SDCBP2,SDCBP2-AS1,SIRPG	FKBP1A-SDCBP2,SDCBP2-AS1,SIRPG	FKBP1A-SDCBP2,SDCBP2-AS1,SIRPG	FKBP1A-SDCBP2,SDCBP2-AS1,SIRPG	FKBP1A-SDCBP2	FKBP1A-SDCBP2	FKBP1A-SDCBP2	FKBP1A-SDCBP2	FKBP1A-SDCBP2	FKBP1A-SDCBP2	FKBP1A-SDCBP2	FKBP1A-SDCBP2	FKBP1A-SDCBP2
Region842	NA	NA	NA	NA	NA	NA	NA	NA	NA	NA	ERRFI1,SLC45A1	NA	ERRFI1,SLC45A1	ERRFI1,SLC45A1	NA	NA	NA	NA	NA	CAMTA1	CAMTA1	CAMTA1	CAMTA1	NA	NA	NA	NA
Region843	NA	NA	NA	NA	NA	NA	NA	NA	NA	NA	NA	NA	NA	NA	NA	NA	NA	NA	RELN	RELN	RELN	RELN	RELN	RELN	RELN	NA	RELN
Region844	NA	NA	NA	NA	NA	NA	NA	NA	NA	NA	NA	NA	NA	NA	NA	NA	NA	NA	SLC5A8,UTP20	SLC5A8,UTP20	MYBPC1	ARL1	SLC5A8,UTP20	NA	ARL1,SPIC	NA	SLC5A8,UTP20
Region845	NA	NA	NA	NA	NA	NA	NA	NA	NA	NA	ALG2,TGFBR1	ALG2,TGFBR1	ALG2,TGFBR1	ALG2,TGFBR1	NA	NA	NA	NA	NR4A3,SEC61B	NR4A3,SEC61B	NAMA,NR4A3	NAMA,SEC61B	NR4A3	NAMA,NR4A3	NA	NA	NA
Region846	NA	NA	NA	NA	NA	NA	NA	NA	NA	NA	NA	NA	NA	NA	NA	NA	NA	NA	NA	GLRX3,MIR378C	GLRX3,MIR378C	GLRX3,MIR378C	GLRX3,MIR378C	NA	NA	NA	NA
Region847	NA	NA	NA	NA	NA	NA	NA	NA	NA	NA	NA	NA	NA	NA	NA	NA	NA	NA	SLCO3A1,SV2B	SLCO3A1	SLCO3A1	SLCO3A1	SLCO3A1	SLCO3A1	SLCO3A1	SLCO3A1	SLCO3A1
Region848	NA	NA	NA	NA	NA	NA	NA	NA	NA	NA	NA	NA	NA	NA	NA	NA	NA	NA	METTL21EP,SLC10A2	MIR548AS,SLC10A2	MIR548AS,SLC10A2	MIR548AS	METTL21EP,SLC10A2	METTL21EP,SLC10A2	METTL21EP,SLC10A2	METTL21EP,SLC10A2	NA
Region849	NA	NA	NA	NA	NA	NA	NA	NA	NA	ARMC8	MRAS	MRAS	ARMC8	ARMC8,NME9	ARMC8,NME9	ARMC8,NME9	ARMC8,NME9	ARMC8,NME9	NA	NA	NA	NA	NA	NA	NA	NA	NA
Region85	NA	NA	NA	NA	NA	NA	NA	NA	NA	CSF1,EPS8L3	CSF1,EPS8L3	CSF1,EPS8L3	CSF1,EPS8L3	CSF1,EPS8L3	CSF1,EPS8L3	CSF1,EPS8L3	CSF1,EPS8L3	CSF1,EPS8L3	SLC16A4	SLC16A4	SLC16A4	SLC16A4	SLC16A4	SLC16A4	SLC16A4	SLC16A4	SLC16A4
Region850	NA	NA	NA	NA	NA	NA	NA	NA	NA	NA	NA	NA	NA	NA	NA	NA	NA	NA	NR2F2,SPATA8-AS1	NR2F2,SPATA8-AS1	NR2F2,SPATA8-AS1	NR2F2,SPATA8-AS1	NR2F2,SPATA8-AS1	NA	NR2F2,SPATA8-AS1	NR2F2,SPATA8-AS1	NR2F2,SPATA8-AS1
Region851	NA	NA	NA	NA	NA	NA	NA	NA	NA	CSK	CSK	CSK	CSK	CSK	CSK	CSK	CSK	CSK	MIR4313,UBE2Q2	MIR4313,UBE2Q2	MIR4313,UBE2Q2	MIR4313,UBE2Q2	MIR4313,UBE2Q2	MIR4313,UBE2Q2	MIR4313,UBE2Q2	NA	MIR4313,UBE2Q2
Region852	NA	NA	NA	NA	NA	NA	NA	NA	NA	URI1,ZNF536	URI1,ZNF536	URI1,ZNF536	URI1,ZNF536	URI1,ZNF536	NA	NA	NA	URI1,ZNF536	NA	ZNF536	NA	NA	NA	NA	NA	NA	NA
Region853	NA	NA	NA	NA	NA	NA	NA	NA	NA	NA	NA	NA	NA	NA	NA	NA	NA	NA	E2F3,MBOAT1	ID4,MIR548A1	ID4,MIR548A1	E2F3,MBOAT1	E2F3,MBOAT1	ID4,MIR548A1	ID4,MIR548A1	ID4,MIR548A1	ID4,MIR548A1
Region854	NA	NA	NA	NA	NA	NA	NA	NA	NA	ST6GALNAC4	ST6GALNAC4	ST6GALNAC4	ST6GALNAC4	ST6GALNAC4	FAM102A,ST6GALNAC4	ST6GALNAC4	FAM102A,ST6GALNAC4	ST6GALNAC4	NA	NA	NA	NA	NA	NA	NA	NA	NA
Region855	NA	NA	NA	NA	NA	NA	NA	NA	NA	NA	NA	NA	NA	NA	NA	NA	NA	NA	LINC00602,T	LINC00602,T	LINC00602,T	LINC00602,T	LINC00602,T	LINC00602,T	LINC00602,T	NA	NA
Region856	NA	NA	NA	NA	NA	NA	NA	NA	NA	NA	NA	NA	RNU6-53P,SORCS1	NA	NA	NA	NA	NA	RNU6-53P,SORCS1	RNU6-53P,SORCS1	RNU6-53P,SORCS1	RNU6-53P,SORCS1	RNU6-53P,SORCS1	NA	NA	NA	NA
Region857	NA	MIR4262,TRIB2	MIR4262,TRIB2	MIR4262,TRIB2	MIR4262,TRIB2	MIR4262,TRIB2	NA	NA	NA	NA	NA	NA	NA	NA	NA	NA	NA	NA	MIR4262,TRIB2	MIR4262,TRIB2	MIR4262,TRIB2	MIR4262,TRIB2	MIR4262,TRIB2	MIR4262,TRIB2	MIR4262,TRIB2	MIR4262,TRIB2	MIR4262,TRIB2
Region858	NA	NA	NA	NA	NA	NA	NA	NA	NA	NA	NA	NA	NA	NA	NA	NA	NA	NA	RPN1	LOC90246	LOC90246	RPN1	LOC90246	NA	NA	NA	LOC90246,RPN1
Region859	NA	NA	NA	NA	NA	NA	NA	NA	NA	LRRC20,NPFFR1	LRRC20	COL13A1	NPFFR1	LRRC20	LRRC20	NPFFR1	NPFFR1	NPFFR1	NA	COL13A1	COL13A1	COL13A1	COL13A1	NA	COL13A1	NA	NA
Region86	NA	NA	NA	NA	NA	NA	NA	NA	NA	NA	NA	NA	NA	NA	NA	NA	NA	NA	PLEKHM3	PLEKHM3	PLEKHM3	PLEKHM3	PLEKHM3	PLEKHM3	NA	PLEKHM3	PLEKHM3
Region860	NA	NA	NA	NA	NA	NA	NA	NA	NA	NA	DDX18,DPP10	NA	NA	DDX18,DPP10	NA	NA	NA	NA	NA	NA	NA	NA	NA	NA	NA	NA	NA
Region861	NA	NA	NA	NA	NA	NA	NA	NA	NA	NA	NA	NA	NA	NA	NA	NA	NA	NA	TSPAN14	TSPAN14	TSPAN14	TSPAN14	TSPAN14	TSPAN14	TSPAN14	TSPAN14	TSPAN14
Region862	NA	NA	NA	NA	NA	NA	NA	NA	NA	NA	NA	NA	NA	NA	NA	NA	NA	NA	RGPD6,SOWAHC	RGPD6,SOWAHC	RGPD6,SOWAHC	RGPD6,SOWAHC	EDAR,SH3RF3-AS1	NA	EDAR,SH3RF3-AS1	EDAR,SH3RF3-AS1	EDAR,SH3RF3-AS1
Region863	NA	NA	NA	NA	NA	NA	NA	NA	NA	NA	EPHB1	NA	EPHB1	PPP2R3A	NA	NA	NA	NA	NA	EPHB1,PPP2R3A	NA	NA	EPHB1,PPP2R3A	NA	NA	NA	NA
Region864	NA	NA	NA	NA	NA	NA	NA	NA	NA	NA	NA	NA	NA	NA	NA	NA	NA	NA	NA	NA	NA	CALB1,LINC00534	LINC00534	NA	LINC00534	NA	NA
Region865	NA	NA	NA	NA	NA	NA	NA	NA	NA	NA	REG3G,SNAR-H	NA	NA	NA	NA	NA	NA	NA	NA	SNAR-H	NA	NA	NA	NA	NA	NA	NA
Region866	NA	NA	NA	NA	NA	NA	NA	NA	NA	LIFR-AS1,OSMR	NA	LIFR-AS1,OSMR	LIFR-AS1,OSMR	LIFR-AS1,OSMR	LIFR-AS1,OSMR	LIFR-AS1,OSMR	NA	NA	EGFLAM,GDNF-AS1	EGFLAM,GDNF-AS1	EGFLAM,GDNF-AS1	EGFLAM,GDNF-AS1	EGFLAM,GDNF-AS1	NA	NA	NA	NA
Region867	NA	NA	NA	NA	NA	NA	NA	NA	NA	NA	NA	NA	NA	NA	NA	NA	NA	NA	KCNU1,ZNF703	KCNU1,ZNF703	KCNU1,ZNF703	KCNU1,ZNF703	KCNU1,ZNF703	NA	NA	NA	NA
Region868	NA	NA	NA	NA	NA	NA	NA	NA	NA	NA	GULP1,TFPI	GULP1,TFPI	GULP1,TFPI	GULP1,TFPI	NA	NA	NA	NA	NA	NA	NA	NA	NA	NA	NA	NA	NA
Region869	NA	NA	NA	NA	NA	NA	NA	NA	NA	SGMS1	SGMS1	SGMS1	SGMS1	SGMS1	SGMS1	SGMS1	SGMS1	SGMS1	NCOA4	ASAH2,SGMS1	ASAH2,SGMS1	ASAH2,SGMS1	ASAH2,SGMS1	NA	ASAH2,SGMS1	NA	ASAH2,SGMS1
Region87	EPS15L1	EPS15L1	EPS15L1	EPS15L1	EPS15L1	EPS15L1	EPS15L1	EPS15L1	EPS15L1	NA	NA	NA	NA	NA	NA	NA	NA	NA	SIN3B	SIN3B	SIN3B	SIN3B	SIN3B	SIN3B	SIN3B	SIN3B	SIN3B
Region870	NA	NA	NA	NA	NA	NA	NA	NA	NA	HS3ST5,NT5DC1	FRK	DSE,FRK	DSE	HS3ST5	FRK	NT5DC1	NA	NA	DSE	DSE	DSE	DSE	DSE	NA	DSE	NA	NA
Region871	NA	NA	NA	NA	NA	NA	NA	NA	NA	NA	NA	NA	NA	NA	NA	NA	NA	NA	NA	GPC6	GPC6	GPC6	NA	NA	NA	NA	NA
Region872	NA	NA	NA	NA	NA	NA	NA	NA	NA	CCDC122	ENOX1	CCDC122,SMIM2-AS1	ENOX1,SMIM2-AS1	LINC00284	CCDC122,ENOX1,SMIM2-AS1	ENOX1	LINC00284	CCDC122	NA	NA	NA	NA	NA	NA	NA	NA	NA
Region873	NA	NA	NA	NA	NA	NA	NA	NA	NA	NA	NA	NA	NA	NA	NA	NA	NA	NA	MIR548AC,UBE2E1	MIR548AC,UBE2E1	MIR548AC,UBE2E1	MIR548AC,UBE2E1	MIR548AC,UBE2E1	NA	NA	NA	MIR548AC,UBE2E1
Region874	NA	NA	NA	NA	NA	NA	NA	NA	NA	NA	NA	NA	NA	NA	NA	NA	NA	NA	GIT2	GIT2	GIT2	GIT2	GIT2	GIT2	GIT2	GIT2	GIT2
Region875	NA	NA	NA	NA	NA	NA	NA	NA	NA	NA	NA	NA	NA	NA	NA	NA	NA	NA	C7orf25	GLI3	GLI3	C7orf25	C7orf25	NA	NA	NA	NA
Region877	NA	NA	NA	NA	NA	NA	NA	NA	NA	NA	NA	NA	NA	NA	NA	NA	NA	NA	RMDN2	ATL2,HNRNPLL	ATL2,HNRNPLL	ATL2,HNRNPLL	RMDN2	RMDN2	NA	RMDN2	RMDN2
Region878	NA	NA	NA	NA	NA	NA	NA	NA	NA	NA	C16orf47,LOC100506172	C16orf47,LOC100506172	C16orf47,LOC100506172	NA	NA	NA	NA	NA	NA	C16orf47,LOC100506172	C16orf47,LOC100506172	C16orf47,LOC100506172	NA	NA	NA	NA	NA
Region879	NA	NA	NA	NA	NA	NA	NA	NA	NA	NA	NA	NA	NA	NA	NA	NA	NA	NA	NA	NA	NA	DSC3,MIR302F	NA	NA	NA	NA	NA
Region88	FOXP1	FOXP1	FOXP1	FOXP1	FOXP1	FOXP1	FOXP1	FOXP1	FOXP1	NA	NA	NA	NA	NA	NA	NA	NA	NA	FOXP1	FOXP1	FOXP1	FOXP1	FOXP1	FOXP1	FOXP1	FOXP1	FOXP1
Region880	NA	NA	NA	NA	NA	NA	NA	NA	NA	NA	NA	NA	NA	NA	NA	NA	NA	NA	ATP1B1	LINC00970	ATP1B1	LINC00970	ATP1B1	ATP1B1	LINC00970	ATP1B1,LINC00970	ATP1B1
Region881	NA	NA	NA	NA	NA	NA	NA	NA	NA	NA	NHSL1	NHSL1	NHSL1	NHSL1	NA	NA	NA	NHSL1	PERP	KIAA1244	KIAA1244,PERP	PERP	PERP	PERP	PERP	KIAA1244,PERP	PERP
Region882	NA	NA	NA	NA	NA	NA	NA	NA	NA	NA	NA	NA	NA	NA	NA	NA	NA	NA	UBE2E2,ZNF385D	SGOL1-AS1,UBE2E2,VENTXP7,ZNF385D	UBE2E2,ZNF385D	UBE2E2,ZNF385D	UBE2E2,ZNF385D	NA	NA	NA	NA
Region883	NA	NA	NA	NA	NA	NA	NA	NA	NA	EFCAB11,FOXN3	EFCAB11	EFCAB11	EFCAB11	EFCAB11,FOXN3	NA	NA	NA	NA	FOXN3	FOXN3	FOXN3	FOXN3	FOXN3	FOXN3	FOXN3	FOXN3	FOXN3
Region884	NA	NA	NA	NA	NA	NA	NA	NA	NA	NA	NA	NA	NA	NA	NA	NA	NA	NA	DENND4C,PLIN2	DENND4C,PLIN2	DENND4C,PLIN2	DENND4C,PLIN2	DENND4C,PLIN2	DENND4C,PLIN2	DENND4C,PLIN2	DENND4C,PLIN2	DENND4C,PLIN2
Region885	NA	NA	NA	NA	NA	NA	NA	NA	NA	NA	NA	NA	NA	NA	NA	NA	NA	NA	NA	RGPD4-AS1,ST6GAL2	RGPD4-AS1,ST6GAL2	RGPD4-AS1,ST6GAL2	NA	NA	NA	NA	NA
Region886	NA	NA	NA	NA	NA	NA	NA	NA	NA	NA	NA	NA	NA	NA	NA	NA	NA	NA	PPIC,PRDM6	SNX24	ZNF474	SNX24	PPIC,PRDM6	PPIC,PRDM6	PPIC,PRDM6	NA	PPIC,PRDM6
Region887	NA	NA	NA	NA	NA	NA	NA	NA	NA	NA	NA	NA	NA	NA	NA	NA	NA	NA	NA	LRP12,ZFPM2	LRP12,ZFPM2	LRP12,ZFPM2	NA	NA	NA	NA	NA
Region888	NA	NA	NA	NA	NA	NA	NA	NA	NA	CASC17,KCNJ2	CASC17,KCNJ2	CASC17,KCNJ2	CASC17,KCNJ2	CASC17,KCNJ2	NA	NA	NA	NA	NA	NA	NA	CASC17,KCNJ2	NA	NA	NA	NA	NA
Region889	NA	NA	NA	NA	NA	NA	NA	NA	NA	NA	NA	NA	NA	NA	NA	NA	NA	NA	NA	NA	NA	NA	NA	NA	NA	NA	NA
Region89	NA	NA	NA	NA	NA	NA	NA	NA	NA	PHKG1	PHKG1	PHKG1	PHKG1	PHKG1	PHKG1	PHKG1	PHKG1	PHKG1	EGFR	EGFR	EGFR	EGFR	EGFR	NA	EGFR	NA	NA
Region890	NA	NA	NA	NA	NA	NA	NA	NA	NA	NA	NA	NA	NA	NA	NA	NA	NA	NA	NA	DKK2,GIMD1	DKK2,GIMD1	DKK2,GIMD1	DKK2,GIMD1	NA	NA	NA	DKK2,GIMD1
Region891	NA	NA	NA	NA	NA	NA	NA	NA	NA	NA	NA	NA	NA	NA	NA	NA	NA	NA	NA	DLC1	DLC1	DLC1	NA	NA	NA	NA	NA
Region892	NA	NA	NA	NA	NA	NA	NA	NA	NA	NA	NA	NA	NA	NA	NA	NA	NA	NA	PLS1	TRPC1	TRPC1	PLS1	PLS1	TRPC1	PLS1	PLS1,TRPC1	PLS1,TRPC1
Region893	NA	NA	NA	NA	NA	NA	NA	NA	NA	NA	NA	NA	NA	NA	NA	NA	NA	NA	NA	C15orf27	C15orf27	C15orf27	C15orf27	NA	C15orf27	NA	NA
Region894	NA	NA	NA	NA	NA	NA	NA	NA	NA	NA	NA	NA	NA	NA	NA	NA	NA	NA	NA	SYNE1	SYNE1	SYNE1	SYNE1	SYNE1	SYNE1	NA	SYNE1
Region895	NA	NA	NA	NA	NA	NA	NA	NA	NA	NA	CNEP1R1,ZNF423	CNEP1R1,ZNF423	CNEP1R1,ZNF423	CNEP1R1,ZNF423	NA	NA	NA	NA	NA	ZNF423	ZNF423	ZNF423	ZNF423	NA	NA	NA	NA
Region896	NA	NA	NA	NA	NA	NA	NA	NA	NA	NA	NA	NA	NA	NA	NA	NA	NA	NA	FLJ30403	FLJ30403	FLJ30403	FLJ30403	FLJ30403	FLJ30403	FLJ30403	FLJ30403	FLJ30403
Region897	NA	NA	NA	NA	NA	NA	NA	NA	NA	NA	NA	NA	NA	NA	NA	NA	NA	NA	NA	FSCB,NONE	NA	NA	NA	NA	NA	NA	NA
Region898	NA	NA	NA	NA	NA	NA	NA	NA	NA	NA	NA	NA	NA	NA	NA	NA	NA	NA	ATAD2,ZHX1,ZHX1-C8ORF76	ATAD2,ZHX1,ZHX1-C8ORF76	ATAD2,ZHX1,ZHX1-C8ORF76	ATAD2,ZHX1,ZHX1-C8ORF76	ATAD2	ATAD2,ZHX1,ZHX1-C8ORF76	ATAD2,ZHX1,ZHX1-C8ORF76,ZHX2	ATAD2,ZHX1,ZHX1-C8ORF76,ZHX2	ATAD2,ZHX1,ZHX1-C8ORF76,ZHX2
Region899	NA	NA	NA	NA	NA	NA	NA	NA	NA	NA	NA	NA	NA	NA	NA	NA	NA	NA	ARPP21,PDCD6IP,STAC	STAC	STAC	STAC	STAC	NA	NA	NA	NA
Region9	CMC1	CMC1	CMC1	CMC1	EOMES	CMC1	CMC1	CMC1	CMC1	CMC1,EOMES	CMC1,EOMES	CMC1,EOMES	CMC1,EOMES	CMC1,EOMES	CMC1,EOMES	CMC1,EOMES	CMC1,EOMES	CMC1,EOMES	LINC00693,RBMS3	RBMS3	LINC00693	LINC00693,RBMS3	LINC00693	NA	NA	NA	NA
Region90	TEC	TEC	TEC	TXK	TXK	TXK	TXK	TXK	TXK	NA	NA	CNGA1	NA	NA	NA	NA	NA	NA	NA	NA	NA	NA	NA	NA	NA	NA	NA
Region900	NA	NA	NA	NA	NA	NA	NA	NA	NA	NA	NA	NA	NA	NA	NA	NA	NA	NA	NA	SEMA6D	SEMA6D	SLC24A5	NA	NA	NA	NA	NA
Region901	NA	NA	NA	NA	NA	NA	NA	NA	NA	RFT1	RFT1	RFT1	RFT1	RFT1	RFT1	RFT1	RFT1	RFT1	CACNA1D	CACNA1D	CACNA1D	CACNA1D	CACNA1D	NA	CACNA1D	NA	NA
Region902	NA	NA	NA	NA	NA	NA	NA	NA	NA	MED15	MED15	MED15	MED15	MED15	MED15	MED15	MED15	MED15	NA	NA	NA	NA	NA	NA	NA	NA	NA
Region903	NA	NA	NA	NA	NA	NA	NA	NA	NA	NA	KCNH5	NA	NA	KCNH5	NA	NA	NA	NA	NA	NA	NA	NA	NA	NA	NA	NA	NA
Region904	NA	NA	NA	NA	NA	NA	NA	NA	NA	NA	NA	NA	NA	NA	NA	NA	NA	NA	ISM1	BTBD3	SPTLC3	BTBD3	BTBD3	ISM1,SPTLC3	ISM1,SPTLC3	ISM1,SPTLC3	ISM1,SPTLC3
Region905	NA	NA	NA	NA	NA	NA	NA	NA	NA	NA	NA	NA	NA	NA	NA	NA	NA	NA	G2E3	PRKD1	PRKD1	G2E3	G2E3	PRKD1	G2E3	PRKD1	G2E3
Region906	NA	NA	NA	NA	NA	NA	NA	NA	NA	NA	NA	NA	NA	NA	NA	NA	NA	NA	C22orf34,LOC100128946	FAM19A5	C22orf34,LOC100128946	C22orf34,LOC100128946	FAM19A5	NA	C22orf34,LOC100128946	NA	NA
Region907	NA	NA	NA	NA	NA	NA	NA	NA	NA	NA	NA	NA	NA	NA	NA	NA	NA	NA	NA	TIAM1	LINC00159	TIAM1	TIAM1	TIAM1	TIAM1	TIAM1	TIAM1
Region908	NA	NA	NA	NA	NA	NA	NA	NA	NA	GTF2E1,STXBP5L	STXBP5L	STXBP5L	GTF2E1	GTF2E1	GTF2E1	NA	NA	NA	NA	NA	NA	NA	NA	NA	NA	NA	NA
Region909	NA	NA	NA	NA	NA	NA	NA	NA	NA	NA	NA	NA	NA	NA	NA	NA	NA	NA	NA	LINC00992,SEMA6A	LINC00992,SEMA6A	NA	NA	NA	NA	NA	NA
Region91	MIR548AN,TM9SF2	TM9SF2	TM9SF2	TM9SF2	MIR548AN,TM9SF2	MIR548AN,TM9SF2	MIR548AN,TM9SF2	MIR548AN,TM9SF2	MIR548AN,TM9SF2	MIR548AN,TM9SF2	DOCK9	DOCK9	MIR548AN,TM9SF2	DOCK9	DOCK9	DOCK9	DOCK9	DOCK9	NA	NA	NA	NA	NA	NA	NA	NA	NA
Region910	NA	NA	NA	NA	NA	NA	NA	NA	NA	NINJ2	NINJ2	SLC6A12	NINJ2	NINJ2	NINJ2	NINJ2	NINJ2	NINJ2	NA	NA	NA	NA	NA	NA	NA	NA	NA
Region911	NA	NA	NA	NA	NA	NA	NA	NA	NA	MYT1L	MYT1L	MYT1L	MYT1L	MYT1L	NA	NA	NA	NA	PXDN	PXDN	PXDN	PXDN	PXDN	NA	NA	NA	NA
Region912	NA	NA	NA	NA	NA	NA	NA	NA	NA	NONE,PLEKHG4B	EDIL3	EDIL3	NONE,PLEKHG4B	NONE,PLEKHG4B	NA	NONE,PLEKHG4B	NONE,PLEKHG4B	NA	NA	EDIL3	EDIL3	EDIL3	NA	NA	NA	NA	NA
Region913	NA	NA	NA	NA	NA	NA	NA	NA	NA	NA	NA	NA	NA	NA	NA	NA	NA	NA	MIR4299,USP47	MIR4299,USP47	MIR4299,USP47	MIR4299,USP47	MIR4299,USP47	GALNT18,ZBED5-AS1	MIR4299,USP47	GALNT18,ZBED5-AS1	GALNT18,ZBED5-AS1
Region914	NA	NA	NA	NA	NA	NA	NA	NA	NA	NA	NA	NA	NA	NA	NA	NA	NA	NA	CDH23	C10orf105	C10orf105	C10orf105	C10orf105,CDH23	CDH23	C10orf105,CDH23	CDH23	C10orf105,CDH23
Region915	NA	NA	NA	NA	NA	NA	NA	NA	NA	NA	NA	NA	NA	NA	NA	NA	NA	NA	NA	GRM8,POT1	NA	NA	NA	NA	NA	NA	NA
Region916	NA	NA	NA	NA	NA	NA	NA	NA	NA	NA	NA	NA	NA	NA	NA	NA	NA	NA	DISP1	DISP1	DISP1	DISP1	DISP1	C1orf65,CAPN8	C1orf65	C1orf65,CAPN8	C1orf65
Region917	UBE2D3	UBE2D3	UBE2D3	UBE2D3	UBE2D3	UBE2D3	UBE2D3	UBE2D3	UBE2D3	NA	NA	NA	NA	NA	NA	NA	NA	NA	UBL3	UBL3	UBL3	UBL3	UBL3	UBL3	UBL3	UBL3	UBL3
Region918	NA	NA	NA	NA	NA	NA	NA	NA	NA	TIMP4	TIMP4	PPARG	PPARG	TIMP4	TAMM41	TAMM41	TAMM41	PPARG	NA	NA	NA	NA	NA	NA	NA	NA	NA
Region919	NA	NA	NA	NA	NA	NA	NA	NA	NA	DEPTOR	DEPTOR	DSCC1	DEPTOR	DEPTOR	DEPTOR	DEPTOR	DEPTOR	DEPTOR	NA	COL14A1	COL14A1	COL14A1	COL14A1	NA	NA	NA	NA
Region92	NA	NA	NA	NA	NA	NA	NA	NA	NA	AGPAT4	PARK2	AGPAT4	AGPAT4	AGPAT4	AGPAT4	AGPAT4	AGPAT4	NA	MAP3K4,PLG	PARK2	MAP3K4,PLG	MAP3K4,PLG	PARK2	MAP3K4,PLG	NA	NA	MAP3K4,PLG
Region920	NA	NA	NA	NA	NA	NA	NA	NA	NA	IL18R1	SLC9A2	IL18R1	IL18RAP	IL18R1	IL18R1	IL18R1	IL18R1	IL18R1	TMEM182	TMEM182	TMEM182	TMEM182	TMEM182	NA	NA	NA	NA
Region921	NA	NA	NA	NA	NA	NA	NA	NA	NA	GBP1	LOC100505768,PKN2	NA	LOC100505768,PKN2	LOC100505768,PKN2	NA	NA	NA	NA	LMO4	LMO4	LMO4	LMO4	LMO4	LMO4	LMO4	LMO4	LMO4
Region922	NA	NA	NA	NA	NA	NA	NA	NA	NA	NA	NA	NA	NA	NA	NA	NA	NA	NA	SGPP2	FARSB,MOGAT1	SGPP2	FARSB,MOGAT1	FARSB,MOGAT1	NA	NA	FARSB,MOGAT1	NA
Region923	NA	NA	NA	NA	NA	NA	NA	NA	NA	GBP1	LOC100505768,PKN2	LOC100505768,PKN2	LOC100505768,PKN2	LOC100505768,PKN2	LOC100505768,PKN2	NA	NA	LOC100505768,PKN2	NA	NA	NA	NA	NA	NA	NA	NA	NA
Region924	NA	NA	NA	NA	NA	NA	NA	NA	NA	CBLB,LINC00882	CBLB,LINC00882	LINC00882	NA	CBLB	NA	NA	NA	NA	NA	NA	NA	NA	NA	NA	NA	NA	NA
Region925	NA	NA	NA	NA	NA	NA	NA	NA	NA	NA	NA	NA	NA	NA	NA	NA	NA	NA	NA	MAGEF1,VPS8	MAGEF1,VPS8	MAGEF1,VPS8	MAGEF1,VPS8	NA	NA	NA	NA
Region926	NA	NA	NA	NA	NA	NA	NA	NA	NA	NA	NA	NA	NA	NA	NA	NA	NA	NA	NA	WWC1	WWC1	TENM2	TENM2	NA	NA	NA	NA
Region927	NA	NA	NA	NA	NA	NA	NA	NA	NA	IL2	IL2,IL21	IL2	IL21-AS1	IL21-AS1	IL21-AS1	IL21-AS1	IL21-AS1	IL2	CETN4P	CETN4P	IL21-AS1	CETN4P	IL21-AS1	IL21-AS1	IL21-AS1	IL21-AS1	NA
Region928	NA	NA	NA	NA	NA	NA	NA	NA	NA	TRUB1	ATRNL1	TRUB1	TRUB1	TRUB1	TRUB1	TRUB1	ATRNL1	TRUB1	TRUB1	TRUB1	ATRNL1,TRUB1	TRUB1	TRUB1	ATRNL1,TRUB1	ATRNL1	TRUB1	FAM160B1
Region929	NA	NA	NA	NA	NA	NA	NA	NA	NA	NA	NA	NA	NA	NA	NA	NA	NA	NA	RAPGEF5	RAPGEF5	RAPGEF5	RAPGEF5	RAPGEF5	RAPGEF5	NA	NA	NA
Region93	NA	NA	NA	NA	NA	NA	NA	NA	NA	NA	LOC100132735	LOC100132735	LOC100132735	LOC100132735,MIR3668	LOC100132735,MIR3668	LOC645434	LOC100132735,LOC645434	NA	NHSL1	NHSL1	FLJ46906	NHSL1	NHSL1	FLJ46906	FLJ46906	FLJ46906	LOC100132735,LOC645434
Region930	NA	NA	NA	NA	NA	NA	NA	NA	NA	NA	NA	NA	NA	NA	NA	NA	NA	NA	MCPH1	MCPH1	MCPH1	MCPH1	MCPH1	MCPH1	MCPH1	MCPH1	MCPH1
Region931	NA	NA	NA	NA	NA	NA	NA	NA	NA	EPC2	EPC2	EPC2	EPC2	EPC2	EPC2	EPC2	EPC2	EPC2	LYPD6B	LYPD6B	LYPD6B	LYPD6B	LYPD6B	NA	NA	NA	NA
Region932	NA	NA	NA	NA	NA	NA	NA	NA	NA	PTPN11	PTPN11	PTPN11	PTPN11	PTPN11	PTPN11	PTPN11	PTPN11	PTPN11	NA	NA	NA	NA	NA	NA	NA	NA	NA
Region933	NA	NA	NA	NA	NA	NA	NA	NA	NA	NA	NA	NA	NA	NA	NA	NA	NA	NA	ELF2	ELF2	ELF2	ELF2	ELF2	ELF2	ELF2	ELF2	MGST2
Region934	NA	NA	NA	NA	NA	NA	NA	NA	NA	NA	NA	NA	NA	BDH2	NA	NA	NA	NA	NA	NA	NA	NA	NA	NA	NA	NA	NA
Region935	NA	NA	NA	NA	NA	NA	NA	NA	NA	NA	NA	NA	NA	NA	NA	NA	NA	NA	NA	NA	NA	NA	NA	NA	NA	NA	NA
Region936	NA	NA	NA	NA	NA	NA	NA	NA	NA	NA	NA	NA	NA	NA	NA	NA	NA	NA	CCT6B	CCL11,CCL8	CCL11,CCL8	CCL11,CCL8	CCT6B	CCL11,CCL8,CCT6B	CCL11,CCL8	NA	CCL11,CCL8
Region937	NA	NA	NA	NA	NA	NA	NA	NA	NA	NA	NA	NA	NA	NA	NA	NA	NA	NA	CHD8,METTL3,TOX4	CHD8,METTL3,TOX4	CHD8,METTL3,TOX4	DAD1,OR4E2	DAD1,OR4E2	CHD8,DAD1,METTL3,OR4E2,TOX4	CHD8,DAD1,METTL3,OR4E2,TOX4	CHD8,DAD1,METTL3,OR4E2,TOX4	DAD1,OR4E2
Region938	NA	NA	NA	NA	NA	NA	NA	NA	NA	NA	NA	NA	NA	NA	NA	NA	NA	NA	CASC6	MANEA-AS1,TSG1	TSG1	EPHA7	EPHA7	EPHA7	EPHA7	EPHA7	EPHA7
Region939	NA	NA	NA	NA	NA	NA	NA	NA	NA	ZNF608	ZNF608	ZNF608	CSNK1G3	CSNK1G3	ZNF608	ZNF608	ZNF608	CSNK1G3	NA	NA	NA	NA	NA	NA	NA	NA	NA
Region94	ELMO1	ELMO1	ELMO1	ELMO1	ELMO1	ELMO1	ELMO1	ELMO1	ELMO1	ELMO1,GPR141	ELMO1,GPR141	ELMO1,GPR141	ELMO1,GPR141	ELMO1,GPR141	NA	ELMO1,GPR141	NA	ELMO1,GPR141	ELMO1	ELMO1	ELMO1	ELMO1	ELMO1	ELMO1	ELMO1	ELMO1	ELMO1
Region940	NA	NA	NA	NA	NA	NA	NA	NA	NA	NA	NA	NA	NA	NA	NA	NA	NA	NA	NA	C1orf87,NFIA	NA	NA	C1orf87,NFIA	NA	NA	NA	NA
Region941	NA	NA	NA	NA	NA	NA	NA	NA	NA	TMEM106B	TMEM106B	TMEM106B	TMEM106B	TMEM106B	TMEM106B	TMEM106B	TMEM106B	TMEM106B	NA	NA	NA	NA	NA	NA	NA	NA	NA
Region942	NA	NA	NA	NA	NA	NA	NA	NA	NA	CNTNAP5,TSN	CNTNAP5,TSN	CNTNAP5,TSN	CNTNAP5,TSN	CNTNAP5,TSN	NA	NA	NA	NA	CNTNAP5,TSN	CNTNAP5,TSN	CNTNAP5,TSN	CNTNAP5,TSN	CNTNAP5,TSN	NA	NA	NA	NA
Region943	NA	NA	NA	NA	NA	NA	NA	NA	NA	NA	NA	NA	NA	NA	NA	NA	NA	NA	NA	ZNF804A	NA	NUP35,ZNF804A	NA	NA	NA	NA	NA
Region944	NA	NA	NA	NA	NA	NA	NA	NA	NA	ATL1	ATL1	ATL1	ATL1	MAP4K5	NIN	MAP4K5	ATL1	MAP4K5	CDKL1	CDKL1	CDKL1	CDKL1	CDKL1	CDKL1	CDKL1	CDKL1	CDKL1
Region945	NA	NA	NA	NA	NA	NA	NA	NA	NA	OR7A17,OR7C2	OR7A17,OR7C2	OR7A17,OR7C2	OR7A17,OR7C2	OR7A17,OR7C2	OR7A17,OR7C2	OR7A17,OR7C2	OR7A17,OR7C2	OR7A17,OR7C2	NA	NA	NA	NA	NA	NA	NA	NA	NA
Region946	NA	NA	NA	NA	NA	NA	NA	NA	NA	NA	NA	NA	NA	NA	NA	NA	NA	NA	PIK3C2B	PIK3C2B	PIK3C2B	PIK3C2B	PIK3C2B	PIK3C2B	PIK3C2B	PIK3C2B	PIK3C2B
Region947	NA	NA	NA	NA	NA	NA	NA	NA	NA	HIP1,POR	HIP1,POR	HIP1,POR	HIP1,POR	POR	POR	HIP1,POR	POR	HIP1,POR	NA	NA	NA	NA	NA	NA	NA	NA	NA
Region948	NA	NA	NA	NA	NA	NA	NA	NA	NA	NA	NA	NA	NA	NA	NA	NA	NA	NA	SPOCK3	SPOCK3	SPOCK3	ANXA10	NA	NA	NA	NA	NA
Region949	NA	NA	NA	NA	NA	NA	NA	NA	NA	NA	NA	NA	NA	NA	NA	NA	NA	NA	NA	NA	NA	NA	NA	NA	NA	NA	NA
Region95	NA	NA	NA	NA	NA	NA	NA	NA	NA	VWA8	VWA8	VWA8	VWA8	VWA8	VWA8	VWA8	VWA8	VWA8	NA	NA	NA	NA	NA	NA	NA	NA	NA
Region950	NA	NA	NA	NA	NA	NA	NA	NA	NA	LINC00469	LINC00469	LINC00469	LINC00469	LINC00469	NA	LINC00469	LINC00469	NA	LINC00469,RPL38	LINC00469,RPL38	LINC00469,RPL38	LINC00469,RPL38	LINC00469,RPL38	LINC00469,RPL38	LINC00469,RPL38	LINC00469,RPL38	LINC00469,RPL38
Region951	NA	NA	NA	NA	NA	NA	NA	NA	NA	NA	NA	NA	NA	NA	NA	NA	NA	NA	AGTPBP1	AGTPBP1	AGTPBP1	AGTPBP1	AGTPBP1	AGTPBP1	AGTPBP1	AGTPBP1	AGTPBP1
Region952	NA	NA	NA	NA	NA	NA	NA	NA	NA	OTUD4,SMAD1	NA	OTUD4,SMAD1	OTUD4,SMAD1	OTUD4,SMAD1	NA	NA	NA	NA	OTUD4,SMAD1	NA	OTUD4,SMAD1	NA	OTUD4,SMAD1	OTUD4,SMAD1	OTUD4,SMAD1	NA	NA
Region953	NA	NA	NA	NA	NA	NA	NA	NA	NA	CSNK1G3	CSNK1G3	CSNK1G3	CSNK1G3	CSNK1G3	CSNK1G3	CSNK1G3	CSNK1G3	CSNK1G3	CEP120	CEP120	CEP120	CEP120	CEP120	CEP120	CEP120	CEP120	CEP120
Region954	NA	NA	NA	NA	NA	NA	NA	NA	NA	PIEZO2,SLC35G4	PIEZO2	PIEZO2	PIEZO2	SLC35G4	NA	NA	NA	NA	NA	NA	NA	NA	NA	NA	NA	NA	NA
Region955	NA	NA	NA	NA	NA	NA	NA	NA	NA	OPCML	OPCML	OPCML	OPCML	OPCML	NA	OPCML	NA	NA	OPCML	OPCML	OPCML	OPCML	OPCML	NA	NA	NA	NA
Region956	NA	NA	NA	NA	NA	NA	NA	NA	NA	NA	NA	NA	NA	NA	NA	NA	NA	NA	EIF5B	EIF5B	EIF5B	EIF5B	EIF5B	EIF5B	EIF5B	EIF5B	EIF5B
Region957	NA	NA	NA	NA	NA	NA	NA	NA	NA	NA	NA	NA	NA	NA	NA	NA	NA	NA	C2orf27A,POTEKP	POTEKP	POTEKP	POTEKP	POTEKP	C2orf27A,POTEKP	AMER3	NA	AMER3
Region958	NA	NA	NA	NA	NA	NA	NA	NA	NA	NA	ELOVL6	ELOVL6	ELOVL6	ELOVL6	NA	NA	NA	NA	NA	NA	NA	NA	NA	NA	NA	NA	NA
Region959	NA	NA	NA	NA	NA	NA	NA	NA	NA	NA	NA	NA	NA	NA	NA	NA	NA	NA	XRCC5	XRCC5	XRCC5	XRCC5	XRCC5	XRCC5	XRCC5	XRCC5	XRCC5
Region96	AFF1	LOC100506746	LOC100506746	AFF1	AFF1	AFF1	AFF1	AFF1	AFF1	MAPK10	PTPN13	PTPN13	PTPN13	MAPK10	PTPN13	PTPN13	MAPK10	MAPK10	AFF1	PTPN13	PTPN13	AFF1	AFF1	AFF1	PTPN13	AFF1	AFF1
Region960	NA	NA	NA	NA	NA	NA	NA	NA	NA	CUX1	CUX1	CUX1	CUX1	CUX1	CUX1	CUX1	CUX1	CUX1	NA	NA	NA	NA	NA	NA	NA	NA	NA
Region961	NA	NA	NA	NA	NA	NA	NA	NA	NA	GEMIN2	GEMIN2	GEMIN2	GEMIN2	GEMIN2	GEMIN2	GEMIN2	GEMIN2	GEMIN2	NA	LINC00639	CLEC14A,LINC00639	LINC00639	CLEC14A	NA	NA	LINC00639	NA
Region962	NA	NA	NA	NA	NA	NA	NA	NA	NA	NA	FLJ45974	NA	NA	NA	NA	NA	NA	NA	NA	COBL,POM121L12	NA	NA	NA	NA	NA	NA	NA
Region963	NA	NA	NA	NA	NA	NA	NA	NA	NA	NA	NA	NA	NA	NA	NA	NA	NA	NA	NA	OTOGL	OTOGL	OTOGL	PPP1R12A	NA	NA	NA	NA
Region964	NA	NA	NA	NA	NA	NA	NA	NA	NA	NA	NA	NA	NA	NA	NA	NA	NA	NA	NA	ALK	ALK	ALK	ALK	NA	ALK	NA	NA
Region965	NA	NA	NA	NA	NA	NA	NA	NA	NA	NA	NA	NA	NA	NA	NA	NA	NA	NA	NA	ADAMTSL1	ADAMTSL1	ADAMTSL1	ADAMTSL1	ADAMTSL1	NA	ADAMTSL1	NA
Region966	NA	NA	NA	NA	NA	NA	NA	NA	NA	NCK2	NCK2	NCK2	NCK2	NCK2	NCK2	NCK2	NCK2	NCK2	NA	NA	NA	NA	NA	NA	NA	NA	NA
Region967	NA	UBE2D3	NA	UBE2D3	UBE2D3	NA	NA	NA	NA	NA	NA	NA	NA	NA	NA	NA	NA	NA	NA	NA	NA	NA	NA	NA	NA	NA	NA
Region968	NA	NA	NA	NA	NA	NA	NA	NA	NA	NA	NA	NA	NA	NA	NA	NA	NA	NA	GHITM,NRG3	GHITM,NRG3	NA	GHITM,NRG3	GHITM,NRG3	GHITM,NRG3	GHITM,NRG3	NA	NA
Region969	NA	NA	NA	NA	NA	NA	NA	NA	NA	NA	ZNF488	ANXA8	ANXA8	ANXA8,ZNF488	ANXA8,ZNF488	NA	NA	NA	BMS1P2	FAM25B	FAM25B	FAM25B	FAM25B	NA	NA	NA	FAM25B
Region97	NDNF	NDNF	NDNF	TNIP3	TNIP3	TNIP3	TNIP3	TNIP3	TNIP3	NA	NA	NA	NA	NA	NA	NA	NA	NA	QRFPR	ANXA5	ANXA5	QRFPR	QRFPR	ANXA5,TMEM155	ANXA5,QRFPR	ANXA5,QRFPR	ANXA5,TMEM155
Region970	NA	NA	NA	NA	NA	NA	NA	NA	NA	NA	NA	NA	NA	NA	NA	NA	NA	NA	NA	KSR2	KSR2	NOS1	NOS1	NA	NA	NA	NA
Region971	NA	NA	NA	NA	NA	NA	NA	NA	NA	NA	NA	NA	NA	NA	NA	NA	NA	NA	RNF144B	ID4	ID4	RNF144B	RNF144B	ID4	RNF144B	MIR548A1,RNF144B	RNF144B
Region972	NA	NA	NA	NA	NA	NA	NA	NA	NA	NA	NONE,PLA2G4A	NA	NONE,PLA2G4A	NONE,PLA2G4A	NA	NA	NA	NA	NA	NA	NA	NA	NA	NA	NA	NA	NA
Region973	NA	NA	NA	NA	NA	NA	NA	NA	NA	NA	NA	NA	NA	NA	NA	NA	NA	NA	STC1	STC1	STC1	STC1	STC1	STC1	STC1	STC1	STC1
Region974	NA	NA	NA	NA	NA	NA	NA	NA	NA	NA	NA	NA	NA	NA	NA	NA	NA	NA	NA	NRG3	NA	NA	NA	NA	NA	NA	NA
Region975	NA	NA	NA	NA	NA	NA	NA	NA	NA	NA	NA	NA	NA	NA	NA	NA	NA	NA	FUT10	DUSP26,UNC5D	DUSP26,UNC5D	FUT10	FUT10	NA	NA	NA	NA
Region976	NA	NA	NA	NA	NA	NA	NA	NA	NA	NA	NA	NA	NA	NA	NA	NA	NA	NA	MIR4522,NONE	KSR1	TBC1D3P5	MIR4522,NONE	KSR1	MIR4522,NONE	MIR4522,NONE	MIR4522,NONE,TBC1D3P5	MIR4522,NONE
Region977	NA	NA	NA	NA	NA	NA	NA	NA	NA	NA	ASTN2	ASTN2	NA	NA	NA	NA	NA	NA	NA	ASTN2	NA	ASTN2	NA	NA	NA	NA	NA
Region978	NA	NA	NA	NA	NA	NA	NA	NA	NA	NA	NA	NA	NA	NA	NA	NA	NA	NA	PAG1	FABP5	FABP5,PAG1	PAG1	PAG1	PAG1	FABP5,PAG1	PAG1	PAG1
Region979	NA	NA	NA	NA	NA	NA	NA	NA	NA	NA	NA	NA	NA	NA	NA	NA	NA	NA	DPYD	DPYD,MIR137HG	DPYD	DPYD	DPYD	DPYD	NA	NA	DPYD
Region98	LMAN2	LMAN2	LMAN2	LMAN2	LMAN2	LMAN2	LMAN2	LMAN2	LMAN2	NSD1	NSD1	NSD1	NSD1	NSD1	NSD1	NSD1	NSD1	NSD1	COL23A1	COL23A1	COL23A1	COL23A1	COL23A1	COL23A1	COL23A1	NA	NA
Region980	NA	NA	NA	NA	NA	NA	NA	NA	NA	NA	NA	NA	NA	NA	NA	NA	NA	NA	NAV2	NAV2	NAV2	NAV2	NAV2	NA	NAV2	NA	NAV2
Region981	NA	NA	NA	NA	NA	NA	NA	NA	NA	BMPER	BMPER	BMPER	BMPER	BMPER	NA	NA	NA	NA	BBS9,BMPER	BBS9,BMPER	BBS9,BMPER	BBS9,BMPER	BBS9,BMPER	BBS9,BMPER	BBS9,BMPER	BBS9,BMPER	BBS9,BMPER
Region982	NA	NA	NA	NA	NA	NA	NA	NA	NA	NA	NRXN1	NA	NA	NA	NA	NA	NA	NA	NA	NA	NA	NA	NA	NA	NA	NA	NA
Region983	NA	NA	NA	NA	NA	NA	NA	NA	NA	NA	LOC284801,NCOR1P1	LOC284801	LOC284801,NCOR1P1	LOC284801,NCOR1P1	NA	NA	NA	NA	ABHD12	ENTPD6	ABHD12,ENTPD6	ABHD12	ENTPD6	ENTPD6	ENTPD6	NA	ABHD12
Region984	NA	NA	NA	NA	NA	NA	NA	NA	NA	NA	ANKRD20A19P,SPATA13	ANKRD20A19P,SPATA13	ANKRD20A19P,SPATA13	ANKRD20A19P,SPATA13	NA	NA	NA	NA	NA	SPATA13	SPATA13	SPATA13	SPATA13	NA	NA	NA	NA
Region985	NA	NA	NA	NA	NA	NA	NA	NA	NA	NA	NA	NA	NA	NA	NA	NA	NA	NA	MBTD1	MBTD1	MBTD1	MBTD1	MBTD1	MBTD1	MBTD1	MBTD1	MBTD1
Region986	NA	NA	NA	NA	NA	NA	NA	NA	NA	NA	NA	NA	NA	NA	NA	NA	NA	NA	LOC100130331,LOC339535	LOC100130331,LOC339535	NA	LOC100130331,LOC339535	NA	NA	NA	NA	NA
Region987	NA	NA	NA	NA	NA	NA	NA	NA	NA	NA	MIR4458HG,SEMA5A	MIR4458HG,SEMA5A	MIR4458HG,SEMA5A	NA	NA	NA	NA	NA	NA	NA	NA	NA	NA	NA	NA	NA	NA
Region988	NA	NA	NA	NA	NA	NA	NA	NA	NA	NA	NA	NA	NA	NA	NA	NA	NA	NA	NA	PRKG1	PRKG1	DKK1,MBL2	NA	NA	NA	NA	NA
Region989	NA	NA	NA	NA	NA	NA	NA	NA	NA	NA	NA	NA	NA	NA	NA	NA	NA	NA	NA	EIF4E,TSPAN5	STPG2	EIF4E,TSPAN5	EIF4E,TSPAN5	EIF4E,TSPAN5	STPG2	EIF4E,TSPAN5	NA
Region99	LCK	FAM167B	FAM167B	LCK	LCK	LCK	LCK	LCK	LCK	AK2,RNF19B	HDAC1	AK2,RNF19B	AK2,RNF19B	HDAC1	AK2,RNF19B	AK2,RNF19B	AK2,RNF19B	AK2,RNF19B	PTP4A2	BAI2	BAI2,PTP4A2	PTP4A2	PTP4A2	PTP4A2	PTP4A2,SPOCD1	PTP4A2	PTP4A2
Region990	NA	NA	NA	NA	NA	NA	NA	NA	NA	NA	NA	NA	NA	NA	ARAP2,NONE	NA	NA	NA	ARAP2	ARAP2	ARAP2	ARAP2	ARAP2	ARAP2	ARAP2	ARAP2	ARAP2
Region991	NA	NA	NA	NA	NA	NA	NA	NA	NA	NA	NA	NA	NA	NA	NA	NA	NA	NA	OVCH1-AS1	TMTC1	TMTC1	OVCH1-AS1	OVCH1-AS1	TMTC1	OVCH1-AS1	OVCH1-AS1	OVCH1-AS1
Region992	NA	NA	NA	NA	NA	NA	NA	NA	NA	NA	NA	NA	NA	NA	NA	NA	NA	NA	NEK2,SLC30A1	NEK2,SLC30A1	NEK2,SLC30A1	NEK2,SLC30A1	NEK2,SLC30A1	NA	KCNH1	NA	NEK2,SLC30A1
Region993	NA	NA	NA	NA	NA	NA	NA	NA	NA	NA	NA	NA	NA	NA	NA	NA	NA	NA	NA	NA	NA	NA	NA	NA	NA	NA	NA
Region994	NA	NA	NA	NA	NA	NA	NA	NA	NA	NA	NA	NA	NA	NA	NA	NA	NA	NA	NA	LOC100505964	NA	NA	LOC100505964,LOC727982	NA	NA	NA	NA
Region995	NA	NA	NA	NA	NA	NA	NA	NA	NA	NA	NA	NA	NA	NA	NA	NA	NA	NA	UBE3C	UBE3C	UBE3C	UBE3C	UBE3C	UBE3C	UBE3C	UBE3C	UBE3C
Region996	NA	NA	NA	NA	NA	NA	NA	NA	NA	NA	NA	NA	NA	NA	NA	NA	NA	NA	MTHFD1L	MTHFD1L	MTHFD1L	MTHFD1L	MTHFD1L	NA	MTHFD1L	MTHFD1L	NA
Region997	NA	NA	NA	NA	NA	NA	NA	NA	NA	NA	NA	NA	NA	NA	NA	NA	NA	NA	DSCAML1,FXYD6-FXYD2	DSCAML1,FXYD6-FXYD2	DSCAML1,FXYD6-FXYD2	DSCAML1,FXYD6-FXYD2	DSCAML1,FXYD6-FXYD2	DSCAML1,FXYD6-FXYD2	DSCAML1,FXYD6-FXYD2	DSCAML1,FXYD6-FXYD2	DSCAML1,FXYD6-FXYD2
Region998	NA	NA	NA	NA	NA	NA	NA	NA	NA	NA	NA	NA	NA	NA	NA	NA	NA	NA	SNX18	SNX18	SNX18	SNX18	SNX18	SNX18	SNX18	SNX18	SNX18
Region999	NA	NA	NA	NA	NA	NA	NA	NA	NA	MB,RASD2	MB,RASD2	MB,RASD2	MB,RASD2	MB,RASD2	NA	MB,RASD2	NA	NA	NA	NA	NA	NA	NA	NA	NA	NA	NA
The gene with the highest PRE is listed for each region and cell/tissue type. All genes are listed If more than one gene has the same score.
