# Supplementary material for: A systems biology approach uncovers cell-specific gene regulatory effects of genetic associations in multiple sclerosis
Source: Nat Commun. 2019 May 20;10:2236. doi: 10.1038/s41467-019-09773-y (PMC6527683; doi:10.1038/s41467-019-09773-y)
Supplement: Supplementary file 33 — Supplementary data 30 [file 41467_2019_9773_MOESM33_ESM.xlsx]

## Sheet: Supplementary Dataset 30
Supplementary Dataset 30. Network properties of MS associated genes (population level)
Significance	CellType	r2	PRE_Threshold_percentile	PRE_Threshold	Nodes	Edges	LCC_nodes	LCC_edges	pval_nedges	pval_NumOfNodesLCC	pval_NumOfEdgesLCC
GW	B	0.1	0.1	0.56	390	1014	294	1008	0.0524	0.00374	0.051
GW	B	0.1	0.25	1.11	348	818	258	812	0.0502	0.00261	0.049
GW	B	0.1	0.5	5	270	513	192	510	0.0388	0.00225	0.0349
GW	T	0.1	0.1	0.56	288	560	192	556	0.00207	0.00554	0.00171
GW	T	0.1	0.25	1.11	263	445	170	438	0.00863	0.00748	0.00816
GW	T	0.1	0.5	5	220	351	139	346	0.00148	0.00364	0.00144
GW	C	0.1	0.1	0.56	139	116	59	100	0.0155	0.146	0.0502
GW	C	0.1	0.25	1.11	130	99	54	87	0.0291	0.122	0.0533
GW	C	0.1	0.5	5	103	73	39	63	0.00516	0.0489	0.0105
GW	L	0.1	0.1	0.56	93	52	41	50	0.177	0.0244	0.0496
GW	L	0.1	0.25	1.11	78	32	21	26	0.379	0.172	0.175
GW	L	0.1	0.5	5	62	25	18	21	0.165	0.0283	0.0427
GW	M	0.1	0.1	0.56	256	353	165	343	0.048	0.0113	0.0516
GW	M	0.1	0.25	1.11	221	282	140	273	0.0203	0.00667	0.0244
GW	M	0.1	0.5	5	180	204	106	198	0.00768	0.0156	0.0117
NR	B	0.1	0.1	0.56	406	880	294	867	0.563	0.0582	0.575
NR	B	0.1	0.25	1.11	326	571	228	562	0.529	0.0274	0.529
NR	B	0.1	0.5	5	197	215	112	206	0.459	0.144	0.467
NR	T	0.1	0.1	0.56	273	387	177	380	0.19	0.00892	0.171
NR	T	0.1	0.25	1.11	210	229	122	221	0.228	0.0242	0.208
NR	T	0.1	0.5	5	133	87	58	79	0.361	0.0756	0.305
NR	C	0.1	0.1	0.56	175	138	78	120	0.277	0.345	0.338
NR	C	0.1	0.25	1.11	146	94	60	81	0.325	0.227	0.305
NR	C	0.1	0.5	5	87	39	22	30	0.185	0.196	0.147
NR	L	0.1	0.1	0.56	82	28	14	13	NA	NA	NA
NR	L	0.1	0.25	1.11	69	21	6	5	NA	NA	NA
NR	L	0.1	0.5	5	42	12	5	4	NA	NA	NA
NR	M	0.1	0.1	0.56	301	391	185	382	0.439	0.166	0.42
NR	M	0.1	0.25	1.11	231	243	129	239	0.332	0.148	0.277
NR	M	0.1	0.5	5	142	98	69	96	0.256	0.0552	0.154
SR	B	0.1	0.1	0.56	714	2722	586	2710	0.582	0.0195	0.585
SR	B	0.1	0.25	1.11	609	1772	478	1765	0.882	0.074	0.878
SR	B	0.1	0.5	5	439	919	313	909	0.834	0.219	0.834
SR	T	0.1	0.1	0.56	512	999	365	984	0.891	0.273	0.89
SR	T	0.1	0.25	1.11	447	747	303	734	0.893	0.31	0.889
SR	T	0.1	0.5	5	336	403	204	388	0.903	0.33	0.902
SR	C	0.1	0.1	0.56	286	346	181	333	0.356	0.159	0.348
SR	C	0.1	0.25	1.11	243	213	109	184	0.738	0.924	0.821
SR	C	0.1	0.5	5	169	91	50	67	0.847	0.863	0.853
SR	L	0.1	0.1	0.56	165	92	73	78	0.958	0.673	0.922
SR	L	0.1	0.25	1.11	139	64	22	22	0.945	0.988	0.986
SR	L	0.1	0.5	5	111	45	10	10	NA	NA	NA
SR	M	0.1	0.1	0.56	520	1250	412	1244	0.178	0.000668	0.165
SR	M	0.1	0.25	1.11	441	865	315	854	0.324	0.0688	0.319
SR	M	0.1	0.5	5	321	447	208	434	0.407	0.0721	0.412
GW	B	0.5	0.1	0.25	110	115	67	114	0.00372	0.00271	0.00436
GW	B	0.5	0.25	0.89	106	111	65	111	0.00187	0.00178	0.00209
GW	B	0.5	0.5	2	76	35	22	28	0.364	0.314	0.37
GW	T	0.5	0.1	0.25	99	80	49	74	0.00728	0.00167	0.00884
GW	T	0.5	0.25	0.89	95	75	48	70	0.00592	0.000791	0.00632
GW	T	0.5	0.5	2	80	55	30	47	0.00689	0.0124	0.0122
GW	C	0.5	0.1	0.25	37	13	7	8	NA	NA	NA
GW	C	0.5	0.25	0.89	33	13	7	8	NA	NA	NA
GW	C	0.5	0.5	2	25	9	5	6	NA	NA	NA
GW	L	0.5	0.1	0.25	30	16	9	12	NA	NA	NA
GW	L	0.5	0.25	0.89	27	10	6	6	NA	NA	NA
GW	L	0.5	0.5	2	22	7	5	5	NA	NA	NA
GW	M	0.5	0.1	0.25	70	45	23	36	0.000812	0.00622	0.00109
GW	M	0.5	0.25	0.89	68	43	21	34	0.000779	0.0107	0.00121
GW	M	0.5	0.5	2	54	27	9	11	NA	NA	NA
NR	B	0.5	0.1	0.25	176	127	87	117	0.873	0.398	0.871
NR	B	0.5	0.25	0.89	157	103	69	88	0.849	0.556	0.879
NR	B	0.5	0.5	2	83	27	10	10	NA	NA	NA
NR	T	0.5	0.1	0.25	128	61	40	46	0.724	0.418	0.713
NR	T	0.5	0.25	0.89	115	57	37	43	0.543	0.267	0.561
NR	T	0.5	0.5	2	62	19	6	7	NA	NA	NA
NR	C	0.5	0.1	0.25	81	31	22	25	0.29	0.0937	0.15
NR	C	0.5	0.25	0.89	59	17	14	14	NA	NA	NA
NR	C	0.5	0.5	2	38	13	13	13	NA	NA	NA
NR	L	0.5	0.1	0.25	40	5	3	2	NA	NA	NA
NR	L	0.5	0.25	0.89	34	5	3	2	NA	NA	NA
NR	L	0.5	0.5	2	22	2	2	1	NA	NA	NA
NR	M	0.5	0.1	0.25	142	77	56	71	0.649	0.245	0.467
NR	M	0.5	0.25	0.89	122	53	33	41	0.721	0.494	0.597
NR	M	0.5	0.5	2	67	10	6	6	NA	NA	NA
SR	B	0.5	0.1	0.25	208	206	103	193	0.74	0.695	0.764
SR	B	0.5	0.25	0.89	193	182	96	170	0.691	0.534	0.714
SR	B	0.5	0.5	2	117	62	39	48	0.726	0.629	0.776
SR	T	0.5	0.1	0.25	167	113	67	103	0.659	0.396	0.604
SR	T	0.5	0.25	0.89	156	104	64	95	0.572	0.262	0.504
SR	T	0.5	0.5	2	109	63	36	47	0.284	0.195	0.388
SR	C	0.5	0.1	0.25	98	33	13	12	NA	NA	NA
SR	C	0.5	0.25	0.89	74	12	6	5	NA	NA	NA
SR	C	0.5	0.5	2	48	8	5	4	NA	NA	NA
SR	L	0.5	0.1	0.25	54	6	5	4	NA	NA	NA
SR	L	0.5	0.25	0.89	45	4	3	2	NA	NA	NA
SR	L	0.5	0.5	2	31	3	3	2	NA	NA	NA
SR	M	0.5	0.1	0.25	181	181	99	176	0.0646	0.0527	0.062
SR	M	0.5	0.25	0.89	165	165	88	159	0.0199	0.046	0.0273
SR	M	0.5	0.5	2	109	83	49	74	0.00945	0.0163	0.015
GW	B	0.8	0.1	0.22	70	48	33	47	0.0146	0.00784	0.00949
GW	B	0.8	0.25	0.5	67	48	33	47	0.00525	0.00287	0.00329
GW	B	0.8	0.5	1	53	25	15	17	0.0688	0.113	0.175
GW	T	0.8	0.1	0.22	74	56	36	52	0.000595	8.02e-05	0.00049
GW	T	0.8	0.25	0.5	73	56	36	52	0.000407	4.5e-05	0.000335
GW	T	0.8	0.5	1	71	55	36	52	0.00022	1.35e-05	0.000136
GW	C	0.8	0.1	0.22	28	6	6	5	NA	NA	NA
GW	C	0.8	0.25	0.5	27	6	6	5	NA	NA	NA
GW	C	0.8	0.5	1	21	4	4	3	NA	NA	NA
GW	L	0.8	0.1	0.22	21	7	7	6	NA	NA	NA
GW	L	0.8	0.25	0.5	18	5	5	4	NA	NA	NA
GW	L	0.8	0.5	1	14	4	4	3	NA	NA	NA
GW	M	0.8	0.1	0.22	44	29	16	27	3.72e-07	3.86e-06	9.83e-11
GW	M	0.8	0.25	0.5	41	23	15	21	1.47e-05	9.66e-07	2.85e-08
GW	M	0.8	0.5	1	37	16	7	8	NA	NA	NA
NR	B	0.8	0.1	0.22	119	63	37	45	0.75	0.74	0.838
NR	B	0.8	0.25	0.5	97	47	28	34	0.604	0.567	0.677
NR	B	0.8	0.5	1	61	8	3	2	NA	NA	NA
NR	T	0.8	0.1	0.22	77	29	18	18	0.404	0.243	0.497
NR	T	0.8	0.25	0.5	71	25	16	16	0.394	0.225	0.46
NR	T	0.8	0.5	1	57	19	6	6	NA	NA	NA
NR	C	0.8	0.1	0.22	60	17	15	14	0.33	0.0352	0.134
NR	C	0.8	0.25	0.5	46	11	10	9	NA	NA	NA
NR	C	0.8	0.5	1	26	8	9	8	NA	NA	NA
NR	L	0.8	0.1	0.22	33	5	2	1	NA	NA	NA
NR	L	0.8	0.25	0.5	26	5	2	1	NA	NA	NA
NR	L	0.8	0.5	1	10	1	2	1	NA	NA	NA
NR	M	0.8	0.1	0.22	97	40	29	32	0.48	0.15	0.328
NR	M	0.8	0.25	0.5	87	26	10	9	NA	NA	NA
NR	M	0.8	0.5	1	48	6	4	3	NA	NA	NA
SR	B	0.8	0.1	0.22	128	54	34	42	0.935	0.929	0.93
SR	B	0.8	0.25	0.5	113	49	32	39	0.85	0.764	0.829
SR	B	0.8	0.5	1	61	7	4	3	NA	NA	NA
SR	T	0.8	0.1	0.22	103	42	25	32	0.637	0.46	0.576
SR	T	0.8	0.25	0.5	100	42	25	32	0.575	0.401	0.528
SR	T	0.8	0.5	1	88	38	25	32	0.389	0.174	0.301
SR	C	0.8	0.1	0.22	64	16	9	10	NA	NA	NA
SR	C	0.8	0.25	0.5	50	5	4	3	NA	NA	NA
SR	C	0.8	0.5	1	30	2	2	1	NA	NA	NA
SR	L	0.8	0.1	0.22	40	4	3	2	NA	NA	NA
SR	L	0.8	0.25	0.5	30	2	2	1	NA	NA	NA
SR	L	0.8	0.5	1	21	0	1	0	NA	NA	NA
SR	M	0.8	0.1	0.22	110	71	45	66	0.0803	0.0446	0.0499
SR	M	0.8	0.25	0.5	102	55	41	52	0.19	0.0277	0.0767
SR	M	0.8	0.5	1	67	21	14	16	NA	NA	NA
Key
Significance	Significance classification of source genetic associations (GW, SR, NR)
CellType	Cell type for current network (B, T, M, C, L)
r2	r2 threshold used to compute networks (0.1, 0.5, 0.8)
PRE_Threshold_percentile	percentile of PRE values
PRE_Threshold	Actual PRE threshold
Nodes	number of nodes in network
Edges	number of edges in network
LCC_nodes	number of nodes in largest connected component
LCC_edges	number of edges in largest connected component
pval_nedges	Significance of number of edges in network compared to random
pval_NumOfNodesLCC	Significance of number of nodes in LCC compared to random
pval_NumOfEdgesLCC	Significance of number of edges in LCC compared to random
