# Supplementary material for: A systems biology approach uncovers cell-specific gene regulatory effects of genetic associations in multiple sclerosis
Source: Nat Commun. 2019 May 20;10:2236. doi: 10.1038/s41467-019-09773-y (PMC6527683; doi:10.1038/s41467-019-09773-y)
Supplement: Supplementary file 34 — Supplementary data 31 [file 41467_2019_9773_MOESM34_ESM.xlsx]

## Sheet: Supplementary Dataset 31
Supplementary Dataset 31. Analysis of MS associated SNPs in a sub-set of 2370 patients and 412 controls from UCSF
SNP	CHR	BP	UNADJ	OR
1:101290432	1	101290432	0.402	0.9319
1:11856378	1	11856378	0.004843	0.8011
1:11883342	1	11883342	0.6733	1.067
1:120267505	1	120267505	0.4566	0.9393
1:160389984	1	160389984	0.7636	1.024
1:160634588	1	160634588	0.7694	0.9685
1:160703965	1	160703965	0.8132	0.9784
1:192541021	1	192541021	0.001552	0.735
1:200875897	1	200875897	0.5547	0.9504
1:212877776	1	212877776	0.8092	1.02
1:2520527	1	2520527	0.05561	0.8559
1:25291010	1	25291010	0.01534	0.8342
1:6512547	1	6512547	0.2406	1.117
1:65429319	1	65429319	0.9129	1.016
1:85682020	1	85682020	0.906	0.9909
1:85729820	1	85729820	0.04564	1.321
1:92222089	1	92222089	0.004211	0.7491
1:92939959	1	92939959	0.9778	1.003
10:6070273	10	6070273	0.01504	0.7628
10:6117322	10	6117322	0.003862	0.8004
10:64449549	10	64449549	0.4041	0.9355
10:75653800	10	75653800	0.4437	0.9299
10:8098719	10	8098719	0.375	0.9131
10:81059335	10	81059335	0.4169	1.067
10:94479107	10	94479107	0.008242	0.8145
11:118480695	11	118480695	0.4848	0.8795
11:118743286	11	118743286	0.5873	1.06
11:118747813	11	118747813	0.1247	1.126
11:118783424	11	118783424	0.3315	0.807
11:122518525	11	122518525	0.3399	1.08
11:128421175	11	128421175	0.6604	1.034
11:14402930	11	14402930	0.5153	0.9249
11:36438075	11	36438075	0.752	0.9634
11:64095178	11	64095178	0.2745	1.094
11:65705432	11	65705432	0.9423	0.9944
11:95311422	11	95311422	0.5461	1.06
12:111884608	12	111884608	0.1332	0.8921
12:58106836	12	58106836	0.3061	0.9208
12:6440009	12	6440009	0.0222	1.194
12:6514963	12	6514963	0.4022	1.09
12:94661453	12	94661453	0.2511	1.102
13:100026952	13	100026952	0.02673	0.6617
13:50811220	13	50811220	0.254	0.8419
14:103230758	14	103230758	0.2687	1.095
14:52306091	14	52306091	0.8772	1.015
14:69253364	14	69253364	0.28	0.9202
14:76014298	14	76014298	0.6261	1.048
15:79247482	15	79247482	0.18	0.8665
16:1067832	16	1067832	0.453	1.078
16:11114512	16	11114512	0.01185	0.8227
16:11353879	16	11353879	0.3055	1.24
16:30103160	16	30103160	0.5397	1.049
16:57077094	16	57077094	0.1205	1.13
16:79111297	16	79111297	0.749	0.9755
16:79350204	16	79350204	0.7898	0.9542
16:79652720	16	79652720	0.5057	0.9478
16:86021505	16	86021505	0.7509	1.04
17:34842521	17	34842521	0.4279	0.9416
17:37970149	17	37970149	0.7148	1.028
17:38252660	17	38252660	0.01676	1.316
17:40529835	17	40529835	0.9557	0.9956
17:45702280	17	45702280	0.0007243	0.7729
17:57859210	17	57859210	0.0004053	1.318
18:56269737	18	56269737	0.08675	0.8765
18:67544046	18	67544046	0.835	1.016
19:10463118	19	10463118	0.1527	0.7579
19:10592144	19	10592144	0.8338	1.018
19:45143942	19	45143942	0.9188	1.009
19:49837246	19	49837246	0.1076	1.155
19:6668972	19	6668972	0.2028	0.8843
2:112770799	2	112770799	0.03334	0.8248
2:12607893	2	12607893	0.05165	0.8631
2:136884679	2	136884679	0.3453	1.073
2:151644203	2	151644203	0.07725	0.8634
2:191989356	2	191989356	0.4175	0.9381
2:204632861	2	204632861	0.7978	1.024
2:231121829	2	231121829	0.1002	1.162
2:30472442	2	30472442	0.09611	0.8556
2:65661843	2	65661843	0.7884	0.9794
2:68646536	2	68646536	0.758	0.9766
20:39968188	20	39968188	0.8926	1.015
20:42579051	20	42579051	0.5787	0.9537
20:44734310	20	44734310	0.2072	1.115
20:48422095	20	48422095	0.08296	1.463
20:52744437	20	52744437	0.4406	0.9254
20:62374441	20	62374441	0.05201	1.217
21:34787312	21	34787312	0.03712	1.273
22:37258986	22	37258986	0.6587	0.9657
22:37310954	22	37310954	0.8874	0.989
22:40291807	22	40291807	0.1774	0.9028
22:50971266	22	50971266	0.7676	1.024
3:100848597	3	100848597	0.1576	0.8109
3:101749022	3	101749022	0.5854	0.9583
3:105455955	3	105455955	0.06022	0.8592
3:112693983	3	112693983	0.5317	0.825
3:119228508	3	119228508	0.8006	1.026
3:121542898	3	121542898	0.2246	1.103
3:121783015	3	121783015	0.314	0.8722
3:141150990	3	141150990	0.1271	0.884
3:159691112	3	159691112	0.1363	1.121
3:169536637	3	169536637	0.02868	0.8255
3:27783015	3	27783015	0.4134	1.066
3:28072086	3	28072086	0.6159	0.9618
3:32962051	3	32962051	0.04819	0.8576
3:71535338	3	71535338	0.06086	0.8663
4:103911781	4	103911781	0.4417	1.06
4:109058718	4	109058718	0.1762	1.111
4:122119449	4	122119449	0.1508	1.138
4:164493807	4	164493807	0.9969	1
4:40307564	4	40307564	0.9021	1.01
4:48127262	4	48127262	0.4962	1.054
4:87862396	4	87862396	0.02625	1.187
5:118703662	5	118703662	0.1584	0.8969
5:133449827	5	133449827	0.4944	0.9272
5:133891282	5	133891282	0.6124	1.04
5:141539339	5	141539339	0.4037	0.9359
5:158759900	5	158759900	0.3858	0.9362
5:176790162	5	176790162	0.6853	1.033
5:35877505	5	35877505	0.214	1.099
5:40396425	5	40396425	0.2444	1.147
5:55444683	5	55444683	0.7957	1.021
5:6712834	5	6712834	0.004407	0.7928
6:119215402	6	119215402	0.06495	0.858
6:130348257	6	130348257	0.7085	0.9602
6:135495226	6	135495226	0.1044	1.162
6:137959455	6	137959455	0.04264	1.173
6:138179146	6	138179146	0.9792	0.9953
6:143865221	6	143865221	0.8039	1.039
6:14691215	6	14691215	0.5964	0.9222
6:159465977	6	159465977	0.02205	0.8354
6:16672760	6	16672760	0.3777	0.9339
6:36348689	6	36348689	0.2925	1.084
6:90976768	6	90976768	0.3423	1.099
7:105706462	7	105706462	0.729	0.956
7:138729795	7	138729795	0.5697	1.045
7:149289464	7	149289464	0.005443	0.7914
7:28142186	7	28142186	0.8995	0.9898
7:3139417	7	3139417	0.2	1.103
7:37382465	7	37382465	0.3961	1.112
7:50239880	7	50239880	0.1709	0.8676
7:50328339	7	50328339	0.07654	0.7168
8:128175696	8	128175696	0.6878	0.9678
8:128814091	8	128814091	0.8858	1.012
8:129177769	8	129177769	0.336	0.9193
8:144986793	8	144986793	0.1824	0.9013
8:79417222	8	79417222	0.194	1.117
8:95851818	8	95851818	0.3974	1.147
9:100868189	9	100868189	0.3945	1.078
Key
SNP	Single nucleotide polymorphism associated in Patsopoulos et al (2019)
CHR	Chromosome to which SNP maps
BP	Exact base location of SNP
UNADJ	unadjusted p-value of regression
OR	Odds ratio
