# Supplementary material for: A systems biology approach uncovers cell-specific gene regulatory effects of genetic associations in multiple sclerosis
Source: Nat Commun. 2019 May 20;10:2236. doi: 10.1038/s41467-019-09773-y (PMC6527683; doi:10.1038/s41467-019-09773-y)
Supplement: Supplementary file 35 — Supplementary data 32 [file 41467_2019_9773_MOESM35_ESM.xlsx]

## Sheet: Supplementary Dataset 32
Supplementary Dataset 32. Network properties of MS associated genes (individual level)
Significance	CellType	r2	Threshold	avg_#nodes_cases	avg_#nodes_cntrls	pval_#nodes	avg_#edges_cases	avg_#edges_cntrls	pval_#edges	avg_#nodesLCC_cases	avg_#nodesLCC_cntrls	pval_#nodesLCC	avg_#nedgesLCC_cases	avg_#nedgesLCC_cntrls	pval_#edgesLCC
GW	B	0.1	0.1	355.74	352.913	9.17365e-07	449.169	442.333	0.00117784	203.85	200.675	2.3449e-07	435.132	427.777	0.000665316
GW	B	0.1	0.25	252.514	250	4.00329e-08	244.627	239.376	6.92893e-05	134.794	132.294	4.5181e-07	234.435	229.034	6.61376e-05
GW	B	0.1	0.5	215.713	213.243	1.65219e-08	184.565	180.046	4.07618e-05	110.548	108.051	1.72098e-06	176.557	171.711	3.9905e-05
GW	T	0.1	0.1	424.008	421.204	1.03618e-06	566.956	558.114	0.0001808	254.528	251.816	1.38428e-05	554.724	545.944	0.000246139
GW	T	0.1	0.25	354.14	351.214	4.54048e-07	405.137	398.602	0.0015239	196.875	193.784	1.57455e-06	390.525	383.67	0.00118111
GW	T	0.1	0.5	231.021	228.124	4.24761e-10	193.653	189.665	0.00110408	115.211	112.959	0.000143152	182.937	179.119	0.00315157
GW	C	0.1	0.1	371.989	369.67	4.34747e-05	423.851	418.93	0.00583863	206.184	204.107	0.000319316	410.414	405.544	0.00710712
GW	C	0.1	0.25	316.815	314.796	0.000128651	327.233	323.007	0.00674096	166.558	164.32	0.000102757	313.184	308.944	0.00798511
GW	C	0.1	0.5	181.338	179.26	3.32837e-07	109.043	107.228	0.022638	65.527	64.7087	0.0964197	92.254	91.1432	0.158071
GW	M	0.1	0.1	452.22	449.182	6.08456e-07	674.771	668.658	0.0108947	278.68	276.16	8.2513e-05	660.763	654.704	0.0124079
GW	M	0.1	0.25	378.175	375.313	7.03453e-07	483.294	479.102	0.034374	214.07	210.75	2.99431e-07	467.673	462.871	0.0211472
GW	M	0.1	0.5	250.6	247.75	4.1932e-10	252.445	246.57	1.82333e-05	128.568	126	1.28667e-06	239.728	233.789	3.11328e-05
GW	L	0.1	0.1	362.792	360.539	3.17646e-05	418.814	413.379	0.00261142	204.734	202.386	3.37438e-05	406.682	401.216	0.00292881
GW	L	0.1	0.25	305.437	303.068	1.38556e-05	301.814	297.835	0.0151466	158.822	155.985	2.11043e-06	287.431	283.029	0.0103377
GW	L	0.1	0.5	202.255	200.25	3.74834e-06	138.017	135.66	0.0101352	87.7464	86.2209	0.0142028	122.346	120.459	0.0657989
NR	B	0.1	0.1	241.63	241.175	0.0894792	98.9949	98.3252	0.140101	44.8848	44.2476	0.217166	53.211	52.2937	0.199523
NR	B	0.1	0.25	236.24	235.835	0.107967	91.9397	91.2427	0.119635	38.6038	38.3204	0.357418	44.4595	43.8738	0.282634
NR	B	0.1	0.5	147.084	147.002	0.376676	34.9122	35.1335	0.761239	10.9835	11.2549	0.829556	10.8743	11.1286	0.763769
NR	T	0.1	0.1	297.876	297.653	0.274854	160.879	160.951	0.533277	105.549	104.551	0.0972247	137.784	137.095	0.283369
NR	T	0.1	0.25	230.777	230.364	0.102223	83.8139	83.4927	0.292998	37.5498	38.4466	0.876842	42.1966	43.1869	0.85105
NR	T	0.1	0.5	138.437	138.578	0.711615	28.6696	28.8495	0.776309	8.02405	8.14078	0.742371	7.38439	7.43447	0.597844
NR	C	0.1	0.1	481.344	480.823	0.134463	384.808	384.029	0.285004	240.204	239.614	0.169985	358.352	357.629	0.31269
NR	C	0.1	0.25	440.088	439.682	0.184263	332.486	331.801	0.292967	208.057	207.699	0.299367	302.608	302.328	0.422709
NR	C	0.1	0.5	285.647	285.223	0.137137	147.715	147.274	0.284271	73.2738	73.0364	0.359991	96.2789	96.1214	0.438032
NR	M	0.1	0.1	387.264	386.905	0.199042	255.808	256.102	0.592862	142.938	142.233	0.181497	212.538	212.296	0.434919
NR	M	0.1	0.25	325.105	325.187	0.585907	185.641	186.32	0.762001	105.162	105.095	0.464616	143.086	143.682	0.685845
NR	M	0.1	0.5	228.421	227.718	0.0193774	94.2949	93.1359	0.0170042	50.9696	49.9951	0.0878813	60.9869	59.5485	0.0624932
NR	L	0.1	0.1	387.068	387.313	0.715648	263.349	264.153	0.749743	154.186	155.083	0.842925	221.361	222.917	0.843525
NR	L	0.1	0.25	371.237	371.265	0.52545	238.8	239.235	0.655027	137.461	138.255	0.830527	194.173	195.235	0.779065
NR	L	0.1	0.5	252.207	251.638	0.0710976	116.165	115.201	0.072917	64.4266	63.5485	0.0517047	80.0527	79.034	0.109673
SR	B	0.1	0.1	437.136	433.961	6.14864e-08	425.392	419.051	0.00015729	226.558	223.888	4.63626e-05	400.865	394.522	0.000281364
SR	B	0.1	0.25	437.136	433.961	6.14864e-08	425.392	419.051	0.00015729	226.558	223.888	4.63626e-05	400.865	394.522	0.000281364
SR	B	0.1	0.5	269.444	266.92	7.47073e-09	198.432	194.913	8.38981e-05	118.055	116.498	0.000264401	187.187	183.971	0.000655583
SR	T	0.1	0.1	551.281	548.379	1.16648e-05	657.984	652.903	0.012957	320.274	318.721	0.0191794	634.067	629.663	0.0314336
SR	T	0.1	0.25	423.804	420.51	9.91407e-09	403.339	396.15	3.09345e-05	213.975	211.133	3.34084e-06	380.351	373.313	6.08697e-05
SR	T	0.1	0.5	260.947	258.9	2.30395e-06	171.531	168.803	0.00126498	106.539	105.141	0.00326596	158.173	155.614	0.00551907
SR	C	0.1	0.1	737.156	734.442	0.00031031	1090.43	1083.7	0.021752	501.689	500.291	0.0531167	1071.34	1065.13	0.0336132
SR	C	0.1	0.25	612.241	609.209	1.91841e-05	777.899	771.138	0.00702449	384.047	382.4	0.0196556	759.373	753.269	0.0149003
SR	C	0.1	0.5	423.687	420.464	6.51979e-08	380.127	374.415	0.00045879	228.581	226.502	0.0011527	362.946	357.534	0.00114336
SR	M	0.1	0.1	685.977	682.748	1.12326e-05	1021.07	1012.22	0.00290156	437.525	435.226	0.00126784	993.862	985.1	0.00316262
SR	M	0.1	0.25	582.016	579.032	1.02971e-05	758.228	752.718	0.0199026	344.332	342.6	0.00942448	733.262	728.209	0.0310486
SR	M	0.1	0.5	382.889	379.869	2.16096e-07	327.198	321.289	7.59146e-05	189.166	186.252	6.04491e-06	307.205	300.803	4.66548e-05
SR	L	0.1	0.1	610.995	608.019	1.73875e-05	751.446	744.961	0.00547086	374.878	373.299	0.0172674	730.592	724.701	0.0117193
SR	L	0.1	0.25	475.898	472.447	1.88534e-08	456.319	449.015	6.43075e-05	260.368	258.131	0.00118128	433.965	427.075	0.000258941
SR	L	0.1	0.5	292.892	290.816	5.98313e-06	191.037	187.733	0.000470411	125.135	123.265	0.00208997	170.727	167.597	0.00336445
GW	B	0.5	0.1	315.529	313.257	6.50544e-05	370.189	365.289	0.00985004	173.003	170.318	4.80075e-06	357.153	351.905	0.00693226
GW	B	0.5	0.25	307.803	305.505	3.99261e-05	356.61	351.682	0.00872661	168.238	165.578	5.75473e-06	343.728	338.391	0.00562479
GW	B	0.5	0.5	192.44	190.177	1.90559e-07	147.034	142.706	3.16259e-05	91.0709	88.4296	1.85311e-05	136.47	131.689	8.74055e-05
GW	T	0.5	0.1	395.742	393.335	2.22627e-05	499.102	492.626	0.00302565	229.926	227.811	0.000632306	483.279	476.903	0.00391838
GW	T	0.5	0.25	327.646	324.879	2.06116e-06	362.611	357.505	0.00858775	179.69	176.954	9.71765e-06	349.117	343.784	0.00701252
GW	T	0.5	0.5	216.427	214.007	1.14388e-07	178.908	175.573	0.00433218	103.055	101.534	0.00448003	165.303	162.299	0.0137202
GW	C	0.5	0.1	338.454	336.323	0.00017346	373.468	369.583	0.0209429	183.875	182.163	0.00315976	357.7	353.92	0.0261331
GW	C	0.5	0.25	287.15	285.383	0.000555423	284.602	281.687	0.0380239	145.266	143.646	0.00311868	269.611	266.84	0.050886
GW	C	0.5	0.5	160.263	158.376	2.32723e-06	93.5236	91.733	0.0180143	54.5848	53.5704	0.060269	77.4203	76.0024	0.100823
GW	M	0.5	0.1	407.76	405.129	9.94757e-06	575.181	570.294	0.0273851	244.229	242.022	0.000401723	561.633	556.842	0.0312893
GW	M	0.5	0.25	335.919	333.612	3.86023e-05	417.598	414.658	0.0898638	187.988	185.561	2.94181e-05	403.598	400.4	0.0755155
GW	M	0.5	0.5	226.457	223.633	7.23779e-10	216.871	211.682	0.000101673	110.794	108.675	7.01958e-05	202.63	197.697	0.000402459
GW	L	0.5	0.1	328.576	326.563	0.000228327	366.469	361.925	0.00882378	180.427	178.301	0.000243339	353.089	348.466	0.00926494
GW	L	0.5	0.25	272.004	270.158	0.00047507	260.756	258.498	0.0993897	140.518	138.454	0.000337964	247.91	245.342	0.0806177
GW	L	0.5	0.5	179.712	177.898	1.13765e-05	119.804	117.417	0.00669867	73.7637	71.9782	0.00666542	103.958	101.393	0.0197924
NR	B	0.5	0.1	172.454	172.002	0.0866358	58.1156	57.9272	0.341036	28.5283	28.1699	0.265273	31.7519	31.3155	0.270316
NR	B	0.5	0.25	172.454	172.002	0.0866358	58.1156	57.9272	0.341036	28.5283	28.1699	0.265273	31.7519	31.3155	0.270316
NR	B	0.5	0.5	104.536	104.381	0.262012	19.2093	19.4612	0.852506	9.38692	9.64078	0.89794	8.71941	8.9733	0.867297
NR	T	0.5	0.1	225.525	225.136	0.1366	92.5105	92.4612	0.465517	54.0042	54.335	0.730959	63.6992	64.2184	0.762025
NR	T	0.5	0.25	190.698	190.471	0.2339	71.6654	72.1481	0.825878	43.3338	44.3083	0.953625	48.4582	49.6262	0.942653
NR	T	0.5	0.5	96.2662	96.3204	0.588394	14.6722	14.7597	0.679708	6.47342	6.59709	0.827351	5.62785	5.74515	0.796519
NR	C	0.5	0.1	369.328	368.811	0.135782	236.49	236.133	0.369127	152.809	152.09	0.16226	211.246	210.867	0.382734
NR	C	0.5	0.25	334.122	333.922	0.329957	201.768	201.706	0.474587	124.794	124.398	0.288845	171.557	171.675	0.539924
NR	C	0.5	0.5	232.674	232.803	0.633968	119.187	119.655	0.761166	66.0156	66.0413	0.518566	84.2451	84.6383	0.682747
NR	M	0.5	0.1	291.539	291.243	0.228531	164.132	164.333	0.586019	96.4114	95.8617	0.148529	134.656	134.672	0.506688
NR	M	0.5	0.25	254.751	254.93	0.679824	123.911	124.672	0.847086	75.4519	75.1359	0.285426	95.8257	96.1262	0.630597
NR	M	0.5	0.5	175.731	174.976	0.0145334	61.1363	60.1772	0.0176115	34.1599	33.3519	0.0762572	37.8346	36.8422	0.0729967
NR	L	0.5	0.1	285.14	285.129	0.489258	150.068	150.646	0.753019	90.862	91.5534	0.790415	117.328	118.347	0.788875
NR	L	0.5	0.25	285.14	285.129	0.489258	150.068	150.646	0.753019	90.862	91.5534	0.790415	117.328	118.347	0.788875
NR	L	0.5	0.5	184.299	184.112	0.306353	60.892	60.7864	0.413085	23.1553	23.0364	0.419567	25.5291	25.4126	0.435409
SR	B	0.5	0.1	361.019	358	2.36802e-07	318.502	314.274	0.00253604	177.046	175.335	0.0021309	301.643	297.789	0.00647839
SR	B	0.5	0.25	361.019	358	2.36802e-07	318.502	314.274	0.00253604	177.046	175.335	0.0021309	301.643	297.789	0.00647839
SR	B	0.5	0.5	220.736	218.495	3.87324e-07	144.802	141.796	0.000118528	93.562	91.7039	4.24246e-05	134.602	131.573	0.00041292
SR	T	0.5	0.1	467.901	464.784	4.93786e-06	493.805	489.345	0.0126476	248.555	246.9	0.00785023	469.838	465.91	0.0277931
SR	T	0.5	0.25	351.046	347.949	5.03294e-08	297.736	292.461	0.000284741	168.643	166.711	0.000352719	279.722	274.99	0.00125933
SR	T	0.5	0.5	212.506	210.65	9.22385e-06	120.809	118.738	0.00235576	78.3895	76.5752	0.000877735	104.646	102.206	0.00416259
SR	C	0.5	0.1	605.899	603.252	0.000324414	777.21	770.966	0.0102745	381.405	379.951	0.0307851	759.703	753.75	0.0147117
SR	C	0.5	0.25	521.742	518.91	4.57679e-05	580.042	575.587	0.0286212	300.967	299.262	0.0110889	558.988	554.993	0.0475919
SR	C	0.5	0.5	353.885	351.231	8.43228e-06	279.938	275.267	0.00108334	169.884	168.405	0.0175856	259.328	255.119	0.00440389
SR	M	0.5	0.1	578.415	575.291	1.01169e-05	724.212	717.226	0.00391615	346.252	344.216	0.00313282	700.964	694.233	0.0054896
SR	M	0.5	0.25	489.847	486.731	3.45368e-06	530.643	527.211	0.0513532	271.588	270.051	0.013784	507.262	504.177	0.0759815
SR	M	0.5	0.5	321.631	318.818	1.91961e-06	261.503	256.939	0.000630822	156.419	154.454	0.000778448	245.495	241.16	0.00174683
SR	L	0.5	0.1	516.089	513.063	6.86402e-06	579.263	573.825	0.00703028	303.022	301.364	0.00972894	561.282	556.102	0.0110752
SR	L	0.5	0.25	392.432	389.485	1.08121e-06	339.289	334.709	0.00240943	201.732	200.335	0.0245517	318.185	314.085	0.00809418
SR	L	0.5	0.5	231.338	229.675	0.000200968	127.989	125.15	0.000167855	85.4797	83.6772	0.00463204	106.648	103.925	0.00392837
GW	B	0.8	0.1	315.529	313.257	6.50544e-05	370.189	365.289	0.00985004	173.003	170.318	4.80075e-06	357.153	351.905	0.00693226
GW	B	0.8	0.25	307.803	305.505	3.99261e-05	356.61	351.682	0.00872661	168.238	165.578	5.75473e-06	343.728	338.391	0.00562479
GW	B	0.8	0.5	192.44	190.177	1.90559e-07	147.034	142.706	3.16259e-05	91.0709	88.4296	1.85311e-05	136.47	131.689	8.74055e-05
GW	T	0.8	0.1	395.742	393.335	2.22627e-05	499.102	492.626	0.00302565	229.926	227.811	0.000632306	483.279	476.903	0.00391838
GW	T	0.8	0.25	327.646	324.879	2.06116e-06	362.611	357.505	0.00858775	179.69	176.954	9.71765e-06	349.117	343.784	0.00701252
GW	T	0.8	0.5	216.427	214.007	1.14388e-07	178.908	175.573	0.00433218	103.055	101.534	0.00448003	165.303	162.299	0.0137202
GW	C	0.8	0.1	338.454	336.323	0.00017346	373.468	369.583	0.0209429	183.875	182.163	0.00315976	357.7	353.92	0.0261331
GW	C	0.8	0.25	287.15	285.383	0.000555423	284.602	281.687	0.0380239	145.266	143.646	0.00311868	269.611	266.84	0.050886
GW	C	0.8	0.5	160.263	158.376	2.32723e-06	93.5236	91.733	0.0180143	54.5848	53.5704	0.060269	77.4203	76.0024	0.100823
GW	M	0.8	0.1	407.76	405.129	9.94757e-06	575.181	570.294	0.0273851	244.229	242.022	0.000401723	561.633	556.842	0.0312893
GW	M	0.8	0.25	335.919	333.612	3.86023e-05	417.598	414.658	0.0898638	187.988	185.561	2.94181e-05	403.598	400.4	0.0755155
GW	M	0.8	0.5	226.457	223.633	7.23779e-10	216.871	211.682	0.000101673	110.794	108.675	7.01958e-05	202.63	197.697	0.000402459
GW	L	0.8	0.1	328.576	326.563	0.000228327	366.469	361.925	0.00882378	180.427	178.301	0.000243339	353.089	348.466	0.00926494
GW	L	0.8	0.25	272.004	270.158	0.00047507	260.756	258.498	0.0993897	140.518	138.454	0.000337964	247.91	245.342	0.0806177
GW	L	0.8	0.5	179.712	177.898	1.13765e-05	119.804	117.417	0.00669867	73.7637	71.9782	0.00666542	103.958	101.393	0.0197924
NR	B	0.8	0.1	172.454	172.002	0.0866358	58.1156	57.9272	0.341036	28.5283	28.1699	0.265273	31.7519	31.3155	0.270316
NR	B	0.8	0.25	172.454	172.002	0.0866358	58.1156	57.9272	0.341036	28.5283	28.1699	0.265273	31.7519	31.3155	0.270316
NR	B	0.8	0.5	104.536	104.381	0.262012	19.2093	19.4612	0.852506	9.38692	9.64078	0.89794	8.71941	8.9733	0.867297
NR	T	0.8	0.1	225.525	225.136	0.1366	92.5105	92.4612	0.465517	54.0042	54.335	0.730959	63.6992	64.2184	0.762025
NR	T	0.8	0.25	190.698	190.471	0.2339	71.6654	72.1481	0.825878	43.3338	44.3083	0.953625	48.4582	49.6262	0.942653
NR	T	0.8	0.5	96.2662	96.3204	0.588394	14.6722	14.7597	0.679708	6.47342	6.59709	0.827351	5.62785	5.74515	0.796519
NR	C	0.8	0.1	369.328	368.811	0.135782	236.49	236.133	0.369127	152.809	152.09	0.16226	211.246	210.867	0.382734
NR	C	0.8	0.25	334.122	333.922	0.329957	201.768	201.706	0.474587	124.794	124.398	0.288845	171.557	171.675	0.539924
NR	C	0.8	0.5	232.674	232.803	0.633968	119.187	119.655	0.761166	66.0156	66.0413	0.518566	84.2451	84.6383	0.682747
NR	M	0.8	0.1	291.539	291.243	0.228531	164.132	164.333	0.586019	96.4114	95.8617	0.148529	134.656	134.672	0.506688
NR	M	0.8	0.25	254.751	254.93	0.679824	123.911	124.672	0.847086	75.4519	75.1359	0.285426	95.8257	96.1262	0.630597
NR	M	0.8	0.5	175.731	174.976	0.0145334	61.1363	60.1772	0.0176115	34.1599	33.3519	0.0762572	37.8346	36.8422	0.0729967
NR	L	0.8	0.1	285.14	285.129	0.489258	150.068	150.646	0.753019	90.862	91.5534	0.790415	117.328	118.347	0.788875
NR	L	0.8	0.25	285.14	285.129	0.489258	150.068	150.646	0.753019	90.862	91.5534	0.790415	117.328	118.347	0.788875
NR	L	0.8	0.5	184.299	184.112	0.306353	60.892	60.7864	0.413085	23.1553	23.0364	0.419567	25.5291	25.4126	0.435409
SR	B	0.8	0.1	361.019	358	2.36802e-07	318.502	314.274	0.00253604	177.046	175.335	0.0021309	301.643	297.789	0.00647839
SR	B	0.8	0.25	361.019	358	2.36802e-07	318.502	314.274	0.00253604	177.046	175.335	0.0021309	301.643	297.789	0.00647839
SR	B	0.8	0.5	220.736	218.495	3.87324e-07	144.802	141.796	0.000118528	93.562	91.7039	4.24246e-05	134.602	131.573	0.00041292
SR	T	0.8	0.1	467.901	464.784	4.93786e-06	493.805	489.345	0.0126476	248.555	246.9	0.00785023	469.838	465.91	0.0277931
SR	T	0.8	0.25	351.046	347.949	5.03294e-08	297.736	292.461	0.000284741	168.643	166.711	0.000352719	279.722	274.99	0.00125933
SR	T	0.8	0.5	212.506	210.65	9.22385e-06	120.809	118.738	0.00235576	78.3895	76.5752	0.000877735	104.646	102.206	0.00416259
SR	C	0.8	0.1	605.899	603.252	0.000324414	777.21	770.966	0.0102745	381.405	379.951	0.0307851	759.703	753.75	0.0147117
SR	C	0.8	0.25	521.742	518.91	4.57679e-05	580.042	575.587	0.0286212	300.967	299.262	0.0110889	558.988	554.993	0.0475919
SR	C	0.8	0.5	353.885	351.231	8.43228e-06	279.938	275.267	0.00108334	169.884	168.405	0.0175856	259.328	255.119	0.00440389
SR	M	0.8	0.1	578.415	575.291	1.01169e-05	724.212	717.226	0.00391615	346.252	344.216	0.00313282	700.964	694.233	0.0054896
SR	M	0.8	0.25	489.847	486.731	3.45368e-06	530.643	527.211	0.0513532	271.588	270.051	0.013784	507.262	504.177	0.0759815
SR	M	0.8	0.5	321.631	318.818	1.91961e-06	261.503	256.939	0.000630822	156.419	154.454	0.000778448	245.495	241.16	0.00174683
SR	L	0.8	0.1	516.089	513.063	6.86402e-06	579.263	573.825	0.00703028	303.022	301.364	0.00972894	561.282	556.102	0.0110752
SR	L	0.8	0.25	392.432	389.485	1.08121e-06	339.289	334.709	0.00240943	201.732	200.335	0.0245517	318.185	314.085	0.00809418
SR	L	0.8	0.5	231.338	229.675	0.000200968	127.989	125.15	0.000167855	85.4797	83.6772	0.00463204	106.648	103.925	0.00392837
Key
Significance	Significance classification of source genetic associations (GW, SR, NR)
CellType	Cell type for current network (B, T, M, C, L)
r2	r2 threshold used to compute networks (0.1, 0.5, 0.8)
Threshold	Actual PRE threshold
avg_#nodes_cases	average number of nodes in cases network
avg_#nodes_cntrls	average number of nodes in controls network
pval_#nodes	Significance of number of nodes in cases vs controls
avg_#edges_cases	average number of edges in cases network
avg_#edges_cntrls	average number of edges in controls network
pval_#edges	Significance of number of edges in cases vs controls
avg_#nodesLCC_cases	average number of nodes in largest connected component of cases network
avg_#nodesLCC_cntrls	average number of nodes in largest connected component of control network
pval_#nodesLCC	Significance of number of edges in cases vs controls
avg_#nedgesLCC_cases	average number of edges in largest connected component of cases network
avg_#nedgesLCC_cntrls	average number of edges in largest connected component of control network
pval_#edgesLCC	Significance of number of edges in LCC in cases vs controls network
