# Supplementary material for: A systems biology approach uncovers cell-specific gene regulatory effects of genetic associations in multiple sclerosis
Source: Nat Commun. 2019 May 20;10:2236. doi: 10.1038/s41467-019-09773-y (PMC6527683; doi:10.1038/s41467-019-09773-y)
Supplement: Supplementary file 36 — Supplementary data 33 [file 41467_2019_9773_MOESM36_ESM.xlsx]

## Sheet: Supplementary Dataset 33
Supplementary Dataset 33. Autosomal non-MHC genome-wide effects.
Region	Step	Effect	Chromosome	Position (hg19)	A1	A2	OR conditional	P conditional	OR marginal	P marginal	Type	Proximal Gene(s)
Region6:chr16:11213951	0	chr16:11213951	16	11213951	T	C	0.8293	4.654e-24	0.8293	4.654e-24	intronic	CLEC16A
Region11:rs10801908	0	rs10801908	1	117090493	C	T	1.2398	3.537e-16	1.2398	3.537e-16	intronic	CD58
Region5:rs11256593	0	rs11256593	10	6117322	T	C	1.2048	6.782e-27	1.2048	6.782e-27	intergenic	IL2RA(dist=12989),RBM17(dist=13627)
Region9:rs438613	0	rs438613	3	28072086	C	T	1.148	9.434e-17	1.148	9.434e-17	intergenic	EOMES(dist=307880),CMC1(dist=211038)
Region17:rs1800693	0	rs1800693	12	6440009	T	C	0.8808	1.017e-13	0.8808	1.017e-13	intronic	TNFRSF1A
Region15:chr3:121765368	0	chr3:121765368	3	121765368	C	G	1.1544	6.344e-15	1.1544	6.344e-15	intergenic	ILDR1(dist=24241),CD86(dist=8841)
Region10:rs6670198	0	rs6670198	1	2520527	C	T	0.865	2.029e-16	0.865	2.029e-16	intronic	FAM213B
Region20:rs62420820	0	rs62420820	6	137438057	A	G	1.1471	2.496e-13	1.1471	2.496e-13	intergenic	IL20RA(dist=71740),IL22RA2(dist=26900)
Region28:rs1738074	0	rs1738074	6	159465977	T	C	0.8925	9.908e-12	0.8925	9.908e-12	UTR5	TAGAP(NM_152133:c.-4170A>G,NM_054114:c.-799A>G,NM_138810:c.-799A>G)
Region26:rs35540610	0	rs35540610	2	231121829	C	T	1.1447	2.879e-12	1.1447	2.879e-12	intronic	SP140
Region64:rs1323292	0	rs1323292	1	192541021	A	G	1.1316	1.402e-08	1.1316	1.402e-08	intergenic	RGS21(dist=204607),RGS1(dist=3836)
Region23:rs1077667	0	rs1077667	19	6668972	C	T	1.164	8.374e-13	1.164	8.374e-13	intronic	TNFSF14
Region40:rs35486093	0	rs35486093	1	85729820	A	G	0.8357	1.599e-10	0.8357	1.599e-10	intergenic	C1orf52(dist=4465),BCL10(dist=1640)
Region46:rs2150879	0	rs2150879	17	57859210	G	A	1.1091	3.289e-10	1.1091	3.289e-10	intronic	VMP1
Region29:rs701006	0	rs701006	12	58106836	G	A	1.1206	1.349e-11	1.1206	1.349e-11	intronic	OS9
Region25:chr14:88523488	0	chr14:88523488	14	88523488	C	T	1.3474	2.093e-12	1.3474	2.093e-12	ncRNA_intronic	LINC01146
Region13:rs11809700	0	rs11809700	1	93152635	C	T	0.8655	3.505e-15	0.8655	3.505e-15	intronic	EVI5
Region50:rs9843355	0	rs9843355	3	119228508	G	A	1.1432	4.725e-10	1.1432	4.725e-10	intronic	TIMMDC1
Region14:rs4939490	0	rs4939490	11	60793651	G	C	1.1464	4.247e-15	1.1464	4.247e-15	intergenic	CD6(dist=5803),CD5(dist=76279)
Region19:rs4896153	0	rs4896153	6	135833463	A	T	0.8708	1.646e-13	0.8708	1.646e-13	ncRNA_intronic	LINC00271
Region37:rs72928038	0	rs72928038	6	90976768	G	A	0.8517	9.009e-11	0.8517	9.009e-11	intronic	BACH2
Region51:rs10063294	0	rs10063294	5	35877505	A	G	0.9057	1.13e-09	0.9057	1.13e-09	UTR3	IL7R(NM_002185:c.*917A>G)
Region18:rs1026916	0	rs1026916	17	40529835	G	A	0.8784	1.02e-13	0.8784	1.02e-13	intronic	STAT3
Region39:rs1014486	0	rs1014486	3	159691112	C	T	1.1108	1.364e-10	1.1108	1.364e-10	ncRNA_intronic	IL12A-AS1
Region34:rs11079784	0	rs11079784	17	45702280	C	T	1.1131	4.335e-11	1.1131	4.335e-11	intergenic	NPEPPS(dist=1638),KPNB1(dist=24924)
Region44:rs12365699	2	rs6589706	11	118747813	A	G	1.1093	2.198e-09	1.088	5.878e-07	intergenic	DDX6(dist=85841),CXCR5(dist=6662)
Region56:rs6990534	1	chr8:129177769	8	129177769	T	C	0.8861	1.229e-08	0.893	8.797e-08	intergenic	MIR1208(dist=15335),LINC00824(dist=239747)
Region7:rs11749040	0	rs11749040	5	40396425	G	A	0.8214	3.54e-17	0.8214	3.54e-17	intergenic	LINC00603(dist=342999),PTGER4(dist=283607)
Region20:rs62420820	1	rs631204	6	137959455	A	C	1.1159	2.6e-11	1.1194	6.449e-12	intergenic	OLIG3(dist=143924),LOC102723649(dist=27328)
Region22:rs4808760	0	rs4808760	19	18301979	G	C	0.8741	4.841e-13	0.8741	4.841e-13	intergenic	IFI30(dist=13045),MPV17L2(dist=2061)
Region35:rs12478539	0	rs12478539	2	43355324	G	C	1.1311	4.366e-11	1.1311	4.366e-11	intergenic	LOC102723854(dist=88642),ZFP36L2(dist=94217)
Region87:rs58166386	0	rs58166386	19	16559421	G	A	1.095	2.541e-07	1.095	2.541e-07	intronic	EPS15L1
Region47:rs7977720	0	rs7977720	12	9866349	C	T	0.903	3.962e-10	0.903	3.962e-10	intergenic	CLEC2D(dist=14198),CLECL1(dist=2107)
Region6:chr16:11213951	1	chr16:11353879	16	11353879	C	T	0.4845	6.001e-09	0.469	1.122e-09	intergenic	SOCS1(dist=3840),TNP2(dist=7835)
Region30:rs1250551	0	rs1250551	10	81059335	G	T	0.8907	2.662e-11	0.8907	2.662e-11	intronic	ZMIZ1
Region16:rs34723276	0	rs34723276	1	101290432	A	G	1.2177	1.361e-14	1.2177	1.361e-14	intergenic	VCAM1(dist=85831),EXTL2(dist=47496)
Region49:rs28703878	0	rs28703878	8	79417222	A	G	0.8749	4.507e-10	0.8749	4.507e-10	intergenic	LOC102724874(dist=1028655),PKIA(dist=11114)
Region74:rs3809627	0	rs3809627	16	30103160	A	C	0.9076	3.246e-08	0.9076	3.246e-08	intronic	TBX6
Region43:rs140522	0	rs140522	22	50971266	C	T	0.8953	2.848e-10	0.8953	2.848e-10	upstream	ODF3B
Region98:rs67111717	0	rs67111717	5	176790162	G	A	1.1003	4.96e-07	1.1003	4.96e-07	intronic	RGS14
Region32:rs59655222	0	rs59655222	1	200875897	T	C	1.1311	3.758e-11	1.1311	3.758e-11	intronic	C1orf106
Region17:rs1800693	1	rs2364485	12	6514963	C	A	0.9096	2.186e-05	0.9041	5.778e-06	intergenic	LTBR(dist=14226),CD27-AS1(dist=33204)
Region15:chr3:121765368	1	rs2331964	3	121542898	C	T	1.0889	5.886e-07	1.1042	4.653e-09	intronic	IQCB1
Region56:rs6990534	0	rs6990534	8	128814091	A	G	0.8984	3.597e-09	0.8984	3.597e-09	intergenic	MIR1204(dist=5817),PVT1(dist=88783)
Region19:rs4896153	1	rs2327586	6	135495226	T	C	1.125	7.816e-10	1.1113	3.078e-08	intergenic	HBS1L(dist=119190),MYB(dist=7227)
Region71:rs12925972	0	rs12925972	16	79111297	C	T	1.0992	3.073e-08	1.0992	3.073e-08	intronic	WWOX
Region27:rs9610458	0	rs9610458	22	22205353	T	C	1.121	4.574e-12	1.121	4.574e-12	intronic	MAPK1
Region48:rs9591325	0	rs9591325	13	50811220	T	C	1.2366	4.156e-10	1.2366	4.156e-10	ncRNA_intronic	DLEU1
Region36:rs2248137	0	rs2248137	20	52789743	G	C	0.894	7.807e-11	0.894	7.807e-11	intronic	CYP24A1
Region44:rs12365699	0	rs12365699	11	118743286	G	A	1.1546	3.146e-10	1.1546	3.146e-10	intergenic	DDX6(dist=81314),CXCR5(dist=11189)
Region61:rs1177228	0	rs1177228	2	61242410	G	A	1.1134	8.567e-09	1.1134	8.567e-09	intronic	PUS10
Region144:rs1076928	0	rs1076928	6	36348689	C	T	0.9266	4.222e-06	0.9266	4.222e-06	intronic	ETV7
Region134:rs1087056	0	rs1087056	10	31395761	G	A	0.9254	3.117e-06	0.9254	3.117e-06	intergenic	ZNF438(dist=74895),ZEB1-AS1(dist=209696)
Region33:rs28834106	0	rs28834106	19	10592144	T	C	1.1381	3.79e-11	1.1381	3.79e-11	intergenic	PDE4A(dist=11837),KEAP1(dist=4652)
Region94:rs60600003	0	rs60600003	7	37382465	T	G	0.8747	4.199e-07	0.8747	4.199e-07	intronic	ELMO1
Region21:rs6032662	0	rs6032662	20	44734310	C	T	1.1432	2.845e-13	1.1432	2.845e-13	intergenic	NCOA5(dist=15730),CD40(dist=12596)
Region24:rs2546890	0	rs2546890	5	158759900	A	G	1.1241	1.039e-12	1.1241	1.039e-12	ncRNA_exonic	LOC285626
Region62:rs55858457	1	rs10951042	7	3139417	C	T	1.0817	2.022e-06	1.0817	1.996e-06	intergenic	CARD11(dist=55838),LOC100129603(dist=41148)
Region88:rs9878602	0	rs9878602	3	71535338	T	G	1.0872	2.601e-07	1.0872	2.601e-07	intronic	FOXP1
Region31:rs1465697	0	rs1465697	19	49837246	C	T	0.8831	3.479e-11	0.8831	3.479e-11	intergenic	SLC6A16(dist=8772),CD37(dist=1431)
Region131:chr6:14691215	0	chr6:14691215	6	14691215	C	T	1.3265	2.968e-06	1.3265	2.968e-06	intergenic	LINC01108(dist=405530),JARID2(dist=554991)
Region52:rs483180	0	rs483180	1	120267505	G	C	0.8974	1.77e-09	0.8974	1.77e-09	intronic	PHGDH
Region42:rs1112718	0	rs1112718	10	94479107	A	G	1.1114	2.463e-10	1.1114	2.463e-10	intergenic	HHEX(dist=23699),EXOC6(dist=115363)
Region54:rs35703946	0	rs35703946	16	86021505	G	A	1.1883	1.938e-09	1.1883	1.938e-09	intergenic	IRF8(dist=65294),LINC01082(dist=208282)
Region41:rs12434551	0	rs12434551	14	69253364	A	T	1.1095	1.828e-10	1.1095	1.828e-10	intergenic	RAD51B(dist=190626),ZFP36L1(dist=1008)
Region44:rs12365699	1	rs34026809	11	118480695	C	G	0.8322	1.446e-07	0.8643	2.392e-05	intronic	PHLDB1
Region123:rs62013236	0	rs62013236	15	79247482	C	T	1.1334	2.068e-06	1.1334	2.068e-06	intergenic	CTSH(dist=10062),RASGRF1(dist=4807)
Region185:rs9909593	0	rs9909593	17	37970149	A	G	0.9311	1.156e-05	0.9311	1.156e-05	intronic	IKZF3
Region259:rs2986736	0	rs2986736	1	6512547	T	C	0.8994	3.412e-05	0.8994	3.412e-05	intronic	ESPN
Region91:chr13:100026952	0	chr13:100026952	13	100026952	A	C	1.7768	4.071e-07	1.7768	4.071e-07	ncRNA_intronic	MIR548AN
Region9:rs438613	1	rs13327021	3	27783015	C	T	0.8931	4.497e-11	0.8912	1.727e-11	intergenic	EOMES(dist=18809),CMC1(dist=500109)
Region13:rs11809700	1	rs12133753	1	92222089	C	T	1.1367	8.531e-09	1.1329	1.916e-08	intronic	TGFBR3
Region75:chr7:50328339	0	chr7:50328339	7	50328339	A	G	1.5893	4.168e-08	1.5893	4.168e-08	intergenic	C7orf72(dist=129487),IKZF1(dist=15340)
Region128:rs34299154	1	rs61863928	10	64449549	G	T	1.1152	5.448e-08	1.0734	0.0002044	intergenic	ZNF365(dist=17778),ADO(dist=114967)
Region53:rs2317231	0	rs2317231	1	157686337	G	T	1.1058	1.902e-09	1.1058	1.902e-09	intergenic	FCRL3(dist=15690),FCRL2(dist=29186)
Region6:chr16:11213951	2	rs2286974	16	11114512	G	A	0.8965	1.514e-07	0.8477	2.61e-23	intronic	CLEC16A
Region38:rs12622670	0	rs12622670	2	68646536	T	C	1.1127	1.043e-10	1.1127	1.043e-10	intergenic	PLEK(dist=21951),FBXO48(dist=42969)
Region82:rs3737798	1	rs983494	1	160703965	G	A	1.1067	3.397e-07	1.1061	3.879e-07	intergenic	CD48(dist=22324),SLAMF7(dist=4882)
Region301:chr4:103128873	1	rs6533052	4	103911781	A	G	1.0666	8.005e-05	1.0668	7.698e-05	intronic	SLC9B1
Region83:rs4796224	0	rs4796224	17	34842521	A	G	0.9181	1.623e-07	0.9181	1.623e-07	UTR5	ZNHIT3(NM_001281433:c.-23A>G,NM_001281432:c.-23A>G,NM_004773:c.-23A>G,NM_001281434:c.-23A>G)
Region161:rs72922276	0	rs72922276	1	65429319	G	A	1.1413	6.884e-06	1.1413	6.884e-06	intronic	JAK1
Region99:chr1:32738415	0	chr1:32738415	1	32738415	G	A	0.8736	5.044e-07	0.8736	5.044e-07	intronic	LCK
Region5:rs11256593	1	rs12722559	10	6070273	C	A	1.1454	2.782e-07	1.2494	2.53e-21	intronic	IL2RA
Region59:rs12147246	0	rs12147246	14	103265844	G	A	0.9054	4.294e-09	0.9054	4.294e-09	intronic	TRAF3
Region566:rs1801133	0	rs1801133	1	11856378	A	G	0.924	0.0002721	0.924	0.0002721	exonic	MTHFR
Region78:rs405343	0	rs405343	16	1067832	G	T	0.8884	4.715e-08	0.8884	4.715e-08	intergenic	SOX8(dist=30853),SSTR5-AS1(dist=46250)
Region130:rs7731626	0	rs7731626	5	55444683	G	A	1.0974	2.848e-06	1.0974	2.848e-06	intronic	ANKRD55
Region13:rs11809700	3	rs58394161	1	92939959	T	C	0.9057	0.0008627	0.8425	1.247e-13	downstream	GFI1
Region594:rs9863496	0	rs9863496	3	18798848	T	C	0.9359	0.0003101	0.9359	0.0003101	intergenic	SATB1-AS1(dist=227242),KCNH8(dist=391169)
Region111:rs2084007	1	rs244656	5	133449827	A	T	1.1077	2.565e-05	1.1168	5.072e-06	upstream	TCF7
Region71:rs12925972	2	rs6564681	16	79652720	T	C	0.9104	2.233e-07	0.9099	1.797e-07	intergenic	MAF(dist=18098),LOC102467146(dist=102489)
Region81:rs6742	0	rs6742	20	62374441	C	T	1.1727	1.297e-07	1.1727	1.297e-07	UTR3	SLC2A4RG(NM_020062:c.*98C>T)
Region82:rs3737798	0	rs3737798	1	160389984	A	G	1.0911	1.4e-07	1.0911	1.4e-07	intronic	VANGL2
Region71:rs12925972	1	rs17724508	16	79350204	T	C	1.2375	2.591e-08	1.2313	5.296e-08	intergenic	WWOX(dist=103640),MAF(dist=277541)
Region185:rs9909593	1	rs883871	17	38252660	G	A	0.8967	7.083e-06	0.9009	1.65e-05	intronic	NR1D1
Region116:rs9308424	0	rs9308424	1	212877776	A	G	0.9128	1.339e-06	0.9128	1.339e-06	intergenic	BATF3(dist=4449),NSL1(dist=21719)
Region101:rs2269434	0	rs2269434	11	47360412	T	C	0.9175	5.236e-07	0.9175	5.236e-07	intronic	MYBPC3
Region342:rs719316	0	rs719316	6	16672760	T	C	1.0674	7.054e-05	1.0674	7.054e-05	intronic	ATXN1
Region111:rs2084007	0	rs2084007	5	133891282	C	T	1.0826	1.153e-06	1.0826	1.153e-06	intronic	JADE2
Region373:rs6738544	0	rs6738544	2	191989356	C	A	1.0684	9.488e-05	1.0684	9.488e-05	intronic	STAT4
Region60:rs7975763	0	rs7975763	12	123604053	C	T	0.886	7.804e-09	0.886	7.804e-09	intergenic	PITPNM2(dist=9017),MPHOSPH9(dist=36890)
Region72:rs34695601	0	rs34695601	14	76014298	T	C	1.1157	3.165e-08	1.1157	3.165e-08	downstream	BATF
Region56:rs6990534	2	rs735542	8	128175696	A	G	1.0887	2.383e-06	1.0881	2.659e-06	intergenic	PRNCR1(dist=70856),CASC19(dist=24335)
Region172:rs249677	0	rs249677	5	141539339	C	A	0.9256	8.994e-06	0.9256	8.994e-06	intergenic	NDFIP1(dist=5331),SPRY4(dist=150653)
Region70:rs6496663	0	rs6496663	15	90887584	A	C	0.9043	2.778e-08	0.9043	2.778e-08	intergenic	NGRN(dist=72141),GABARAPL3(dist=2179)
Region169:rs6589939	0	rs6589939	11	122518525	A	G	0.9275	8.669e-06	0.9275	8.669e-06	intergenic	MIR100HG(dist=444755),UBASH3B(dist=7873)
Region55:rs57116599	1	chr2:112492986	2	112492986	T	C	0.8343	2.014e-06	0.8024	3.502e-09	intergenic	MIR4435-1HG(dist=240294),ANAPC1(dist=32228)
Region303:rs4262739	0	rs4262739	11	128421175	A	G	0.9351	5.372e-05	0.9351	5.372e-05	intronic	ETS1
Region118:rs2289746	0	rs2289746	3	105455955	C	T	1.0889	1.479e-06	1.0889	1.479e-06	intronic	CBLB
Region20:rs62420820	4	rs17780048	6	138179146	C	T	1.1759	0.0002208	1.254	1.071e-07	ncRNA_intronic	LOC100130476
Region193:chr2:203693277	1	rs12614091	2	204632861	A	T	1.0741	0.0003583	1.0698	0.0007448	intergenic	CD28(dist=29225),CTLA4(dist=99650)
Region218:rs4409785	0	rs4409785	11	95311422	T	C	0.9137	2.094e-05	0.9137	2.094e-05	intergenic	LOC100129203(dist=343854),FAM76B(dist=190684)
Region79:rs61884005	1	chr11:14868316	11	14868316	A	G	0.721	1.132e-06	0.7068	2.262e-07	intronic	PDE3B
Region7:rs11749040	1	chr5:40429250	5	40429250	A	T	0.9131	2.321e-07	0.973	0.09169	intergenic	LINC00603(dist=375824),PTGER4(dist=250782)
Region55:rs57116599	0	rs57116599	2	112770799	A	G	0.8869	2.592e-09	0.8869	2.592e-09	intronic	MERTK
Region225:rs11231749	0	rs11231749	11	64095178	C	T	1.0758	2.34e-05	1.0758	2.34e-05	intergenic	PRDX5(dist=5883),CCDC88B(dist=12512)
Region96:rs2705616	0	rs2705616	4	87862396	G	C	0.9207	4.345e-07	0.9207	4.345e-07	intronic	AFF1
Region617:rs10245867	0	rs10245867	7	28142186	G	T	0.9393	0.00033	0.9393	0.00033	intronic	JAZF1
Region90:rs6837324	0	rs6837324	4	48127262	A	G	0.9173	3.162e-07	0.9173	3.162e-07	intronic	TXK
Region68:rs10936602	0	rs10936602	3	169536637	T	C	1.1145	1.677e-08	1.1145	1.677e-08	intergenic	LRRC34(dist=6063),LRRIQ4(dist=3073)
Region147:rs34681760	0	rs34681760	5	6712834	C	T	1.0835	5.277e-06	1.0835	5.277e-06	intergenic	LOC100505625(dist=5010),PAPD7(dist=1884)
Region77:rs9992763	0	rs9992763	4	109058718	T	G	0.9139	4.514e-08	0.9139	4.514e-08	intronic	LEF1
Region33:rs28834106	2	rs34536443	19	10463118	G	C	1.1871	0.001633	1.3037	2.87e-07	exonic	TYK2
Region228:rs13385171	0	rs13385171	2	65661843	C	T	1.0724	2.415e-05	1.0724	2.415e-05	intergenic	SPRED2(dist=2187),MIR4778(dist=923538)
Region112:rs2726479	0	rs2726479	4	106255589	T	C	0.9238	1.18e-06	0.9238	1.18e-06	intergenic	TET2(dist=54629),PPA2(dist=34645)
Region261:rs3184504	0	rs3184504	12	111884608	T	C	1.0709	3.446e-05	1.0709	3.446e-05	exonic	SH2B3
Region66:rs9955954	0	rs9955954	18	56348044	G	A	0.8958	1.539e-08	0.8958	1.539e-08	intronic	MALT1
Region159:rs760517	0	rs760517	22	37258986	C	T	1.0877	6.618e-06	1.0877	6.618e-06	intronic	NCF4
Region159:rs760517	3	rs5756405	22	37310954	A	G	1.0599	0.0003876	1.0706	2.44e-05	intronic	CSF2RB
Region57:rs4325907	1	chr3:100848597	3	100848597	C	T	1.1618	2.053e-05	1.1813	2.031e-06	intergenic	ABI3BP(dist=136263),IMPG2(dist=92793)
Region187:rs10905353	1	rs1399180	10	8098719	T	C	0.9235	0.0003753	0.9245	0.0004495	intronic	GATA3
Region75:chr7:50328339	1	rs10230723	7	50239880	A	T	1.1125	2.291e-06	1.1073	5.84e-06	intergenic	C7orf72(dist=41028),IKZF1(dist=103799)
Region44:rs12365699	3	chr11:118783424	11	118783424	G	A	1.2496	3.068e-05	1.3559	6.5e-09	intergenic	BCL9L(dist=1811),UPK2(dist=43584)
Region76:rs7855251	0	rs7855251	9	100868189	T	C	1.1164	4.233e-08	1.1164	4.233e-08	intronic	TRIM14
Region248:rs6911131	0	rs6911131	6	143865221	A	G	0.864	3.089e-05	0.864	3.089e-05	intergenic	FUCA2(dist=32201),LOC285740(dist=10031)
Region97:rs17051321	0	rs17051321	4	122119449	C	T	0.9097	4.953e-07	0.9097	4.953e-07	intronic	TNIP3
Region69:rs7222450	0	rs7222450	17	43407670	A	G	1.1034	1.779e-08	1.1034	1.779e-08	intergenic	MAP3K14(dist=13240),ARHGAP27(dist=63598)
Region117:rs9977672	1	rs2836438	21	39864727	G	A	0.9057	2.977e-05	0.9053	2.705e-05	intronic	ERG
Region240:rs73075598	1	rs10951154	7	27135314	T	C	0.9044	6.725e-05	0.9187	0.0006862	exonic	HOXA1
Region36:rs2248137	1	rs2585447	20	52744437	T	C	0.8792	7.894e-08	0.9327	0.002164	intergenic	BCAS1(dist=57133),CYP24A1(dist=25551)
Region751:chr8:95125803	1	chr8:95851818	8	95851818	T	G	0.8932	0.0009061	0.893	0.0008757	intronic	INTS8
Region164:chr6:119215402	0	chr6:119215402	6	119215402	A	C	1.0833	8.146e-06	1.0833	8.146e-06	UTR5	ASF1A(NM_014034:c.-176A>C)
Region252:rs10191360	0	rs10191360	2	136884679	T	C	1.1016	3.187e-05	1.1016	3.187e-05	intergenic	CXCR4(dist=8954),THSD7B(dist=863783)
Region66:rs9955954	3	rs4940730	18	56269737	A	G	1.0599	0.0007057	1.0254	0.1291	intronic	ALPK2
Region17:rs1800693	3	rs12832171	12	6441622	C	G	1.3813	0.0009452	0.8861	1.905e-11	intronic	TNFRSF1A
Region136:rs13428812	2	rs11125803	2	25052177	T	C	0.9416	0.001722	0.9271	5.981e-05	intronic	ADCY3
Region654:rs73414214	0	rs73414214	7	105706462	C	A	1.1086	0.0003744	1.1086	0.0003744	intergenic	CDHR3(dist=29585),SYPL1(dist=24352)
Region173:rs13414105	0	rs13414105	2	30472442	C	A	1.105	9.401e-06	1.105	9.401e-06	intronic	LBH
Region212:rs11919880	0	rs11919880	3	32962051	A	G	1.0732	1.968e-05	1.0732	1.968e-05	intergenic	TRIM71(dist=28280),CCR4(dist=31015)
Region126:rs7698247	2	rs13136820	4	40307564	C	T	1.073	0.0001235	1.0886	3.026e-06	intergenic	RHOH(dist=61180),LOC101060498(dist=1638)
Region63:rs354033	0	rs354033	7	149289464	G	A	1.114	1.205e-08	1.114	1.205e-08	ncRNA_intronic	ZNF767P
Region15:chr3:121765368	2	chr3:121783015	3	121783015	T	G	1.1421	7.656e-05	1.2386	5.755e-12	intronic	CD86
Region45:rs802730	0	rs802730	6	128280104	T	C	1.1211	3.236e-10	1.1211	3.236e-10	intergenic	THEMIS(dist=40328),PTPRK(dist=9820)
Region218:rs4409785	1	rs56095240	11	95421830	T	A	0.8872	1.973e-05	0.8885	2.471e-05	intergenic	LOC100129203(dist=454262),FAM76B(dist=80276)
Region133:rs11852059	0	rs11852059	14	52306091	A	C	0.908	3.022e-06	0.908	3.022e-06	intergenic	FRMD6(dist=108647),GNG2(dist=20931)
Region80:rs531612	0	rs531612	11	65705432	C	T	0.9155	9.407e-08	0.9155	9.407e-08	intergenic	DRAP1(dist=16384),TSGA10IP(dist=7683)
Region569:rs6789653	0	rs6789653	3	141150990	G	A	1.0667	0.0002778	1.0667	0.0002778	intronic	ZBTB38
Region120:rs7260482	0	rs7260482	19	45143942	A	C	0.9152	1.839e-06	0.9152	1.839e-06	intergenic	IGSF23(dist=3861),PVR(dist=3156)
Region82:rs3737798	4	rs6427540	1	160634588	C	T	1.1124	3.196e-05	1.1225	5.758e-06	intergenic	SLAMF1(dist=17487),CD48(dist=13948)
Region222:rs6672420	0	rs6672420	1	25291010	T	A	0.9316	2.234e-05	0.9316	2.234e-05	exonic	RUNX3
Region59:rs12147246	2	rs12588969	14	103230758	C	G	0.9313	0.0001897	0.9148	1.809e-06	intergenic	RCOR1(dist=33845),TRAF3(dist=13058)
Region57:rs4325907	0	rs4325907	3	101749022	T	C	0.9055	3.682e-09	0.9055	3.682e-09	intergenic	LOC152225(dist=32252),ZPLD1(dist=404837)
Region40:rs35486093	1	rs11161550	1	85682020	A	G	0.9166	6.271e-07	0.9597	0.01213	intergenic	SYDE2(dist=15292),C1orf52(dist=33617)
Region58:rs11083862	0	rs11083862	19	47638539	A	T	1.106	4.074e-09	1.106	4.074e-09	intronic	SAE1
Region201:rs10271373	0	rs10271373	7	138729795	C	A	0.9316	1.652e-05	0.9316	1.652e-05	UTR3	ZC3HAV1(NM_020119:c.*2545G>T)
Region299:rs7620803	2	chr3:112693983	3	112693983	T	G	1.2892	0.001152	1.2904	0.001086	upstream	CD200R1
Region549:rs4728142	0	rs4728142	7	128573967	G	A	0.9406	0.0002585	0.9406	0.0002585	intergenic	KCP(dist=23194),IRF5(dist=4024)
Region6:chr16:11213951	3	rs34947566	16	11412926	C	A	1.1229	1.606e-06	1.1412	3.964e-09	intergenic	PRM1(dist=37734),RMI2(dist=26385)
Region107:rs8062446	0	rs8062446	16	57077094	T	C	1.0885	8.41e-07	1.0885	8.41e-07	intronic	NLRC5
Region251:rs13066789	1	rs2590438	3	187565968	T	G	0.9478	0.001561	0.946	0.001052	intergenic	BCL6(dist=102455),LPP-AS2(dist=303026)
Region48:rs9591325	1	rs9568402	13	50961957	A	T	0.9129	0.0003227	0.911	0.00023	ncRNA_intronic	DLEU1
Region33:rs28834106	1	rs12609500	19	11173928	C	T	1.0838	3.74e-05	1.0997	9.175e-07	downstream	SMARCA4
Region339:rs72989863	0	rs72989863	4	164493807	G	A	1.0699	7.01e-05	1.0699	7.01e-05	intronic	MARCH1
Region171:rs12971909	0	rs12971909	19	4466466	G	A	0.9175	8.982e-06	0.9175	8.982e-06	intergenic	UBXN6(dist=8675),HDGFRP2(dist=5727)
Region540:rs4812772	0	rs4812772	20	42579051	C	T	1.0702	0.0002541	1.0702	0.0002541	intronic	TOX2
Region79:rs61884005	0	rs61884005	11	14402930	C	G	1.1436	8.02e-08	1.1436	8.02e-08	intergenic	RRAS2(dist=16878),COPB1(dist=76119)
Region506:rs962052	0	rs962052	2	151644203	C	T	1.0701	0.0002103	1.0701	0.0002103	intergenic	LOC101929282(dist=152332),RBM43(dist=460525)
Region253:rs3827380	2	rs137955	22	40291807	T	C	1.0647	0.0001947	1.064	0.0002206	intergenic	ENTHD1(dist=2013),GRAP2(dist=5279)
Region205:rs4820955	0	rs4820955	22	31622539	A	T	1.1231	1.82e-05	1.1231	1.82e-05	intronic	LIMK2
Region67:rs35218683	0	rs35218683	11	321138	C	T	0.7646	1.563e-08	0.7646	1.563e-08	upstream	IFITM3
Region251:rs13066789	0	rs13066789	3	187987624	C	T	1.0716	3.167e-05	1.0716	3.167e-05	intronic	LPP
Region857:rs11899404	0	rs11899404	2	12607893	T	C	0.9019	0.0007573	0.9019	0.0007573	ncRNA_intronic	LOC100506457
Region1736:chr1:154963701	1	chr1:154983036	1	154983036	T	G	0.8892	0.009398	0.9023	0.02	intronic	ZBTB7B
Region226:rs3923387	0	rs3923387	8	144986793	T	C	1.0732	2.347e-05	1.0732	2.347e-05	intergenic	EPPK1(dist=34161),PLEC(dist=2522)
Region208:rs61708525	0	rs61708525	12	94661453	G	A	1.0832	1.91e-05	1.0832	1.91e-05	intronic	PLXNC1
Region84:rs12211604	0	rs12211604	6	7100029	A	G	0.9111	1.863e-07	0.9111	1.863e-07	intergenic	LY86(dist=444813),RREB1(dist=7801)
Region16:rs34723276	2	rs11578655	1	101412902	T	G	0.9141	0.0004817	0.8673	4.11e-09	intronic	SLC30A7
Region379:rs12605088	2	rs2469434	18	67544046	T	C	0.9409	0.0003094	0.9413	0.0003294	intronic	CD226
Region62:rs55858457	0	rs55858457	7	2443302	G	T	0.8931	1.198e-08	0.8931	1.198e-08	UTR5	CHST12(NM_018641:c.-28973G>T)
Region65:rs28762138	1	rs32658	5	118703662	G	T	0.9336	2.947e-05	0.9376	8.534e-05	intronic	TNFAIP8
Region13:rs11809700	2	rs1415069	1	93426869	C	G	0.9111	4.009e-05	0.9313	0.001495	intronic	FAM69A
Region153:rs1365120	0	rs1365120	11	36438075	T	C	0.8873	5.764e-06	0.8873	5.764e-06	intronic	PRR5L
Region175:rs67934705	0	rs67934705	1	24207504	A	G	0.8105	1.013e-05	0.8105	1.013e-05	intronic	CNR2
Region220:rs17741873	0	rs17741873	10	75653800	G	T	1.0931	2.145e-05	1.0931	2.145e-05	intergenic	CAMK2G(dist=19451),C10orf55(dist=15927)
Region110:rs9900529	0	rs9900529	17	73335776	C	G	1.0994	1.111e-06	1.0994	1.111e-06	intronic	GRB2
Region39:rs1014486	1	rs10936182	3	159712373	T	G	1.1016	8.942e-06	1.1168	3.359e-07	ncRNA_intronic	IL12A-AS1
Region731:rs61109982	1	rs6020055	20	48422095	A	G	1.2944	0.001622	1.2876	0.001994	intergenic	B4GALT5(dist=91674),SLC9A8(dist=7155)
The following effect maps the same effect as rs1801133.
Region192:chr1:12861693	1	rs198398	1	11883342	C	T	1.1879	5.72e-05	1.189	5.172e-05	intronic	CLCN6
Identified after manual correction followinf the Lill et al results
Region274:rs71314176	m	rs9808753	21	34787312	G	A	1.0846	0.0004805	1.0846	0.0004805	exonic	IFNGR2
Region174:rs3795131	m	rs6072343	20	39968188	G	A	0.927	0.0008908	0.927	0.0008908	intronic	ERG
Corroborating evidence from the Andlauer et al.
Region129:rs6921288	1	chr6:130348257	6	130348257	T	C	1.1268	3.602e-05	1.0908	0.001242	intronic	L3MBTL3
Key
Region	independent associated region #
Step	Step # in the conditional regression analysis
Effect	SNP tagging each of the independent associations
Chromosome	Chromosome number where SNP maps
Position (hg19)	Chromosomal position where SNP maps
A1	SNP allele 1 (major)
A2	SNP allele 2 (minor)
OR conditional	Odds ratio of the conditional model
P conditional	p-value of the conditional model
OR marginal	Odds ratio of the marginal analysis
P marginal	p-value of the marginal analysis
Type	Type of SNP (coding, non-coding)
Proximal Gene(s)	closest genes
