# Supplementary material for: A systems biology approach uncovers cell-specific gene regulatory effects of genetic associations in multiple sclerosis
Source: Nat Commun. 2019 May 20;10:2236. doi: 10.1038/s41467-019-09773-y (PMC6527683; doi:10.1038/s41467-019-09773-y)
Supplement: Supplementary file 37 — Supplementary data 34 [file 41467_2019_9773_MOESM37_ESM.xlsx]

## Sheet: Supplementary Dataset 34
Supplementary Dataset 34. Strongy suggestive list of autosomal non-MHC loci.
Strongly suggestive (5 x10-8 > p-value <1x10-5; sS, n= 117)
Region	Step	Effect	Chromosome	Position (hg19)	A1	A2	OR conditional	P conditional	OR marginal	P marginal	Type	Proximal Gene(s)
Region372:rs10789825	1	rs10891261	11	111276085	T	C	0.9232	6.004e-05	0.9669	0.0598	intergenic	POU2AF1(dist=25928),LOC100132078(dist=8882)
Region665:rs71545193	0	rs71545193	6	520595	A	G	1.0844	0.0003984	1.0844	0.0003984	intronic	EXOC2
Region363:rs313661	4	rs4560284	3	4891205	A	G	1.1064	0.0006892	1.096	0.001954	intergenic	ITPR1(dist=1681),BHLHE40-AS1(dist=47288)
Region151:rs12755416	0	rs12755416	1	150694480	A	G	0.8354	5.647e-06	0.8354	5.647e-06	intergenic	HORMAD1(dist=1116),CTSS(dist=8192)
Region56:rs6990534	5	rs13254990	8	129076451	C	T	0.9362	0.0003013	0.9262	1.998e-05	ncRNA_intronic	PVT1
Region56:rs6990534	3	chr8:129011095	8	129011095	C	T	1.1837	8.293e-06	1.1944	2.401e-06	ncRNA_intronic	PVT1
Region1239:rs1150229	1	rs56376240	11	113848902	G	A	0.9042	0.001203	0.9301	0.01596	intronic	HTR3A
Region93:rs72976934	7	rs4896477	6	139901814	T	G	0.9536	0.007745	0.9299	1.303e-05	intergenic	LOC645434(dist=106081),LOC100132735(dist=190396)
Region109:rs7830997	0	rs7830997	8	71442114	G	A	0.9193	9.87e-07	0.9193	9.87e-07	intergenic	LOC101926892(dist=44192),TRAM1(dist=43339)
Region590:rs1819577	0	rs1819577	10	89827121	G	A	0.9425	0.0003071	0.9425	0.0003071	intergenic	PTEN(dist=98589),RNLS(dist=206500)
Region105:rs134490	0	rs134490	22	28730175	T	C	1.141	6.691e-07	1.141	6.691e-07	intronic	TTC28
Region212:rs11919880	1	rs4392367	3	33171659	G	A	1.0737	0.0002095	1.0765	0.0001176	intronic	CRTAP
Region272:rs10904115	0	rs10904115	10	3918174	G	T	0.9352	4.071e-05	0.9352	4.071e-05	intergenic	KLF6(dist=90701),MIR6078(dist=115178)
Region239:rs7525478	0	rs7525478	1	207866152	T	G	1.0718	2.686e-05	1.0718	2.686e-05	intronic	CR1L
Region95:rs3783196	0	rs3783196	13	42039288	C	A	1.0869	4.344e-07	1.0869	4.344e-07	intronic	RGCC
Region149:rs72855540	0	rs72855540	2	144990548	G	A	1.2018	5.369e-06	1.2018	5.369e-06	intronic	GTDC1
Region416:rs2052401	0	rs2052401	2	162962045	C	T	1.0656	0.000129	1.0656	0.000129	intergenic	DPP4(dist=30993),LOC101929532(dist=8906)
Region288:chr1:198573373	0	chr1:198573373	1	198573373	C	T	1.3128	4.584e-05	1.3128	4.584e-05	intergenic	ATP6V1G3(dist=63298),PTPRC(dist=34725)
Region36:rs2248137	4	chr20:52210360	20	52210360	G	A	1.3572	0.0003286	1.3637	0.000253	intergenic	ZNF217(dist=10724),SUMO1P1(dist=280680)
Region71:rs12925972	3	rs11859008	16	79286503	C	G	1.0759	8.677e-05	1.0796	3.66e-05	intergenic	WWOX(dist=39939),MAF(dist=341242)
Region129:rs6921288	0	rs6921288	6	130218802	A	G	1.0803	2.472e-06	1.0803	2.472e-06	intergenic	TMEM244(dist=36386),L3MBTL3(dist=120926)
Region189:rs4765569	0	rs4765569	12	124950652	T	C	0.9055	1.268e-05	0.9055	1.268e-05	intronic	NCOR2
Region66:rs9955954	1	rs12456021	18	56213390	G	A	0.9022	7.852e-07	0.8954	1.056e-07	intronic	ALPK2
Region246:rs7685904	1	rs4834222	4	113074745	C	T	0.9485	0.001735	0.9469	0.001207	intronic	C4orf32
Region258:rs57679974	1	rs3845959	3	125867247	T	C	1.0658	9.809e-05	1.0628	0.0001894	intronic	ALDH1L1
Region121:chr13:40788848	1	rs17591266	13	40357677	G	A	1.0721	2.663e-05	1.0755	1.091e-05	intronic	COG6
Region851:rs6495124	0	rs6495124	15	75154779	T	C	0.9415	0.0007443	0.9415	0.0007443	intronic	SCAMP2
Region263:rs10066308	0	rs10066308	5	131790616	G	A	0.9296	3.452e-05	0.9296	3.452e-05	ncRNA_intronic	C5orf56
Region108:rs10758669	0	rs10758669	9	4981602	A	C	0.9187	9.201e-07	0.9187	9.201e-07	intergenic	RCL1(dist=120525),JAK2(dist=3643)
Region572:rs2187163	0	rs2187163	18	60931095	G	A	1.0928	0.0002809	1.0928	0.0002809	intronic	BCL2
Region260:chr3:47005668	0	chr3:47005668	3	47005668	G	A	1.0785	3.439e-05	1.0785	3.439e-05	intronic	CCDC12
Region5:rs11256593	7	rs12722574	10	6066462	G	A	0.8867	0.0008531	1.1393	2.972e-10	intronic	IL2RA
Region781:chr3:45732859	1	rs1129183	3	45869972	C	T	0.8999	0.0004336	0.9129	0.002133	exonic	LZTFL1
Region388:rs1567526	1	rs28512338	18	47126999	A	G	1.0653	0.0002401	1.0669	0.0001655	intergenic	LIPG(dist=7721),ACAA2(dist=182875)
Region313:rs2505509	0	rs2505509	10	43748422	C	T	1.0716	5.757e-05	1.0716	5.757e-05	intronic	RASGEF1A
Region128:rs34299154	0	rs34299154	10	64423416	C	A	1.2938	2.426e-06	1.2938	2.426e-06	intronic	ZNF365
Region126:rs7698247	0	rs7698247	4	40192049	A	G	0.9145	2.35e-06	0.9145	2.35e-06	upstream	RHOH
Region215:rs7134559	0	rs7134559	12	46419086	C	T	1.078	2.051e-05	1.078	2.051e-05	intergenic	SCAF11(dist=34685),SLC38A1(dist=157754)
Region17:rs1800693	2	rs1059501	12	6560573	G	T	0.9396	0.0006427	0.9323	0.0001113	ncRNA_exonic	CD27-AS1
Region299:rs7620803	0	rs7620803	3	113271057	T	C	1.0832	5.172e-05	1.0832	5.172e-05	intronic	SIDT1
Region99:chr1:32738415	1	chr1:32715071	1	32715071	C	T	0.673	5.421e-05	0.7075	0.0003788	downstream	FAM167B
Region242:chr5:1519833	3	rs72709458	5	1283755	T	C	1.1351	0.0005746	1.1361	0.0004994	intronic	TERT
Region154:rs33384	0	rs33384	5	142609525	G	C	1.0868	5.877e-06	1.0868	5.877e-06	downstream	ARHGAP26
Region19:rs4896153	2	rs9399125	6	135197908	T	C	0.9304	0.0002188	0.9301	0.0001949	intergenic	LOC101928304(dist=336765),ALDH8A1(dist=40620)
Region1061:rs1857996	0	rs1857996	2	225806764	C	T	1.0747	0.001308	1.0747	0.001308	intronic	DOCK10
Region150:rs11629690	0	rs11629690	15	86287724	G	A	1.088	5.5e-06	1.088	5.5e-06	intronic	AKAP13
Region454:rs10918297	0	rs10918297	1	165832276	C	G	0.9388	0.0001592	0.9388	0.0001592	intronic	UCK2
Region140:rs9844930	0	rs9844930	3	56953174	C	A	0.9227	3.724e-06	0.9227	3.724e-06	intronic	ARHGEF3
Region165:rs73060045	0	rs73060045	12	12168131	A	G	0.8751	8.396e-06	0.8751	8.396e-06	intergenic	RNU6-19P(dist=89024),BCL2L14(dist=55747)
Region243:rs62189580	0	rs62189580	2	214018981	G	C	1.0727	2.883e-05	1.0727	2.883e-05	intergenic	IKZF2(dist=2648),LOC100130451(dist=122296)
Region223:rs10950950	3	rs2069852	7	22772260	G	A	1.2103	0.0001727	1.2091	0.0001811	downstream	IL6
Region572:rs2187163	1	chr18:60902282	18	60902282	C	G	0.8664	0.0007074	0.8611	0.0004046	intronic	BCL2
Region176:rs1684468	0	rs1684468	3	196360830	T	A	1.1209	1.028e-05	1.1209	1.028e-05	intergenic	FBXO45(dist=44900),NRROS(dist=5826)
Region367:rs10931933	0	rs10931933	2	202112471	G	T	1.0709	8.982e-05	1.0709	8.982e-05	intronic	CASP8
Region141:chr9:86543849	0	chr9:86543849	9	86543849	A	G	0.7162	3.861e-06	0.7162	3.861e-06	intergenic	KIF27(dist=7469),C9orf64(dist=9378)
Region310:rs17066362	0	rs17066362	6	106261769	T	G	1.1229	5.656e-05	1.1229	5.656e-05	intergenic	PREP(dist=410770),PRDM1(dist=272426)
Region285:rs55733613	0	rs55733613	16	89141723	C	G	1.1168	4.515e-05	1.1168	4.515e-05	intergenic	CBFA2T3(dist=98219),ACSF3(dist=18494)
Region5:rs11256593	5	chr10:6390285	10	6390285	C	A	1.1499	0.0006734	1.1527	0.000505	intergenic	LOC399715(dist=12342),PRKCQ(dist=78820)
Region151:rs12755416	1	chr1:150593391	1	150593391	G	T	0.9266	0.008992	0.9043	0.0003955	intergenic	MCL1(dist=41177),ENSA(dist=1208)
Region162:rs750377	1	rs13193860	6	114149335	G	A	0.9198	0.0001619	0.9229	0.0002879	intergenic	LOC101927686(dist=178058),MARCKS(dist=29192)
Region145:rs11762408	0	rs11762408	7	150373728	C	A	1.6156	4.93e-06	1.6156	4.93e-06	intergenic	GIMAP6(dist=43992),GIMAP2(dist=9066)
Region447:rs7834869	1	rs10102600	8	11285384	T	C	0.9237	0.0005443	0.937	0.004124	ncRNA_intronic	FAM167A-AS1
Region307:rs6433892	0	rs6433892	2	181971237	A	G	1.075	5.525e-05	1.075	5.525e-05	intergenic	UBE2E3(dist=43083),MIR4437(dist=199083)
Region134:rs1087056	1	rs11008218	10	31033003	G	A	1.0593	0.0008222	1.0544	0.002052	intergenic	SVILP1(dist=27061),ZNF438(dist=100562)
Region650:rs2724416	0	rs2724416	11	110246610	C	T	0.9396	0.0003678	0.9396	0.0003678	intergenic	RDX(dist=79173),FDX1(dist=54051)
Region363:rs313661	5	chr3:5035903	3	5035903	C	G	1.14	0.0008717	1.1366	0.001092	intergenic	BHLHE40(dist=9038),ARL8B(dist=128027)
Region53:rs2317231	2	rs4661089	1	157089147	C	T	0.9381	0.0005363	0.9392	0.0006553	intergenic	ETV3L(dist=19547),ETV3(dist=5312)
Region165:rs73060045	2	rs73277163	12	11998776	A	G	0.8201	0.001002	0.8238	0.001287	ncRNA_intronic	RNU6-19P
Region372:rs10789825	0	rs10789825	11	111249819	G	A	1.0711	9.367e-05	1.0711	9.367e-05	intronic	POU2AF1
Region354:rs2960172	0	rs2960172	17	47379581	G	A	0.9332	8.017e-05	0.9332	8.017e-05	intronic	ZNF652
Region395:rs335123	0	rs335123	2	89093781	T	C	1.079	0.0001098	1.079	0.0001098	ncRNA_intronic	ANKRD36BP2
Region52:rs483180	1	rs12094392	1	120273909	T	C	0.7879	3.451e-05	0.7643	2.671e-06	intronic	PHGDH
Region537:chr3:100656795	0	chr3:100656795	3	100656795	T	C	1.2147	0.0002481	1.2147	0.0002481	intronic	ABI3BP
Region36:rs2248137	3	chr20:52783991	20	52783991	T	G	0.7218	8.541e-05	0.6895	4.276e-06	intronic	CYP24A1
Region440:rs6853599	1	rs1877721	4	2769269	G	C	1.0587	0.0005959	1.057	0.0008351	intergenic	TNIP2(dist=11166),SH3BP2(dist=25481)
Region388:rs1567526	0	rs1567526	18	47682225	G	A	1.0706	0.0001024	1.0706	0.0001024	intronic	MYO5B
Region10:rs6670198	1	chr1:1682374	1	1682374	G	A	0.8636	8.28e-05	0.865	9.734e-05	downstream	NADK
Region582:rs4543864	0	rs4543864	1	203260500	T	C	1.0609	0.0002934	1.0609	0.0002934	intergenic	LINC01353(dist=2576),LINC01136(dist=7386)
Region187:rs10905353	0	rs10905353	10	8422617	G	A	1.0864	1.22e-05	1.0864	1.22e-05	intergenic	LINC00708(dist=112349),LOC101928272(dist=816712)
Region74:rs3809627	2	chr16:30171625	16	30171625	C	T	1.1427	0.0007396	1.053	0.1652	intergenic	MAPK3(dist=36995),CORO1A(dist=23106)
Region174:rs3795131	7	rs4812492	20	39938122	T	C	0.9429	0.004819	0.9901	0.5472	intergenic	ZHX3(dist=9383),LPIN3(dist=31371)
Region348:rs6492971	0	rs6492971	15	41233035	G	A	0.9365	7.648e-05	0.9365	7.648e-05	intergenic	DLL4(dist=1777),CHAC1(dist=12601)
Region1397:rs9901675	1	rs62059189	17	7175844	C	T	0.9143	0.005255	0.9123	0.004209	intergenic	CLDN7(dist=9332),SLC2A4(dist=9210)
Region55:rs57116599	2	rs7565445	2	111935461	C	T	1.0648	0.0001602	1.0668	9.957e-05	intergenic	BCL2L11(dist=9439),MIR4435-1(dist=143128)
Region238:rs2273215	0	rs2273215	6	170586082	A	G	0.9284	2.618e-05	0.9284	2.618e-05	ncRNA_intronic	FLJ38122
Region1007:rs797229	2	rs4941702	13	33492900	G	C	1.0558	0.002777	1.0555	0.002896	intergenic	LINC00423(dist=7110),KL(dist=97671)
Region511:rs10414065	0	rs10414065	19	33721455	C	T	0.8572	0.0002136	0.8572	0.0002136	intergenic	SLC7A10(dist=4699),CEBPA(dist=69385)
Region422:rs162479	2	rs27002	5	94205837	T	C	0.9344	0.0008649	0.9371	0.001363	intronic	MCTP1
Region1379:rs566267	0	rs566267	1	66754533	G	A	1.0506	0.002863	1.0506	0.002863	intronic	PDE4B
Region347:chr16:68694818	5	chr16:68335911	16	68335911	T	C	0.8596	0.01826	0.8573	0.01532	intronic	SLC7A6OS
Region690:rs11591811	1	chr10:21867179	10	21867179	T	A	1.0863	0.0006618	1.0618	0.0114	intronic	MLLT10
Region11:rs10801908	1	rs11810158	1	117343443	C	T	0.6795	3.138e-05	0.6772	2.584e-05	intergenic	CD2(dist=31592),PTGFRN(dist=109246)
Region74:rs3809627	1	rs11150602	16	30993823	A	G	0.9359	0.0006426	0.9417	0.001916	intronic	SETD1A
Region178:rs2045769	0	rs2045769	4	38721164	T	C	0.9235	1.069e-05	0.9235	1.069e-05	intergenic	KLF3(dist=18035),TLR10(dist=52696)
Region54:rs35703946	1	rs13330176	16	86019087	A	T	1.0918	7.827e-05	1.1207	1.195e-07	intergenic	IRF8(dist=62876),LINC01082(dist=210700)
Region174:rs3795131	1	rs62208470	20	39945771	G	A	1.171	9.808e-05	1.1316	0.001935	intergenic	ZHX3(dist=17032),LPIN3(dist=23722)
Region770:rs1158464	1	rs16903340	5	88063940	A	G	1.0643	0.009544	1.0612	0.0135	intronic	MEF2C
Region901:rs3774532	1	rs2253675	3	53119534	C	T	1.0541	0.002172	1.0551	0.001781	intergenic	SFMBT1(dist=39445),RFT1(dist=2967)
Region373:rs6738544	1	rs929566	2	191521441	C	G	1.0589	0.002629	1.0714	0.0002215	intronic	NAB1
Region398:chr8:62147250	1	rs13257990	8	61840558	C	T	1.1205	0.0001031	1.1175	0.0001478	intergenic	CHD7(dist=59972),LOC100130298(dist=38122)
Region128:rs34299154	2	rs16917546	10	64397538	C	T	0.9164	0.0005428	0.9323	2.931e-05	intronic	ZNF365
Region362:rs2741190	0	rs2741190	8	134054230	C	T	1.0669	8.475e-05	1.0669	8.475e-05	intronic	SLA,TG
Region110:rs9900529	3	rs62088246	17	73807961	G	A	1.093	0.0008491	1.1108	7.08e-05	intronic	UNK
Region424:rs2811727	0	rs2811727	9	139639958	A	G	1.0799	0.0001375	1.0799	0.0001375	intronic	LCN6
Region22:rs4808760	1	rs11669861	19	19277402	T	C	0.934	3.833e-05	0.9331	2.864e-05	intronic	MEF2B,MEF2BNB-MEF2B
Region513:rs1152430	0	rs1152430	14	91372959	C	T	1.0735	0.0002146	1.0735	0.0002146	intronic	RPS6KA5
Region257:rs12909611	0	rs12909611	15	61157403	C	G	1.0704	3.366e-05	1.0704	3.366e-05	intronic	RORA
Region242:chr5:1519833	0	chr5:1519833	5	1519833	T	C	1.1606	2.786e-05	1.1606	2.786e-05	intronic	LPCAT1
Region200:rs2295799	0	rs2295799	9	35821797	G	C	1.0746	1.476e-05	1.0746	1.476e-05	intronic	FAM221B
Region286:rs2333227	0	rs2333227	17	56358762	C	T	1.0873	4.53e-05	1.0873	4.53e-05	upstream	MPO
Region274:rs71314176	0	rs71314176	21	34696181	G	T	1.1162	4.21e-05	1.1162	4.21e-05	intergenic	IL10RB(dist=26642),IFNAR1(dist=1033)
Region96:rs2705616	1	rs72665771	4	87513579	G	A	0.9378	0.000437	0.9313	9.082e-05	intergenic	MAPK10(dist=139296),PTPN13(dist=1889)
Region291:rs1442118	0	rs1442118	5	103690316	A	G	1.0861	4.814e-05	1.0861	4.814e-05	intergenic	NUDT12(dist=791814),RAB9BP1(dist=744859)
Region374:rs72827621	1	rs8078776	17	4778487	A	G	1.0597	0.002149	1.0599	0.002035	intronic	MINK1
Region163:chr11:116530198	1	rs2727790	11	116688383	G	A	0.6294	3.832e-05	0.6264	3.136e-05	intergenic	APOA5(dist=25247),APOA4(dist=3035)
Region206:rs3747562	0	rs3747562	12	42854205	A	G	0.9323	1.853e-05	0.9323	1.853e-05	exonic	PRICKLE1
Region687:rs7295386	0	rs7295386	12	51220897	G	C	0.9372	0.0004419	0.9372	0.0004419	intergenic	ATF1(dist=5954),TMPRSS12(dist=15804)
Underpowered suggestive (unS, n=299)
Region	Step	Effect	Chromosome	Position (hg19)	A1 effect	A2 effect	OR effect conditional	P effect conditional	OR effect marginal	P effect marginal	Type	Proximal Gene(s)
Region9:rs438613	2	rs2618101	3	27924505	A	G	0.9193	8.363e-05	0.921	0.0001097	intergenic	EOMES(dist=160299),CMC1(dist=358619)
Region117:rs9977672	0	rs9977672	21	40463283	G	A	1.0966	1.448e-06	1.0966	1.448e-06	intergenic	LOC101928435(dist=113583),PSMG1(dist=84089)
Region136:rs13428812	0	rs13428812	2	25492467	A	G	0.9212	3.187e-06	0.9212	3.187e-06	intronic	DNMT3A
Region89:rs2242508	0	rs2242508	7	56151489	G	A	0.915	2.939e-07	0.915	2.939e-07	intronic	PHKG1
Region25:chr14:88523488	1	rs408667	14	88417821	T	A	0.9377	0.0001333	0.9147	4.66e-08	intronic	GALC
Region250:rs2811711	2	rs10965250	9	22133284	G	A	0.9364	0.002274	0.9494	0.01486	intergenic	CDKN2B-AS1(dist=12191),DMRTA1(dist=313556)
Region61:rs1177228	1	rs2420518	2	61054980	C	A	1.0647	0.0007967	1.0962	5.541e-08	intergenic	PAPOLG(dist=25759),LINC01185(dist=19915)
Region114:rs290260	0	rs290260	9	93554953	C	T	1.1094	1.218e-06	1.1094	1.218e-06	intergenic	DIRAS2(dist=149845),SYK(dist=9009)
Region347:chr16:68694818	0	chr16:68694818	16	68694818	T	C	0.9105	7.534e-05	0.9105	7.534e-05	intronic	CDH3
Region896:rs8109047	3	rs10853845	19	52288183	A	G	0.9535	0.0048	0.9576	0.009958	intergenic	FPR2(dist=14404),FPR3(dist=10228)
Region183:rs35280661	0	rs35280661	17	2253468	G	A	1.0815	1.134e-05	1.0815	1.134e-05	intronic	SGSM2
Region303:rs4262739	1	rs10893900	11	128502222	A	G	0.9271	0.0002319	0.9208	5.508e-05	intergenic	ETS1(dist=44769),FLI1(dist=54208)
Region932:rs11066320	0	rs11066320	12	112906415	A	G	1.0574	0.0009536	1.0574	0.0009536	intronic	PTPN11
Region828:rs72807038	1	rs31220	5	156590355	A	G	0.928	0.001655	0.9296	0.001422	exonic	FAM71B
Region303:rs4262739	3	rs61909096	11	128351142	T	G	0.9387	0.001265	0.9353	0.0004717	intronic	ETS1
Region183:rs35280661	1	rs67457628	17	1965278	C	T	0.916	0.000226	0.9346	0.003919	intronic	SMG6
Region1118:rs35310312	1	chr4:89199397	4	89199397	G	A	0.7391	0.004088	0.7434	0.004857	exonic	PPM1K
Region221:rs72705373	3	chr14:91413622	14	91413622	C	T	1.483	0.001092	1.5068	0.000664	intronic	RPS6KA5
Region136:rs13428812	1	rs35720317	2	25370616	G	A	1.2423	8.495e-05	1.2808	6.087e-06	intronic	EFR3B
Region690:rs11591811	0	rs11591811	10	22477485	T	C	0.9334	0.0004461	0.9334	0.0004461	intergenic	DNAJC1(dist=184835),EBLN1(dist=20258)
Region307:rs6433892	8	rs1440048	2	182201704	T	C	0.9621	0.01997	0.9659	0.03436	intergenic	MIR4437(dist=31325),ITGA4(dist=119915)
Region127:rs1992382	3	rs4685404	3	16978642	T	C	0.9401	0.0003609	0.9683	0.05067	intronic	PLCL2
Region221:rs72705373	1	rs55718194	14	93015598	C	T	0.9203	0.0007341	0.9201	0.0007052	intronic	RIN3
Region169:rs6589939	1	rs12799226	11	123390225	C	T	1.0797	0.0001825	1.079	0.0002002	intergenic	MIR4493(dist=138005),GRAMD1B(dist=6119)
Region476:rs10754755	1	rs10489350	1	241993831	T	C	1.0793	0.0005559	1.079	0.0005771	intergenic	WDR64(dist=28397),EXO1(dist=17662)
Region566:rs1801133	1	rs3818762	1	11851003	G	C	1.091	0.000216	1.0141	0.4408	intronic	MTHFR
Region880:rs3917438	0	rs3917438	1	169693850	G	A	0.6556	0.0008099	0.6556	0.0008099	intronic	SELE
Region275:rs17006722	0	rs17006722	3	70138308	C	G	0.9239	4.233e-05	0.9239	4.233e-05	intergenic	LINC01212(dist=73857),FOXP1(dist=865557)
Region95:rs3783196	1	chr13:42972183	13	42972183	C	T	0.7316	4.173e-05	0.7205	1.685e-05	intergenic	AKAP11(dist=74780),TNFSF11(dist=164689)
Region44:rs12365699	4	chr11:118202032	11	118202032	G	A	0.9069	0.0003418	0.91	0.0004216	intergenic	CD3E(dist=15142),CD3D(dist=7757)
Region1398:rs941128	1	rs12030551	1	54946982	T	C	0.9488	0.002765	0.9498	0.003319	intergenic	SSBP3(dist=74914),ACOT11(dist=66825)
Region1039:rs17709848	0	rs17709848	20	3570036	T	A	1.108	0.001221	1.108	0.001221	intronic	ATRN
Region310:rs17066362	2	rs9386486	6	106332472	G	T	1.0605	0.0007037	1.0539	0.002098	intergenic	PREP(dist=481473),PRDM1(dist=201723)
Region47:rs7977720	4	rs61913627	12	9731145	G	T	0.8725	0.0009925	0.8308	8.091e-07	intergenic	DDX12P(dist=130377),KLRB1(dist=16725)
Region840:rs6041689	1	rs4815799	20	587916	C	T	1.0955	0.0007824	1.0953	0.0007928	intronic	TCF15
Region31:rs1465697	2	rs1864143	19	49858260	A	G	0.9216	0.0006414	1.0159	0.4228	intronic	TEAD2
Region223:rs10950950	0	rs10950950	7	23523743	C	T	1.0754	2.301e-05	1.0754	2.301e-05	intergenic	IGF2BP3(dist=13748),RPS2P32(dist=6264)
Region230:rs12758637	0	rs12758637	1	235584193	G	A	0.8934	2.429e-05	0.8934	2.429e-05	intronic	TBCE
Region42:rs1112718	1	rs7100186	10	94539856	A	T	1.0658	0.0001326	1.0563	0.0009582	intergenic	HHEX(dist=84448),EXOC6(dist=54614)
Region389:rs1433574	1	rs6667260	1	226923938	C	A	1.0677	6.475e-05	1.0615	0.0002547	exonic	ITPKB
Region806:chr10:128945288	0	chr10:128945288	10	128945288	G	A	1.6333	0.000662	1.6333	0.000662	intronic	DOCK1,FAM196A
Region731:rs61109982	0	rs61109982	20	49103209	G	T	1.0677	0.0005256	1.0677	0.0005256	intergenic	LINC01271(dist=165330),PTPN1(dist=23649)
Region281:chr4:77990596	1	rs10031564	4	78425338	G	A	0.9138	0.0002578	0.9132	0.0002307	intergenic	CCNG2(dist=334125),CXCL13(dist=7569)
Region444:chr5:169692237	0	chr5:169692237	5	169692237	C	T	0.7064	0.0001544	0.7064	0.0001544	intronic	LCP2
Region456:rs9614040	0	rs9614040	22	30121648	A	G	0.9316	0.0001603	0.9316	0.0001603	intronic	CABP7
Region651:rs4867694	1	rs812618	5	173204210	G	A	1.0678	0.0004437	1.0686	0.0003789	intergenic	LINC01484(dist=30998),LINC01485(dist=9583)
Region960:rs13235582	1	rs12538988	7	101810359	C	A	1.0679	0.001095	1.0683	0.001025	intronic	CUX1
Region443:rs6599009	0	rs6599009	3	39152125	G	C	0.9369	0.0001538	0.9369	0.0001538	intronic	TTC21A
Region1422:rs56249491	0	rs56249491	16	6600129	C	T	0.8546	0.003236	0.8546	0.003236	intronic	RBFOX1
Region6:chr16:11213951	4	rs7189692	16	11676546	T	C	1.0748	9.235e-05	1.0754	7.552e-05	intronic	LITAF
Region264:chr14:36379604	1	rs12891473	14	35452257	C	T	0.9358	6.153e-05	0.938	0.0001115	UTR5	SRP54(NM_003136:c.-13659C>T,NM_001146282:c.-13714C>T)
Region381:chr5:111109243	0	chr5:111109243	5	111109243	G	A	0.7475	9.904e-05	0.7475	9.904e-05	intronic	NREP
Region5:rs11256593	2	rs6602705	10	6487428	C	T	0.9305	3.267e-05	0.9295	2.337e-05	intronic	PRKCQ
Region1017:chr12:56620797	0	chr12:56620797	12	56620797	C	T	0.9212	0.00118	0.9212	0.00118	intronic	NABP2
Region1630:rs74014938	0	rs74014938	15	50494533	C	T	0.8657	0.006419	0.8657	0.006419	intronic	SLC27A2
Region285:rs55733613	4	chr16:88840265	16	88840265	C	G	0.7562	0.001369	0.7414	0.0005803	intronic	PIEZO1
Region50:rs9843355	2	rs4687877	3	119417365	G	A	0.9132	0.001002	0.9329	0.01112	intergenic	COX17(dist=21122),MAATS1(dist=4504)
Region1073:rs12825841	0	rs12825841	12	100567212	C	T	0.8548	0.001352	0.8548	0.001352	upstream	GOLGA2P5
Region356:rs55919517	1	chr19:51107798	19	51107798	C	G	0.8436	0.003704	0.8648	0.0127	upstream	SNAR-F
Region655:rs7851404	2	rs855503	9	33615185	G	A	1.0716	0.0001627	1.0633	0.0006965	intergenic	ANKRD18B(dist=42184),ANXA2P2(dist=9038)
Region1840:rs12890247	0	rs12890247	14	50104945	G	A	0.9414	0.01581	0.9414	0.01581	intergenic	DNAAF2(dist=2997),POLE2(dist=5325)
Region20:rs62420820	3	chr6:137520647	6	137520647	A	T	0.8438	4.154e-05	0.8464	5.29e-05	intronic	IFNGR1
Region16:rs34723276	1	chr1:101727071	1	101727071	T	C	1.3044	0.0001991	1.3486	2.652e-05	intergenic	S1PR1(dist=19995),LINC01307(dist=62322)
Region650:rs2724416	1	chr11:109867119	11	109867119	T	C	1.265	0.001406	1.2538	0.002101	intergenic	C11orf87(dist=567226),ZC3H12C(dist=96968)
Region1230:chr12:89452319	0	chr12:89452319	12	89452319	G	A	1.708	0.002007	1.708	0.002007	intergenic	LOC728084(dist=38850),DUSP6(dist=289283)
Region466:rs12515731	0	rs12515731	5	79666489	A	C	0.8691	0.0001718	0.8691	0.0001718	intergenic	CRSP8P(dist=18704),ZFYVE16(dist=37343)
Region114:rs290260	1	rs10820837	9	93930066	T	A	1.0701	0.0001167	1.0716	8.392e-05	intergenic	LOC100129316(dist=92652),AUH(dist=46031)
Region467:rs12294344	0	rs12294344	11	10018844	T	G	1.1131	0.000172	1.1131	0.000172	intronic	SBF2
Region372:rs10789825	2	rs2724421	11	110278508	G	A	0.9452	0.001084	0.9444	0.000881	intergenic	RDX(dist=111071),FDX1(dist=22153)
Region280:chr5:64524291	1	rs251316	5	65183282	C	A	1.0649	0.0001839	1.0615	0.0003802	intergenic	NLN(dist=58171),ERBB2IP(dist=39100)
Region571:rs6725708	2	chr2:71997151	2	71997151	C	T	0.7599	0.0004288	0.7625	0.0004942	intergenic	DYSF(dist=83258),CYP26B1(dist=359216)
Region1286:chr11:55289969	0	chr11:55289969	11	55289969	A	C	0.6356	0.002304	0.6356	0.002304	intergenic	OR4A15(dist=153575),OR4C15(dist=31814)
Region268:rs12313988	0	rs12313988	12	116765632	T	C	1.0781	3.862e-05	1.0781	3.862e-05	intergenic	MED13L(dist=50641),MIR4472-2(dist=100425)
Region36:rs2248137	2	rs209967	20	52736600	C	T	0.8848	4.605e-05	0.9012	0.0004687	intergenic	BCAS1(dist=49296),CYP24A1(dist=33388)
Region567:rs4701873	0	rs4701873	5	10591698	C	T	0.9114	0.0002747	0.9114	0.0002747	intronic	ANKRD33B
Region1407:rs16857304	0	rs16857304	2	197617106	T	C	1.1101	0.003137	1.1101	0.003137	intergenic	CCDC150(dist=19576),GTF3C3(dist=10650)
Region896:rs8109047	4	rs10500310	19	52333018	C	T	1.073	0.00265	1.0698	0.003646	intergenic	FPR3(dist=3684),ZNF577(dist=41533)
Region142:rs10797121	2	rs3949781	9	92178472	A	T	1.0625	0.0006695	1.0806	4.161e-06	intergenic	SEMA4D(dist=83861),GADD45G(dist=41455)
Region692:rs9618043	2	rs2587100	22	18210704	G	C	1.0628	0.0006452	1.0638	0.0005167	UTR3	BCL2L13(NM_015367:c.*404G>C,NM_001270734:c.*1132G>C,NM_001270726:c.*404G>C,NM_001270735:c.*1248G>C,NM_001270732:c.*1248G>C,NM_001270730:c.*404G>C,NM_001270729:c.*404G>C,NM_001270731:c.*404G>C,NM_001270727:c.*404G>C,NM_001270728:c.*1248G>C,NM_001270733:c.*404G>C)
Region649:rs72611916	1	rs35002769	2	113777390	T	A	1.1249	0.0005428	1.1192	0.0009251	intergenic	IL36A(dist=11769),IL36B(dist=2278)
Region427:rs10199551	1	rs34701569	2	234143048	G	C	1.0642	0.0001704	1.064	0.0001752	intergenic	INPP5D(dist=26499),ATG16L1(dist=17169)
Region1452:rs72673569	1	rs11206510	1	55496039	T	C	0.9249	0.0009581	0.9498	0.01667	intergenic	BSND(dist=21574),PCSK9(dist=9110)
Region325:rs13330348	0	rs13330348	16	87385407	G	A	0.8833	6.271e-05	0.8833	6.271e-05	intronic	FBXO31
Region816:rs8081118	1	rs7215642	17	67027870	A	G	0.941	0.0006191	0.9494	0.003207	intronic	ABCA9
Region49:rs28703878	1	rs3780003	8	79608254	A	T	1.0713	0.0002327	1.1052	9.015e-09	intronic	ZC2HC1A
Region797:chr17:29157158	0	chr17:29157158	17	29157158	A	T	1.0945	0.0006352	1.0945	0.0006352	intergenic	CRLF3(dist=5380),ATAD5(dist=1865)
Region9:rs438613	4	rs11921176	3	28078879	G	A	0.9076	0.0004164	1.0078	0.7529	intergenic	EOMES(dist=314673),CMC1(dist=204245)
Region604:rs7912288	2	chr10:128975388	10	128975388	G	T	1.6365	0.0005471	1.633	0.0005679	UTR5	FAM196A(NM_001039762:c.-729C>A)
Region668:chr11:57023547	1	chr11:56143715	11	56143715	A	G	0.6116	0.001597	0.6344	0.003393	exonic	OR8U1,OR8U8
Region148:rs2746023	1	rs1555142	17	18852800	T	C	1.0642	0.0003146	1.0557	0.001615	intergenic	PRPSAP2(dist=18201),SLC5A10(dist=1189)
Region587:chr8:103511127	1	rs16870120	8	104124279	G	A	0.8381	0.0003984	0.8376	0.0003796	intergenic	ATP6V1C1(dist=38994),BAALC-AS2(dist=20912)
Region468:chr9:17682865	1	rs10962571	9	16759788	C	T	0.7731	0.0002889	0.7717	0.0002603	intronic	BNC2
Region175:rs67934705	1	rs2742979	1	23875365	C	G	0.9319	0.0001284	0.9383	0.0005185	intergenic	E2F2(dist=17653),ID3(dist=9056)
Region810:rs7523907	0	rs7523907	1	167427247	C	T	1.058	0.0006654	1.058	0.0006654	intronic	CD247
Region98:rs67111717	1	rs59737888	5	176587375	C	T	1.097	0.0003156	1.1011	0.0001701	intronic	NSD1
Region1120:rs345827	1	rs11631718	15	34070142	A	G	1.0551	0.001477	1.0545	0.00165	intronic	RYR3
Region389:rs1433574	0	rs1433574	1	226609339	C	A	0.919	0.0001038	0.919	0.0001038	intergenic	PARP1(dist=13538),C1orf95(dist=127162)
Region811:rs1551621	1	rs11582265	1	228274018	C	T	1.1006	0.001931	1.1015	0.001749	intronic	ARF1
Region458:rs2804262	1	rs10977185	9	862446	T	C	1.081	0.0003418	1.0795	0.0004284	intronic	DMRT1
Region1001:rs6066390	0	rs6066390	20	46202345	C	T	0.9367	0.001127	0.9367	0.001127	intronic	NCOA3
Region38:rs12622670	3	rs7606925	2	69428965	G	A	0.9472	0.001176	0.944	0.0005177	intronic	ANTXR1
Region417:rs28444818	0	rs28444818	10	118951503	A	C	0.9092	0.0001298	0.9092	0.0001298	intergenic	MIR3663HG(dist=22937),KCNK18(dist=5497)
Region700:rs9721620	1	chr9:136654048	9	136654048	C	T	0.769	0.001637	0.7681	0.001541	intronic	VAV2
Region1322:rs1052053	0	rs1052053	1	156202173	A	G	1.052	0.002518	1.052	0.002518	exonic	PMF1,PMF1-BGLAP
Region1388:rs13223018	1	rs671694	7	4213975	G	A	1.0636	0.0007754	1.0551	0.003161	exonic	SDK1
Region554:chr21:17340363	1	rs2243317	21	16841960	C	T	1.1009	0.001106	1.1033	0.0008432	intergenic	NRIP1(dist=404834),USP25(dist=260384)
Region219:chr19:41146423	3	rs2287692	19	41289756	G	A	0.9346	0.005458	0.9175	0.0001984	ncRNA_intronic	MIA-RAB4B,RAB4B-EGLN2
Region931:rs1032034	1	rs6724787	2	149449185	A	G	0.9469	0.003033	0.9504	0.005605	intronic	EPC2
Region939:rs9327336	0	rs9327336	5	123990270	C	T	0.9442	0.000964	0.9442	0.000964	intronic	ZNF608
Region41:rs12434551	2	rs7143960	14	70172278	T	C	0.9272	0.00146	0.9336	0.003636	intronic	KIAA0247
Region1342:chr10:104640757	1	rs12773990	10	103968547	G	A	1.1582	0.002064	1.1538	0.002663	intergenic	NOLC1(dist=44919),ELOVL3(dist=17488)
Region576:chr13:61126738	3	rs1337646	13	60797777	G	A	1.0574	0.001408	1.0542	0.002509	intergenic	DIAPH3(dist=59658),TDRD3(dist=172814)
Region172:rs249677	1	rs251041	5	141027888	G	C	1.0684	0.0001419	1.0688	0.0001276	intronic	FCHSD1
Region165:rs73060045	1	rs2723834	12	12055413	C	T	1.0635	0.0004176	1.07	9.851e-05	ncRNA_intronic	RNU6-19P
Region918:chr3:12865609	1	rs2600231	3	12040415	A	T	0.9152	0.001035	0.9145	0.0009285	intergenic	TAMM41(dist=152022),SYN2(dist=5419)
Region163:chr11:116530198	3	chr11:116806616	11	116806616	T	C	2.0562	0.0003229	1.8919	0.001279	intronic	SIK3
Region577:rs12159895	1	chr22:27023419	22	27023419	T	C	0.757	0.0003544	0.7552	0.0003124	intronic	CRYBA4
Region307:rs6433892	1	chr2:182469602	2	182469602	C	T	1.194	0.0004357	1.1947	0.000414	intronic	CERKL
Region529:chr17:27335948	1	rs2002094	17	28044991	C	A	0.7978	0.001655	0.8053	0.002536	intronic	SSH2
Region888:rs12937299	1	rs312690	17	68325318	G	C	0.9409	0.001208	0.9419	0.001445	intergenic	KCNJ2(dist=149135),CASC17(dist=768597)
Region180:rs1048932	1	rs45470105	11	115261900	A	T	0.8788	0.0004409	0.8771	0.0003568	intronic	CADM1
Region110:rs9900529	2	chr17:74270858	17	74270858	T	G	1.1644	0.0004377	1.1758	0.000177	intronic	QRICH2
Region559:rs12138281	1	rs10890314	1	45176174	A	G	1.0652	0.0004734	1.0652	0.0004684	intronic	C1orf228
Region107:rs8062446	9	rs61346935	16	56603567	G	T	0.9265	0.007815	0.9273	0.007412	downstream	MT4
Region1364:rs318067	0	rs318067	5	41442423	T	C	0.9098	0.002758	0.9098	0.002758	intronic	PLCXD3
Region184:chr2:135367262	1	rs62167999	2	135058173	C	T	0.9265	0.0005435	0.9222	0.0002346	intronic	MGAT5
Region879:rs12968458	0	rs12968458	18	28165154	G	A	1.1006	0.0008084	1.1006	0.0008084	intergenic	MIR302F(dist=286228),DSC3(dist=404177)
Region28:rs1738074	2	rs11756185	6	159294365	T	C	1.1276	0.001195	1.1571	6.621e-05	intergenic	OSTCP1(dist=15701),C6orf99(dist=15254)
Region1165:chr2:241399490	1	chr2:241354782	2	241354782	T	C	2.2085	0.00401	2.1866	0.004454	intergenic	OTOS(dist=274709),GPC1(dist=20333)
Region45:rs802730	3	rs564461	6	128046713	G	A	1.0505	0.004679	1.0788	3.126e-06	intronic	THEMIS
Region414:rs2939953	2	rs251732	16	4310468	G	C	1.0532	0.003024	1.0555	0.001882	exonic	TFAP4
Region818:chr10:65462195	1	rs10740160	10	66310506	G	T	1.1641	0.001963	1.1596	0.002529	intergenic	REEP3(dist=925623),ANXA2P3(dist=274779)
Region55:rs57116599	3	rs12711846	2	111856293	A	G	1.0735	0.000777	1.0747	0.0006086	ncRNA_exonic	LOC400997
Region76:rs7855251	2	rs28393281	9	101166038	T	A	0.9356	0.001805	0.9361	0.001839	intronic	GABBR2
Region792:rs6865239	0	rs6865239	5	4723978	T	G	1.0699	0.0006264	1.0699	0.0006264	intergenic	IRX1(dist=1122461),LOC101929153(dist=49616)
Region43:rs140522	1	rs6009311	22	50118723	C	A	0.8873	0.0003856	0.8903	0.0005501	intergenic	C22orf34(dist=67533),BRD1(dist=48214)
Region92:rs10455892	4	rs62435552	6	161648285	C	T	0.7091	0.002354	0.7168	0.002726	intronic	AGPAT4
Region908:rs12491742	1	rs2171167	3	120574135	T	C	1.0687	0.009554	1.0308	0.1795	intergenic	GTF2E1(dist=72219),STXBP5L(dist=52915)
Region175:rs67934705	2	chr1:25189526	1	25189526	C	T	0.8641	0.001375	0.8664	0.00166	intergenic	CLIC4(dist=18711),RUNX3(dist=36476)
Region53:rs2317231	3	rs17723386	1	157529752	C	T	1.2687	0.003424	1.4055	1.369e-05	intergenic	FCRL5(dist=7442),FCRL4(dist=13787)
Region954:rs7231758	0	rs7231758	18	11035986	A	C	0.9309	0.0009859	0.9309	0.0009859	intronic	PIEZO2
Region865:rs12052417	2	rs1437991	2	78295244	A	T	0.89	0.001065	0.8981	0.002482	ncRNA_intronic	LOC101927967
Region448:rs12209958	2	chr6:155385420	6	155385420	T	C	0.9262	0.0006435	0.9341	0.002256	intergenic	SCAF8(dist=230042),TIAM2(dist=26003)
Region776:rs2123743	1	rs10012973	4	25318100	T	C	0.9434	0.0005026	0.9444	0.0006353	intronic	ZCCHC4
Region836:rs940040	0	rs940040	3	66493381	T	A	0.9261	0.0007215	0.9261	0.0007215	intronic	LRIG1
Region586:rs66538719	1	rs13263185	8	124678556	T	C	0.9434	0.001073	0.9434	0.001054	intergenic	KLHL38(dist=13366),ANXA13(dist=14478)
Region1542:rs10834970	0	rs10834970	11	26380169	C	A	1.0489	0.004657	1.0489	0.004657	intronic	ANO3
Region935:rs8098087	0	rs8098087	18	69511602	C	T	1.067	0.0009575	1.067	0.0009575	intergenic	LOC102724913(dist=62140),CBLN2(dist=692313)
Region205:rs4820955	4	rs136233	22	31212410	A	G	0.9332	0.0008902	0.9353	0.001207	intronic	OSBP2
Region207:rs6002673	1	rs12170305	22	41742283	G	A	1.2388	0.000915	1.2953	4.338e-05	intronic	ZC3H7B
Region253:rs3827380	3	rs136805	22	40018212	T	C	0.9362	0.0007604	0.94	0.001511	intronic	CACNA1I
Region1116:chr16:75341209	0	chr16:75341209	16	75341209	G	C	0.7888	0.001544	0.7888	0.001544	intronic	CFDP1
Region1585:rs2488002	0	rs2488002	10	105679341	T	C	0.9405	0.005499	0.9405	0.005499	intergenic	OBFC1(dist=1296),SLK(dist=48129)
Region1693:chr4:63051598	1	chr4:63342373	4	63342373	T	G	0.7869	0.00817	0.7947	0.01113	intergenic	LPHN3-AS1(dist=314890),TECRL(dist=1801804)
Region1473:chr4:141134093	1	rs7669105	4	140947220	G	A	1.0481	0.004031	1.0475	0.004501	intronic	MAML3
Region1459:rs12937318	0	rs12937318	17	4212594	T	A	0.7632	0.003548	0.7632	0.003548	intronic	UBE2G1
Region616:rs9976030	0	rs9976030	21	39401098	A	T	1.3556	0.0003289	1.3556	0.0003289	intergenic	KCNJ6(dist=112357),DSCR4(dist=25215)
Region220:rs17741873	1	rs12221332	10	76650942	C	T	0.4555	0.0008176	0.4654	0.001103	intronic	KAT6B
Region1262:chr6:167705204	1	rs6905876	6	167521562	T	C	0.9519	0.004428	0.9518	0.004343	intergenic	FGFR1OP(dist=65656),CCR6(dist=3733)
Region815:rs62233189	1	rs71318962	22	24621703	A	C	1.1197	0.001345	1.1169	0.001723	intronic	GGT5
Region1098:chr6:1908597	1	chr6:1599124	6	1599124	A	G	0.9095	0.001122	0.9128	0.001702	intergenic	FOXF2(dist=203292),FOXCUT(dist=6642)
Region1658:rs58654265	1	chr14:93521606	14	93521606	T	C	0.8675	0.00558	0.8714	0.007238	intronic	ITPK1
Region902:chr22:20853868	0	chr22:20853868	22	20853868	G	A	1.196	0.0008652	1.196	0.0008652	intergenic	KLHL22(dist=3698),MED15(dist=7961)
Region954:rs7231758	1	rs61185093	18	11165423	G	C	0.9213	0.001598	0.92	0.001302	intergenic	PIEZO2(dist=16662),LINC01255(dist=323146)
Region1005:rs11676457	0	rs11676457	2	111628993	G	C	1.2138	0.001144	1.2138	0.001144	intronic	ACOXL
Region1362:rs72748370	0	rs72748370	9	94903094	A	G	1.0672	0.002749	1.0672	0.002749	upstream	LINC00475
Region596:rs28561584	3	rs2925464	15	88016990	G	A	0.954	0.005419	0.9541	0.005486	intergenic	AGBL1(dist=444707),LINC00052(dist=103170)
Region981:chr7:34084039	0	chr7:34084039	7	34084039	G	T	1.2939	0.001055	1.2939	0.001055	intronic	BMPER
Region982:rs1964307	0	rs1964307	2	50862327	G	A	0.9407	0.001057	0.9407	0.001057	intronic	NRXN1
Region1003:rs9983276	0	rs9983276	21	45638288	C	T	1.0693	0.001139	1.0693	0.001139	intergenic	C21orf33(dist=72683),ICOSLG(dist=4590)
Region167:rs7230221	2	rs9646629	18	60051199	G	C	0.9434	0.001207	0.9627	0.03076	intronic	TNFRSF11A
Region1458:chr3:84455642	1	chr3:83830830	3	83830830	G	T	1.1247	0.001883	1.1134	0.00434	intergenic	GBE1(dist=2019880),LINC00971(dist=856726)
Region194:rs641173	2	rs7799017	7	17716034	A	G	1.0929	0.0007421	1.0997	0.0002993	intergenic	LOC101927630(dist=117501),SNX13(dist=114351)
Region278:rs7548041	1	rs3766682	1	175157838	A	G	0.9248	0.002066	0.9256	0.002265	intronic	KIAA0040
Region1413:rs3794105	0	rs3794105	11	35200916	G	A	0.9348	0.003196	0.9348	0.003196	intronic	CD44
Region1100:chr2:115932979	0	chr2:115932979	2	115932979	G	A	0.8606	0.00144	0.8606	0.00144	intronic	DPP10
Region842:chr1:8217961	0	chr1:8217961	1	8217961	A	G	0.9304	0.0007302	0.9304	0.0007302	intergenic	ERRFI1(dist=131568),LOC102724539(dist=50771)
Region1675:rs12473812	0	rs12473812	2	73140321	C	T	0.9493	0.007606	0.9493	0.007606	intergenic	SPR(dist=21032),EMX1(dist=4283)
Region1710:rs36182614	0	rs36182614	11	48596460	A	C	0.7168	0.008601	0.7168	0.008601	intergenic	OR4A47(dist=85186),TRIM49B(dist=456692)
Region1282:rs585152	1	rs1684053	15	65191448	G	T	0.9439	0.006121	0.941	0.003809	intergenic	PLEKHO2(dist=31247),ANKDD1A(dist=12653)
Region1019:rs1869577	0	rs1869577	8	14997611	A	C	0.9384	0.001181	0.9384	0.001181	intronic	SGCZ
Region880:rs3917438	10	rs12038818	1	169690749	A	G	1.0998	0.01294	1.1184	0.002931	intergenic	SELL(dist=9906),SELE(dist=1032)
Region58:rs11083862	3	rs2974212	19	48131096	A	G	0.9416	0.001709	0.9487	0.005911	intronic	GLTSCR1
Region388:rs1567526	3	chr18:46781014	18	46781014	T	C	0.304	0.001681	0.3252	0.002561	intronic	DYM
Region209:rs61735377	2	rs1432864	5	150951743	A	T	1.0873	0.0008903	1.0902	0.000588	intergenic	FAT2(dist=3238),SPARC(dist=88914)
Region343:rs9601418	1	rs2095354	13	82044051	A	T	0.8385	0.0005568	0.8402	0.0006326	intergenic	LINC00377(dist=425474),NONE(dist=NONE)
Region371:rs12530934	1	chr7:68043777	7	68043777	G	C	1.2363	0.0005839	1.237	0.0005494	intergenic	LOC102723427(dist=546100),LOC100507468(dist=1017347)
Region910:chr12:630402	1	rs34909666	12	675838	C	G	0.9394	0.0005201	0.9422	0.0009232	intronic	NINJ2
Region1856:rs17091576	1	chr1:72174937	1	72174937	T	C	0.6289	0.001402	1.0605	0.2019	intronic	NEGR1
Region755:chr1:62804545	0	chr1:62804545	1	62804545	G	T	1.1861	0.0005755	1.1861	0.0005755	intergenic	KANK4(dist=19462),USP1(dist=97430)
Region967:chr4:71166760	1	rs6600822	4	71251367	C	A	1.1204	0.003383	1.0995	0.01005	intronic	SMR3B
Region1107:rs12034857	0	rs12034857	1	58843766	A	G	1.1052	0.001471	1.1052	0.001471	intergenic	DAB1(dist=127555),OMA1(dist=102625)
Region348:rs6492971	2	rs35932273	15	41798142	C	T	1.2634	0.0007655	1.2702	0.0005605	exonic	LTK
Region1760:rs61794765	0	rs61794765	4	52715711	C	T	1.1307	0.01063	1.1307	0.01063	intronic	DCUN1D4
Region1280:chr9:2515373	1	chr9:2519645	9	2519645	G	A	1.1041	0.002096	1.0917	0.006144	intergenic	SMARCA2(dist=326022),VLDLR-AS1(dist=16010)
Region545:rs4990110	2	rs1616024	1	159004298	T	C	0.9234	0.0007994	0.927	0.001263	intronic	IFI16
Region826:rs13011372	1	rs62177977	2	62656615	A	G	0.9463	0.001278	0.9471	0.001534	intergenic	B3GNT2(dist=204749),TMEM17(dist=70741)
Region1533:rs9910991	0	rs9910991	17	80481193	G	A	0.9547	0.004474	0.9547	0.004474	intronic	FOXK2
Region1537:rs1752343	1	chr9:112533872	9	112533872	T	C	1.1751	0.005727	1.1548	0.01329	intronic	PALM2
Region662:chr11:39987338	1	rs11035199	11	39282829	C	T	1.079	0.002653	1.0737	0.004838	intergenic	LINC01493(dist=606030),LRRC4C(dist=852922)
Region1388:rs13223018	0	rs13223018	7	4241339	C	T	1.266	0.002945	1.266	0.002945	intronic	SDK1
Region1446:rs4341646	0	rs4341646	13	39511187	A	C	0.9104	0.003448	0.9104	0.003448	intergenic	FREM2(dist=49920),STOML3(dist=28875)
Region1428:chr8:107277049	1	rs10505095	8	107659158	T	C	0.9416	0.006118	0.9422	0.006638	intronic	OXR1
Region54:rs35703946	2	rs305089	16	85981030	T	C	1.0629	0.0006719	1.088	1.449e-06	intergenic	IRF8(dist=24819),LINC01082(dist=248757)
Region1220:rs34737182	0	rs34737182	20	29819746	G	A	0.8908	0.001945	0.8908	0.001945	intergenic	MLLT10P1(dist=181608),DEFB115(dist=25721)
Region872:rs61961434	0	rs61961434	13	44679836	C	T	0.913	0.0007864	0.913	0.0007864	intergenic	LINC00284(dist=75237),SMIM2-AS1(dist=4849)
Region84:rs12211604	1	chr6:7325585	6	7325585	T	A	0.6436	0.0009978	0.6032	0.0001465	intergenic	SSR1(dist=12038),CAGE1(dist=1302)
Region14:rs4939490	2	rs972354	11	61717607	C	T	1.0869	0.00326	1.0823	0.005148	UTR5	BEST1(NM_001139443:c.-5000C>T,NM_004183:c.-1672C>T,NM_001300786:c.-5000C>T,NM_001300787:c.-5000C>T)
Region91:chr13:100026952	3	rs71433431	13	99760140	A	G	0.8494	0.005933	0.8344	0.002015	intergenic	DOCK9-AS2(dist=19261),UBAC2-AS1(dist=88488)
Region207:rs6002673	2	chr22:42270864	22	42270864	T	C	1.18	0.002486	1.1903	0.00137	intronic	SREBF2
Region655:rs7851404	3	rs35384499	9	34468627	C	A	0.9232	0.01538	0.9121	0.003896	intronic	DNAI1
Region1672:chr11:67181165	1	chr11:66728541	11	66728541	G	A	1.2327	0.007214	1.2265	0.008709	intergenic	PC(dist=2694),C11orf86(dist=14213)
Region1136:chr12:53236808	1	rs17763689	12	53906432	A	G	0.9184	0.003152	0.9192	0.00345	UTR3	ATF7(NM_006856:c.*4489T>C,NM_001130060:c.*4489T>C)
Region1860:chr18:33160989	0	chr18:33160989	18	33160989	C	G	0.9349	0.01787	0.9349	0.01787	intergenic	INO80C(dist=83034),MIR3975(dist=10712)
Region1630:rs74014938	1	chr15:50375105	15	50375105	G	A	0.7601	0.01343	0.7626	0.01446	intronic	ATP8B4
Region313:rs2505509	2	rs72781242	10	43619316	A	G	0.6235	0.005723	0.5542	0.0004195	intronic	RET
Region1438:chr1:185367420	1	chr1:185411696	1	185411696	T	G	0.7337	0.004458	0.7458	0.007012	intergenic	GS1-279B7.1(dist=107525),LINC01350(dist=115816)
Region1389:rs4808928	0	rs4808928	19	19331847	G	A	0.8882	0.002945	0.8882	0.002945	intronic	NCAN
Region324:rs205221	1	rs205226	6	89743077	C	T	0.9517	0.004401	0.9375	9.322e-05	intergenic	RNGTT(dist=69729),PNRC1(dist=47352)
Region1549:rs12892541	0	rs12892541	14	71462957	T	A	0.9498	0.004802	0.9498	0.004802	intronic	PCNX
Region1536:rs4312837	0	rs4312837	5	66991300	A	G	0.9527	0.004548	0.9527	0.004548	intergenic	CD180(dist=498683),LOC102467655(dist=494404)
Region1110:chr9:74645450	1	rs12552762	9	74397676	A	G	1.0664	0.002891	1.0571	0.0095	intergenic	TMEM2(dist=13876),ABHD17B(dist=79692)
Region1596:rs2120914	0	rs2120914	5	100068419	C	T	0.95	0.005714	0.95	0.005714	intergenic	FAM174A(dist=145979),ST8SIA4(dist=74220)
Region966:rs3769504	1	rs2081422	2	106541794	T	C	0.9385	0.004962	0.9554	0.03866	intergenic	NCK2(dist=31064),C2orf40(dist=140319)
Region939:rs9327336	1	rs7448080	5	123398098	C	T	1.1224	0.002246	1.1233	0.002076	ncRNA_intronic	LINC01170
Region960:rs13235582	0	rs13235582	7	101197029	C	T	0.9332	0.0009956	0.9332	0.0009956	intronic	COL26A1
Region1512:rs34314571	0	rs34314571	14	62021874	A	G	1.2598	0.004162	1.2598	0.004162	intergenic	PRKCH(dist=4176),LOC101927780(dist=1116)
Region781:chr3:45732859	2	rs7653372	3	45927759	T	C	1.0685	0.00868	1.0709	0.006521	intronic	LZTFL1
Region61:rs1177228	2	chr2:60245125	2	60245125	A	G	0.708	0.001577	0.7053	0.001376	intergenic	LOC101927285(dist=738590),MIR4432(dist=369372)
Region64:rs1323292	1	rs2984921	1	192551624	A	G	1.0639	0.0008543	1.0527	0.005437	intergenic	RGS1(dist=2465),RGS13(dist=53644)
Region1666:rs7143860	0	rs7143860	14	82670396	C	A	1.1198	0.007316	1.1198	0.007316	intergenic	LINC01467(dist=580991),NONE(dist=NONE)
Region641:chr4:93795655	2	rs62310671	4	93410495	C	T	1.1895	0.008438	1.1538	0.02643	intronic	GRID2
Region773:chr1:19630524	2	rs4920527	1	19042581	C	T	1.5647	0.00201	1.5631	0.002026	intronic	PAX7
Region1786:chr20:34849151	0	chr20:34849151	20	34849151	G	A	0.8104	0.01198	0.8104	0.01198	intergenic	AAR2(dist=4288),DLGAP4(dist=45094)
Region1679:chr8:52164037	1	chr8:52496282	8	52496282	T	C	0.904	0.01818	0.9086	0.02472	intronic	PXDNL
Region1680:rs7904976	0	rs7904976	10	18402179	G	A	1.0488	0.007724	1.0488	0.007724	intergenic	SLC39A12(dist=69958),CACNB2(dist=27427)
Region1852:chr8:137690137	0	chr8:137690137	8	137690137	G	A	1.3336	0.01709	1.3336	0.01709	intergenic	KHDRBS3(dist=1030289),LOC101927915(dist=728207)
Region73:rs3935549	8	rs387249	20	46274569	G	T	0.9556	0.008654	0.9576	0.01169	intronic	NCOA3
Region439:rs62481733	2	chr7:155401755	7	155401755	A	G	1.4983	0.001392	1.4879	0.001661	intergenic	CNPY1(dist=75216),LOC100506302(dist=32855)
Region1127:rs8107142	1	rs2242523	19	36231646	C	T	0.9497	0.002124	0.9496	0.00209	intronic	IGFLR1
Region1397:rs9901675	0	rs9901675	17	7484812	G	A	0.8948	0.003013	0.8948	0.003013	exonic	CD68
Region909:rs13168914	1	rs35726094	5	116579161	A	G	1.1248	0.001286	1.0904	0.01533	intergenic	LOC102467223(dist=481256),LINC00992(dist=172047)
Region605:chr10:114746251	3	rs4267006	10	114758779	G	T	0.9431	0.003484	0.9499	0.009717	intronic	TCF7L2
Region1703:rs72793404	1	rs7088762	10	67755693	T	G	1.1013	0.009464	1.0739	0.03616	intronic	CTNNA3
Region1172:chr6:87355879	0	chr6:87355879	6	87355879	T	G	1.2651	0.001758	1.2651	0.001758	intergenic	SNHG5(dist=967428),HTR1E(dist=291145)
Region1183:rs7178018	0	rs7178018	15	25925675	A	G	1.0548	0.001811	1.0548	0.001811	intronic	ATP10A
Region1157:rs73122682	0	rs73122682	3	79085246	T	C	0.6604	0.001703	0.6604	0.001703	intronic	ROBO1
Region1917:rs1432090	0	rs1432090	4	171787768	C	T	0.7551	0.02951	0.7551	0.02951	intergenic	LOC101928223(dist=582895),LOC100506122(dist=173985)
Region513:rs1152430	4	rs45607744	14	90730560	T	C	0.8784	0.001317	0.8948	0.00548	intronic	PSMC1
Region1741:rs7604784	0	rs7604784	2	121551649	G	A	0.9545	0.009799	0.9545	0.009799	intergenic	LINC01101(dist=327724),GLI2(dist=3218)
Region1509:chr2:37545328	0	chr2:37545328	2	37545328	T	C	0.8249	0.004149	0.8249	0.004149	intergenic	PRKD3(dist=1106),QPCT(dist=26425)
Region1943:chr12:41817989	1	rs1458165	12	41822199	G	A	0.9655	0.03922	0.9716	0.08382	intronic	PDZRN4
Region459:rs62324039	1	chr4:161719225	4	161719225	G	A	1.6007	0.001671	1.603	0.001608	intergenic	RAPGEF2(dist=1437924),FSTL5(dist=585819)
Region1284:rs73507010	0	rs73507010	11	42720747	T	C	0.6209	0.002302	0.6209	0.002302	intergenic	LOC100507205(dist=445507),HNRNPKP3(dist=562307)
Region731:rs61109982	4	rs6020071	20	48444758	C	T	1.4505	0.0109	1.368	0.03942	intronic	SLC9A8
Region1498:chr6:103886994	1	rs9499651	6	104171785	C	G	1.0916	0.01268	1.0924	0.01191	intergenic	GRIK2(dist=1653827),HACE1(dist=1004183)
Region1256:rs6439313	1	rs12492476	3	132351084	C	T	0.9311	0.00446	0.9318	0.004841	ncRNA_intronic	NPHP3-ACAD11
Region1556:chr12:59158770	1	chr12:59310137	12	59310137	A	T	1.0968	0.008349	1.0919	0.01202	intronic	LRIG3
Region270:rs7137714	1	chr12:4097413	12	4097413	G	C	0.6706	0.004283	0.6784	0.005479	intergenic	PARP11(dist=114799),CCND2-AS1(dist=260520)
Region1454:rs13267383	1	rs279981	8	94034543	T	C	1.0653	0.007813	1.0481	0.04411	intergenic	TRIQK(dist=56171),MIR8084(dist=7436)
Region1670:rs11770369	1	chr7:119422074	7	119422074	T	C	1.4405	0.008789	1.3638	0.02395	intergenic	ANKRD7(dist=1539290),KCND2(dist=491648)
Region1418:rs6920893	1	chr6:5493151	6	5493151	C	T	0.9026	0.00577	0.9024	0.005652	intronic	FARS2
Region1015:rs8022888	1	rs34440630	14	98668618	T	C	1.0711	0.001935	1.0728	0.001516	intergenic	LINC01550(dist=224157),C14orf177(dist=509332)
Region910:chr12:630402	2	chr12:303401	12	303401	T	A	1.4685	0.002694	1.462	0.002971	intronic	SLC6A12
Region1357:rs1374588	1	rs6432855	2	166811353	C	T	0.9342	0.003859	0.934	0.003668	intergenic	TTC21B(dist=1005),LOC102724058(dist=2575)
Region1121:chr11:73700504	1	rs581831	11	74195274	T	C	0.9594	0.02098	0.9569	0.01385	intergenic	KCNE3(dist=16674),LIPT2(dist=7649)
Region1116:chr16:75341209	3	rs11649684	16	75302979	G	A	1.0543	0.01247	1.0611	0.003137	intergenic	BCAR1(dist=1028),CFDP1(dist=24629)
Region854:rs10819319	1	rs13302576	9	130738730	T	C	1.1381	0.005464	1.0773	0.09144	intronic	FAM102A
Region1783:rs73934311	1	rs60672768	2	53764608	T	C	0.9117	0.01817	0.9129	0.01935	intergenic	NONE(dist=NONE),ASB3(dist=132509)
Region1484:rs73600427	0	rs73600427	14	23649940	A	G	0.748	0.003881	0.748	0.003881	intronic	SLC7A8
Region1796:chr14:66550976	0	chr14:66550976	14	66550976	T	C	0.8281	0.01275	0.8281	0.01275	intergenic	FUT8(dist=340137),LINC00238(dist=402113)
Region1868:rs13313725	0	rs13313725	19	28208410	C	T	1.8554	0.01941	1.8554	0.01941	intergenic	NONE(dist=NONE),LINC00662(dist=72991)
Region1889:chr6:81070637	0	chr6:81070637	6	81070637	G	A	0.5811	0.02246	0.5811	0.02246	intergenic	BCKDHB(dist=14650),FAM46A(dist=1384810)
Region1444:rs12499305	0	rs12499305	4	183046664	A	G	0.5789	0.003419	0.5789	0.003419	intergenic	LINC00290(dist=966362),LOC90768(dist=13149)
Region1588:rs9812947	1	rs35151780	3	109048492	G	A	0.7709	0.01259	0.8013	0.01738	intronic	DPPA4
Region1719:rs802054	0	rs802054	7	86996489	G	A	1.0771	0.00906	1.0771	0.00906	intronic	CROT
Region1001:rs6066390	1	chr20:45948342	20	45948342	C	A	1.4487	0.01919	1.4008	0.03281	ncRNA_exonic	LOC100131496
Region1900:rs9529457	0	rs9529457	13	69504512	A	G	0.9624	0.02407	0.9624	0.02407	intergenic	LINC00550(dist=45055),LINC00383(dist=291966)
Region1681:rs1240374	0	rs1240374	10	88761037	C	T	0.8523	0.007735	0.8523	0.007735	intronic	AGAP11
Region1789:rs9805921	1	chr14:73835358	14	73835358	T	C	0.7236	0.031	0.7146	0.02482	intronic	NUMB
Region358:rs12789951	2	rs10893486	11	99414554	T	A	1.0465	0.005624	1.0419	0.01168	intronic	CNTN5
Region562:rs1890548	1	chr1:112410438	1	112410438	A	G	1.6037	0.006334	1.563	0.009685	intronic	KCND3
Region301:chr4:103128873	2	rs72682927	4	102374875	C	T	0.6542	0.005799	0.6419	0.003873	intergenic	FLJ20021(dist=104835),BANK1(dist=336889)
Region468:chr9:17682865	2	rs2891111	9	17487971	G	A	1.055	0.003864	1.0584	0.002145	intronic	CNTLN
Region1755:rs2004287	0	rs2004287	10	127837997	A	G	0.9224	0.01043	0.9224	0.01043	intronic	ADAM12
Region1824:chr2:22621387	1	rs72799336	2	22622463	A	G	0.8073	0.03587	0.802	0.0304	intergenic	LOC645949(dist=688939),LOC102723362(dist=136888)
Region1673:rs35925402	1	rs11923454	3	11797881	C	T	1.0463	0.02955	1.0458	0.03123	intergenic	VGLL4(dist=35639),TAMM41(dist=34035)
Region1927:rs16830823	1	rs7419983	2	189881888	C	T	1.0825	0.02088	1.0457	0.1654	intergenic	COL3A1(dist=4416),COL5A2(dist=14753)
Region1430:rs12049427	1	rs4589140	1	199855149	G	A	1.08	0.0468	1.0876	0.0297	intergenic	LINC01221(dist=809285),NR5A2(dist=141581)
Region1116:chr16:75341209	4	rs73620658	16	76003254	T	C	0.9078	0.01143	0.9074	0.01032	intergenic	TERF2IP(dist=311913),CNTNAP4(dist=307922)
Region1720:rs1413574	1	chr13:66768308	13	66768308	G	A	0.8025	0.00943	0.8064	0.01107	intergenic	NONE(dist=NONE),PCDH9(dist=108658)
Region1942:rs10811447	0	rs10811447	9	20984424	T	C	1.0352	0.03961	1.0352	0.03961	intronic	FOCAD
Region1656:rs57420048	1	chr13:97007644	13	97007644	C	A	1.1614	0.01875	1.1688	0.01414	intronic	HS6ST3
Region1609:rs9402548	1	rs72978161	6	134063749	G	A	1.7073	0.01357	1.6285	0.02367	ncRNA_intronic	TARID
Region1864:chr10:113387509	0	chr10:113387509	10	113387509	A	C	1.1094	0.01853	1.1094	0.01853	intergenic	ADRA2A(dist=546847),GPAM(dist=522113)
Region1951:rs61850643	0	rs61850643	10	63255945	A	G	1.9172	0.0433	1.9172	0.0433	intergenic	TMEM26-AS1(dist=2756),C10orf107(dist=166774)
Region1815:chr12:88303002	0	chr12:88303002	12	88303002	A	G	1.082	0.01432	1.082	0.01432	intergenic	MKRN9P(dist=124514),C12orf50(dist=70814)
Region731:rs61109982	7	rs56402833	20	49069898	C	T	0.9204	0.01676	0.9064	0.003635	intergenic	LINC01271(dist=132019),PTPN1(dist=56960)
Region1903:rs16889881	1	chr8:118701247	8	118701247	C	T	3.547	0.01899	2.5775	0.05922	intergenic	MED30(dist=148746),EXT1(dist=110355)
Key
Region	independent associated region #
Step	Step # in the conditional regression analysis
Effect	SNP tagging each of the independent associations
Chromosome	Chromosome number where SNP maps
Position (hg19)	Chromosomal position where SNP maps
A1	SNP allele 1 (major)
A2	SNP allele 2 (minor)
OR conditional	Odds ratio of the conditional model
P conditional	p-value of the conditional model
OR marginal	Odds ratio of the marginal analysis
P marginal	p-value of the marginal analysis
Type	Type of SNP (coding, non-coding)
Proximal Gene(s)	closest genes
