# Supplementary material for: A systems biology approach uncovers cell-specific gene regulatory effects of genetic associations in multiple sclerosis
Source: Nat Commun. 2019 May 20;10:2236. doi: 10.1038/s41467-019-09773-y (PMC6527683; doi:10.1038/s41467-019-09773-y)
Supplement: Supplementary file 38 — Supplementary data 35 [file 41467_2019_9773_MOESM38_ESM.xlsx]

## Sheet: Supplementary Dataset 35
Supplementary Dataset 35. List of non-replicated autosomal non-MHC effects.
Region	Step	Effect	Chromosome	Position	A1	A2	OR	P	OR marginal	P marginal
Region1342:chr10:104640757	0	chr10:104640757	10	104640757	A	T	1.1506	0.002589	1.1506	0.002589
Region856:chr10:110041247	0	chr10:110041247	10	110041247	C	A	1.7964	0.0007551	1.7964	0.0007551
Region605:chr10:114746251	0	chr10:114746251	10	114746251	G	A	0.7502	0.0003189	0.7502	0.0003189
Region1776:chr10:117906683	0	chr10:117906683	10	117906683	T	C	0.8515	0.01146	0.8515	0.01146
Region445:chr10:14854121	0	chr10:14854121	10	14854121	A	T	1.1155	0.0001548	1.1155	0.0001548
Region344:chr10:16255053	0	chr10:16255053	10	16255053	T	C	0.9197	7.245e-05	0.9197	7.245e-05
Region479:chr10:26628266	0	chr10:26628266	10	26628266	G	A	0.6677	0.0001774	0.6677	0.0001774
Region1568:chr10:27722464	0	chr10:27722464	10	27722464	C	T	0.7699	0.005098	0.7699	0.005098
Region1548:chr10:33925430	0	chr10:33925430	10	33925430	A	C	0.6784	0.004791	0.6784	0.004791
Region1608:chr10:34998474	0	chr10:34998474	10	34998474	A	G	1.6061	0.005909	1.6061	0.005909
Region1781:chr10:45995006	0	chr10:45995006	10	45995006	T	C	1.3937	0.01161	1.3937	0.01161
Region1541:chr10:53105396	0	chr10:53105396	10	53105396	A	G	0.6712	0.004646	0.6712	0.004646
Region1850:chr10:55541259	0	chr10:55541259	10	55541259	C	T	0.7979	0.01671	0.7979	0.01671
Region563:chr10:61939105	0	chr10:61939105	10	61939105	C	T	0.7688	0.000269	0.7688	0.000269
Region818:chr10:65462195	0	chr10:65462195	10	65462195	G	A	4.4502	0.0006789	4.4502	0.0006789
Region914:chr10:73315338	0	chr10:73315338	10	73315338	G	T	0.7698	0.0008953	0.7698	0.0008953
Region861:chr10:82259844	0	chr10:82259844	10	82259844	C	T	0.767	0.0007688	0.767	0.0007688
Region968:chr10:85750219	0	chr10:85750219	10	85750219	G	A	0.8617	0.001017	0.8617	0.001017
Region1009:chr10:90886583	0	chr10:90886583	10	90886583	C	A	0.5401	0.001155	0.5401	0.001155
Region820:chr10:92607433	0	chr10:92607433	10	92607433	A	G	1.1428	0.0006792	1.1428	0.0006792
Region1791:chr10:95983468	0	chr10:95983468	10	95983468	G	A	0.3631	0.01231	0.3631	0.01231
Region1660:chr1:100098020	0	chr1:100098020	1	100098020	C	A	2.1462	0.007099	2.1462	0.007099
Region1033:chr1:104025337	0	chr1:104025337	1	104025337	A	G	2.1516	0.001211	2.1516	0.001211
Region533:chr1:105149173	0	chr1:105149173	1	105149173	C	T	0.662	0.0002406	0.662	0.0002406
Region1963:chr1:106205731	0	chr1:106205731	1	106205731	A	G	0.796	0.04775	0.796	0.04775
Region1211:chr11:104924118	0	chr11:104924118	11	104924118	A	G	1.5857	0.00191	1.5857	0.00191
Region1078:chr11:107053280	0	chr11:107053280	11	107053280	A	C	0.7099	0.001377	0.7099	0.001377
Region163:chr11:116530198	0	chr11:116530198	11	116530198	C	A	0.5427	7.678e-06	0.5427	7.678e-06
Region779:chr11:120715471	0	chr11:120715471	11	120715471	G	A	0.7336	0.0006126	0.7336	0.0006126
Region471:chr11:124770079	0	chr11:124770079	11	124770079	G	A	0.8048	0.0001731	0.8048	0.0001731
Region735:chr11:126255669	0	chr11:126255669	11	126255669	G	A	0.8278	0.0005334	0.8278	0.0005334
Region1546:chr11:127414893	0	chr11:127414893	11	127414893	C	T	0.8783	0.004749	0.8783	0.004749
Region758:chr11:131727856	0	chr11:131727856	11	131727856	C	T	0.822	0.0005818	0.822	0.0005818
Region955:chr11:132820278	0	chr11:132820278	11	132820278	C	T	1.2883	0.0009875	1.2883	0.0009875
Region1682:chr1:114684310	0	chr1:114684310	1	114684310	G	A	0.8128	0.007758	0.8128	0.007758
Region1480:chr1:115992089	0	chr1:115992089	1	115992089	A	G	0.6357	0.003872	0.6357	0.003872
Region756:chr11:16341676	0	chr11:16341676	11	16341676	A	C	0.6062	0.0005806	0.6062	0.0005806
Region683:chr11:18700484	0	chr11:18700484	11	18700484	G	A	1.1531	0.0004337	1.1531	0.0004337
Region534:chr1:118878000	0	chr1:118878000	1	118878000	A	G	12.5766	0.000244	12.5766	0.000244
Region1707:chr11:24931493	0	chr11:24931493	11	24931493	A	G	6.0645	0.008396	6.0645	0.008396
Region1571:chr11:27408514	0	chr11:27408514	11	27408514	T	C	0.8823	0.005166	0.8823	0.005166
Region192:chr1:12861693	0	chr1:12861693	1	12861693	C	T	9.2613	1.292e-05	9.2613	1.292e-05
Region1784:chr11:28729532	0	chr11:28729532	11	28729532	T	G	0.6117	0.01186	0.6117	0.01186
Region1594:chr11:31900271	0	chr11:31900271	11	31900271	T	C	0.8015	0.005688	0.8015	0.005688
Region507:chr11:38162251	0	chr11:38162251	11	38162251	T	C	0.7886	0.0002119	0.7886	0.0002119
Region662:chr11:39987338	0	chr11:39987338	11	39987338	G	A	1.8421	0.0003891	1.8421	0.0003891
Region1713:chr11:41111922	0	chr11:41111922	11	41111922	G	A	1.229	0.008878	1.229	0.008878
Region1882:chr1:149131703	0	chr1:149131703	1	149131703	T	C	0.2121	0.02103	0.2121	0.02103
Region425:chr11:49744405	0	chr11:49744405	11	49744405	A	T	0.1534	0.000138	0.1534	0.000138
Region668:chr11:57023547	0	chr11:57023547	11	57023547	G	A	0.8488	0.0004012	0.8488	0.0004012
Region712:chr11:58994145	0	chr11:58994145	11	58994145	T	C	0.7791	0.0004912	0.7791	0.0004912
Region499:chr11:62664996	0	chr11:62664996	11	62664996	G	A	0.2886	0.0002026	0.2886	0.0002026
Region1048:chr1:163665295	0	chr1:163665295	1	163665295	T	A	1.8485	0.001262	1.8485	0.001262
Region1672:chr11:67181165	0	chr11:67181165	11	67181165	T	C	1.2	0.007526	1.2	0.007526
Region729:chr1:171439187	0	chr1:171439187	1	171439187	G	C	5.418	0.0005225	5.418	0.0005225
Region1121:chr11:73700504	0	chr11:73700504	11	73700504	A	G	1.4104	0.001564	1.4104	0.001564
Region1260:chr1:174315442	0	chr1:174315442	1	174315442	C	T	0.8163	0.002135	0.8163	0.002135
Region1016:chr11:76278326	0	chr11:76278326	11	76278326	A	G	0.7796	0.00118	0.7796	0.00118
Region1847:chr1:177070666	0	chr1:177070666	1	177070666	C	G	1.0686	0.01609	1.0686	0.01609
Region1241:chr11:77812787	0	chr11:77812787	11	77812787	G	A	0.8591	0.002072	0.8591	0.002072
Region1725:chr1:178277930	0	chr1:178277930	1	178277930	T	C	2.4387	0.009267	2.4387	0.009267
Region1476:chr11:79247054	0	chr11:79247054	11	79247054	G	A	0.8179	0.003816	0.8179	0.003816
Region1718:chr11:80429446	0	chr11:80429446	11	80429446	C	T	8.4044	0.008989	8.4044	0.008989
Region1604:chr11:82854998	0	chr11:82854998	11	82854998	G	C	1.2203	0.005831	1.2203	0.005831
Region1002:chr1:183848919	0	chr1:183848919	1	183848919	A	G	1.6806	0.001137	1.6806	0.001137
Region1438:chr1:185367420	0	chr1:185367420	1	185367420	G	A	0.6729	0.00338	0.6729	0.00338
Region1532:chr1:18607642	0	chr1:18607642	1	18607642	C	T	0.9361	0.004465	0.9361	0.004465
Region812:chr1:189309164	0	chr1:189309164	1	189309164	G	T	3.7121	0.0006703	3.7121	0.0006703
Region1068:chr11:93779760	0	chr11:93779760	11	93779760	T	C	1.1115	0.001329	1.1115	0.001329
Region1887:chr1:195458697	0	chr1:195458697	1	195458697	A	G	2.7326	0.02208	2.7326	0.02208
Region773:chr1:19630524	0	chr1:19630524	1	19630524	C	T	0.505	0.0005991	0.505	0.0005991
Region1648:chr1:202130166	0	chr1:202130166	1	202130166	A	G	0.9474	0.006779	0.9474	0.006779
Region946:chr1:204423195	0	chr1:204423195	1	204423195	G	A	0.4487	0.0009777	0.4487	0.0009777
Region1517:chr1:206686521	0	chr1:206686521	1	206686521	C	T	0.7582	0.004269	0.7582	0.004269
Region322:chr1:209986553	0	chr1:209986553	1	209986553	A	G	0.7324	6.199e-05	0.7324	6.199e-05
Region1333:chr1:21014912	0	chr1:21014912	1	21014912	C	T	1.1999	0.002559	1.1999	0.002559
Region1373:chr12:103513412	0	chr12:103513412	12	103513412	A	G	1.1947	0.002809	1.1947	0.002809
Region730:chr12:104618355	0	chr12:104618355	12	104618355	G	C	1.2767	0.000525	1.2767	0.000525
Region1144:chr12:115345881	0	chr12:115345881	12	115345881	C	A	1.2212	0.001655	1.2212	0.001655
Region1026:chr12:131162924	0	chr12:131162924	12	131162924	G	A	1.592	0.001194	1.592	0.001194
Region1577:chr12:132560114	0	chr12:132560114	12	132560114	G	A	1.2242	0.005281	1.2242	0.005281
Region1168:chr1:214148919	0	chr1:214148919	1	214148919	A	G	0.7282	0.001743	0.7282	0.001743
Region1036:chr1:215956705	0	chr1:215956705	1	215956705	A	T	0.9108	0.001218	0.9108	0.001218
Region1593:chr12:18765637	0	chr12:18765637	12	18765637	C	T	0.2385	0.005659	0.2385	0.005659
Region1411:chr1:220083020	0	chr1:220083020	1	220083020	C	T	0.8226	0.003175	0.8226	0.003175
Region698:chr1:221690347	0	chr1:221690347	1	221690347	C	A	1.1382	0.0004589	1.1382	0.0004589
Region916:chr1:223056827	0	chr1:223056827	1	223056827	C	T	1.2267	0.000898	1.2267	0.000898
Region1313:chr1:224280555	0	chr1:224280555	1	224280555	C	T	0.6988	0.002484	0.6988	0.002484
Region137:chr12:26689660	0	chr12:26689660	12	26689660	G	C	1.3686	3.219e-06	1.3686	3.219e-06
Region1526:chr1:228256443	0	chr1:228256443	1	228256443	C	T	1.3179	0.004397	1.3179	0.004397
Region760:chr12:28492835	0	chr12:28492835	12	28492835	A	G	3.1795	0.0005825	3.1795	0.0005825
Region991:chr12:29555717	0	chr12:29555717	12	29555717	G	A	0.3083	0.001098	0.3083	0.001098
Region688:chr12:34455052	0	chr12:34455052	12	34455052	G	A	0.5878	0.0004431	0.5878	0.0004431
Region1327:chr1:239145820	0	chr1:239145820	1	239145820	C	T	0.5016	0.002546	0.5016	0.002546
Region1238:chr12:39638151	0	chr12:39638151	12	39638151	G	C	0.8344	0.002031	0.8344	0.002031
Region1943:chr12:41817989	0	chr12:41817989	12	41817989	A	C	0.7764	0.03976	0.7764	0.03976
Region1933:chr1:243383636	0	chr1:243383636	1	243383636	T	A	1.0372	0.03273	1.0372	0.03273
Region1251:chr1:244833713	0	chr1:244833713	1	244833713	G	C	12.9178	0.00211	12.9178	0.00211
Region244:chr1:246511379	0	chr1:246511379	1	246511379	C	T	1.1109	2.94e-05	1.1109	2.94e-05
Region1969:chr1:249120064	0	chr1:249120064	1	249120064	T	C	0.5544	0.04994	0.5544	0.04994
Region1136:chr12:53236808	0	chr12:53236808	12	53236808	G	A	1.8453	0.001639	1.8453	0.001639
Region1556:chr12:59158770	0	chr12:59158770	12	59158770	T	A	1.2621	0.004856	1.2621	0.004856
Region1377:chr12:62782053	0	chr12:62782053	12	62782053	C	T	0.3396	0.002847	0.3396	0.002847
Region910:chr12:630402	0	chr12:630402	12	630402	C	T	1.9975	0.0008864	1.9975	0.0008864
Region1166:chr12:64837594	0	chr12:64837594	12	64837594	A	G	1.206	0.001736	1.206	0.001736
Region601:chr1:28273709	0	chr1:28273709	1	28273709	G	A	0.7979	0.0003165	0.7979	0.0003165
Region1420:chr12:87053804	0	chr12:87053804	12	87053804	C	G	0.7447	0.003233	0.7447	0.003233
Region750:chr12:91742336	0	chr12:91742336	12	91742336	A	C	1.1811	0.0005642	1.1811	0.0005642
Region350:chr12:98331635	0	chr12:98331635	12	98331635	T	G	4.2967	7.738e-05	4.2967	7.738e-05
Region1527:chr12:99526898	0	chr12:99526898	12	99526898	C	T	1.327	0.004401	1.327	0.004401
Region647:chr13:101402051	0	chr13:101402051	13	101402051	G	A	0.5187	0.0003638	0.5187	0.0003638
Region848:chr13:103570954	0	chr13:103570954	13	103570954	G	A	0.7507	0.0007407	0.7507	0.0007407
Region195:chr13:107625528	0	chr13:107625528	13	107625528	C	T	0.7285	1.374e-05	0.7285	1.374e-05
Region435:chr13:110928864	0	chr13:110928864	13	110928864	A	G	1.3653	0.0001476	1.3653	0.0001476
Region380:chr13:20460539	0	chr13:20460539	13	20460539	G	A	0.6919	9.848e-05	0.6919	9.848e-05
Region1034:chr13:21881611	0	chr13:21881611	13	21881611	A	G	1.0542	0.001216	1.0542	0.001216
Region801:chr13:23414855	0	chr13:23414855	13	23414855	C	T	1.7626	0.0006424	1.7626	0.0006424
Region1363:chr13:25957246	0	chr13:25957246	13	25957246	C	T	1.0673	0.002751	1.0673	0.002751
Region1004:chr13:36603961	0	chr13:36603961	13	36603961	A	G	1.3464	0.001144	1.3464	0.001144
Region640:chr13:38023919	0	chr13:38023919	13	38023919	G	T	0.7796	0.0003553	0.7796	0.0003553
Region504:chr13:43043913	0	chr13:43043913	13	43043913	A	G	0.8454	0.0002071	0.8454	0.0002071
Region1234:chr13:46800992	0	chr13:46800992	13	46800992	T	C	1.675	0.002024	1.675	0.002024
Region1386:chr13:49227650	0	chr13:49227650	13	49227650	G	C	1.9011	0.002924	1.9011	0.002924
Region1227:chr1:34945659	0	chr1:34945659	1	34945659	T	C	1.3181	0.001994	1.3181	0.001994
Region292:chr13:53970021	0	chr13:53970021	13	53970021	G	A	1.8959	4.854e-05	1.8959	4.854e-05
Region576:chr13:61126738	0	chr13:61126738	13	61126738	G	A	0.706	0.000286	0.706	0.000286
Region1477:chr13:62686971	0	chr13:62686971	13	62686971	C	T	1.2456	0.003823	1.2456	0.003823
Region546:chr13:68380647	0	chr13:68380647	13	68380647	A	T	0.8063	0.0002576	0.8063	0.0002576
Region1737:chr1:36976649	0	chr1:36976649	1	36976649	G	T	0.8853	0.009608	0.8853	0.009608
Region1705:chr13:76065339	0	chr13:76065339	13	76065339	C	T	1.343	0.00834	1.343	0.00834
Region1614:chr13:80003553	0	chr13:80003553	13	80003553	T	C	1.9742	0.005987	1.9742	0.005987
Region1429:chr13:82969705	0	chr13:82969705	13	82969705	G	A	0.2741	0.003322	0.2741	0.003322
Region709:chr13:91085857	0	chr13:91085857	13	91085857	G	A	1.2364	0.0004842	1.2364	0.0004842
Region1495:chr13:94952662	0	chr13:94952662	13	94952662	C	T	0.8534	0.003986	0.8534	0.003986
Region1052:chr1:40367846	0	chr1:40367846	1	40367846	C	T	0.5391	0.001286	0.5391	0.001286
Region620:chr14:104841717	0	chr14:104841717	14	104841717	A	G	1.2527	0.0003329	1.2527	0.0003329
Region1229:chr1:41992662	0	chr1:41992662	1	41992662	T	C	1.1624	0.002005	1.1624	0.002005
Region1044:chr14:29482915	0	chr14:29482915	14	29482915	G	T	2.7228	0.00125	2.7228	0.00125
Region1765:chr14:32006120	0	chr14:32006120	14	32006120	T	G	0.7098	0.01115	0.7098	0.01115
Region264:chr14:36379604	0	chr14:36379604	14	36379604	G	A	0.5148	3.531e-05	0.5148	3.531e-05
Region1763:chr14:37455764	0	chr14:37455764	14	37455764	C	A	0.6701	0.01096	0.6701	0.01096
Region1748:chr14:38493958	0	chr14:38493958	14	38493958	T	C	1.0633	0.01011	1.0633	0.01011
Region102:chr14:41526923	0	chr14:41526923	14	41526923	A	G	0.6217	5.667e-07	0.6217	5.667e-07
Region897:chr14:44672653	0	chr14:44672653	14	44672653	A	C	0.6331	0.0008504	0.6331	0.0008504
Region1582:chr14:49068591	0	chr14:49068591	14	49068591	C	T	0.4761	0.005341	0.4761	0.005341
Region1175:chr14:65362411	0	chr14:65362411	14	65362411	C	A	0.9318	0.001783	0.9318	0.001783
Region627:chr1:46752487	0	chr1:46752487	1	46752487	T	C	1.5321	0.000338	1.5321	0.000338
Region1331:chr14:77845790	0	chr14:77845790	14	77845790	G	A	0.3866	0.002557	0.3866	0.002557
Region740:chr14:80872543	0	chr14:80872543	14	80872543	A	G	0.8266	0.0005404	0.8266	0.0005404
Region492:chr14:83796847	0	chr14:83796847	14	83796847	A	G	0.8648	0.0001895	0.8648	0.0001895
Region883:chr14:90261784	0	chr14:90261784	14	90261784	C	T	0.7888	0.0008128	0.7888	0.0008128
Region203:chr14:95041020	0	chr14:95041020	14	95041020	C	T	0.6688	1.783e-05	0.6688	1.783e-05
Region524:chr14:96246852	0	chr14:96246852	14	96246852	G	A	0.6841	0.0002313	0.6841	0.0002313
Region1445:chr1:50113791	0	chr1:50113791	1	50113791	G	C	0.8335	0.003441	0.8335	0.003441
Region1271:chr1:5084199	0	chr1:5084199	1	5084199	T	C	0.51	0.002213	0.51	0.002213
Region1289:chr15:22978205	0	chr15:22978205	15	22978205	A	T	0.8903	0.002327	0.8903	0.002327
Region1834:chr15:29004873	0	chr15:29004873	15	29004873	C	T	2.3546	0.01551	2.3546	0.01551
Region1392:chr15:37431047	0	chr15:37431047	15	37431047	C	G	0.8353	0.002981	0.8353	0.002981
Region1447:chr15:38533711	0	chr15:38533711	15	38533711	G	A	0.4388	0.00346	0.4388	0.00346
Region1535:chr15:44250671	0	chr15:44250671	15	44250671	C	G	2.0594	0.004545	2.0594	0.004545
Region1692:chr15:52560021	0	chr15:52560021	15	52560021	G	A	0.7137	0.008077	0.7137	0.008077
Region1848:chr15:55082189	0	chr15:55082189	15	55082189	T	C	0.828	0.01618	0.828	0.01618
Region330:chr15:59300616	0	chr15:59300616	15	59300616	C	T	1.2677	6.459e-05	1.2677	6.459e-05
Region1401:chr15:68428087	0	chr15:68428087	15	68428087	G	A	1.2405	0.00308	1.2405	0.00308
Region789:chr1:57546892	0	chr1:57546892	1	57546892	A	G	1.7233	0.0006244	1.7233	0.0006244
Region345:chr15:77543820	0	chr15:77543820	15	77543820	A	G	3.4923	7.389e-05	3.4923	7.389e-05
Region1564:chr15:82338459	0	chr15:82338459	15	82338459	C	T	0.7785	0.005007	0.7785	0.005007
Region1370:chr15:84497185	0	chr15:84497185	15	84497185	C	T	2.519	0.002795	2.519	0.002795
Region1176:chr15:99644112	0	chr15:99644112	15	99644112	T	C	0.7959	0.001789	0.7959	0.001789
Region940:chr1:60977032	0	chr1:60977032	1	60977032	G	A	1.1999	0.0009644	1.1999	0.0009644
Region609:chr16:12224000	0	chr16:12224000	16	12224000	A	C	1.2762	0.0003214	1.2762	0.0003214
Region1403:chr16:13435047	0	chr16:13435047	16	13435047	A	G	1.7384	0.003119	1.7384	0.003119
Region1383:chr16:15476216	0	chr16:15476216	16	15476216	G	A	1.3867	0.002896	1.3867	0.002896
Region1215:chr16:27940608	0	chr16:27940608	16	27940608	G	A	0.8793	0.001922	0.8793	0.001922
Region1126:chr16:34875689	0	chr16:34875689	16	34875689	A	G	1.9269	0.001585	1.9269	0.001585
Region1561:chr16:3578129	0	chr16:3578129	16	3578129	C	T	6.871	0.00498	6.871	0.00498
Region1160:chr16:46969266	0	chr16:46969266	16	46969266	T	C	2.1227	0.001717	2.1227	0.001717
Region1109:chr16:48431095	0	chr16:48431095	16	48431095	C	T	4.8264	0.001482	4.8264	0.001482
Region607:chr16:58607804	0	chr16:58607804	16	58607804	C	T	0.8269	0.000321	0.8269	0.000321
Region834:chr16:61529458	0	chr16:61529458	16	61529458	G	A	0.6506	0.0007179	0.6506	0.0007179
Region739:chr16:65966379	0	chr16:65966379	16	65966379	G	A	0.671	0.0005384	0.671	0.0005384
Region1093:chr16:69854156	0	chr16:69854156	16	69854156	A	G	0.2357	0.001416	0.2357	0.001416
Region1885:chr16:70872462	0	chr16:70872462	16	70872462	T	G	0.7699	0.02165	0.7699	0.02165
Region685:chr16:71878831	0	chr16:71878831	16	71878831	A	G	0.7017	0.0004381	0.7017	0.0004381
Region469:chr16:83049280	0	chr16:83049280	16	83049280	G	A	0.926	0.0001729	0.926	0.0001729
Region542:chr17:10126068	0	chr17:10126068	17	10126068	T	C	0.7668	0.0002556	0.7668	0.0002556
Region585:chr17:12254462	0	chr17:12254462	17	12254462	A	G	1.1339	0.0003014	1.1339	0.0003014
Region293:chr17:17141778	0	chr17:17141778	17	17141778	G	A	0.9188	4.891e-05	0.9188	4.891e-05
Region1316:chr17:20544687	0	chr17:20544687	17	20544687	G	A	0.5017	0.002501	0.5017	0.002501
Region1472:chr17:22244177	0	chr17:22244177	17	22244177	C	T	0.7761	0.003749	0.7761	0.003749
Region976:chr17:25789614	0	chr17:25789614	17	25789614	G	A	1.8753	0.001041	1.8753	0.001041
Region529:chr17:27335948	0	chr17:27335948	17	27335948	C	T	1.1903	0.0002353	1.1903	0.0002353
Region1886:chr17:30179173	0	chr17:30179173	17	30179173	G	A	1.6004	0.02188	1.6004	0.02188
Region936:chr17:32639550	0	chr17:32639550	17	32639550	C	T	2.3061	0.0009594	2.3061	0.0009594
Region1595:chr1:73618447	0	chr1:73618447	1	73618447	C	T	1.6021	0.005713	1.6021	0.005713
Region1029:chr17:51274602	0	chr17:51274602	17	51274602	C	T	1.1006	0.0012	1.1006	0.0012
Region1513:chr17:52566978	0	chr17:52566978	17	52566978	G	T	1.2028	0.004171	1.2028	0.004171
Region1883:chr17:6468672	0	chr17:6468672	17	6468672	A	T	0.5678	0.02139	0.5678	0.02139
Region1956:chr17:65965621	0	chr17:65965621	17	65965621	G	A	0.4517	0.04563	0.4517	0.04563
Region539:chr17:70365063	0	chr17:70365063	17	70365063	G	C	1.1841	0.000252	1.1841	0.000252
Region749:chr1:77397951	0	chr1:77397951	1	77397951	G	A	4.9486	0.0005592	4.9486	0.0005592
Region438:chr17:77403066	0	chr17:77403066	17	77403066	C	T	1.1215	0.0001504	1.1215	0.0001504
Region1050:chr1:78765354	0	chr1:78765354	1	78765354	T	C	0.733	0.001264	0.733	0.001264
Region1572:chr1:80253255	0	chr1:80253255	1	80253255	C	T	0.6875	0.005194	0.6875	0.005194
Region1939:chr18:19278739	0	chr18:19278739	18	19278739	G	A	0.8916	0.03734	0.8916	0.03734
Region621:chr18:2088575	0	chr18:2088575	18	2088575	C	T	1.1622	0.0003341	1.1622	0.0003341
Region1941:chr18:21434506	0	chr18:21434506	18	21434506	G	A	0.8499	0.03902	0.8499	0.03902
Region615:chr1:82143972	0	chr1:82143972	1	82143972	C	T	0.3796	0.0003287	0.3796	0.0003287
Region1032:chr18:22537069	0	chr18:22537069	18	22537069	G	A	2.9535	0.001209	2.9535	0.001209
Region782:chr18:23780291	0	chr18:23780291	18	23780291	G	A	0.6595	0.0006178	0.6595	0.0006178
Region1544:chr18:26877497	0	chr18:26877497	18	26877497	C	T	0.2647	0.004707	0.2647	0.004707
Region1558:chr18:32061963	0	chr18:32061963	18	32061963	C	T	0.7796	0.004914	0.7796	0.004914
Region1292:chr18:35558554	0	chr18:35558554	18	35558554	C	T	0.6484	0.00233	0.6484	0.00233
Region461:chr18:36887013	0	chr18:36887013	18	36887013	A	G	1.2001	0.0001658	1.2001	0.0001658
Region1188:chr18:38446377	0	chr18:38446377	18	38446377	G	A	1.1169	0.001823	1.1169	0.001823
Region397:chr1:83983513	0	chr1:83983513	1	83983513	G	A	0.2987	0.0001108	0.2987	0.0001108
Region632:chr18:41141292	0	chr18:41141292	18	41141292	G	A	1.4251	0.0003417	1.4251	0.0003417
Region419:chr18:4188245	0	chr18:4188245	18	4188245	G	A	1.2742	0.0001314	1.2742	0.0001314
Region451:chr18:49830422	0	chr18:49830422	18	49830422	G	T	0.4523	0.0001573	0.4523	0.0001573
Region394:chr18:51276794	0	chr18:51276794	18	51276794	A	G	0.8411	0.0001094	0.8411	0.0001094
Region1563:chr18:52279500	0	chr18:52279500	18	52279500	T	C	0.2485	0.005	0.2485	0.005
Region1647:chr18:66326052	0	chr18:66326052	18	66326052	C	T	1.3777	0.006766	1.3777	0.006766
Region1150:chr18:6959267	0	chr18:6959267	18	6959267	C	T	0.2444	0.001676	0.2444	0.001676
Region402:chr18:74764108	0	chr18:74764108	18	74764108	G	A	1.2003	0.0001134	1.2003	0.0001134
Region1625:chr18:8322395	0	chr18:8322395	18	8322395	A	G	0.7812	0.006362	0.7812	0.006362
Region1479:chr1:90166196	0	chr1:90166196	1	90166196	T	C	7.5087	0.003846	7.5087	0.003846
Region1857:chr19:11696949	0	chr19:11696949	19	11696949	G	A	1.1759	0.01753	1.1759	0.01753
Region404:chr19:12875807	0	chr19:12875807	19	12875807	A	C	1.3543	0.000118	1.3543	0.000118
Region480:chr19:29520255	0	chr19:29520255	19	29520255	G	T	0.7621	0.0001782	0.7621	0.0001782
Region679:chr19:32217533	0	chr19:32217533	19	32217533	C	A	0.7922	0.0004216	0.7922	0.0004216
Region1391:chr19:36584820	0	chr19:36584820	19	36584820	C	G	0.644	0.002967	0.644	0.002967
Region219:chr19:41146423	0	chr19:41146423	19	41146423	G	A	0.8758	2.125e-05	0.8758	2.125e-05
Region1305:chr19:42198477	0	chr19:42198477	19	42198477	A	C	0.8468	0.002446	0.8468	0.002446
Region1835:chr1:94359754	0	chr1:94359754	1	94359754	C	T	0.5973	0.01554	0.5973	0.01554
Region1242:chr1:95469075	0	chr1:95469075	1	95469075	G	A	1.1475	0.002073	1.1475	0.002073
Region979:chr1:98665332	0	chr1:98665332	1	98665332	G	A	1.3168	0.001051	1.3168	0.001051
Region393:chr19:866857	0	chr19:866857	19	866857	G	A	1.0854	0.0001086	1.0854	0.0001086
Region1079:chr20:10623652	0	chr20:10623652	20	10623652	A	T	1.8242	0.001377	1.8242	0.001377
Region1562:chr20:11807076	0	chr20:11807076	20	11807076	C	A	0.9188	0.004986	0.9188	0.004986
Region904:chr20:13190084	0	chr20:13190084	20	13190084	A	G	0.8471	0.0008743	0.8471	0.0008743
Region768:chr20:16896167	0	chr20:16896167	20	16896167	G	T	1.0885	0.0005955	1.0885	0.0005955
Region1402:chr20:20255259	0	chr20:20255259	20	20255259	C	T	0.8929	0.003097	0.8929	0.003097
Region390:chr20:22669999	0	chr20:22669999	20	22669999	C	G	0.4258	0.0001041	0.4258	0.0001041
Region1493:chr20:24996795	0	chr20:24996795	20	24996795	C	T	1.3676	0.00398	1.3676	0.00398
Region1539:chr20:2542644	0	chr20:2542644	20	2542644	T	A	3.0848	0.004633	3.0848	0.004633
Region983:chr20:26163326	0	chr20:26163326	20	26163326	C	T	1.1093	0.001059	1.1093	0.001059
Region1187:chr20:36832931	0	chr20:36832931	20	36832931	T	C	0.537	0.001821	0.537	0.001821
Region1642:chr20:37852914	0	chr20:37852914	20	37852914	C	T	2.4832	0.006673	2.4832	0.006673
Region1529:chr20:54057587	0	chr20:54057587	20	54057587	G	C	0.7756	0.004408	0.7756	0.004408
Region523:chr20:55234978	0	chr20:55234978	20	55234978	C	T	0.5562	0.0002299	0.5562	0.0002299
Region1345:chr20:9421761	0	chr20:9421761	20	9421761	C	T	0.7031	0.002612	0.7031	0.002612
Region956:chr2:100778426	0	chr2:100778426	2	100778426	C	G	0.2078	0.0009906	0.2078	0.0009906
Region920:chr2:103091028	0	chr2:103091028	2	103091028	T	C	0.9228	0.0009213	0.9228	0.0009213
Region885:chr2:107624963	0	chr2:107624963	2	107624963	A	G	0.8239	0.000817	0.8239	0.000817
Region862:chr2:109639677	0	chr2:109639677	2	109639677	C	T	0.7008	0.0007715	0.7008	0.0007715
Region1714:chr2:11482480	0	chr2:11482480	2	11482480	T	C	0.8557	0.008886	0.8557	0.008886
Region554:chr21:17340363	0	chr21:17340363	21	17340363	T	C	1.2555	0.0002607	1.2555	0.0002607
Region860:chr2:118471311	0	chr2:118471311	2	118471311	T	C	0.357	0.0007672	0.357	0.0007672
Region727:chr2:120202238	0	chr2:120202238	2	120202238	T	A	0.8983	0.0005175	0.8983	0.0005175
Region482:chr21:21876289	0	chr21:21876289	21	21876289	C	T	0.8487	0.0001792	0.8487	0.0001792
Region1700:chr21:23106089	0	chr21:23106089	21	23106089	T	C	0.8341	0.008246	0.8341	0.008246
Region1235:chr21:24124287	0	chr21:24124287	21	24124287	G	A	0.9128	0.002024	0.9128	0.002024
Region1253:chr21:25824699	0	chr21:25824699	21	25824699	G	T	0.2078	0.002112	0.2078	0.002112
Region1551:chr2:126701473	0	chr2:126701473	2	126701473	G	A	0.7173	0.004833	0.7173	0.004833
Region1518:chr21:27017658	0	chr21:27017658	21	27017658	G	C	1.143	0.004272	1.143	0.004272
Region1538:chr2:130657048	0	chr2:130657048	2	130657048	A	G	1.542	0.004629	1.542	0.004629
Region184:chr2:135367262	0	chr2:135367262	2	135367262	C	T	0.8633	1.154e-05	0.8633	1.154e-05
Region1888:chr2:13709058	0	chr2:13709058	2	13709058	G	A	1.6468	0.02246	1.6468	0.02246
Region1650:chr21:38076011	0	chr21:38076011	21	38076011	C	T	0.5892	0.006828	0.5892	0.006828
Region774:chr2:138802891	0	chr2:138802891	2	138802891	C	A	2.6386	0.0006003	2.6386	0.0006003
Region721:chr2:142636892	0	chr2:142636892	2	142636892	G	C	0.6263	0.0005037	0.6263	0.0005037
Region1483:chr2:146280464	0	chr2:146280464	2	146280464	T	G	5.525	0.00388	5.525	0.00388
Region714:chr2:14801154	0	chr2:14801154	2	14801154	G	A	0.7164	0.0004925	0.7164	0.0004925
Region273:chr2:148121024	0	chr2:148121024	2	148121024	A	C	0.7906	4.151e-05	0.7906	4.151e-05
Region1321:chr2:154712068	0	chr2:154712068	2	154712068	C	A	1.2068	0.002517	1.2068	0.002517
Region1213:chr2:158338536	0	chr2:158338536	2	158338536	A	G	2.6352	0.001918	2.6352	0.001918
Region449:chr2:161350638	0	chr2:161350638	2	161350638	G	A	1.2055	0.000156	1.2055	0.000156
Region1961:chr2:165337764	0	chr2:165337764	2	165337764	G	A	1.3914	0.04733	1.3914	0.04733
Region1152:chr2:177608778	0	chr2:177608778	2	177608778	C	G	0.9054	0.001689	0.9054	0.001689
Region1268:chr2:179287631	0	chr2:179287631	2	179287631	T	G	0.6445	0.002175	0.6445	0.002175
Region693:chr2:183073240	0	chr2:183073240	2	183073240	A	C	0.6019	0.0004514	0.6019	0.0004514
Region804:chr2:18417836	0	chr2:18417836	2	18417836	G	A	0.4359	0.0006566	0.4359	0.0006566
Region943:chr2:185315592	0	chr2:185315592	2	185315592	C	T	0.8049	0.000972	0.8049	0.000972
Region1823:chr2:186641176	0	chr2:186641176	2	186641176	C	T	0.7305	0.01475	0.7305	0.01475
Region868:chr2:188732904	0	chr2:188732904	2	188732904	C	A	1.2799	0.000781	1.2799	0.000781
Region1827:chr2:190959542	0	chr2:190959542	2	190959542	G	A	1.1285	0.01494	1.1285	0.01494
Region1468:chr2:193366683	0	chr2:193366683	2	193366683	G	A	1.5316	0.00361	1.5316	0.00361
Region1817:chr2:194913256	0	chr2:194913256	2	194913256	G	T	0.452	0.01435	0.452	0.01435
Region1492:chr2:199244551	0	chr2:199244551	2	199244551	A	G	0.6831	0.003975	0.6831	0.003975
Region193:chr2:203693277	0	chr2:203693277	2	203693277	G	A	1.3416	1.322e-05	1.3416	1.322e-05
Region1946:chr2:20472782	0	chr2:20472782	2	20472782	A	C	0.9098	0.04123	0.9098	0.04123
Region707:chr2:205502432	0	chr2:205502432	2	205502432	C	T	0.7932	0.0004808	0.7932	0.0004808
Region229:chr2:206962336	0	chr2:206962336	2	206962336	A	G	0.5591	2.423e-05	0.5591	2.423e-05
Region1732:chr2:208065842	0	chr2:208065842	2	208065842	T	C	0.6052	0.009544	0.6052	0.009544
Region1932:chr22:16485091	0	chr22:16485091	22	16485091	A	T	0.7619	0.03243	0.7619	0.03243
Region838:chr2:218314258	0	chr2:218314258	2	218314258	G	A	0.7398	0.0007225	0.7398	0.0007225
Region659:chr22:19649127	0	chr22:19649127	22	19649127	C	T	1.2682	0.0003817	1.2682	0.0003817
Region515:chr2:220219746	0	chr2:220219746	2	220219746	G	A	1.0781	0.000219	1.0781	0.000219
Region911:chr2:2204837	0	chr2:2204837	2	2204837	T	C	1.3738	0.000889	1.3738	0.000889
Region785:chr2:221329451	0	chr2:221329451	2	221329451	T	C	1.3503	0.0006204	1.3503	0.0006204
Region1182:chr22:23742663	0	chr22:23742663	22	23742663	C	T	1.3171	0.001811	1.3171	0.001811
Region1691:chr2:224539059	0	chr2:224539059	2	224539059	A	G	1.1178	0.008071	1.1178	0.008071
Region1824:chr2:22621387	0	chr2:22621387	2	22621387	C	T	16.6389	0.01486	16.6389	0.01486
Region765:chr2:228642619	0	chr2:228642619	2	228642619	T	C	1.0961	0.0005897	1.0961	0.0005897
Region319:chr22:34377726	0	chr22:34377726	22	34377726	A	T	0.7159	6.129e-05	0.7159	6.129e-05
Region1165:chr2:241399490	0	chr2:241399490	2	241399490	C	T	1.5544	0.001735	1.5544	0.001735
Region777:chr22:41661044	0	chr22:41661044	22	41661044	G	T	1.2596	0.0006073	1.2596	0.0006073
Region1382:chr2:242652825	0	chr2:242652825	2	242652825	A	C	1.3361	0.002895	1.3361	0.002895
Region1192:chr22:44596758	0	chr22:44596758	22	44596758	G	A	1.3407	0.001849	1.3407	0.001849
Region1822:chr22:47897316	0	chr22:47897316	22	47897316	T	A	0.5205	0.01461	0.5205	0.01461
Region1905:chr2:28418591	0	chr2:28418591	2	28418591	C	T	0.7754	0.02489	0.7754	0.02489
Region964:chr2:29465656	0	chr2:29465656	2	29465656	C	T	1.2567	0.00101	1.2567	0.00101
Region430:chr2:34465194	0	chr2:34465194	2	34465194	C	G	0.6307	0.0001418	0.6307	0.0001418
Region778:chr2:40293944	0	chr2:40293944	2	40293944	T	C	4.2009	0.0006115	4.2009	0.0006115
Region1178:chr2:45366416	0	chr2:45366416	2	45366416	A	G	0.8274	0.001795	0.8274	0.001795
Region485:chr2:46473292	0	chr2:46473292	2	46473292	G	T	0.7846	0.0001824	0.7846	0.0001824
Region1013:chr2:47875750	0	chr2:47875750	2	47875750	T	C	0.6498	0.001161	0.6498	0.001161
Region103:chr2:48925729	0	chr2:48925729	2	48925729	G	A	0.5685	5.717e-07	0.5685	5.717e-07
Region302:chr2:57896380	0	chr2:57896380	2	57896380	A	C	0.91	5.29e-05	0.91	5.29e-05
Region1350:chr2:589617	0	chr2:589617	2	589617	C	T	0.4097	0.002645	0.4097	0.002645
Region1851:chr2:59651694	0	chr2:59651694	2	59651694	G	C	1.4211	0.01675	1.4211	0.01675
Region1837:chr2:64472218	0	chr2:64472218	2	64472218	T	G	3.7865	0.01561	3.7865	0.01561
Region555:chr2:66748083	0	chr2:66748083	2	66748083	A	G	0.3573	0.0002618	0.3573	0.0002618
Region1583:chr2:74275789	0	chr2:74275789	2	74275789	A	C	0.5158	0.005414	0.5158	0.005414
Region1721:chr2:76813062	0	chr2:76813062	2	76813062	C	T	2.1773	0.009218	2.1773	0.009218
Region1602:chr2:86690190	0	chr2:86690190	2	86690190	G	A	0.579	0.005783	0.579	0.005783
Region1419:chr2:95875339	0	chr2:95875339	2	95875339	C	T	1.131	0.003231	1.131	0.003231
Region538:chr2:96912401	0	chr2:96912401	2	96912401	A	G	0.657	0.0002493	0.657	0.0002493
Region1115:chr3:102966655	0	chr3:102966655	3	102966655	G	T	2.0058	0.00154	2.0058	0.00154
Region465:chr3:10712779	0	chr3:10712779	3	10712779	C	T	0.8856	0.0001716	0.8856	0.0001716
Region309:chr3:115922650	0	chr3:115922650	3	115922650	T	C	1.3592	5.59e-05	1.3592	5.59e-05
Region1639:chr3:123157245	0	chr3:123157245	3	123157245	C	T	0.6797	0.006591	0.6797	0.006591
Region1504:chr3:133402367	0	chr3:133402367	3	133402367	G	A	1.2411	0.004114	1.2411	0.004114
Region863:chr3:135505101	0	chr3:135505101	3	135505101	C	T	0.5762	0.0007736	0.5762	0.0007736
Region1047:chr3:136884899	0	chr3:136884899	3	136884899	A	G	0.6272	0.001261	0.6272	0.001261
Region1779:chr3:139108072	0	chr3:139108072	3	139108072	G	A	0.567	0.01152	0.567	0.01152
Region521:chr3:143738361	0	chr3:143738361	3	143738361	C	T	0.9137	0.0002247	0.9137	0.0002247
Region1487:chr3:147654312	0	chr3:147654312	3	147654312	T	C	3.6055	0.003918	3.6055	0.003918
Region1931:chr3:157289870	0	chr3:157289870	3	157289870	G	A	1.1554	0.03228	1.1554	0.03228
Region1756:chr3:161364103	0	chr3:161364103	3	161364103	T	C	1.1528	0.01048	1.1528	0.01048
Region1684:chr3:165291124	0	chr3:165291124	3	165291124	C	T	0.7285	0.007857	0.7285	0.007857
Region1113:chr3:168253266	0	chr3:168253266	3	168253266	G	A	0.5148	0.001496	0.5148	0.001496
Region1339:chr3:175199927	0	chr3:175199927	3	175199927	A	T	2.5936	0.002574	2.5936	0.002574
Region487:chr3:189237988	0	chr3:189237988	3	189237988	A	G	0.9285	0.0001826	0.9285	0.0001826
Region217:chr3:190992002	0	chr3:190992002	3	190992002	T	G	0.8039	2.081e-05	0.8039	2.081e-05
Region1202:chr3:192223421	0	chr3:192223421	3	192223421	T	C	0.8332	0.001887	0.8332	0.001887
Region1730:chr3:195127767	0	chr3:195127767	3	195127767	G	T	0.3186	0.00948	0.3186	0.00948
Region681:chr3:2063634	0	chr3:2063634	3	2063634	C	T	0.8279	0.0004328	0.8279	0.0004328
Region1261:chr3:24353740	0	chr3:24353740	3	24353740	G	A	0.8794	0.002145	0.8794	0.002145
Region1559:chr3:25459210	0	chr3:25459210	3	25459210	G	A	0.8555	0.004929	0.8555	0.004929
Region1678:chr3:31726052	0	chr3:31726052	3	31726052	G	A	1.3149	0.007641	1.3149	0.007641
Region1704:chr3:35512385	0	chr3:35512385	3	35512385	T	C	0.7923	0.008336	0.7923	0.008336
Region1395:chr3:37681718	0	chr3:37681718	3	37681718	G	A	2.0101	0.003007	2.0101	0.003007
Region1958:chr3:43187613	0	chr3:43187613	3	43187613	G	A	0.8783	0.04574	0.8783	0.04574
Region1427:chr3:44214569	0	chr3:44214569	3	44214569	G	A	0.3015	0.003283	0.3015	0.003283
Region781:chr3:45732859	0	chr3:45732859	3	45732859	T	C	1.8951	0.0006153	1.8951	0.0006153
Region1586:chr3:50326883	0	chr3:50326883	3	50326883	A	G	0.5174	0.005572	0.5174	0.005572
Region813:chr3:5497204	0	chr3:5497204	3	5497204	T	C	0.8734	0.000673	0.8734	0.000673
Region1819:chr3:55929050	0	chr3:55929050	3	55929050	C	T	0.0432	0.0145	0.0432	0.0145
Region308:chr3:59444042	0	chr3:59444042	3	59444042	T	A	0.5816	5.556e-05	0.5816	5.556e-05
Region1858:chr3:63782804	0	chr3:63782804	3	63782804	T	C	4.5306	0.01753	4.5306	0.01753
Region1189:chr3:74335203	0	chr3:74335203	3	74335203	G	A	1.3073	0.001828	1.3073	0.001828
Region1458:chr3:84455642	0	chr3:84455642	3	84455642	T	C	0.6338	0.003527	0.6338	0.003527
Region1555:chr3:85971172	0	chr3:85971172	3	85971172	A	C	0.5046	0.004855	0.5046	0.004855
Region188:chr3:87941892	0	chr3:87941892	3	87941892	C	T	15.1253	1.235e-05	15.1253	1.235e-05
Region1914:chr3:90496914	0	chr3:90496914	3	90496914	C	A	0.6836	0.02888	0.6836	0.02888
Region1957:chr3:93863629	0	chr3:93863629	3	93863629	A	G	0.5988	0.04571	0.5988	0.04571
Region1190:chr3:98276565	0	chr3:98276565	3	98276565	C	T	0.8197	0.001845	0.8197	0.001845
Region624:chr4:100989312	0	chr4:100989312	4	100989312	C	T	1.6597	0.0003354	1.6597	0.0003354
Region301:chr4:103128873	0	chr4:103128873	4	103128873	G	A	1.1067	5.289e-05	1.1067	5.289e-05
Region890:chr4:107331279	0	chr4:107331279	4	107331279	C	T	1.3375	0.0008307	1.3375	0.0008307
Region958:chr4:111112897	0	chr4:111112897	4	111112897	C	T	0.7345	0.0009931	0.7345	0.0009931
Region382:chr4:11241928	0	chr4:11241928	4	11241928	C	T	0.8127	0.0001001	0.8127	0.0001001
Region832:chr4:116918189	0	chr4:116918189	4	116918189	C	A	1.2816	0.0007066	1.2816	0.0007066
Region1102:chr4:118182821	0	chr4:118182821	4	118182821	G	A	0.6253	0.001454	0.6253	0.001454
Region575:chr4:119760096	0	chr4:119760096	4	119760096	A	C	1.1394	0.0002857	1.1394	0.0002857
Region1875:chr4:121064176	0	chr4:121064176	4	121064176	C	T	0.7482	0.02009	0.7482	0.02009
Region1341:chr4:126530985	0	chr4:126530985	4	126530985	G	A	0.9146	0.002584	0.9146	0.002584
Region1440:chr4:127835675	0	chr4:127835675	4	127835675	T	C	1.199	0.003398	1.199	0.003398
Region357:chr4:131051061	0	chr4:131051061	4	131051061	G	A	0.7295	8.104e-05	0.7295	8.104e-05
Region1580:chr4:133114303	0	chr4:133114303	4	133114303	G	A	1.5294	0.005327	1.5294	0.005327
Region796:chr4:136900827	0	chr4:136900827	4	136900827	G	A	0.61	0.000633	0.61	0.000633
Region1473:chr4:141134093	0	chr4:141134093	4	141134093	G	A	0.716	0.003796	0.716	0.003796
Region1497:chr4:147408528	0	chr4:147408528	4	147408528	G	A	0.7889	0.004019	0.7889	0.004019
Region1077:chr4:14837747	0	chr4:14837747	4	14837747	C	A	1.8654	0.001372	1.8654	0.001372
Region241:chr4:149211812	0	chr4:149211812	4	149211812	T	C	0.811	2.784e-05	0.811	2.784e-05
Region1219:chr4:155672155	0	chr4:155672155	4	155672155	C	T	0.9128	0.001942	0.9128	0.001942
Region179:chr4:157550210	0	chr4:157550210	4	157550210	C	T	1.258	1.073e-05	1.258	1.073e-05
Region1059:chr4:160226485	0	chr4:160226485	4	160226485	C	T	1.1385	0.001306	1.1385	0.001306
Region1334:chr4:163448991	0	chr4:163448991	4	163448991	G	A	1.066	0.00256	1.066	0.00256
Region948:chr4:168126677	0	chr4:168126677	4	168126677	A	T	0.8338	0.0009797	0.8338	0.0009797
Region1836:chr4:169255966	0	chr4:169255966	4	169255966	T	C	0.1867	0.01554	0.1867	0.01554
Region1249:chr4:173000967	0	chr4:173000967	4	173000967	C	T	1.3706	0.002087	1.3706	0.002087
Region724:chr4:180045317	0	chr4:180045317	4	180045317	G	A	1.2522	0.0005091	1.2522	0.0005091
Region289:chr4:185200442	0	chr4:185200442	4	185200442	C	T	0.2803	4.617e-05	0.2803	4.617e-05
Region190:chr4:22122405	0	chr4:22122405	4	22122405	A	G	0.3817	1.277e-05	0.3817	1.277e-05
Region1324:chr4:23914930	0	chr4:23914930	4	23914930	G	A	0.8505	0.002541	0.8505	0.002541
Region1275:chr4:29349993	0	chr4:29349993	4	29349993	G	A	0.8286	0.00224	0.8286	0.00224
Region990:chr4:35687957	0	chr4:35687957	4	35687957	T	G	0.5991	0.001092	0.5991	0.001092
Region1780:chr4:42322167	0	chr4:42322167	4	42322167	A	C	0.6629	0.01158	0.6629	0.01158
Region1281:chr4:43505784	0	chr4:43505784	4	43505784	A	G	1.6613	0.002282	1.6613	0.002282
Region584:chr4:44532611	0	chr4:44532611	4	44532611	G	A	0.8098	0.0003001	0.8098	0.0003001
Region1948:chr4:47125281	0	chr4:47125281	4	47125281	T	G	0.8182	0.04143	0.8182	0.04143
Region1870:chr4:56647778	0	chr4:56647778	4	56647778	A	G	1.1662	0.01956	1.1662	0.01956
Region182:chr4:57846625	0	chr4:57846625	4	57846625	C	T	0.6831	1.132e-05	0.6831	1.132e-05
Region1510:chr4:58913253	0	chr4:58913253	4	58913253	T	C	0.6297	0.00415	0.6297	0.00415
Region1693:chr4:63051598	0	chr4:63051598	4	63051598	T	C	0.5592	0.008112	0.5592	0.008112
Region1415:chr4:65069562	0	chr4:65069562	4	65069562	G	A	1.0707	0.003203	1.0707	0.003203
Region1301:chr4:66131463	0	chr4:66131463	4	66131463	A	T	1.2123	0.002418	1.2123	0.002418
Region1757:chr4:70158342	0	chr4:70158342	4	70158342	T	C	0.1276	0.01056	0.1276	0.01056
Region1450:chr4:74136110	0	chr4:74136110	4	74136110	A	G	1.0703	0.003464	1.0703	0.003464
Region281:chr4:77990596	0	chr4:77990596	4	77990596	T	A	0.7513	4.427e-05	0.7513	4.427e-05
Region1785:chr4:79497345	0	chr4:79497345	4	79497345	A	G	0.3026	0.01192	0.3026	0.01192
Region1812:chr4:83023593	0	chr4:83023593	4	83023593	C	T	1.6782	0.01396	1.6782	0.01396
Region641:chr4:93795655	0	chr4:93795655	4	93795655	G	A	1.8409	0.000356	1.8409	0.000356
Region1139:chr4:96724444	0	chr4:96724444	4	96724444	C	A	1.259	0.001647	1.259	0.001647
Region784:chr4:9724458	0	chr4:9724458	4	9724458	G	A	0.5198	0.0006188	0.5198	0.0006188
Region1490:chr4:98645285	0	chr4:98645285	4	98645285	C	T	1.1027	0.003955	1.1027	0.003955
Region1859:chr5:101869296	0	chr5:101869296	5	101869296	G	A	0.6544	0.01755	0.6544	0.01755
Region1573:chr5:104705870	0	chr5:104705870	5	104705870	C	T	1.7499	0.005232	1.7499	0.005232
Region1094:chr5:108160844	0	chr5:108160844	5	108160844	C	T	0.822	0.00142	0.822	0.00142
Region442:chr5:11618912	0	chr5:11618912	5	11618912	T	C	0.6254	0.0001537	0.6254	0.0001537
Region886:chr5:121492554	0	chr5:121492554	5	121492554	T	C	1.6031	0.0008181	1.6031	0.0008181
Region744:chr5:125897221	0	chr5:125897221	5	125897221	C	T	0.529	0.0005487	0.529	0.0005487
Region1747:chr5:127242800	0	chr5:127242800	5	127242800	C	A	0.4913	0.01005	0.4913	0.01005
Region1663:chr5:129264873	0	chr5:129264873	5	129264873	G	C	0.8685	0.007227	0.8685	0.007227
Region1617:chr5:132818033	0	chr5:132818033	5	132818033	A	G	0.8418	0.006044	0.8418	0.006044
Region1626:chr5:13459173	0	chr5:13459173	5	13459173	C	G	1.1965	0.006376	1.1965	0.006376
Region1394:chr5:136737170	0	chr5:136737170	5	136737170	G	A	1.4261	0.002999	1.4261	0.002999
Region399:chr5:137788111	0	chr5:137788111	5	137788111	A	G	0.8944	0.000112	0.8944	0.000112
Region1515:chr5:139256852	0	chr5:139256852	5	139256852	C	T	0.6922	0.004236	0.6922	0.004236
Region1087:chr5:146085921	0	chr5:146085921	5	146085921	C	G	1.0702	0.001405	1.0702	0.001405
Region1290:chr5:148705660	0	chr5:148705660	5	148705660	C	T	1.3776	0.002329	1.3776	0.002329
Region592:chr5:150034405	0	chr5:150034405	5	150034405	C	T	6.9193	0.0003095	6.9193	0.0003095
Region276:chr5:154310348	0	chr5:154310348	5	154310348	G	A	6.2798	4.291e-05	6.2798	4.291e-05
Region1930:chr5:157707531	0	chr5:157707531	5	157707531	C	T	2.5151	0.03193	2.5151	0.03193
Region1940:chr5:15841590	0	chr5:15841590	5	15841590	T	C	0.6117	0.03761	0.6117	0.03761
Region1412:chr5:160679355	0	chr5:160679355	5	160679355	G	A	2.266	0.003195	2.266	0.003195
Region1768:chr5:163734687	0	chr5:163734687	5	163734687	G	A	1.7368	0.01121	1.7368	0.01121
Region475:chr5:16880608	0	chr5:16880608	5	16880608	T	C	0.8347	0.000175	0.8347	0.000175
Region1011:chr5:175015034	0	chr5:175015034	5	175015034	G	A	1.4139	0.001159	1.4139	0.001159
Region296:chr5:178707459	0	chr5:178707459	5	178707459	C	T	1.223	5.076e-05	1.223	5.076e-05
Region949:chr5:18788322	0	chr5:18788322	5	18788322	T	C	2.3343	0.0009803	2.3343	0.0009803
Region1633:chr5:21340840	0	chr5:21340840	5	21340840	A	G	1.1005	0.006494	1.1005	0.006494
Region1246:chr5:24601554	0	chr5:24601554	5	24601554	T	G	0.8213	0.002078	0.8213	0.002078
Region1876:chr5:27347813	0	chr5:27347813	5	27347813	G	T	1.221	0.02025	1.221	0.02025
Region335:chr5:29945251	0	chr5:29945251	5	29945251	T	C	0.869	6.705e-05	0.869	6.705e-05
Region710:chr5:3192600	0	chr5:3192600	5	3192600	G	T	0.6443	0.0004872	0.6443	0.0004872
Region1620:chr5:34631376	0	chr5:34631376	5	34631376	G	A	0.8327	0.006104	0.8327	0.006104
Region827:chr5:43032402	0	chr5:43032402	5	43032402	A	T	0.9284	0.0006922	0.9284	0.0006922
Region1739:chr5:44976148	0	chr5:44976148	5	44976148	T	C	0.5937	0.009748	0.5937	0.009748
Region1922:chr5:46190759	0	chr5:46190759	5	46190759	A	G	0.3963	0.03019	0.3963	0.03019
Region1634:chr5:474814	0	chr5:474814	5	474814	A	C	0.7291	0.006504	0.7291	0.006504
Region1375:chr5:51013592	0	chr5:51013592	5	51013592	C	T	1.594	0.002833	1.594	0.002833
Region1811:chr5:52438131	0	chr5:52438131	5	52438131	A	G	0.4474	0.01381	0.4474	0.01381
Region998:chr5:54030225	0	chr5:54030225	5	54030225	G	A	1.5675	0.001122	1.5675	0.001122
Region1455:chr5:58100847	0	chr5:58100847	5	58100847	T	C	1.2786	0.003512	1.2786	0.003512
Region210:chr5:60176692	0	chr5:60176692	5	60176692	C	T	1.207	1.943e-05	1.207	1.943e-05
Region1080:chr5:61188885	0	chr5:61188885	5	61188885	C	T	1.2333	0.001385	1.2333	0.001385
Region642:chr5:62785907	0	chr5:62785907	5	62785907	G	A	1.0963	0.0003572	1.0963	0.0003572
Region280:chr5:64524291	0	chr5:64524291	5	64524291	G	A	3.085	4.391e-05	3.085	4.391e-05
Region295:chr5:72331732	0	chr5:72331732	5	72331732	G	A	1.1727	5.071e-05	1.1727	5.071e-05
Region1954:chr5:80675441	0	chr5:80675441	5	80675441	T	G	0.7479	0.0443	0.7479	0.0443
Region1125:chr5:84986701	0	chr5:84986701	5	84986701	C	A	0.1581	0.001583	0.1581	0.001583
Region1461:chr5:86486410	0	chr5:86486410	5	86486410	A	T	0.7031	0.003564	0.7031	0.003564
Region500:chr5:91122735	0	chr5:91122735	5	91122735	T	G	0.3071	0.0002048	0.3071	0.0002048
Region421:chr5:96208940	0	chr5:96208940	5	96208940	T	G	1.6792	0.0001343	1.6792	0.0001343
Region1803:chr5:97313447	0	chr5:97313447	5	97313447	G	A	0.8571	0.01322	0.8571	0.01322
Region1066:chr6:10106326	0	chr6:10106326	6	10106326	T	G	1.4923	0.001315	1.4923	0.001315
Region841:chr6:102711788	0	chr6:102711788	6	102711788	T	A	9.8989	0.0007286	9.8989	0.0007286
Region1498:chr6:103886994	0	chr6:103886994	6	103886994	A	C	0.8104	0.004032	0.8104	0.004032
Region1207:chr6:110026359	0	chr6:110026359	6	110026359	G	A	0.7789	0.001901	0.7789	0.001901
Region1878:chr6:111055727	0	chr6:111055727	6	111055727	T	G	0.9039	0.02065	0.9039	0.02065
Region870:chr6:116731672	0	chr6:116731672	6	116731672	G	A	1.1932	0.0007815	1.1932	0.0007815
Region1769:chr6:120620471	0	chr6:120620471	6	120620471	G	T	1.1645	0.01124	1.1645	0.01124
Region1399:chr6:132882711	0	chr6:132882711	6	132882711	A	G	1.7058	0.003053	1.7058	0.003053
Region1830:chr6:142826871	0	chr6:142826871	6	142826871	C	G	1.2288	0.01512	1.2288	0.01512
Region894:chr6:153490874	0	chr6:153490874	6	153490874	G	T	0.7944	0.0008438	0.7944	0.0008438
Region1014:chr6:156807187	0	chr6:156807187	6	156807187	T	C	2.4632	0.001162	2.4632	0.001162
Region1315:chr6:160831956	0	chr6:160831956	6	160831956	T	G	3.2293	0.002499	3.2293	0.002499
Region855:chr6:166465311	0	chr6:166465311	6	166465311	T	C	12.5107	0.0007529	12.5107	0.0007529
Region1262:chr6:167705204	0	chr6:167705204	6	167705204	A	G	5.6936	0.002145	5.6936	0.002145
Region453:chr6:168997019	0	chr6:168997019	6	168997019	T	C	0.8521	0.0001588	0.8521	0.0001588
Region1867:chr6:17755504	0	chr6:17755504	6	17755504	C	G	0.5044	0.01891	0.5044	0.01891
Region1098:chr6:1908597	0	chr6:1908597	6	1908597	C	T	0.6764	0.001435	0.6764	0.001435
Region1528:chr6:20926795	0	chr6:20926795	6	20926795	T	C	0.364	0.004405	0.364	0.004405
Region328:chr6:3542861	0	chr6:3542861	6	3542861	T	G	0.2494	6.327e-05	0.2494	6.327e-05
Region1829:chr6:51345864	0	chr6:51345864	6	51345864	G	A	0.8875	0.01509	0.8875	0.01509
Region1661:chr6:5628793	0	chr6:5628793	6	5628793	C	T	1.2824	0.007191	1.2824	0.007191
Region993:chr6:62107890	0	chr6:62107890	6	62107890	T	C	2.1752	0.001108	2.1752	0.001108
Region1709:chr6:63366697	0	chr6:63366697	6	63366697	A	T	0.237	0.008587	0.237	0.008587
Region1206:chr6:68550427	0	chr6:68550427	6	68550427	C	T	0.3434	0.001899	0.3434	0.001899
Region1147:chr6:70314977	0	chr6:70314977	6	70314977	T	C	0.4864	0.001669	0.4864	0.001669
Region1545:chr6:71428295	0	chr6:71428295	6	71428295	C	T	1.6091	0.00474	1.6091	0.00474
Region1488:chr6:77397828	0	chr6:77397828	6	77397828	C	T	0.8119	0.003923	0.8119	0.003923
Region557:chr6:8254289	0	chr6:8254289	6	8254289	A	G	0.7864	0.0002633	0.7864	0.0002633
Region746:chr6:92773889	0	chr6:92773889	6	92773889	A	C	0.3193	0.0005509	0.3193	0.0005509
Region938:chr6:94239513	0	chr6:94239513	6	94239513	C	G	1.2643	0.0009609	1.2643	0.0009609
Region1057:chr6:98164584	0	chr6:98164584	6	98164584	T	C	9.8256	0.001302	9.8256	0.001302
Region352:chr7:10125296	0	chr7:10125296	7	10125296	T	A	0.7941	7.98e-05	0.7941	7.98e-05
Region1317:chr7:110138245	0	chr7:110138245	7	110138245	C	A	1.2566	0.002501	1.2566	0.002501
Region256:chr7:112864348	0	chr7:112864348	7	112864348	C	T	0.645	3.357e-05	0.645	3.357e-05
Region1627:chr7:114039218	0	chr7:114039218	7	114039218	G	A	0.6555	0.006379	0.6555	0.006379
Region1425:chr7:129670328	0	chr7:129670328	7	129670328	C	T	0.3047	0.00326	0.3047	0.00326
Region528:chr7:133128185	0	chr7:133128185	7	133128185	A	G	0.4999	0.000233	0.4999	0.000233
Region304:chr7:13443524	0	chr7:13443524	7	13443524	T	C	1.5265	5.385e-05	1.5265	5.385e-05
Region1311:chr7:136784738	0	chr7:136784738	7	136784738	C	T	0.8281	0.002477	0.8281	0.002477
Region1773:chr7:139735702	0	chr7:139735702	7	139735702	C	A	0.8745	0.0113	0.8745	0.0113
Region1952:chr7:143211110	0	chr7:143211110	7	143211110	T	C	1.2016	0.04353	1.2016	0.04353
Region1043:chr7:147045454	0	chr7:147045454	7	147045454	G	C	6.3485	0.001241	6.3485	0.001241
Region995:chr7:157685250	0	chr7:157685250	7	157685250	G	A	0.2563	0.001112	0.2563	0.001112
Region1328:chr7:24905504	0	chr7:24905504	7	24905504	A	C	0.8432	0.002552	0.8432	0.002552
Region1805:chr7:30762830	0	chr7:30762830	7	30762830	C	T	1.234	0.01353	1.234	0.01353
Region300:chr7:31769791	0	chr7:31769791	7	31769791	C	T	0.5319	5.288e-05	0.5319	5.288e-05
Region1554:chr7:36092831	0	chr7:36092831	7	36092831	G	C	0.9225	0.004849	0.9225	0.004849
Region1332:chr7:39030852	0	chr7:39030852	7	39030852	C	A	0.4677	0.002557	0.4677	0.002557
Region875:chr7:42440598	0	chr7:42440598	7	42440598	G	A	1.9267	0.000798	1.9267	0.000798
Region752:chr7:48143488	0	chr7:48143488	7	48143488	A	G	0.6271	0.0005668	0.6271	0.0005668
Region962:chr7:53460018	0	chr7:53460018	7	53460018	A	T	0.3096	0.0009979	0.3096	0.0009979
Region1053:chr7:6119592	0	chr7:6119592	7	6119592	T	C	3.1482	0.001288	3.1482	0.001288
Region1902:chr7:62096939	0	chr7:62096939	7	62096939	T	C	0.6504	0.02447	0.6504	0.02447
Region1668:chr7:63271965	0	chr7:63271965	7	63271965	G	T	0.8518	0.00736	0.8518	0.00736
Region1414:chr7:64570604	0	chr7:64570604	7	64570604	T	G	0.7544	0.003198	0.7544	0.003198
Region429:chr7:70509663	0	chr7:70509663	7	70509663	C	G	0.8975	0.0001417	0.8975	0.0001417
Region1566:chr7:71712385	0	chr7:71712385	7	71712385	A	G	2.2398	0.005054	2.2398	0.005054
Region772:chr7:82148432	0	chr7:82148432	7	82148432	C	T	1.5464	0.0005985	1.5464	0.0005985
Region1200:chr7:846341	0	chr7:846341	7	846341	C	T	0.662	0.00188	0.662	0.00188
Region1296:chr7:89057658	0	chr7:89057658	7	89057658	T	C	0.8328	0.002389	0.8328	0.002389
Region1466:chr7:91377244	0	chr7:91377244	7	91377244	A	G	0.2324	0.003597	0.2324	0.003597
Region1264:chr7:93517868	0	chr7:93517868	7	93517868	G	A	0.5783	0.002153	0.5783	0.002153
Region1291:chr7:97623411	0	chr7:97623411	7	97623411	G	A	0.6785	0.002329	0.6785	0.002329
Region661:chr7:99578199	0	chr7:99578199	7	99578199	G	A	0.8576	0.0003882	0.8576	0.0003882
Region1872:chr8:102389281	0	chr8:102389281	8	102389281	G	A	1.2174	0.01992	1.2174	0.01992
Region587:chr8:103511127	0	chr8:103511127	8	103511127	C	A	0.7559	0.000303	0.7559	0.000303
Region1448:chr8:105108136	0	chr8:105108136	8	105108136	T	C	0.6981	0.003462	0.6981	0.003462
Region1428:chr8:107277049	0	chr8:107277049	8	107277049	C	G	0.6812	0.003307	0.6812	0.003307
Region1368:chr8:10804558	0	chr8:10804558	8	10804558	C	T	1.1642	0.002781	1.1642	0.002781
Region1913:chr8:111901198	0	chr8:111901198	8	111901198	G	A	3.5649	0.02852	3.5649	0.02852
Region1731:chr8:113422877	0	chr8:113422877	8	113422877	G	A	1.0888	0.009531	1.0888	0.009531
Region1104:chr8:116184497	0	chr8:116184497	8	116184497	G	T	1.2565	0.001468	1.2565	0.001468
Region1173:chr8:117473330	0	chr8:117473330	8	117473330	C	T	0.7435	0.001767	0.7435	0.001767
Region898:chr8:124277100	0	chr8:124277100	8	124277100	C	T	3.5824	0.0008525	3.5824	0.0008525
Region1753:chr8:135466637	0	chr8:135466637	8	135466637	A	C	0.7697	0.01027	0.7697	0.01027
Region1359:chr8:140712753	0	chr8:140712753	8	140712753	A	G	1.091	0.002738	1.091	0.002738
Region436:chr8:142662392	0	chr8:142662392	8	142662392	G	A	1.5644	0.0001493	1.5644	0.0001493
Region139:chr8:143662933	0	chr8:143662933	8	143662933	A	G	0.8977	3.585e-06	0.8977	3.585e-06
Region1349:chr8:16801412	0	chr8:16801412	8	16801412	T	G	0.3485	0.00263	0.3485	0.00263
Region835:chr8:1863786	0	chr8:1863786	8	1863786	T	C	1.3385	0.0007192	1.3385	0.0007192
Region1270:chr8:2864155	0	chr8:2864155	8	2864155	T	G	0.7917	0.002201	0.7917	0.002201
Region741:chr8:31489923	0	chr8:31489923	8	31489923	A	C	2.9268	0.0005423	2.9268	0.0005423
Region1759:chr8:32571491	0	chr8:32571491	8	32571491	G	C	0.9316	0.01063	0.9316	0.01063
Region1638:chr8:34726670	0	chr8:34726670	8	34726670	C	G	0.7365	0.006552	0.7365	0.006552
Region867:chr8:37167187	0	chr8:37167187	8	37167187	C	T	0.6577	0.0007804	0.6577	0.0007804
Region1793:chr8:42397427	0	chr8:42397427	8	42397427	G	A	0.6503	0.01243	0.6503	0.01243
Region1119:chr8:43777245	0	chr8:43777245	8	43777245	A	C	0.8822	0.001557	0.8822	0.001557
Region1745:chr8:47841284	0	chr8:47841284	8	47841284	C	T	0.8746	0.009985	0.8746	0.009985
Region1679:chr8:52164037	0	chr8:52164037	8	52164037	C	T	0.7967	0.007718	0.7967	0.007718
Region266:chr8:53867155	0	chr8:53867155	8	53867155	T	C	1.0965	3.647e-05	1.0965	3.647e-05
Region1616:chr8:55302387	0	chr8:55302387	8	55302387	C	T	1.1329	0.006043	1.1329	0.006043
Region119:chr8:58159737	0	chr8:58159737	8	58159737	C	T	0.569	1.546e-06	0.569	1.546e-06
Region1665:chr8:59197287	0	chr8:59197287	8	59197287	C	T	0.8858	0.007305	0.8858	0.007305
Region198:chr8:60229952	0	chr8:60229952	8	60229952	G	A	1.1648	1.424e-05	1.1648	1.424e-05
Region398:chr8:62147250	0	chr8:62147250	8	62147250	C	G	1.3775	0.0001112	1.3775	0.0001112
Region1106:chr8:63452043	0	chr8:63452043	8	63452043	A	G	0.3116	0.001471	0.3116	0.001471
Region1897:chr8:64911144	0	chr8:64911144	8	64911144	G	A	0.1375	0.0232	0.1375	0.0232
Region1738:chr8:66038733	0	chr8:66038733	8	66038733	G	A	0.8091	0.009661	0.8091	0.009661
Region1201:chr8:67198458	0	chr8:67198458	8	67198458	T	C	0.7312	0.001886	0.7312	0.001886
Region839:chr8:72534883	0	chr8:72534883	8	72534883	C	T	0.4874	0.000728	0.4874	0.000728
Region978:chr8:82280662	0	chr8:82280662	8	82280662	T	C	1.4314	0.001048	1.4314	0.001048
Region1944:chr8:84356240	0	chr8:84356240	8	84356240	T	C	1.0506	0.04034	1.0506	0.04034
Region462:chr8:8733723	0	chr8:8733723	8	8733723	T	C	0.7577	0.0001659	0.7577	0.0001659
Region1491:chr8:89060852	0	chr8:89060852	8	89060852	T	C	0.5686	0.003959	0.5686	0.003959
Region1277:chr8:92319705	0	chr8:92319705	8	92319705	T	G	0.9024	0.002249	0.9024	0.002249
Region751:chr8:95125803	0	chr8:95125803	8	95125803	C	T	1.2981	0.0005654	1.2981	0.0005654
Region1845:chr8:9793885	0	chr8:9793885	8	9793885	G	T	0.7682	0.01593	0.7682	0.01593
Region477:chr8:99292987	0	chr8:99292987	8	99292987	T	G	0.8342	0.0001768	0.8342	0.0001768
Region1543:chr9:105972171	0	chr9:105972171	9	105972171	T	G	1.1881	0.004679	1.1881	0.004679
Region294:chr9:107662134	0	chr9:107662134	9	107662134	C	T	1.3277	5.038e-05	1.3277	5.038e-05
Region1838:chr9:11619506	0	chr9:11619506	9	11619506	G	A	1.3149	0.0157	1.3149	0.0157
Region452:chr9:117791512	0	chr9:117791512	9	117791512	G	C	0.5417	0.0001577	0.5417	0.0001577
Region1818:chr9:123289296	0	chr9:123289296	9	123289296	C	T	2.7213	0.01448	2.7213	0.01448
Region1641:chr9:124375278	0	chr9:124375278	9	124375278	C	G	0.7316	0.006625	0.7316	0.006625
Region780:chr9:125591372	0	chr9:125591372	9	125591372	G	C	0.8021	0.0006147	0.8021	0.0006147
Region686:chr9:127151405	0	chr9:127151405	9	127151405	T	C	0.2105	0.0004385	0.2105	0.0004385
Region236:chr9:128477635	0	chr9:128477635	9	128477635	T	C	0.2609	2.567e-05	0.2609	2.567e-05
Region1505:chr9:129616086	0	chr9:129616086	9	129616086	A	G	0.3809	0.004117	0.3809	0.004117
Region1671:chr9:131885984	0	chr9:131885984	9	131885984	C	T	0.5815	0.007416	0.5815	0.007416
Region1105:chr9:14087226	0	chr9:14087226	9	14087226	A	G	1.4768	0.001468	1.4768	0.001468
Region468:chr9:17682865	0	chr9:17682865	9	17682865	C	T	0.6588	0.0001722	0.6588	0.0001722
Region635:chr9:23727680	0	chr9:23727680	9	23727680	A	C	4.1045	0.0003445	4.1045	0.0003445
Region1280:chr9:2515373	0	chr9:2515373	9	2515373	C	A	1.4123	0.002268	1.4123	0.002268
Region583:chr9:25503332	0	chr9:25503332	9	25503332	G	A	1.2296	0.0002971	1.2296	0.0002971
Region1208:chr9:32479468	0	chr9:32479468	9	32479468	T	C	0.5982	0.001902	0.5982	0.001902
Region1801:chr9:44867727	0	chr9:44867727	9	44867727	C	G	1.6688	0.01316	1.6688	0.01316
Region1110:chr9:74645450	0	chr9:74645450	9	74645450	C	T	0.7365	0.001482	0.7365	0.001482
Region1358:chr9:75800711	0	chr9:75800711	9	75800711	T	C	0.8582	0.002731	0.8582	0.002731
Region1909:chr9:80265724	0	chr9:80265724	9	80265724	T	C	1.9213	0.02576	1.9213	0.02576
Region1081:chr9:8602747	0	chr9:8602747	9	8602747	T	C	0.8685	0.001389	0.8685	0.001389
Region951:chr9:88238324	0	chr9:88238324	9	88238324	C	T	0.7192	0.0009836	0.7192	0.0009836
Region1474:chr9:90487519	0	chr9:90487519	9	90487519	A	C	1.1975	0.003798	1.1975	0.003798
Region593:rs10018559	0	rs10018559	4	124946684	C	T	0.9418	0.0003099	0.9418	0.0003099
Region953:rs10044676	0	rs10044676	5	122969723	C	T	1.0623	0.0009847	1.0623	0.0009847
Region553:rs10052595	0	rs10052595	5	115072090	C	G	0.9349	0.0002603	0.9349	0.0002603
Region725:rs10108732	0	rs10108732	8	108855639	T	A	0.6765	0.0005122	0.6765	0.0005122
Region706:rs10143407	0	rs10143407	14	20831794	G	C	1.1508	0.0004789	1.1508	0.0004789
Region1299:rs10155343	0	rs10155343	4	20959288	A	C	1.0521	0.002409	1.0521	0.002409
Region992:rs10158740	0	rs10158740	1	211812095	T	C	0.914	0.001107	0.914	0.001107
Region427:rs10199551	0	rs10199551	2	234084716	G	A	0.9288	0.0001392	0.9288	0.0001392
Region1567:rs10215805	0	rs10215805	7	41320343	G	A	0.9106	0.005069	0.9106	0.005069
Region391:rs10244020	0	rs10244020	7	55108994	T	C	0.9373	0.0001043	0.9373	0.0001043
Region146:rs10268217	0	rs10268217	7	46267570	C	G	1.0787	4.974e-06	1.0787	4.974e-06
Region931:rs1032034	0	rs1032034	2	149929656	T	A	1.0742	0.0009525	1.0742	0.0009525
Region1636:rs1036185	0	rs1036185	5	155394890	C	T	0.6691	0.006524	0.6691	0.006524
Region787:rs10444836	0	rs10444836	15	57981900	G	T	1.0947	0.0006233	1.0947	0.0006233
Region975:rs10454341	0	rs10454341	8	33587898	A	G	1.0571	0.001038	1.0571	0.001038
Region1880:rs10455388	0	rs10455388	6	82411176	C	T	0.8104	0.02081	0.8104	0.02081
Region92:rs10455892	0	rs10455892	6	162145912	G	A	0.6207	4.113e-07	0.6207	4.113e-07
Region1754:rs10457481	0	rs10457481	6	126813721	G	A	0.9551	0.01029	0.9551	0.01029
Region1637:rs10466462	0	rs10466462	11	4828581	A	C	0.9523	0.006546	0.9523	0.006546
Region180:rs1048932	0	rs1048932	11	115044850	A	C	0.9293	1.082e-05	0.9293	1.082e-05
Region1300:rs10489999	0	rs10489999	2	160242588	G	T	0.9196	0.002409	0.9196	0.002409
Region802:rs10492242	0	rs10492242	12	30876781	G	A	6.2488	0.000648	6.2488	0.000648
Region761:rs10506851	0	rs10506851	12	82138159	G	A	1.076	0.0005844	1.076	0.0005844
Region1086:rs10516082	0	rs10516082	5	170757145	C	A	1.2159	0.001404	1.2159	0.001404
Region798:rs10519727	0	rs10519727	15	31381875	C	G	0.8823	0.0006357	0.8823	0.0006357
Region1618:rs10520549	0	rs10520549	2	98499812	A	G	0.9398	0.006047	0.9398	0.006047
Region669:rs1054879	0	rs1054879	9	132995768	A	G	1.0846	0.0004058	1.0846	0.0004058
Region1247:rs10734205	0	rs10734205	11	12861267	C	T	1.0582	0.002081	1.0582	0.002081
Region332:rs10745522	0	rs10745522	12	90461078	C	T	0.696	6.506e-05	0.696	6.506e-05
Region1018:rs10747700	0	rs10747700	12	55006026	C	T	1.0539	0.00118	1.0539	0.00118
Region476:rs10754755	0	rs10754755	1	242374406	C	T	1.0667	0.0001767	1.0667	0.0001767
Region1893:rs10765568	0	rs10765568	11	92607866	T	C	1.0391	0.02269	1.0391	0.02269
Region314:rs10773478	0	rs10773478	12	128552615	G	A	0.9306	5.928e-05	0.9306	5.928e-05
Region1706:rs10778479	0	rs10778479	12	79552449	A	G	1.047	0.00838	1.047	0.00838
Region1000:rs10787237	0	rs10787237	10	112207328	A	G	1.0716	0.001124	1.0716	0.001124
Region142:rs10797121	0	rs10797121	9	92040273	T	C	1.0867	4.02e-06	1.0867	4.02e-06
Region697:rs10799128	0	rs10799128	1	29603999	T	C	0.9305	0.0004584	0.9305	0.0004584
Region1319:rs10813388	0	rs10813388	9	30978333	G	A	0.7531	0.002513	0.7531	0.002513
Region854:rs10819319	0	rs10819319	9	130671599	T	C	0.9104	0.0007527	0.9104	0.0007527
Region845:rs10819654	0	rs10819654	9	102104426	G	A	0.8825	0.0007348	0.8825	0.0007348
Region1522:rs10829664	0	rs10829664	10	131745167	T	C	0.9413	0.004362	0.9413	0.004362
Region1688:rs10842532	0	rs10842532	12	25470017	G	T	0.9302	0.008031	0.9302	0.008031
Region970:rs10850817	0	rs10850817	12	117828081	C	T	1.0664	0.001031	1.0664	0.001031
Region1352:rs10861637	0	rs10861637	12	107004723	A	G	0.946	0.002658	0.946	0.002658
Region963:rs10862079	0	rs10862079	12	80600542	T	C	1.0609	0.001005	1.0609	0.001005
Region1174:rs10863310	0	rs10863310	1	217397011	G	A	0.9454	0.001773	0.9454	0.001773
Region560:rs10867787	0	rs10867787	9	84254819	A	G	0.9253	0.000264	0.9253	0.000264
Region921:rs10873830	0	rs10873830	1	87803200	T	C	1.0742	0.0009278	1.0742	0.0009278
Region1599:rs10894283	0	rs10894283	11	96799520	G	T	0.9549	0.005752	0.9549	0.005752
Region160:rs10898270	0	rs10898270	11	84303787	T	G	1.1005	6.878e-06	1.1005	6.878e-06
Region742:rs10917109	0	rs10917109	1	22337181	C	T	0.9259	0.0005429	0.9259	0.0005429
Region723:rs10940985	0	rs10940985	5	31964954	C	T	1.06	0.0005063	1.06	0.0005063
Region1865:rs10953612	0	rs10953612	7	109102726	G	C	1.0404	0.01879	1.0404	0.01879
Region1523:rs10973270	0	rs10973270	9	3734574	C	T	0.8794	0.004377	0.8794	0.004377
Region606:rs10978918	0	rs10978918	9	110322361	T	G	0.2455	0.000319	0.2455	0.000319
Region1028:rs10991400	0	rs10991400	9	98431687	C	T	1.1025	0.001196	1.1025	0.001196
Region227:rs11001217	0	rs11001217	10	76710076	G	A	0.5768	2.372e-05	0.5768	2.372e-05
Region1622:rs11009368	0	rs11009368	10	19589723	T	C	0.2372	0.006292	0.2372	0.006292
Region1037:rs11038009	0	rs11038009	11	44459083	G	T	1.0684	0.001219	1.0684	0.001219
Region455:rs11062093	0	rs11062093	12	2166479	A	G	1.0801	0.0001596	1.0801	0.0001596
Region1623:rs11085493	0	rs11085493	19	21948748	C	T	0.8991	0.006307	0.8991	0.006307
Region682:rs11104944	0	rs11104944	12	77759781	T	C	0.9345	0.0004332	0.9345	0.0004332
Region718:rs11106609	0	rs11106609	12	92919033	A	G	0.6548	0.000498	0.6548	0.000498
Region612:rs11112453	0	rs11112453	12	105689523	T	G	0.9405	0.000323	0.9405	0.000323
Region805:rs11114028	0	rs11114028	12	109095947	A	G	0.9438	0.0006599	0.9438	0.0006599
Region1674:rs11117185	0	rs11117185	12	76617393	A	G	0.9508	0.007565	0.9508	0.007565
Region1621:rs1112487	0	rs1112487	10	87599056	C	T	1.0701	0.006279	1.0701	0.006279
Region1132:rs11131836	0	rs11131836	4	178851470	A	G	0.9325	0.001619	0.9325	0.001619
Region630:rs11133011	0	rs11133011	4	174580215	T	C	1.0679	0.0003411	1.0679	0.0003411
Region833:rs11138052	0	rs11138052	9	81701247	T	C	0.901	0.0007103	0.901	0.0007103
Region1426:rs11138731	0	rs11138731	9	83175451	C	T	0.9368	0.003277	0.9368	0.003277
Region1766:rs11141497	0	rs11141497	9	89317009	G	C	1.0924	0.0112	1.0924	0.0112
Region464:rs11142536	0	rs11142536	9	73280000	C	T	0.9352	0.0001704	0.9352	0.0001704
Region1410:rs11144422	0	rs11144422	9	78015092	T	C	0.8638	0.003159	0.8638	0.003159
Region415:rs11144986	0	rs11144986	9	79246547	T	C	0.6229	0.000129	0.6229	0.000129
Region1589:rs11150259	0	rs11150259	16	80322394	T	G	1.0464	0.005598	1.0464	0.005598
Region1871:rs11182288	0	rs11182288	12	44218853	C	A	0.9246	0.01966	0.9246	0.01966
Region168:rs11190283	0	rs11190283	10	101539887	C	T	0.9203	8.609e-06	0.9203	8.609e-06
Region1553:rs11198937	0	rs11198937	10	121218841	G	A	0.9057	0.004848	0.9057	0.004848
Region969:rs11204208	0	rs11204208	10	48367621	G	T	0.9197	0.001025	0.9197	0.001025
Region1464:rs11214218	0	rs11214218	11	112341198	A	G	1.0505	0.003588	1.0505	0.003588
Region412:rs11225496	0	rs11225496	11	102838729	G	A	0.9247	0.0001252	0.9247	0.0001252
Region1237:rs11232928	0	rs11232928	11	81636251	T	C	1.0522	0.002026	1.0522	0.002026
Region1669:rs11240551	0	rs11240551	1	205641826	G	C	0.9502	0.007403	0.9502	0.007403
Region1863:rs11252861	0	rs11252861	10	5024394	T	C	1.0528	0.01836	1.0528	0.01836
Region124:rs1145160	0	rs1145160	3	9250645	A	C	1.0855	2.261e-06	1.0855	2.261e-06
Region1239:rs1150229	0	rs1150229	11	113833152	A	G	0.9506	0.002043	0.9506	0.002043
Region1915:rs11514395	0	rs11514395	12	38381045	A	G	0.8495	0.02889	0.8495	0.02889
Region1184:rs11568054	0	rs11568054	1	230845555	G	A	1.2349	0.001816	1.2349	0.001816
Region152:rs11577513	0	rs11577513	1	179731272	G	A	1.0918	5.72e-06	1.0918	5.72e-06
Region770:rs1158464	0	rs1158464	5	88338789	A	G	0.9378	0.0005961	0.9378	0.0005961
Region1879:rs11585143	0	rs11585143	1	59846808	G	T	1.0433	0.02078	1.0433	0.02078
Region551:rs11587866	0	rs11587866	1	234407388	C	G	1.171	0.00026	1.171	0.00026
Region722:rs11591558	0	rs11591558	10	50874549	A	C	1.0662	0.0005039	1.0662	0.0005039
Region1702:rs11591884	0	rs11591884	10	49798783	C	A	0.9437	0.008279	0.9437	0.008279
Region734:rs11592658	0	rs11592658	10	36204848	A	C	1.0703	0.0005315	1.0703	0.0005315
Region783:rs11625358	0	rs11625358	14	24871432	A	G	0.9353	0.0006187	0.9353	0.0006187
Region100:rs11629628	0	rs11629628	15	89261248	G	A	0.7007	5.071e-07	0.7007	5.071e-07
Region672:rs11637927	0	rs11637927	15	72978531	C	A	1.1392	0.0004098	1.1392	0.0004098
Region602:rs11643865	0	rs11643865	16	9586679	A	G	1.0664	0.000318	1.0664	0.000318
Region255:rs11647538	0	rs11647538	16	24929475	T	C	1.112	3.243e-05	1.112	3.243e-05
Region1361:rs11655516	0	rs11655516	17	11178368	T	G	1.0546	0.002744	1.0546	0.002744
Region1460:rs11655729	0	rs11655729	17	59370310	G	A	0.8304	0.00355	0.8304	0.00355
Region1441:rs11674344	0	rs11674344	2	84172222	A	G	1.0812	0.003407	1.0812	0.003407
Region1112:rs11674825	0	rs11674825	2	99714914	A	G	1.0576	0.001491	1.0576	0.001491
Region1716:rs11693348	0	rs11693348	2	70003838	C	A	0.689	0.008951	0.689	0.008951
Region405:rs11697103	0	rs11697103	20	14688818	G	A	0.9289	0.0001182	0.9289	0.0001182
Region1727:rs11710114	0	rs11710114	3	167102001	C	T	0.9549	0.009381	0.9549	0.009381
Region1503:rs11714574	0	rs11714574	3	58380465	T	A	0.9538	0.004107	0.9538	0.004107
Region1576:rs11726631	0	rs11726631	4	151162393	G	C	0.9243	0.005251	0.9243	0.005251
Region831:rs11738478	0	rs11738478	5	73559582	C	T	1.1032	0.0006954	1.1032	0.0006954
Region947:rs11760901	0	rs11760901	7	75171879	A	G	0.8697	0.0009787	0.8697	0.0009787
Region1218:rs11761838	0	rs11761838	7	76961734	T	A	1.0639	0.001935	1.0639	0.001935
Region1507:rs11766224	0	rs11766224	7	135772668	G	A	1.0856	0.004131	1.0856	0.004131
Region1670:rs11770369	0	rs11770369	7	119518066	T	C	0.6511	0.007407	0.6511	0.007407
Region1790:rs11771399	0	rs11771399	7	151560966	A	G	0.9577	0.01218	0.9577	0.01218
Region977:rs11795285	0	rs11795285	9	120131235	C	T	0.8573	0.001046	0.8573	0.001046
Region1496:rs1183191	0	rs1183191	4	2268126	C	T	0.941	0.003993	0.941	0.003993
Region1205:rs11832072	0	rs11832072	12	13429460	A	C	1.0898	0.00189	1.0898	0.00189
Region1478:rs11878153	0	rs11878153	18	308555	A	G	1.0952	0.003826	1.0952	0.003826
Region1372:rs11895508	0	rs11895508	2	5730428	T	C	1.0699	0.0028	1.0699	0.0028
Region1434:rs1189815	0	rs1189815	14	57518371	G	A	3.0253	0.003356	3.0253	0.003356
Region708:rs11910672	0	rs11910672	21	46815273	G	A	4.7434	0.0004821	4.7434	0.0004821
Region892:rs11919520	0	rs11919520	3	142436122	C	T	1.0779	0.0008342	1.0779	0.0008342
Region637:rs11934129	0	rs11934129	4	112240082	C	T	1.0648	0.0003498	1.0648	0.0003498
Region410:rs11946340	0	rs11946340	4	878079	C	T	0.8894	0.0001233	0.8894	0.0001233
Region891:rs11990728	0	rs11990728	8	13248919	A	T	1.0752	0.000831	1.0752	0.000831
Region1308:rs11999757	0	rs11999757	9	108739513	G	T	0.912	0.002464	0.912	0.002464
Region1453:rs1202114	0	rs1202114	6	73281795	C	T	0.9472	0.003491	0.9472	0.003491
Region1162:rs1203148	0	rs1203148	1	35968899	A	G	0.8859	0.001724	0.8859	0.001724
Region972:rs12048590	0	rs12048590	1	187039770	A	G	0.9334	0.001034	0.9334	0.001034
Region865:rs12052417	0	rs12052417	2	77872197	C	T	0.9281	0.0007771	0.9281	0.0007771
Region738:rs12062999	0	rs12062999	1	3580271	G	A	0.852	0.0005371	0.852	0.0005371
Region900:rs12102138	0	rs12102138	15	48990632	T	C	1.1724	0.0008614	1.1724	0.0008614
Region385:rs12103616	0	rs12103616	17	79150613	C	G	0.9306	0.0001007	0.9306	0.0001007
Region559:rs12138281	0	rs12138281	1	44499488	G	C	0.9068	0.0002636	0.9068	0.0002636
Region1928:rs12144001	0	rs12144001	1	197570844	G	C	0.863	0.03135	0.863	0.03135
Region1723:rs12144897	0	rs12144897	1	196562445	C	T	0.9227	0.009234	0.9227	0.009234
Region1657:rs12146485	0	rs12146485	11	69197987	T	A	0.8878	0.007046	0.8878	0.007046
Region577:rs12159895	0	rs12159895	22	27406501	C	T	1.0729	0.0002865	1.0729	0.0002865
Region1365:rs1217563	0	rs1217563	18	55091318	A	G	0.9166	0.00276	0.9166	0.00276
Region448:rs12209958	0	rs12209958	6	154552636	T	C	0.8911	0.0001559	0.8911	0.0001559
Region1055:rs12210010	0	rs12210010	6	163642626	C	T	1.0948	0.001299	1.0948	0.001299
Region974:rs12255330	0	rs12255330	10	84440085	G	A	0.8833	0.001037	0.8833	0.001037
Region1806:rs12282937	0	rs12282937	11	2598552	A	G	1.0456	0.01355	1.0456	0.01355
Region1820:rs12310531	0	rs12310531	12	11000171	T	C	0.9122	0.01454	0.9122	0.01454
Region1578:rs12401952	0	rs12401952	1	188054235	A	T	1.0783	0.005305	1.0783	0.005305
Region814:rs12411602	0	rs12411602	10	2394016	G	A	0.944	0.0006733	0.944	0.0006733
Region1574:rs12436462	0	rs12436462	14	42553425	C	T	0.9538	0.005238	0.9538	0.005238
Region1076:rs12439449	0	rs12439449	15	80799023	C	G	0.9454	0.001366	0.9454	0.001366
Region361:rs12451696	0	rs12451696	17	19445923	G	A	0.9345	8.364e-05	0.9345	8.364e-05
Region1380:rs12460017	0	rs12460017	19	56519455	C	T	0.9314	0.002881	0.9314	0.002881
Region942:rs12468403	0	rs12468403	2	123420129	T	C	1.1061	0.000971	1.1061	0.000971
Region1088:rs12480432	0	rs12480432	20	19066045	G	C	1.5314	0.001409	1.5314	0.001409
Region548:rs12481416	0	rs12481416	20	5587336	C	T	0.8481	0.0002585	0.8481	0.0002585
Region1761:rs12486718	0	rs12486718	3	60445345	T	C	1.0535	0.0108	1.0535	0.0108
Region431:rs1249012	0	rs1249012	10	29005087	C	A	0.9395	0.0001443	0.9395	0.0001443
Region908:rs12491742	0	rs12491742	3	120690203	G	T	0.8638	0.0008855	0.8638	0.0008855
Region1891:rs12495862	0	rs12495862	3	132390336	C	A	0.9411	0.02251	0.9411	0.02251
Region1012:rs12496095	0	rs12496095	3	30201609	A	T	0.9067	0.00116	0.9067	0.00116
Region704:rs12507467	0	rs12507467	4	72556130	T	C	1.3024	0.0004763	1.3024	0.0004763
Region472:rs12511007	0	rs12511007	4	8377656	C	T	0.9235	0.0001733	0.9235	0.0001733
Region1520:rs12519755	0	rs12519755	5	8072510	C	A	0.9532	0.004307	0.9532	0.004307
Region996:rs12525051	0	rs12525051	6	151913710	A	G	1.0955	0.001112	1.0955	0.001112
Region1597:rs12529468	0	rs12529468	6	96378813	T	G	0.4222	0.005727	0.4222	0.005727
Region371:rs12530934	0	rs12530934	7	67144579	A	C	1.0681	9.322e-05	1.0681	9.322e-05
Region1877:rs12534453	0	rs12534453	7	144387778	C	G	0.908	0.02064	0.908	0.02064
Region1587:rs1253601	0	rs1253601	1	236631091	G	T	0.9496	0.005583	0.9496	0.005583
Region1307:rs12549946	0	rs12549946	8	77824032	A	G	0.9496	0.002454	0.9496	0.002454
Region1916:rs12562475	0	rs12562475	1	121268653	C	T	1.0852	0.02918	1.0852	0.02918
Region166:rs12565737	0	rs12565737	1	225330654	A	T	0.827	8.496e-06	0.827	8.496e-06
Region543:rs12573449	0	rs12573449	10	12516365	T	C	0.38	0.0002563	0.38	0.0002563
Region428:rs12591705	0	rs12591705	15	98377912	T	C	1.065	0.0001409	1.065	0.0001409
Region379:rs12605088	0	rs12605088	18	68477007	T	C	0.8534	9.779e-05	0.8534	9.779e-05
Region1181:rs12620539	0	rs12620539	2	180397173	A	G	0.9466	0.00181	0.9466	0.00181
Region1063:rs12644945	0	rs12644945	4	166611193	C	G	0.9448	0.001311	0.9448	0.001311
Region512:rs12666617	0	rs12666617	7	96465578	T	C	1.0739	0.0002145	1.0739	0.0002145
Region1516:rs12669858	0	rs12669858	7	16317211	A	G	0.9522	0.00426	0.9522	0.00426
Region488:rs12679383	0	rs12679383	8	21994801	T	G	1.0905	0.0001851	1.0905	0.0001851
Region1499:rs1268155	0	rs1268155	6	109026347	C	T	1.0525	0.004034	1.0525	0.004034
Region483:rs12694208	0	rs12694208	2	211583889	A	G	0.94	0.0001794	0.94	0.0001794
Region1323:rs12703318	0	rs12703318	7	140847366	G	A	1.088	0.002525	1.088	0.002525
Region1404:rs12706089	0	rs12706089	7	116084367	C	T	1.05	0.003126	1.05	0.003126
Region383:rs12713000	0	rs12713000	2	23882542	A	G	0.9074	0.0001004	0.9074	0.0001004
Region408:rs12736195	0	rs12736195	1	173307901	T	C	0.9321	0.0001201	0.9321	0.0001201
Region561:rs12760796	0	rs12760796	1	38525781	T	A	1.097	0.000264	1.097	0.000264
Region1267:rs12781012	0	rs12781012	10	17294072	G	A	0.8573	0.002168	0.8573	0.002168
Region358:rs12789951	0	rs12789951	11	99719509	C	T	1.0688	8.107e-05	1.0688	8.107e-05
Region808:rs12806861	0	rs12806861	11	108872422	G	A	1.1003	0.0006623	1.1003	0.0006623
Region1117:rs12815967	0	rs12815967	12	69642913	G	A	1.1189	0.001545	1.1189	0.001545
Region1114:rs12825519	0	rs12825519	12	14837267	C	T	0.8125	0.001498	0.8125	0.001498
Region1198:rs12886301	0	rs12886301	14	70331561	C	A	0.2548	0.001873	0.2548	0.001873
Region961:rs12897220	0	rs12897220	14	39509299	A	G	0.89	0.0009958	0.89	0.0009958
Region823:rs12904287	0	rs12904287	15	42331548	C	T	1.065	0.0006847	1.065	0.0006847
Region283:rs12927692	0	rs12927692	16	14467157	C	T	1.2517	4.484e-05	1.2517	4.484e-05
Region888:rs12937299	0	rs12937299	17	68954824	G	A	0.9456	0.0008291	0.9456	0.0008291
Region950:rs12937393	0	rs12937393	17	72166941	C	T	0.9098	0.0009825	0.9098	0.0009825
Region1655:rs12949621	0	rs12949621	17	39376171	G	T	1.2284	0.006913	1.2284	0.006913
Region663:rs12953345	0	rs12953345	18	70689950	T	C	1.2103	0.0003898	1.2103	0.0003898
Region1895:rs12954220	0	rs12954220	18	58527168	A	G	1.0398	0.02311	1.0398	0.02311
Region191:rs12973391	0	rs12973391	19	46533013	G	A	0.9204	1.28e-05	0.9204	1.28e-05
Region826:rs13011372	0	rs13011372	2	63277480	G	A	1.7844	0.0006892	1.7844	0.0006892
Region1437:rs13041756	0	rs13041756	20	21466795	T	C	1.0875	0.003368	1.0875	0.003368
Region574:rs13062287	0	rs13062287	3	54820146	T	C	0.9159	0.0002851	0.9159	0.0002851
Region1644:rs13070902	0	rs13070902	3	72700181	C	T	0.927	0.006698	0.927	0.006698
Region1590:rs13112462	0	rs13112462	4	31758611	T	C	0.7341	0.005612	0.7341	0.005612
Region648:rs13113784	0	rs13113784	4	86610747	G	A	1.1312	0.0003642	1.1312	0.0003642
Region1129:rs13114138	0	rs13114138	4	181595463	T	C	0.9416	0.001598	0.9416	0.001598
Region1122:rs13119456	0	rs13119456	4	176516083	C	T	1.1035	0.001571	1.1035	0.001571
Region1145:rs13127497	0	rs13127497	4	134346117	C	T	0.9404	0.001655	0.9404	0.001655
Region1258:rs13130104	0	rs13130104	4	143322905	A	G	0.8249	0.002123	0.8249	0.002123
Region1433:rs13154681	0	rs13154681	5	28647594	C	T	1.5037	0.003355	1.5037	0.003355
Region1664:rs13154926	0	rs13154926	5	56803613	A	G	1.047	0.007298	1.047	0.007298
Region1525:rs13167802	0	rs13167802	5	173586469	T	C	1.0582	0.004393	1.0582	0.004393
Region909:rs13168914	0	rs13168914	5	116517515	G	T	1.0638	0.0008863	1.0638	0.0008863
Region1935:rs13174807	0	rs13174807	5	76694393	G	A	0.9406	0.03395	0.9406	0.03395
Region1335:rs13186540	0	rs13186540	5	144260415	T	C	0.9012	0.002563	0.9012	0.002563
Region1149:rs13192682	0	rs13192682	6	100834780	T	C	1.0796	0.001673	1.0796	0.001673
Region719:rs13194994	0	rs13194994	6	165435146	A	G	0.9362	0.000498	0.9362	0.000498
Region366:rs13213832	0	rs13213832	6	125080405	A	G	1.1193	8.793e-05	1.1193	8.793e-05
Region1038:rs13226001	0	rs13226001	7	81053071	G	A	0.8924	0.001221	0.8924	0.001221
Region919:rs13263296	0	rs13263296	8	120886545	T	C	0.9474	0.0009208	0.9474	0.0009208
Region703:rs13314004	0	rs13314004	3	124521882	G	A	0.8544	0.000475	0.8544	0.000475
Region809:rs13379162	0	rs13379162	14	34166988	C	T	1.0677	0.0006633	1.0677	0.0006633
Region957:rs13391186	0	rs13391186	2	132452577	C	G	0.915	0.000993	0.915	0.000993
Region877:rs13392984	0	rs13392984	2	38634844	T	C	0.9013	0.000802	0.9013	0.000802
Region922:rs13398445	0	rs13398445	2	223342678	A	T	0.9158	0.0009301	0.9158	0.0009301
Region1695:rs13401099	0	rs13401099	2	229761883	A	C	1.1462	0.008145	1.1462	0.008145
Region1579:rs13415174	0	rs13415174	2	173473482	T	G	0.9378	0.005322	0.9378	0.005322
Region1338:rs1354917	0	rs1354917	11	90105369	A	G	1.0607	0.002572	1.0607	0.002572
Region463:rs1356745	0	rs1356745	2	157026751	G	A	1.0737	0.0001701	1.0737	0.0001701
Region1854:rs1357972	0	rs1357972	7	123099223	C	T	1.0441	0.01712	1.0441	0.01712
Region1360:rs1367917	0	rs1367917	8	98266645	T	C	0.9428	0.00274	0.9428	0.00274
Region1357:rs1374588	0	rs1374588	2	167405724	G	A	1.1229	0.00273	1.1229	0.00273
Region899:rs1378785	0	rs1378785	3	36528351	C	T	0.9186	0.0008553	0.9186	0.0008553
Region753:rs1381114	0	rs1381114	8	28146753	T	C	1.0961	0.0005682	1.0961	0.0005682
Region1774:rs1391062	0	rs1391062	3	130106394	T	C	0.9444	0.01141	0.9444	0.01141
Region1216:rs1400641	0	rs1400641	2	169006841	A	G	1.0703	0.00193	1.0703	0.00193
Region1557:rs1401615	0	rs1401615	11	23583863	T	C	0.9323	0.004903	0.9323	0.004903
Region666:rs14071	0	rs14071	1	26901101	C	T	0.7125	0.0003996	0.7125	0.0003996
Region1273:rs1412334	0	rs1412334	1	168658955	G	A	1.0566	0.002234	1.0566	0.002234
Region1720:rs1413574	0	rs1413574	13	66874657	A	G	0.8732	0.009067	0.8732	0.009067
Region1022:rs1423987	0	rs1423987	16	64748241	T	C	0.9433	0.001183	0.9433	0.001183
Region1293:rs1424807	0	rs1424807	2	52624140	C	G	0.86	0.00234	0.86	0.00234
Region850:rs1437767	0	rs1437767	15	96948235	A	G	0.9438	0.0007434	0.9438	0.0007434
Region1919:rs1440743	0	rs1440743	4	68751635	T	G	0.9641	0.02972	0.9641	0.02972
Region1610:rs1441638	0	rs1441638	4	115874966	C	T	1.0533	0.005949	1.0533	0.005949
Region1337:rs1450358	0	rs1450358	16	60383190	A	G	1.0625	0.002567	1.0625	0.002567
Region1646:rs1454269	0	rs1454269	8	4949089	C	A	0.9555	0.006762	0.9555	0.006762
Region1354:rs1454487	0	rs1454487	10	56671487	G	A	0.9455	0.002669	0.9455	0.002669
Region211:rs1455290	0	rs1455290	4	61746071	G	A	1.1308	1.962e-05	1.1308	1.962e-05
Region387:rs1455808	0	rs1455808	8	76034604	T	C	0.9324	0.0001011	0.9324	0.0001011
Region535:rs1474918	0	rs1474918	14	27471083	C	T	1.0804	0.000244	1.0804	0.000244
Region525:rs1480175	0	rs1480175	12	61308761	A	G	1.0723	0.0002313	1.0723	0.0002313
Region1259:rs1488225	0	rs1488225	3	26903228	T	G	0.8638	0.002129	0.8638	0.002129
Region365:rs1488281	0	rs1488281	4	27269408	A	G	0.9068	8.676e-05	0.9068	8.676e-05
Region1758:rs1488839	0	rs1488839	4	19717454	T	C	1.0423	0.01059	1.0423	0.01059
Region1844:rs1496522	0	rs1496522	3	89012893	A	G	1.0401	0.01592	1.0401	0.01592
Region1199:rs1528697	0	rs1528697	4	165494280	T	A	1.0903	0.001876	1.0903	0.001876
Region1067:rs1529070	0	rs1529070	3	34502913	C	G	0.8908	0.001323	0.8908	0.001323
Region1733:rs1533931	0	rs1533931	3	114566709	T	C	0.9543	0.009564	0.9543	0.009564
Region155:rs1540211	0	rs1540211	11	75209684	G	C	0.8921	5.94e-06	0.8921	5.94e-06
Region1612:rs1552600	0	rs1552600	19	23402948	C	T	5.8584	0.005977	5.8584	0.005977
Region1764:rs1559806	0	rs1559806	18	72108787	G	A	0.958	0.01102	0.958	0.01102
Region1169:rs1580173	0	rs1580173	3	107955515	G	A	0.949	0.001743	0.949	0.001743
Region279:rs1593310	0	rs1593310	7	131590785	G	C	1.0795	4.35e-05	1.0795	4.35e-05
Region422:rs162479	0	rs162479	5	94502936	G	A	1.1028	0.0001345	1.1028	0.0001345
Region1927:rs16830823	0	rs16830823	2	189782825	C	A	0.9451	0.03134	0.9451	0.03134
Region489:rs1683118	0	rs1683118	14	97527350	A	G	0.9198	0.0001869	0.9198	0.0001869
Region1133:rs16833316	0	rs16833316	1	30604682	T	C	1.1978	0.001626	1.1978	0.001626
Region1083:rs1686809	0	rs1686809	13	64477767	T	A	1.0636	0.001398	1.0636	0.001398
Region1228:rs16877876	0	rs16877876	6	48636705	G	A	0.8742	0.002001	0.8742	0.002001
Region1903:rs16889881	0	rs16889881	8	118571202	C	T	0.9604	0.02456	0.9604	0.02456
Region1250:rs16896796	0	rs16896796	4	18255899	C	G	0.9269	0.002106	0.9269	0.002106
Region1814:rs16901667	0	rs16901667	8	127767657	C	T	1.0469	0.01397	1.0469	0.01397
Region1832:rs16930157	0	rs16930157	10	74647499	C	G	0.8275	0.01523	0.8275	0.01523
Region532:rs16958536	0	rs16958536	15	47029906	A	G	1.0764	0.0002372	1.0764	0.0002372
Region852:rs16963956	0	rs16963956	19	30735021	C	T	0.913	0.0007459	0.913	0.0007459
Region1752:rs16964682	0	rs16964682	18	31054375	G	A	1.483	0.01022	1.483	0.01022
Region323:rs16975040	0	rs16975040	15	95888064	T	C	0.9362	6.239e-05	0.9362	6.239e-05
Region1161:rs17047655	0	rs17047655	2	56462994	G	A	1.1113	0.001721	1.1113	0.001721
Region1089:rs17086031	0	rs17086031	13	70552320	A	G	0.6988	0.00141	0.6988	0.00141
Region1856:rs17091576	0	rs17091576	1	72116102	T	C	1.1239	0.01749	1.1239	0.01749
Region1233:rs17108218	0	rs17108218	14	79232153	T	G	0.9256	0.002019	0.9256	0.002019
Region1356:rs17110566	0	rs17110566	12	72366647	G	A	1.6243	0.002696	1.6243	0.002696
Region769:rs17118081	0	rs17118081	14	47587825	T	C	1.167	0.0005959	1.167	0.0005959
Region338:rs17144906	0	rs17144906	7	8243866	A	T	0.8895	6.897e-05	0.8895	6.897e-05
Region1652:rs17162633	0	rs17162633	5	109393001	A	G	1.0601	0.006855	1.0601	0.006855
Region522:rs17184650	0	rs17184650	14	67939796	C	T	1.244	0.0002262	1.244	0.0002262
Region1252:rs17189884	0	rs17189884	8	73799059	A	G	0.5371	0.00211	0.5371	0.00211
Region1934:rs1720320	0	rs1720320	10	80045006	T	C	1.0388	0.03273	1.0388	0.03273
Region1353:rs17205911	0	rs17205911	19	5652572	T	G	0.9025	0.002659	0.9025	0.002659
Region400:rs17209735	0	rs17209735	18	73129588	C	T	0.6434	0.0001127	0.6434	0.0001127
Region519:rs17222677	0	rs17222677	12	23192973	A	G	1.1455	0.0002238	1.1455	0.0002238
Region1744:rs1728739	0	rs1728739	11	91361642	A	G	0.9459	0.009909	0.9459	0.009909
Region581:rs17290828	0	rs17290828	4	60548583	T	C	0.9211	0.0002905	0.9211	0.0002905
Region401:rs17296017	0	rs17296017	10	32612319	C	T	0.7818	0.0001133	0.7818	0.0001133
Region1959:rs17329506	0	rs17329506	2	3284052	C	T	1.0601	0.04671	1.0601	0.04671
Region1432:rs17340129	0	rs17340129	2	80738508	G	A	1.3162	0.00333	1.3162	0.00333
Region1195:rs17432356	0	rs17432356	7	18524133	C	T	1.215	0.001863	1.215	0.001863
Region1155:rs17492017	0	rs17492017	4	16677019	A	G	0.9355	0.001697	0.9355	0.001697
Region1537:rs1752343	0	rs1752343	9	112594858	C	T	0.9459	0.004615	0.9459	0.004615
Region757:rs17541330	0	rs17541330	15	93883676	A	G	1.0766	0.0005814	1.0766	0.0005814
Region985:rs17574235	0	rs17574235	17	49281133	A	G	1.0557	0.001065	1.0557	0.001065
Region1898:rs17574549	0	rs17574549	10	120195786	G	T	0.915	0.02383	0.915	0.02383
Region1841:rs17636651	0	rs17636651	4	114683804	G	A	1.1579	0.01584	1.1579	0.01584
Region1231:rs1764418	0	rs1764418	13	95956520	G	C	0.8427	0.002008	0.8427	0.002008
Region1911:rs17694541	0	rs17694541	3	134403049	T	C	0.932	0.02654	0.932	0.02654
Region824:rs1776447	0	rs1776447	6	37602460	C	T	1.0849	0.0006869	1.0849	0.0006869
Region375:rs17768925	0	rs17768925	14	72641469	A	G	1.256	9.541e-05	1.256	9.541e-05
Region1465:rs17814434	0	rs17814434	12	71083507	C	T	0.8075	0.003593	0.8075	0.003593
Region312:rs17885582	0	rs17885582	13	108934011	A	G	1.1985	5.686e-05	1.1985	5.686e-05
Region214:rs1791322	0	rs1791322	18	57365344	T	C	0.9007	2.025e-05	0.9007	2.025e-05
Region849:rs185244	0	rs185244	3	138092889	C	T	0.9284	0.0007419	0.9284	0.0007419
Region337:rs1856623	0	rs1856623	9	111447394	G	A	1.0671	6.873e-05	1.0671	6.873e-05
Region1540:rs1878618	0	rs1878618	10	125678755	A	G	0.9032	0.004639	0.9032	0.004639
Region989:rs1881153	0	rs1881153	4	99653903	A	T	0.9171	0.001087	0.9171	0.001087
Region923:rs1889231	0	rs1889231	1	89035249	T	C	0.9187	0.0009362	0.9187	0.0009362
Region562:rs1890548	0	rs1890548	1	112135958	T	C	1.0672	0.0002684	1.0672	0.0002684
Region1825:rs1906786	0	rs1906786	14	46163550	C	A	1.0513	0.0149	1.0513	0.0149
Region1279:rs1914250	0	rs1914250	11	21047460	A	G	1.0759	0.002258	1.0759	0.002258
Region657:rs1919564	0	rs1919564	3	82131451	G	T	0.3943	0.0003774	0.3943	0.0003774
Region1348:rs1925059	0	rs1925059	13	55615139	T	C	0.9179	0.002619	0.9179	0.002619
Region965:rs1952293	0	rs1952293	9	18822456	T	A	0.9412	0.00101	0.9412	0.00101
Region694:rs1959653	0	rs1959653	14	59554343	T	C	0.9434	0.0004514	0.9434	0.0004514
Region235:rs1967425	0	rs1967425	2	128194468	T	C	1.09	2.559e-05	1.09	2.559e-05
Region1134:rs199091	0	rs199091	6	23533562	A	G	0.9464	0.001635	0.9464	0.001635
Region127:rs1992382	0	rs1992382	3	16928092	G	A	1.164	2.364e-06	1.164	2.364e-06
Region170:rs2016660	0	rs2016660	6	113652327	A	G	1.0992	8.873e-06	1.0992	8.873e-06
Region1601:rs201975	0	rs201975	8	39604374	T	C	0.9559	0.005782	0.9559	0.005782
Region674:rs2031198	0	rs2031198	9	7016661	T	G	0.9441	0.000414	0.9441	0.000414
Region1222:rs2031341	0	rs2031341	10	10586289	T	C	0.9504	0.001971	0.9504	0.001971
Region591:rs2031608	0	rs2031608	10	13663548	C	T	0.8861	0.0003084	0.8861	0.0003084
Region1696:rs2034497	0	rs2034497	4	129862073	C	T	1.0438	0.008156	1.0438	0.008156
Region1849:rs2045930	0	rs2045930	15	74100160	G	A	1.041	0.01621	1.041	0.01621
Region1138:rs2050435	0	rs2050435	6	79905748	C	T	1.3127	0.001644	1.3127	0.001644
Region324:rs205221	0	rs205221	6	89744176	A	T	0.9109	6.266e-05	0.9109	6.266e-05
Region216:rs2057975	0	rs2057975	7	111365488	C	A	0.9288	2.056e-05	0.9288	2.056e-05
Region1163:rs2067801	0	rs2067801	13	88972688	C	G	0.7938	0.001729	0.7938	0.001729
Region199:rs2090019	0	rs2090019	17	41806466	C	T	0.8204	1.467e-05	0.8204	1.467e-05
Region1467:rs2102	0	rs2102	10	70803908	G	A	1.0956	0.003608	1.0956	0.003608
Region527:rs210920	0	rs210920	6	11710554	G	A	0.9156	0.0002326	0.9156	0.0002326
Region776:rs2123743	0	rs2123743	4	24950026	C	T	1.0945	0.000606	1.0945	0.000606
Region1475:rs2135557	0	rs2135557	4	37555780	C	T	1.0831	0.0038	1.0831	0.0038
Region1929:rs2137138	0	rs2137138	18	42154550	G	A	1.04	0.03163	1.04	0.03163
Region927:rs2137497	0	rs2137497	4	123558254	G	T	1.0573	0.000947	1.0573	0.000947
Region1214:rs2140051	0	rs2140051	4	190708873	G	A	0.9438	0.001919	0.9438	0.001919
Region450:rs2164384	0	rs2164384	4	30452567	C	T	1.0883	0.0001565	1.0883	0.0001565
Region265:rs2179072	0	rs2179072	1	9349150	T	C	0.9253	3.579e-05	0.9253	3.579e-05
Region1318:rs2223451	0	rs2223451	6	150767547	C	T	0.9437	0.002508	0.9437	0.002508
Region1148:rs224949	0	rs224949	5	81709459	A	G	1.1063	0.001671	1.1063	0.001671
Region736:rs2251171	0	rs2251171	14	53989447	G	A	1.0595	0.0005347	1.0595	0.0005347
Region1667:rs2262966	0	rs2262966	7	79532815	T	C	1.1097	0.007332	1.1097	0.007332
Region501:rs2272383	0	rs2272383	11	8123499	A	G	0.9353	0.000205	0.9353	0.000205
Region369:rs2274689	0	rs2274689	9	97365542	A	C	0.7395	9.026e-05	0.7395	9.026e-05
Region1456:rs2297183	0	rs2297183	1	180918705	C	G	0.9419	0.003515	0.9419	0.003515
Region321:rs2298209	0	rs2298209	1	1146785	G	C	0.7017	6.188e-05	0.7017	6.188e-05
Region1831:rs2299242	0	rs2299242	7	92428239	C	G	0.7531	0.0152	0.7531	0.0152
Region433:rs2320542	0	rs2320542	2	133789074	A	G	0.9328	0.0001472	0.9328	0.0001472
Region1008:rs240641	0	rs240641	6	158191545	T	C	1.0661	0.001153	1.0661	0.001153
Region245:rs2422173	0	rs2422173	2	75777968	G	A	0.933	2.962e-05	0.933	2.962e-05
Region432:rs2426843	0	rs2426843	20	58380845	G	A	1.1203	0.0001461	1.1203	0.0001461
Region754:rs2471653	0	rs2471653	12	75568748	G	A	0.9453	0.0005744	0.9453	0.0005744
Region928:rs2484265	0	rs2484265	10	116853177	G	C	0.9418	0.0009477	0.9418	0.0009477
Region1654:rs2497469	0	rs2497469	10	7161635	C	G	0.9451	0.006904	0.9451	0.006904
Region986:rs2499599	0	rs2499599	1	238106936	G	A	0.9369	0.001065	0.9369	0.001065
Region503:rs250435	0	rs250435	5	14664821	G	A	1.1237	0.0002069	1.1237	0.0002069
Region1223:rs2544719	0	rs2544719	19	38488428	C	T	0.9495	0.001971	0.9495	0.001971
Region771:rs2553630	0	rs2553630	2	125121562	A	G	1.0668	0.0005979	1.0668	0.0005979
Region869:rs2574949	0	rs2574949	10	52032150	G	T	0.9425	0.0007813	0.9425	0.0007813
Region578:rs2597426	0	rs2597426	8	20611168	T	G	0.9351	0.0002867	0.9351	0.0002867
Region1965:rs260852	0	rs260852	11	103892231	T	C	0.9582	0.04855	0.9582	0.04855
Region1592:rs2639209	0	rs2639209	3	81115005	A	G	1.0468	0.005658	1.0468	0.005658
Region636:rs2677407	0	rs2677407	15	24281690	A	T	0.8574	0.0003468	0.8574	0.0003468
Region1069:rs2686431	0	rs2686431	3	183200368	T	C	1.0651	0.001329	1.0651	0.001329
Region1225:rs2695208	0	rs2695208	4	102060002	T	C	1.057	0.001988	1.057	0.001988
Region762:rs2708291	0	rs2708291	15	67197785	C	T	0.8795	0.0005847	0.8795	0.0005847
Region269:rs2710370	0	rs2710370	22	32927360	A	C	0.9327	3.868e-05	0.9327	3.868e-05
Region858:rs2712431	0	rs2712431	3	128316890	A	C	1.0634	0.0007577	1.0634	0.0007577
Region1767:rs2720301	0	rs2720301	12	50180450	T	C	0.9555	0.0112	0.9555	0.0112
Region1606:rs2730610	0	rs2730610	7	43910682	A	G	0.9561	0.005861	0.9561	0.005861
Region148:rs2746023	0	rs2746023	17	18171926	G	C	1.0853	5.295e-06	1.0853	5.295e-06
Region1808:rs2761132	0	rs2761132	9	15170396	G	A	1.4589	0.01363	1.4589	0.01363
Region1839:rs2769083	0	rs2769083	9	99665979	T	G	1.7714	0.01574	1.7714	0.01574
Region1676:rs280092	0	rs280092	4	94976140	C	T	1.2615	0.007618	1.2615	0.007618
Region458:rs2804262	0	rs2804262	9	559714	A	C	0.9273	0.0001646	0.9273	0.0001646
Region699:rs2807715	0	rs2807715	9	121753075	A	G	1.0738	0.0004616	1.0738	0.0004616
Region250:rs2811711	0	rs2811711	9	21993964	T	C	1.109	3.128e-05	1.109	3.128e-05
Region441:rs2814448	0	rs2814448	10	134402723	G	C	0.9358	0.0001527	0.9358	0.0001527
Region1285:rs2824484	0	rs2824484	21	19148593	T	C	1.0838	0.002303	1.0838	0.002303
Region1065:rs2837621	0	rs2837621	21	41793013	T	C	0.9331	0.001314	0.9331	0.001314
Region355:rs2840354	0	rs2840354	18	9545961	C	T	0.9211	8.079e-05	0.9211	8.079e-05
Region726:rs28445731	0	rs28445731	8	3920994	C	G	0.9394	0.0005132	0.9394	0.0005132
Region603:rs28445976	0	rs28445976	4	84034895	G	A	1.2337	0.0003181	1.2337	0.0003181
Region1343:rs28465055	0	rs28465055	15	34934544	C	T	0.6724	0.002599	0.6724	0.002599
Region1140:rs28532712	0	rs28532712	18	5820609	C	T	1.0716	0.001649	1.0716	0.001649
Region1312:rs28541551	0	rs28541551	8	83341115	C	T	0.4634	0.002482	0.4634	0.002482
Region596:rs28561584	0	rs28561584	15	87297983	T	G	1.0822	0.0003125	1.0822	0.0003125
Region1699:rs28584460	0	rs28584460	3	75338843	A	G	2.2625	0.00823	2.2625	0.00823
Region1023:rs28664009	0	rs28664009	15	45905414	A	G	0.0174	0.001185	0.0174	0.001185
Region1809:rs2868218	0	rs2868218	20	43592248	T	C	1.0537	0.01368	1.0537	0.01368
Region65:rs28762138	0	rs28762138	5	118815815	T	G	0.6429	1.456e-08	0.6429	1.456e-08
Region1287:rs2900635	0	rs2900635	15	100744026	C	G	0.8538	0.002312	0.8538	0.002312
Region829:rs2909919	0	rs2909919	5	120317035	A	G	1.064	0.0006941	1.064	0.0006941
Region660:rs2914491	0	rs2914491	16	62799583	T	C	0.9326	0.0003853	0.9326	0.0003853
Region930:rs2916749	0	rs2916749	8	6304185	T	G	0.9285	0.0009523	0.9285	0.0009523
Region333:rs2938203	0	rs2938203	8	30130932	T	C	0.8956	6.528e-05	0.8956	6.528e-05
Region414:rs2939953	0	rs2939953	16	5007109	C	A	0.8457	0.0001279	0.8457	0.0001279
Region573:rs2943633	0	rs2943633	2	227054881	C	A	1.0606	0.0002836	1.0606	0.0002836
Region406:rs2946996	0	rs2946996	10	126738444	T	C	1.0723	0.0001196	1.0723	0.0001196
Region1926:rs2955533	0	rs2955533	12	17763139	T	C	1.0408	0.03099	1.0408	0.03099
Region887:rs2957416	0	rs2957416	8	106269634	A	G	1.0574	0.0008286	1.0574	0.0008286
Region340:rs2961351	0	rs2961351	3	104154549	C	A	0.9069	7.011e-05	0.9069	7.011e-05
Region676:rs2968809	0	rs2968809	2	55323803	G	T	0.9411	0.0004188	0.9411	0.0004188
Region717:rs2972947	0	rs2972947	5	89630255	A	G	0.9215	0.0004958	0.9215	0.0004958
Region1274:rs299247	0	rs299247	18	20289772	C	T	0.9259	0.002236	0.9259	0.002236
Region1534:rs302209	0	rs302209	1	194170224	G	A	0.8489	0.004531	0.8489	0.004531
Region1186:rs3025293	0	rs3025293	17	31259984	C	T	0.8587	0.001817	0.8587	0.001817
Region1749:rs3102817	0	rs3102817	7	68544052	C	A	0.9572	0.01011	0.9572	0.01011
Region864:rs311636	0	rs311636	8	90605197	A	G	1.0706	0.0007755	1.0706	0.0007755
Region846:rs3123196	0	rs3123196	10	133196065	G	A	0.8853	0.0007401	0.8853	0.0007401
Region363:rs313661	0	rs313661	3	4296630	G	T	1.0865	8.639e-05	1.0865	8.639e-05
Region478:rs326655	0	rs326655	1	96780031	T	A	1.067	0.000177	1.067	0.000177
Region1937:rs329640	0	rs329640	11	133821131	A	G	0.9659	0.03465	0.9659	0.03465
Region1906:rs333232	0	rs333232	2	108636014	T	C	1.044	0.02495	1.044	0.02495
Region1146:rs34103407	0	rs34103407	19	2009103	T	C	1.1015	0.001667	1.1015	0.001667
Region1177:rs34119039	0	rs34119039	6	155763173	C	T	1.1704	0.001794	1.1704	0.001794
Region1232:rs34126884	0	rs34126884	16	21138289	G	A	0.8298	0.002018	0.8298	0.002018
Region807:rs34229979	0	rs34229979	1	232800748	A	G	1.0836	0.0006622	1.0836	0.0006622
Region359:rs34243213	0	rs34243213	18	43157987	A	G	2.0721	8.257e-05	2.0721	8.257e-05
Region1771:rs34366541	0	rs34366541	4	4475246	T	A	0.9476	0.01125	0.9476	0.01125
Region1485:rs34442634	0	rs34442634	10	97000778	C	T	0.9425	0.003882	0.9425	0.003882
Region1843:rs34459708	0	rs34459708	8	129998183	A	G	0.8717	0.01589	0.8717	0.01589
Region1651:rs34502964	0	rs34502964	20	33218638	G	A	0.9033	0.006836	0.9033	0.006836
Region1164:rs34511177	0	rs34511177	10	58398354	G	A	0.927	0.001734	0.927	0.001734
Region1687:rs34535863	0	rs34535863	8	19562582	T	A	1.1121	0.007981	1.1121	0.007981
Region104:rs34550882	0	rs34550882	16	31274875	C	T	0.8698	6.506e-07	0.8698	6.506e-07
Region1120:rs345827	0	rs345827	15	33308081	A	G	0.9446	0.00156	0.9446	0.00156
Region378:rs34642876	0	rs34642876	4	138536944	G	C	0.8739	9.736e-05	0.8739	9.736e-05
Region1153:rs34667731	0	rs34667731	8	136598398	G	A	1.2885	0.001692	1.2885	0.001692
Region1276:rs347001	0	rs347001	1	91604089	T	C	0.9505	0.002244	0.9505	0.002244
Region1090:rs34708359	0	rs34708359	2	140794003	A	C	1.0581	0.00141	1.0581	0.00141
Region1156:rs34891421	0	rs34891421	19	57957723	C	T	0.8606	0.001697	0.8606	0.001697
Region1355:rs34901894	0	rs34901894	8	75002548	A	G	0.7653	0.002671	0.7653	0.002671
Region715:rs34935939	0	rs34935939	13	92118473	A	G	0.8523	0.0004949	0.8523	0.0004949
Region895:rs34957005	0	rs34957005	16	49970798	T	C	0.8903	0.0008465	0.8903	0.0008465
Region1209:rs34981624	0	rs34981624	7	127083072	T	C	0.6521	0.001902	0.6521	0.001902
Region547:rs35173546	0	rs35173546	9	104341746	C	T	1.4434	0.0002584	1.4434	0.0002584
Region351:rs35219099	0	rs35219099	7	90298211	T	A	0.9345	7.944e-05	0.9345	7.944e-05
Region1949:rs35302448	0	rs35302448	14	64318294	C	G	1.0636	0.04225	1.0636	0.04225
Region552:rs35304796	0	rs35304796	6	56903750	G	A	0.822	0.0002601	0.822	0.0002601
Region1118:rs35310312	0	rs35310312	4	89211006	G	A	0.8419	0.001551	0.8419	0.001551
Region386:rs35354647	0	rs35354647	6	99263147	T	A	2.7109	0.0001007	2.7109	0.0001007
Region1746:rs353547	0	rs353547	3	52268866	C	T	1.0439	0.009997	1.0439	0.009997
Region1653:rs35407169	0	rs35407169	3	40803959	A	G	0.8749	0.00687	0.8749	0.00687
Region1325:rs35444483	0	rs35444483	2	175834522	G	A	0.7935	0.002541	0.7935	0.002541
Region1194:rs356218	0	rs356218	4	90637010	G	A	1.056	0.00186	1.056	0.00186
Region1096:rs35912134	0	rs35912134	20	60633059	T	C	1.0941	0.001433	1.0941	0.001433
Region1673:rs35925402	0	rs35925402	3	11730627	T	A	0.9303	0.007532	0.9303	0.007532
Region653:rs36109804	0	rs36109804	5	164764854	G	T	1.06	0.0003735	1.06	0.0003735
Region843:rs362799	0	rs362799	7	103202802	T	C	1.0899	0.0007308	1.0899	0.0007308
Region1924:rs3763494	0	rs3763494	18	39848336	A	G	1.0545	0.03071	1.0545	0.03071
Region966:rs3769504	0	rs3769504	2	106477092	G	A	0.9474	0.001013	0.9474	0.001013
Region901:rs3774532	0	rs3774532	3	53737866	C	A	1.0616	0.0008646	1.0616	0.0008646
Region759:rs3786206	0	rs3786206	18	77241374	G	A	1.062	0.0005823	1.062	0.0005823
Region174:rs3795131	0	rs3795131	20	39769975	T	C	1.0821	9.696e-06	1.0821	9.696e-06
Region631:rs3796594	0	rs3796594	4	81110443	C	T	1.1167	0.0003412	1.1167	0.0003412
Region305:rs380010	0	rs380010	16	84535162	G	C	1.0714	5.457e-05	1.0714	5.457e-05
Region1792:rs3800743	0	rs3800743	7	134543109	T	C	0.9507	0.01232	0.9507	0.01232
Region297:rs3806562	0	rs3806562	2	172376785	T	C	1.0936	5.083e-05	1.0936	5.083e-05
Region629:rs3814899	0	rs3814899	21	43809494	G	C	0.9098	0.0003403	0.9098	0.0003403
Region1124:rs3819385	0	rs3819385	4	55527627	G	A	1.132	0.001579	1.132	0.001579
Region253:rs3827380	0	rs3827380	22	39887686	G	A	1.0869	3.209e-05	1.0869	3.209e-05
Region1056:rs3846892	0	rs3846892	6	40166270	C	T	0.88	0.001301	0.88	0.001301
Region1320:rs384761	0	rs384761	2	79225952	T	C	0.9478	0.002516	0.9478	0.002516
Region106:rs3862794	0	rs3862794	11	72538600	T	C	1.0996	7.721e-07	1.0996	7.721e-07
Region1042:rs3887942	0	rs3887942	20	23977072	G	A	0.9155	0.001227	0.9155	0.001227
Region290:rs3921588	0	rs3921588	3	153057903	T	A	0.9253	4.759e-05	0.9253	4.759e-05
Region73:rs3935549	0	rs3935549	20	47253487	T	C	0.9131	3.173e-08	0.9131	3.173e-08
Region1408:rs41265717	0	rs41265717	4	46060207	A	T	1.1774	0.003146	1.1774	0.003146
Region618:rs41273599	0	rs41273599	3	171476458	T	C	0.8734	0.0003316	0.8734	0.0003316
Region1030:rs41274544	0	rs41274544	22	38339298	A	G	1.1849	0.001201	1.1849	0.001201
Region498:rs4242247	0	rs4242247	5	92593853	G	C	0.94	0.0002003	0.94	0.0002003
Region1376:rs4260660	0	rs4260660	5	112378417	C	T	0.936	0.002841	0.936	0.002841
Region1613:rs4318674	0	rs4318674	4	76934422	C	G	0.9561	0.005981	0.9561	0.005981
Region1025:rs4322988	0	rs4322988	3	3120571	G	T	0.9192	0.001189	0.9192	0.001189
Region1024:rs4331059	0	rs4331059	11	98064954	G	A	1.0564	0.001186	1.0564	0.001186
Region1248:rs4349248	0	rs4349248	18	63965569	C	T	1.1676	0.002082	1.1676	0.002082
Region912:rs4354014	0	rs4354014	5	83275088	C	T	1.0564	0.0008911	1.0564	0.0008911
Region1243:rs4367551	0	rs4367551	8	24830582	G	T	0.877	0.002074	0.877	0.002074
Region1649:rs4389996	0	rs4389996	9	5991399	T	C	0.8466	0.006785	0.8466	0.006785
Region1514:rs4403163	0	rs4403163	5	71136752	C	T	0.9075	0.004224	0.9075	0.004224
Region622:rs4407861	0	rs4407861	8	56527642	C	T	1.0786	0.0003344	1.0786	0.0003344
Region1381:rs4476765	0	rs4476765	5	162274721	C	T	1.0603	0.002894	1.0603	0.002894
Region536:rs4506892	0	rs4506892	16	81638909	G	A	0.9317	0.0002471	0.9317	0.0002471
Region1302:rs4519161	0	rs4519161	12	96300884	C	T	0.9428	0.00243	0.9428	0.00243
Region1075:rs45443491	0	rs45443491	9	137716422	C	T	1.302	0.001361	1.302	0.001361
Region793:rs4571920	0	rs4571920	1	69941953	G	C	1.0854	0.0006266	1.0854	0.0006266
Region1750:rs4604527	0	rs4604527	9	85524569	C	T	1.0442	0.01012	1.0442	0.01012
Region327:rs4615608	0	rs4615608	8	119798935	C	G	0.8548	6.306e-05	0.8548	6.306e-05
Region1226:rs4620897	0	rs4620897	14	86553758	T	C	0.8254	0.001988	0.8254	0.001988
Region695:rs4652875	0	rs4652875	1	33868469	G	C	0.9442	0.0004542	0.9442	0.0004542
Region1336:rs465620	0	rs465620	13	32545772	T	C	1.0529	0.002563	1.0529	0.002563
Region614:rs4663712	0	rs4663712	2	238209075	T	C	0.9128	0.0003269	0.9128	0.0003269
Region392:rs4681163	0	rs4681163	3	148661164	A	G	0.9277	0.0001061	0.9277	0.0001061
Region1265:rs4685245	0	rs4685245	3	15321804	T	C	1.0918	0.002163	1.0918	0.002163
Region1855:rs4696258	0	rs4696258	4	152305989	G	C	0.9484	0.01745	0.9484	0.01745
Region579:rs4705049	0	rs4705049	5	147386715	G	T	1.0647	0.0002868	1.0647	0.0002868
Region143:rs4707386	0	rs4707386	6	88406656	G	A	1.0914	4.054e-06	1.0914	4.054e-06
Region1196:rs4715000	0	rs4715000	6	12944118	A	G	0.9454	0.001868	0.9454	0.001868
Region1685:rs474668	0	rs474668	1	51750909	G	A	1.0486	0.007882	1.0486	0.007882
Region639:rs4758399	0	rs4758399	11	6234688	G	A	1.0711	0.0003532	1.0711	0.0003532
Region644:rs4759572	0	rs4759572	12	129937204	C	T	1.0698	0.0003619	1.0698	0.0003619
Region426:rs475980	0	rs475980	1	10719645	A	G	1.0663	0.0001387	1.0663	0.0001387
Region1569:rs4765734	0	rs4765734	12	3561939	G	A	0.8858	0.005109	0.8858	0.005109
Region1390:rs4772030	0	rs4772030	13	98510171	C	T	0.9488	0.002966	0.9488	0.002966
Region202:rs4788115	0	rs4788115	16	28998111	T	A	1.1388	1.738e-05	1.1388	1.738e-05
Region1254:rs4815988	0	rs4815988	20	7254807	C	T	0.9506	0.002112	0.9506	0.002112
Region1193:rs4818845	0	rs4818845	21	47966016	C	G	0.9332	0.001857	0.9332	0.001857
Region1640:rs4845320	0	rs4845320	1	152709896	A	C	0.8088	0.00662	0.8088	0.00662
Region651:rs4867694	0	rs4867694	5	172286379	C	G	0.9354	0.0003724	0.9354	0.0003724
Region680:rs4868988	0	rs4868988	5	165945586	G	A	1.0803	0.000425	1.0803	0.000425
Region689:rs4872388	0	rs4872388	8	25902117	G	T	1.0826	0.0004448	1.0826	0.0004448
Region1191:rs4883168	0	rs4883168	12	8694984	T	C	1.0585	0.001848	1.0585	0.001848
Region691:rs4897111	0	rs4897111	6	149603643	A	G	0.9432	0.0004482	0.9432	0.0004482
Region903:rs4899099	0	rs4899099	14	63313605	G	A	1.0933	0.0008688	1.0933	0.0008688
Region423:rs4907654	0	rs4907654	13	112772085	A	G	0.8896	0.0001362	0.8896	0.0001362
Region1108:rs4909716	0	rs4909716	8	138903347	C	T	1.0797	0.001481	1.0797	0.001481
Region370:rs4920621	0	rs4920621	1	17343522	A	C	0.8861	9.212e-05	0.8861	9.212e-05
Region1690:rs4921016	0	rs4921016	5	117677655	C	T	0.9548	0.008069	0.9548	0.008069
Region1041:rs4925686	0	rs4925686	1	247745027	A	G	1.0553	0.001222	1.0553	0.001222
Region626:rs4939832	0	rs4939832	18	46465665	A	G	1.0736	0.0003364	1.0736	0.0003364
Region884:rs4977358	0	rs4977358	9	19923835	G	T	0.9034	0.0008165	0.9034	0.0008165
Region1272:rs4982228	0	rs4982228	14	35373724	G	A	0.9313	0.002227	0.9313	0.002227
Region1378:rs4983462	0	rs4983462	14	106074907	G	T	1.3489	0.002855	1.3489	0.002855
Region545:rs4990110	0	rs4990110	1	159337229	T	G	0.9154	0.0002567	0.9154	0.0002567
Region1800:rs4995576	0	rs4995576	12	31985939	G	T	1.0634	0.01306	1.0634	0.01306
Region1694:rs5008779	0	rs5008779	12	67179123	C	T	0.8898	0.008125	0.8898	0.008125
Region1344:rs518167	0	rs518167	11	88668140	G	A	0.7585	0.002601	0.7585	0.002601
Region743:rs531955	0	rs531955	3	99409765	C	T	1.0647	0.0005447	1.0647	0.0005447
Region234:rs55640529	0	rs55640529	1	71113585	T	C	0.7493	2.543e-05	0.7493	2.543e-05
Region531:rs55723334	0	rs55723334	10	108945130	T	C	0.7468	0.000237	0.7468	0.000237
Region232:rs55787230	0	rs55787230	2	7535365	C	T	0.714	2.522e-05	0.714	2.522e-05
Region1552:rs55809793	0	rs55809793	4	158732664	C	A	0.8681	0.004841	0.8681	0.004841
Region1217:rs55835802	0	rs55835802	3	158483040	T	C	0.9418	0.001933	0.9418	0.001933
Region356:rs55919517	0	rs55919517	19	50928935	G	A	1.3617	8.098e-05	1.3617	8.098e-05
Region664:rs55934813	0	rs55934813	12	68326337	G	A	1.0843	0.0003905	1.0843	0.0003905
Region1724:rs55939354	0	rs55939354	4	34298997	T	C	0.8149	0.009263	0.8149	0.009263
Region1439:rs56096479	0	rs56096479	8	88033951	C	T	0.6461	0.003392	0.6461	0.003392
Region1091:rs56117077	0	rs56117077	8	50086642	T	C	0.8871	0.001412	0.8871	0.001412
Region859:rs56158935	0	rs56158935	10	72041681	C	A	0.7759	0.0007587	0.7759	0.0007587
Region420:rs56212995	0	rs56212995	2	31534683	T	C	1.0926	0.0001324	1.0926	0.0001324
Region1751:rs56216358	0	rs56216358	12	108059421	C	T	0.9205	0.01017	0.9205	0.01017
Region1717:rs56233722	0	rs56233722	3	118163086	C	A	0.9063	0.008964	0.9063	0.008964
Region1417:rs56325224	0	rs56325224	11	134841333	A	G	0.9477	0.003204	0.9477	0.003204
Region1423:rs56337237	0	rs56337237	3	20125171	T	G	1.1154	0.00324	1.1154	0.00324
Region514:rs56356271	0	rs56356271	8	101322458	C	T	0.9262	0.0002162	0.9262	0.0002162
Region720:rs56737526	0	rs56737526	2	82832727	C	T	1.0923	0.0005026	1.0923	0.0005026
Region231:rs57290835	0	rs57290835	6	50327288	T	C	0.8924	2.463e-05	0.8924	2.463e-05
Region1656:rs57420048	0	rs57420048	13	97200842	C	T	2.2083	0.006922	2.2083	0.006922
Region1143:rs57440335	0	rs57440335	5	26145518	G	C	0.9054	0.001654	0.9054	0.001654
Region115:rs57532281	0	rs57532281	7	20488882	C	T	0.9198	1.33e-06	0.9198	1.33e-06
Region258:rs57679974	0	rs57679974	3	125941002	T	C	1.0804	3.378e-05	1.0804	3.378e-05
Region652:rs57698552	0	rs57698552	7	124103393	G	C	0.8835	0.000373	0.8835	0.000373
Region233:rs57717256	0	rs57717256	12	120915920	T	G	0.9217	2.535e-05	0.9217	2.535e-05
Region1482:rs57914707	0	rs57914707	7	57349535	G	A	1.2904	0.003878	1.2904	0.003878
Region866:rs581668	0	rs581668	5	38823358	A	C	1.0623	0.0007792	1.0623	0.0007792
Region1658:rs58654265	0	rs58654265	14	93629946	G	A	0.8536	0.007067	0.8536	0.007067
Region1869:rs58778125	0	rs58778125	13	90030914	A	C	1.2431	0.01951	1.2431	0.01951
Region517:rs58853735	0	rs58853735	3	48177829	C	T	1.0875	0.0002217	1.0875	0.0002217
Region329:rs59024520	0	rs59024520	6	42238973	T	C	0.8648	6.327e-05	0.8648	6.327e-05
Region135:rs59218738	0	rs59218738	2	200724582	C	G	0.8934	3.179e-06	0.8934	3.179e-06
Region1330:rs592374	0	rs592374	6	147735166	T	G	0.9506	0.002553	0.9506	0.002553
Region181:rs592980	0	rs592980	1	68111544	C	T	0.8649	1.11e-05	0.8649	1.11e-05
Region207:rs6002673	0	rs6002673	22	42691296	G	A	1.1106	1.894e-05	1.1106	1.894e-05
Region271:rs60091295	0	rs60091295	6	22038800	T	C	1.1728	3.995e-05	1.1728	3.995e-05
Region906:rs6010569	0	rs6010569	22	49056556	C	T	0.9249	0.0008809	0.9249	0.0008809
Region791:rs60142735	0	rs60142735	14	33089080	A	G	0.6523	0.0006249	0.6523	0.0006249
Region625:rs60180892	0	rs60180892	2	240341459	T	C	0.6114	0.0003358	0.6114	0.0003358
Region840:rs6041689	0	rs6041689	20	1339655	A	G	1.16	0.0007283	1.16	0.0007283
Region671:rs60558568	0	rs60558568	20	40903849	A	T	1.1431	0.0004084	1.1431	0.0004084
Region1762:rs6075996	0	rs6075996	20	288922	A	G	1.0464	0.01085	1.0464	0.01085
Region1787:rs6080901	0	rs6080901	20	17896366	C	T	1.0429	0.01198	1.0429	0.01198
Region1054:rs6086444	0	rs6086444	20	8401036	T	C	0.8564	0.001288	0.8564	0.001288
Region1180:rs60888988	0	rs60888988	3	64890787	G	C	0.9237	0.001798	0.9237	0.001798
Region643:rs609524	0	rs609524	12	133629258	T	C	1.0793	0.0003604	1.0793	0.0003604
Region113:rs61007255	0	rs61007255	6	141756001	A	T	1.3783	1.212e-06	1.3783	1.212e-06
Region803:rs61198722	0	rs61198722	19	20802210	A	T	0.9012	0.0006486	0.9012	0.0006486
Region1304:rs6119947	0	rs6119947	20	31332791	G	A	0.937	0.002442	0.937	0.002442
Region353:rs6128148	0	rs6128148	20	56331717	G	A	1.0671	8.005e-05	1.0671	8.005e-05
Region209:rs61735377	0	rs61735377	5	151771874	C	T	9.9812	1.925e-05	9.9812	1.925e-05
Region384:rs61775698	0	rs61775698	1	43494410	T	C	0.885	0.0001004	0.885	0.0001004
Region1698:rs61776248	0	rs61776248	1	74892337	A	G	0.9041	0.008214	0.9041	0.008214
Region85:rs61787370	0	rs61787370	1	110873496	C	T	1.0887	1.87e-07	1.0887	1.87e-07
Region1826:rs61823391	0	rs61823391	1	218541992	T	C	0.9581	0.01493	0.9581	0.01493
Region1142:rs61878537	0	rs61878537	11	3672988	T	A	1.1828	0.001652	1.1828	0.001652
Region1953:rs61887436	0	rs61887436	11	70243337	T	C	1.0493	0.04362	1.0493	0.04362
Region1907:rs61947602	0	rs61947602	13	31517970	A	G	1.1846	0.02524	1.1846	0.02524
Region1060:rs61962904	0	rs61962904	13	57523619	T	C	1.2138	0.001306	1.2138	0.001306
Region1123:rs61963723	0	rs61963723	13	87069690	C	A	0.7816	0.001574	0.7816	0.001574
Region509:rs61997203	0	rs61997203	11	17667139	G	C	0.4215	0.0002131	0.4215	0.0002131
Region1294:rs62020093	0	rs62020093	15	51539777	G	C	1.0798	0.00234	1.0798	0.00234
Region825:rs62071749	0	rs62071749	17	64587908	A	G	0.9296	0.0006875	0.9296	0.0006875
Region262:rs62073046	0	rs62073046	17	54377222	G	A	1.1285	3.446e-05	1.1285	3.446e-05
Region1010:rs62078152	0	rs62078152	17	33813786	T	C	1.2075	0.001155	1.2075	0.001155
Region595:rs62091199	0	rs62091199	18	65272325	C	G	1.1507	0.0003115	1.1507	0.0003115
Region1303:rs62091579	0	rs62091579	18	53678961	T	C	1.0946	0.002431	1.0946	0.002431
Region945:rs62116194	0	rs62116194	19	15064197	A	C	1.0909	0.0009756	1.0909	0.0009756
Region994:rs62118156	0	rs62118156	2	4432484	A	C	0.9086	0.001111	0.9086	0.001111
Region1137:rs62133335	0	rs62133335	2	33364377	C	G	0.8448	0.001642	0.8448	0.001642
Region1449:rs62169918	0	rs62169918	2	143764319	T	C	0.9448	0.003462	0.9448	0.003462
Region748:rs62171263	0	rs62171263	2	170149589	A	G	1.0748	0.0005516	1.0748	0.0005516
Region86:rs62195662	0	rs62195662	2	209561980	T	C	0.614	2.471e-07	0.614	2.471e-07
Region788:rs62215960	0	rs62215960	21	28229772	T	C	0.9405	0.0006233	0.9405	0.0006233
Region1581:rs62230378	0	rs62230378	3	423904	A	G	1.3134	0.005327	1.3134	0.005327
Region815:rs62233189	0	rs62233189	22	25503574	G	A	1.0985	0.000674	1.0985	0.000674
Region459:rs62324039	0	rs62324039	4	162250046	G	A	1.0717	0.000165	1.0717	0.000165
Region1711:rs62337763	0	rs62337763	4	145183260	C	A	1.4921	0.008611	1.4921	0.008611
Region1396:rs62357486	0	rs62357486	5	106649907	T	C	0.7908	0.003008	0.7908	0.003008
Region186:rs62391418	0	rs62391418	5	130646494	T	G	0.8259	1.162e-05	0.8259	1.162e-05
Region677:rs62399860	0	rs62399860	6	53500685	C	T	1.2088	0.000421	1.2088	0.000421
Region1298:rs62416460	0	rs62416460	6	65614732	G	A	0.6887	0.002404	0.6887	0.002404
Region197:rs62417325	0	rs62417325	6	67267129	T	C	0.8902	1.408e-05	0.8902	1.408e-05
Region1269:rs62428029	0	rs62428029	6	107511029	C	T	1.3291	0.002183	1.3291	0.002183
Region1197:rs62433107	0	rs62433107	6	117804146	A	G	0.9433	0.001868	0.9433	0.001868
Region941:rs62435662	0	rs62435662	7	12209341	G	T	0.9342	0.0009693	0.9342	0.0009693
Region1743:rs62467734	0	rs62467734	7	95264361	G	A	0.6258	0.009897	0.6258	0.009897
Region713:rs62469781	0	rs62469781	7	107360657	A	T	0.8709	0.0004913	0.8709	0.0004913
Region667:rs62472623	0	rs62472623	7	83992080	A	G	0.8793	0.0003999	0.8793	0.0003999
Region439:rs62481733	0	rs62481733	7	155693964	C	T	0.8904	0.0001521	0.8904	0.0001521
Region599:rs62505020	0	rs62505020	7	145507739	C	T	7.6872	0.0003146	7.6872	0.0003146
Region1221:rs62532839	0	rs62532839	8	132573170	C	T	0.819	0.001958	0.819	0.001958
Region1833:rs62551912	0	rs62551912	9	76989464	C	T	0.4752	0.01545	0.4752	0.01545
Region790:rs62553709	0	rs62553709	9	29339035	A	G	1.1047	0.0006246	1.1047	0.0006246
Region600:rs62576146	0	rs62576146	9	116069836	G	C	1.0964	0.0003158	1.0964	0.0003158
Region194:rs641173	0	rs641173	7	17515866	G	A	0.9304	1.341e-05	0.9304	1.341e-05
Region396:rs6415510	0	rs6415510	8	131211679	T	A	0.9335	0.0001104	0.9335	0.0001104
Region1409:rs6435681	0	rs6435681	2	212783175	G	A	1.0621	0.003153	1.0621	0.003153
Region959:rs6435933	0	rs6435933	2	216957063	T	C	1.0616	0.0009941	1.0616	0.0009941
Region1256:rs6439313	0	rs6439313	3	131372762	T	A	1.0948	0.002119	1.0948	0.002119
Region446:rs6449807	0	rs6449807	5	65599840	C	T	0.9242	0.000155	0.9242	0.000155
Region1530:rs6464905	0	rs6464905	7	148183504	T	C	0.8532	0.004428	0.8532	0.004428
Region794:rs6466246	0	rs6466246	7	78110667	A	G	0.9387	0.0006274	0.9387	0.0006274
Region481:rs6497969	0	rs6497969	16	26904324	T	C	0.6608	0.0001786	0.6608	0.0001786
Region673:rs6498721	0	rs6498721	16	17646194	T	C	0.8413	0.0004116	0.8413	0.0004116
Region878:rs6499618	0	rs6499618	16	73213224	G	T	0.9407	0.0008061	0.9407	0.0008061
Region1778:rs6499762	0	rs6499762	16	51697874	C	A	0.937	0.01147	0.937	0.01147
Region634:rs6505744	0	rs6505744	18	12280922	G	A	1.0619	0.0003443	1.0619	0.0003443
Region613:rs6508514	0	rs6508514	18	25452633	T	C	0.9401	0.000323	0.9401	0.000323
Region926:rs6555796	0	rs6555796	5	167731435	C	T	1.0582	0.0009467	1.0582	0.0009467
Region530:rs6584062	0	rs6584062	10	98026311	G	A	1.171	0.0002369	1.171	0.0002369
Region491:rs6593794	0	rs6593794	1	146500117	T	A	0.9265	0.000189	0.9265	0.000189
Region1821:rs6596752	0	rs6596752	5	98542302	C	T	0.8886	0.01459	0.8886	0.01459
Region716:rs6598459	0	rs6598459	15	101926650	G	A	0.9188	0.0004952	0.9188	0.0004952
Region495:rs6603074	0	rs6603074	19	8505332	T	C	0.8527	0.0001994	0.8527	0.0001994
Region586:rs66538719	0	rs66538719	8	125383279	C	A	0.8945	0.0003016	0.8945	0.0003016
Region1788:rs66690776	0	rs66690776	15	40212770	C	T	1.0893	0.01209	1.0893	0.01209
Region247:rs66706988	0	rs66706988	2	10331345	A	G	1.3966	3.072e-05	1.3966	3.072e-05
Region558:rs669086	0	rs669086	18	34377425	T	C	1.068	0.0002633	1.068	0.0002633
Region598:rs6712770	0	rs6712770	2	164106998	A	C	1.0746	0.0003141	1.0746	0.0003141
Region571:rs6725708	0	rs6725708	2	71398233	A	C	1.2077	0.0002795	1.2077	0.0002795
Region434:rs6730797	0	rs6730797	2	85283750	C	G	0.7444	0.0001474	0.7444	0.0001474
Region937:rs67354816	0	rs67354816	14	22591165	G	A	1.1015	0.0009596	1.1015	0.0009596
Region556:rs6743497	0	rs6743497	2	235299767	C	T	0.9256	0.0002628	0.9256	0.0002628
Region1416:rs6745113	0	rs6745113	2	196370612	T	C	0.9519	0.003203	0.9519	0.003203
Region588:rs677471	0	rs677471	13	29063812	G	A	0.9409	0.0003042	0.9409	0.0003042
Region1085:rs6782137	0	rs6782137	3	176480903	G	A	1.0606	0.001402	1.0606	0.001402
Region1020:rs67822329	0	rs67822329	17	14223834	G	A	0.8753	0.001181	0.8753	0.001181
Region196:rs6787047	0	rs6787047	3	116932547	A	C	0.9295	1.391e-05	0.9295	1.391e-05
Region224:rs6788635	0	rs6788635	3	186328121	G	A	0.9249	2.311e-05	0.9249	2.311e-05
Region701:rs6792072	0	rs6792072	3	193829695	A	T	1.0906	0.0004655	1.0906	0.0004655
Region1964:rs6794188	0	rs6794188	3	78080416	C	T	0.9597	0.04807	0.9597	0.04807
Region610:rs6808867	0	rs6808867	3	127068847	T	G	1.1113	0.0003216	1.1113	0.0003216
Region1021:rs6814498	0	rs6814498	4	170333603	C	G	0.9224	0.001182	0.9224	0.001182
Region158:rs6821894	0	rs6821894	4	186571441	C	T	0.9225	6.276e-06	0.9225	6.276e-06
Region1245:rs683054	0	rs683054	11	30226286	C	T	0.9503	0.002076	0.9503	0.002076
Region1600:rs6839642	0	rs6839642	4	187641571	A	C	0.9434	0.00577	0.9434	0.00577
Region440:rs6853599	0	rs6853599	4	3445610	C	T	1.1017	0.0001522	1.1017	0.0001522
Region544:rs686321	0	rs686321	13	52426096	T	C	1.0821	0.0002566	1.0821	0.0002566
Region1170:rs6874508	0	rs6874508	5	77804737	G	T	1.0828	0.001746	1.0828	0.001746
Region1097:rs6882087	0	rs6882087	5	135335579	A	G	1.0794	0.001434	1.0794	0.001434
Region675:rs6898903	0	rs6898903	5	68037048	C	T	0.9441	0.0004166	0.9441	0.0004166
Region1130:rs6913685	0	rs6913685	6	145764854	C	T	1.0588	0.0016	1.0588	0.0016
Region311:rs6918642	0	rs6918642	6	55312698	G	T	1.068	5.685e-05	1.068	5.685e-05
Region1418:rs6920893	0	rs6920893	6	4543780	C	G	0.9122	0.003215	0.9122	0.003215
Region767:rs6943248	0	rs6943248	7	15264490	T	A	0.815	0.0005948	0.815	0.0005948
Region1405:rs6970651	0	rs6970651	7	154051307	A	G	1.1991	0.003131	1.1991	0.003131
Region1584:rs6971975	0	rs6971975	7	117642362	C	T	0.7339	0.005423	0.7339	0.005423
Region490:rs6983258	0	rs6983258	8	122953094	G	T	1.1086	0.0001872	1.1086	0.0001872
Region728:rs6993502	0	rs6993502	8	68577966	A	G	0.8231	0.0005203	0.8231	0.0005203
Region1371:rs7017766	0	rs7017766	8	18545655	C	A	0.8553	0.002798	0.8553	0.002798
Region497:rs7087908	0	rs7087908	10	44967625	C	T	1.0654	0.0002002	1.0654	0.0002002
Region493:rs7096281	0	rs7096281	10	20662800	A	G	0.7299	0.0001942	0.7299	0.0001942
Region1084:rs709857	0	rs709857	14	85448621	T	C	1.0549	0.001401	1.0549	0.001401
Region638:rs711058	0	rs711058	8	85454612	A	C	1.104	0.0003516	1.104	0.0003516
Region619:rs7125747	0	rs7125747	11	87160769	G	T	0.894	0.0003327	0.894	0.0003327
Region1686:rs7132171	0	rs7132171	12	40649749	C	G	0.9562	0.007971	0.9562	0.007971
Region1224:rs7132650	0	rs7132650	12	118893434	T	C	0.9363	0.00198	0.9363	0.00198
Region270:rs7137714	0	rs7137714	12	4816418	A	G	1.069	3.992e-05	1.069	3.992e-05
Region409:rs71447234	0	rs71447234	2	15838924	C	T	0.7344	0.0001218	0.7344	0.0001218
Region1570:rs71450915	0	rs71450915	12	83357084	G	A	0.9321	0.005143	0.9321	0.005143
Region874:rs71458314	0	rs71458314	12	110401858	C	T	0.5476	0.0007913	0.5476	0.0007913
Region1035:rs71516800	0	rs71516800	8	126571005	G	A	0.3963	0.001217	0.3963	0.001217
Region413:rs71545367	0	rs71545367	7	142099495	G	T	0.479	0.0001269	0.479	0.0001269
Region1729:rs7157717	0	rs7157717	14	28472455	A	G	1.0757	0.009417	1.0757	0.009417
Region747:rs7164695	0	rs7164695	15	62553467	A	T	0.9199	0.0005514	0.9199	0.0005514
Region1151:rs7192149	0	rs7192149	16	52706002	T	A	0.9452	0.001688	0.9452	0.001688
Region287:rs7193910	0	rs7193910	16	23022587	A	G	0.9348	4.572e-05	0.9348	4.572e-05
Region1040:rs7207108	0	rs7207108	17	74413885	A	G	0.9388	0.001221	0.9388	0.001221
Region167:rs7230221	0	rs7230221	18	59675928	C	T	0.87	8.597e-06	0.87	8.597e-06
Region520:rs7243084	0	rs7243084	18	67471154	C	A	0.9248	0.0002238	0.9248	0.0002238
Region649:rs72611916	0	rs72611916	2	114072047	C	T	1.1417	0.0003669	1.1417	0.0003669
Region611:rs72633853	0	rs72633853	8	41325874	T	C	0.8163	0.0003219	0.8163	0.0003219
Region1945:rs72633937	0	rs72633937	8	49037652	C	T	0.4436	0.04037	0.4436	0.04037
Region705:rs72636340	0	rs72636340	13	84476510	T	C	1.2123	0.0004778	1.2123	0.0004778
Region658:rs72659009	0	rs72659009	13	104979404	A	C	0.7104	0.0003795	0.7104	0.0003795
Region1384:rs72661402	0	rs72661402	14	26305206	C	T	0.9451	0.002912	0.9451	0.002912
Region1452:rs72673569	0	rs72673569	1	56461586	G	A	1.1338	0.003489	1.1338	0.003489
Region944:rs72681677	0	rs72681677	14	51173590	T	G	0.9366	0.0009739	0.9366	0.0009739
Region1082:rs72701152	0	rs72701152	1	113305729	A	G	1.1576	0.001389	1.1576	0.001389
Region221:rs72705373	0	rs72705373	14	92410261	G	C	1.0742	2.179e-05	1.0742	2.179e-05
Region1255:rs72732130	0	rs72732130	14	74999762	T	C	0.9284	0.002114	0.9284	0.002114
Region1095:rs72745157	0	rs72745157	15	53860526	A	G	0.7241	0.001427	0.7241	0.001427
Region1813:rs72748306	0	rs72748306	1	208974054	C	T	1.1316	0.01396	1.1316	0.01396
Region306:rs72788882	0	rs72788882	16	77713061	A	G	0.3781	5.476e-05	0.3781	5.476e-05
Region1703:rs72793404	0	rs72793404	10	67805858	T	C	0.6621	0.008299	0.6621	0.008299
Region828:rs72807038	0	rs72807038	5	156602558	C	G	35.898	0.0006932	35.898	0.0006932
Region1424:rs72813069	0	rs72813069	10	107564759	T	C	0.7258	0.003256	0.7258	0.003256
Region374:rs72827621	0	rs72827621	17	5414927	C	T	0.5295	9.498e-05	0.5295	9.498e-05
Region1874:rs72838931	0	rs72838931	10	100233613	C	T	1.0533	0.02002	1.0533	0.02002
Region913:rs72855247	0	rs72855247	11	11720847	C	T	0.8875	0.0008925	0.8875	0.0008925
Region376:rs72895275	0	rs72895275	11	45579496	A	G	1.1831	9.667e-05	1.1831	9.667e-05
Region1283:rs72898466	0	rs72898466	2	21494870	T	C	0.9091	0.002284	0.9091	0.002284
Region1135:rs72902518	0	rs72902518	2	184260148	A	G	0.8124	0.001636	0.8124	0.001636
Region1457:rs72915126	0	rs72915126	18	48757584	A	G	0.8965	0.003516	0.8965	0.003516
Region1210:rs72919341	0	rs72919341	2	174723407	G	A	0.9287	0.001906	0.9287	0.001906
Region1295:rs72928584	0	rs72928584	3	95455813	G	A	0.7127	0.002344	0.7127	0.002344
Region1074:rs72931134	0	rs72931134	6	52456252	T	C	0.8453	0.001353	0.8453	0.001353
Region1508:rs72953359	0	rs72953359	6	74396969	G	A	1.9005	0.004139	1.9005	0.004139
Region1628:rs72955251	0	rs72955251	4	85333032	T	A	1.1439	0.006379	1.1439	0.006379
Region1550:rs72976152	0	rs72976152	11	101068467	G	A	0.4101	0.004828	0.4101	0.004828
Region93:rs72976934	0	rs72976934	6	139838380	G	A	0.8653	4.183e-07	0.8653	4.183e-07
Region541:rs72978081	0	rs72978081	2	239239464	C	G	1.6037	0.0002553	1.6037	0.0002553
Region881:rs72986816	0	rs72986816	6	138470851	A	C	0.856	0.0008108	0.856	0.0008108
Region1443:rs7299097	0	rs7299097	12	127251167	A	G	0.5369	0.003414	0.5369	0.003414
Region1726:rs73017590	0	rs73017590	11	130490440	A	T	0.6057	0.009307	0.6057	0.009307
Region346:rs73021628	0	rs73021628	3	13901819	C	G	0.5282	7.475e-05	0.5282	7.475e-05
Region1431:rs73028742	0	rs73028742	11	129426419	T	G	1.6509	0.003329	1.6509	0.003329
Region882:rs73041805	0	rs73041805	3	21203776	C	A	0.6562	0.0008126	0.6562	0.0008126
Region873:rs73049308	0	rs73049308	3	22821132	T	A	1.136	0.0007867	1.136	0.0007867
Region1435:rs73066381	0	rs73066381	3	42174707	C	T	0.9129	0.003356	0.9129	0.003356
Region1643:rs73067751	0	rs73067751	5	37771385	G	A	1.108	0.006696	1.108	0.006696
Region240:rs73075598	0	rs73075598	7	26748105	T	C	0.4551	2.695e-05	0.4551	2.695e-05
Region336:rs73075877	0	rs73075877	4	7090174	T	C	0.8268	6.824e-05	0.8268	6.824e-05
Region799:rs73078929	0	rs73078929	12	19793318	C	T	0.9082	0.0006383	0.9082	0.0006383
Region1071:rs73090770	0	rs73090770	12	33023542	T	C	1.9236	0.001345	1.9236	0.001345
Region1111:rs73090823	0	rs73090823	7	29185584	G	A	0.743	0.00149	0.743	0.00149
Region1374:rs73108476	0	rs73108476	3	77061611	T	C	0.8986	0.002811	0.8986	0.002811
Region1158:rs73109556	0	rs73109556	3	61502663	C	T	1.0699	0.001708	1.0699	0.001708
Region1128:rs73125489	0	rs73125489	7	51686761	G	A	0.5041	0.00159	0.5041	0.00159
Region518:rs73138822	0	rs73138822	7	73081117	C	T	1.0746	0.0002221	1.0746	0.0002221
Region1310:rs73159354	0	rs73159354	3	164218523	T	A	0.8889	0.002469	0.8889	0.002469
Region1632:rs73165400	0	rs73165400	12	74167815	A	G	0.4902	0.006468	0.4902	0.006468
Region317:rs73165535	0	rs73165535	3	162390575	G	A	0.9251	6.087e-05	0.9251	6.087e-05
Region837:rs73186477	0	rs73186477	21	31196650	C	T	1.104	0.0007216	1.104	0.0007216
Region510:rs73203096	0	rs73203096	12	114179929	C	T	0.8064	0.0002134	0.8064	0.0002134
Region1807:rs73206821	0	rs73206821	13	65840816	A	G	0.4358	0.01357	0.4358	0.01357
Region924:rs73208320	0	rs73208320	3	106752033	A	G	1.0878	0.0009408	1.0878	0.0009408
Region277:rs73213001	0	rs73213001	4	32973501	C	A	0.8615	4.298e-05	0.8615	4.298e-05
Region597:rs73214554	0	rs73214554	21	20774013	T	C	0.6306	0.0003137	0.6306	0.0003137
Region1967:rs73219409	0	rs73219409	12	119906985	G	A	0.9383	0.0494	0.9383	0.0494
Region1070:rs73220958	0	rs73220958	12	126131255	C	T	1.7046	0.001334	1.7046	0.001334
Region1470:rs73224126	0	rs73224126	4	13056615	A	G	1.7656	0.003711	1.7656	0.003711
Region213:rs73226259	0	rs73226259	7	121790299	T	A	5.3742	2.019e-05	5.3742	2.019e-05
Region684:rs73228975	0	rs73228975	3	140126209	G	A	0.5956	0.0004366	0.5956	0.0004366
Region1629:rs73307506	0	rs73307506	20	59604597	C	A	1.0743	0.006401	1.0743	0.006401
Region1861:rs73339978	0	rs73339978	14	43628148	A	G	0.9484	0.01792	0.9484	0.01792
Region550:rs7335461	0	rs7335461	13	85935568	C	T	0.9395	0.0002599	0.9395	0.0002599
Region853:rs73376633	0	rs73376633	6	19802678	A	T	0.8386	0.0007475	0.8386	0.0007475
Region505:rs73386109	0	rs73386109	7	85874917	T	C	0.9199	0.0002087	0.9199	0.0002087
Region1062:rs73406331	0	rs73406331	18	13451111	G	A	0.7803	0.001309	0.7803	0.001309
Region284:rs73426620	0	rs73426620	6	43997054	A	G	1.322	4.51e-05	1.322	4.51e-05
Region1962:rs73431835	0	rs73431835	7	120639397	A	T	0.6447	0.04739	0.6447	0.04739
Region1141:rs73440159	0	rs73440159	18	44852137	C	T	1.5495	0.001651	1.5495	0.001651
Region1842:rs73454091	0	rs73454091	6	75529074	G	T	0.8679	0.01585	0.8679	0.01585
Region1853:rs734724	0	rs734724	6	104916564	A	G	1.0691	0.01711	1.0691	0.01711
Region1027:rs73517589	0	rs73517589	9	95927714	G	C	0.7041	0.001194	0.7041	0.001194
Region678:rs73646287	0	rs73646287	9	39008356	A	G	1.2115	0.0004214	1.2115	0.0004214
Region1795:rs73759167	0	rs73759167	5	33023962	T	C	1.2642	0.0127	1.2642	0.0127
Region138:rs73902837	0	rs73902837	21	36464229	C	T	1.2851	3.32e-06	1.2851	3.32e-06
Region1735:rs7391010	0	rs7391010	9	140755231	C	G	1.1584	0.009573	1.1584	0.009573
Region1950:rs73915932	0	rs73915932	20	57353284	C	G	0.8156	0.04245	0.8156	0.04245
Region1531:rs73956035	0	rs73956035	2	129312808	T	G	0.8758	0.004456	0.8758	0.004456
Region702:rs74151645	0	rs74151645	1	240525026	A	G	1.0926	0.0004689	1.0926	0.0004689
Region516:rs744985	0	rs744985	9	37392087	G	A	1.0691	0.0002199	1.0691	0.0002199
Region847:rs7495052	0	rs7495052	15	92552029	T	C	0.9439	0.0007403	0.9439	0.0007403
Region162:rs750377	0	rs750377	6	114860722	C	T	0.9128	6.966e-06	0.9128	6.966e-06
Region822:rs7513439	0	rs7513439	1	16097511	A	T	0.9399	0.0006841	0.9399	0.0006841
Region1236:rs7515767	0	rs7515767	1	153799431	A	C	1.0819	0.002024	1.0819	0.002024
Region1521:rs7518267	0	rs7518267	1	64140881	G	A	0.9057	0.004337	0.9057	0.004337
Region1689:rs7522260	0	rs7522260	1	109366370	T	C	1.0523	0.008068	1.0523	0.008068
Region278:rs7548041	0	rs7548041	1	175440469	T	C	0.9042	4.347e-05	0.9042	4.347e-05
Region341:rs755358	0	rs755358	3	62534469	C	T	1.1026	7.05e-05	1.1026	7.05e-05
Region1436:rs7555627	0	rs7555627	1	76082708	G	A	1.0539	0.003361	1.0539	0.003361
Region237:rs7562028	0	rs7562028	2	105051172	A	G	1.2395	2.601e-05	1.2395	2.601e-05
Region1524:rs7564575	0	rs7564575	2	171257193	A	G	0.9312	0.004391	0.9312	0.004391
Region1772:rs7577564	0	rs7577564	2	101999296	C	T	0.9402	0.01125	0.9402	0.01125
Region656:rs7578014	0	rs7578014	2	236362845	G	A	0.9429	0.0003766	0.9429	0.0003766
Region795:rs7580859	0	rs7580859	2	36266810	A	G	0.9386	0.0006306	0.9386	0.0006306
Region645:rs7619941	0	rs7619941	3	112056414	G	A	0.9082	0.0003619	0.9082	0.0003619
Region1463:rs7635887	0	rs7635887	3	154715596	G	A	0.9525	0.003576	0.9525	0.003576
Region952:rs7668650	0	rs7668650	4	146260382	C	T	1.0649	0.0009841	1.0649	0.0009841
Region1387:rs7676792	0	rs7676792	4	5512084	C	T	0.934	0.002932	0.934	0.002932
Region246:rs7685904	0	rs7685904	4	113602286	C	T	1.2188	2.976e-05	1.2188	2.976e-05
Region484:rs7693704	0	rs7693704	4	67404468	C	A	0.869	0.0001807	0.869	0.0001807
Region204:rs7714942	0	rs7714942	5	22777614	G	A	1.2002	1.816e-05	1.2002	1.816e-05
Region1154:rs7733907	0	rs7733907	5	180079923	C	T	1.0555	0.001696	1.0555	0.001696
Region1045:rs7752004	0	rs7752004	6	38869214	G	A	1.0542	0.001252	1.0542	0.001252
Region1257:rs7809276	0	rs7809276	7	152818788	G	C	1.1362	0.00212	1.1362	0.00212
Region447:rs7834869	0	rs7834869	8	11826182	C	T	0.9218	0.0001558	0.9218	0.0001558
Region411:rs7841490	0	rs7841490	8	110807338	G	A	0.6271	0.0001243	0.6271	0.0001243
Region655:rs7851404	0	rs7851404	9	34466034	A	G	0.9244	0.0003751	0.9244	0.0003751
Region766:rs7853984	0	rs7853984	9	71913212	G	A	0.9128	0.0005909	0.9128	0.0005909
Region470:rs7869197	0	rs7869197	9	27401981	A	G	0.9272	0.000173	0.9272	0.000173
Region1489:rs7893512	0	rs7893512	10	60304257	A	G	1.9917	0.003926	1.9917	0.003926
Region988:rs7905367	0	rs7905367	10	54334653	G	C	0.9299	0.001079	0.9299	0.001079
Region1451:rs7909454	0	rs7909454	10	124285188	G	A	1.1009	0.003483	1.1009	0.003483
Region604:rs7912288	0	rs7912288	10	129954773	G	A	1.0622	0.0003187	1.0622	0.0003187
Region1103:rs7915144	0	rs7915144	10	24696277	C	T	1.068	0.001455	1.068	0.001455
Region1351:rs7934320	0	rs7934320	11	85909249	A	G	0.5458	0.002652	0.5458	0.002652
Region1006:rs7953162	0	rs7953162	12	16714004	A	C	0.8257	0.001148	0.8257	0.001148
Region254:rs7959281	0	rs7959281	12	48211971	C	G	0.8938	3.221e-05	0.8938	3.221e-05
Region1007:rs797229	0	rs797229	13	33741559	T	C	1.0568	0.00115	1.0568	0.00115
Region917:rs8001897	0	rs8001897	13	30447216	T	C	1.0642	0.0008981	1.0642	0.0008981
Region1406:rs8004899	0	rs8004899	14	55579803	C	T	0.7814	0.003134	0.7814	0.003134
Region282:rs8009765	0	rs8009765	14	100824556	A	G	1.0863	4.477e-05	1.0863	4.477e-05
Region1015:rs8022888	0	rs8022888	14	99084372	C	T	0.9459	0.001179	0.9459	0.001179
Region1862:rs8022997	0	rs8022997	14	107160226	C	T	5.1292	0.01813	5.1292	0.01813
Region830:rs8034751	0	rs8034751	15	64166223	G	C	0.9454	0.0006951	0.9454	0.0006951
Region1481:rs8040620	0	rs8040620	15	36276724	C	G	1.0581	0.003873	1.0581	0.003873
Region1828:rs8055087	0	rs8055087	16	76549556	C	T	1.112	0.015	1.112	0.015
Region177:rs8067186	0	rs8067186	17	76257892	G	A	0.9228	1.04e-05	0.9228	1.04e-05
Region816:rs8081118	0	rs8081118	17	67118617	G	A	0.8868	0.0006762	0.8868	0.0006762
Region320:rs8099389	0	rs8099389	18	62188416	A	G	0.8944	6.157e-05	0.8944	6.157e-05
Region633:rs8105212	0	rs8105212	19	55209385	G	C	0.9093	0.0003419	0.9093	0.0003419
Region1127:rs8107142	0	rs8107142	19	35536364	G	A	0.9264	0.001588	0.9264	0.001588
Region249:rs8108313	0	rs8108313	19	54084977	T	A	1.073	3.108e-05	1.073	3.108e-05
Region896:rs8109047	0	rs8109047	19	52103142	A	G	0.8978	0.000849	0.8978	0.000849
Region628:rs831636	0	rs831636	11	33739598	G	A	0.9393	0.0003393	0.9393	0.0003393
Region907:rs845950	0	rs845950	21	32705712	T	C	1.0723	0.0008835	1.0723	0.0008835
Region486:rs851359	0	rs851359	2	19472235	T	C	0.9403	0.0001824	0.9403	0.0001824
Region360:rs856339	0	rs856339	20	51305675	T	C	1.4101	8.363e-05	1.4101	8.363e-05
Region821:rs875543	0	rs875543	5	75692976	T	C	1.0876	0.0006824	1.0876	0.0006824
Region1615:rs891272	0	rs891272	2	41861496	G	A	1.0472	0.006008	1.0472	0.006008
Region817:rs905676	0	rs905676	2	8644432	C	A	1.1953	0.0006779	1.1953	0.0006779
Region502:rs918355	0	rs918355	2	215124932	C	T	1.1071	0.0002064	1.1071	0.0002064
Region1782:rs9306903	0	rs9306903	2	17114495	C	G	0.9183	0.01174	0.9183	0.01174
Region564:rs9307899	0	rs9307899	4	153866754	C	G	0.941	0.0002697	0.941	0.0002697
Region334:rs9326923	0	rs9326923	5	113657391	G	A	0.9283	6.6e-05	0.9283	6.6e-05
Region1204:rs934319	0	rs934319	10	122703030	G	C	0.9504	0.001889	0.9504	0.001889
Region1901:rs9343741	0	rs9343741	6	78855244	G	A	1.0892	0.02441	1.0892	0.02441
Region1846:rs9353323	0	rs9353323	6	86339305	A	G	0.9188	0.01597	0.9188	0.01597
Region349:rs9374286	0	rs9374286	6	112075257	C	T	1.0671	7.671e-05	1.0671	7.671e-05
Region933:rs938836	0	rs938836	4	139939653	A	G	1.0763	0.0009557	1.0763	0.0009557
Region1896:rs9394779	0	rs9394779	6	41231993	A	G	0.9556	0.02318	0.9556	0.02318
Region1777:rs9395107	0	rs9395107	6	45573546	C	T	0.9075	0.01146	0.9075	0.01146
Region1609:rs9402548	0	rs9402548	6	134230701	T	G	0.9453	0.005941	0.9453	0.005941
Region1398:rs941128	0	rs941128	1	54042388	T	C	0.7504	0.003044	0.7504	0.003044
Region298:rs9411419	0	rs9411419	9	134788993	C	T	1.0758	5.14e-05	1.0758	5.14e-05
Region377:rs9482308	0	rs9482308	6	123238525	G	A	0.9291	9.704e-05	0.9291	9.704e-05
Region496:rs950359	0	rs950359	9	16629024	G	A	1.1574	0.0001995	1.1574	0.0001995
Region267:rs9507847	0	rs9507847	13	27729409	G	A	0.9293	3.788e-05	0.9293	3.788e-05
Region1810:rs9513942	0	rs9513942	13	102402094	G	A	0.96	0.01376	0.96	0.01376
Region1393:rs9527969	0	rs9527969	13	59912947	A	T	1.0521	0.002994	1.0521	0.002994
Region763:rs952884	0	rs952884	6	46613083	T	C	1.06	0.0005881	1.06	0.0005881
Region1712:rs9537996	0	rs9537996	13	58886904	T	C	1.1611	0.008872	1.1611	0.008872
Region403:rs9558551	0	rs9558551	13	106085022	T	G	1.0703	0.0001139	1.0703	0.0001139
Region871:rs9561273	0	rs9561273	13	93835609	C	A	1.2156	0.0007818	1.2156	0.0007818
Region1171:rs9565288	0	rs9565288	13	77291159	T	C	0.9414	0.001752	0.9414	0.001752
Region125:rs9599826	0	rs9599826	13	71894040	C	T	1.0799	2.297e-06	1.0799	2.297e-06
Region570:rs9600246	0	rs9600246	13	74806921	A	C	1.1098	0.0002779	1.1098	0.0002779
Region1506:rs9601024	0	rs9601024	13	78850176	G	A	1.0843	0.004119	1.0843	0.004119
Region343:rs9601418	0	rs9601418	13	81074063	T	C	1.0848	7.196e-05	1.0848	7.196e-05
Region692:rs9618043	0	rs9618043	22	18003119	G	A	0.8023	0.00045	0.8023	0.00045
Region1960:rs9645821	0	rs9645821	12	60269064	T	C	0.9231	0.04718	0.9231	0.04718
Region1715:rs9675157	0	rs9675157	17	63567017	C	G	0.9027	0.008936	0.9027	0.008936
Region700:rs9721620	0	rs9721620	9	136380076	A	C	0.7992	0.0004622	0.7992	0.0004622
Region1297:rs972227	0	rs972227	8	80593970	C	T	1.0629	0.002389	1.0629	0.002389
Region1938:rs9744580	0	rs9744580	15	94886579	A	G	0.9623	0.03646	0.9623	0.03646
Region1624:rs978157	0	rs978157	4	142177058	G	A	1.0469	0.006352	1.0469	0.006352
Region1789:rs9805921	0	rs9805921	14	73866170	C	T	1.1387	0.01211	1.1387	0.01211
Region1588:rs9812947	0	rs9812947	3	109944669	C	T	1.0552	0.005589	1.0552	0.005589
Region925:rs9828886	0	rs9828886	3	184449677	C	T	1.1228	0.0009418	1.1228	0.0009418
Region1072:rs9846084	0	rs9846084	3	180351804	A	G	0.9399	0.001347	0.9399	0.001347
Region1683:rs9847405	0	rs9847405	3	7984622	G	T	1.048	0.007763	1.048	0.007763
Region418:rs9863869	0	rs9863869	3	111052020	T	A	0.8301	0.0001306	0.8301	0.0001306
Region1486:rs9872072	0	rs9872072	3	68684504	A	G	0.952	0.003882	0.952	0.003882
Region407:rs9874403	0	rs9874403	3	151157273	A	G	0.8811	0.00012	0.8811	0.00012
Region711:rs9886804	0	rs9886804	9	114922067	T	C	1.0617	0.0004911	1.0617	0.0004911
Region1167:rs9892906	0	rs9892906	17	8883778	C	T	0.9474	0.001742	0.9474	0.001742
Region775:rs9893353	0	rs9893353	17	61027974	C	G	0.8674	0.0006038	0.8674	0.0006038
Region1131:rs9906762	0	rs9906762	17	785807	G	A	0.9309	0.001607	0.9309	0.001607
Region1064:rs9923663	0	rs9923663	16	2130727	C	T	1.1412	0.001312	1.1412	0.001312
Region1968:rs9925178	0	rs9925178	16	90166109	A	C	1.0804	0.04965	1.0804	0.04965
Region1728:rs9961015	0	rs9961015	18	75836171	G	A	0.8997	0.009387	0.8997	0.009387
Region1329:rs9993695	0	rs9993695	4	75629543	A	G	1.1553	0.002552	1.1553	0.002552
Region1326:chr10:102923277	1	rs56064122	10	102546280	G	T	0.6689	0.008818	0.6677	0.008497
Region856:chr10:110041247	1	rs11194423	10	110905211	A	G	0.9475	0.001666	0.9491	0.002272
Region1099:chr10:111174312	1	rs11194640	10	111170789	G	T	0.954	0.04901	0.9532	0.0286
Region1864:chr10:113387509	1	chr10:113245202	10	113245202	G	C	0.3179	0.01885	0.332	0.022
Region605:chr10:114746251	1	rs17267338	10	114388272	A	G	0.8778	0.0005121	0.8792	0.0005964
Region605:chr10:114746251	2	chr10:114254993	10	114254993	T	G	0.9271	0.0006138	0.9265	0.0005446
Region1776:chr10:117906683	1	chr10:117895163	10	117895163	A	T	1.436	0.02021	1.4624	0.01461
Region806:chr10:128945288	1	rs73378462	10	128920844	T	C	0.8198	0.001074	0.8144	0.0007181
Region445:chr10:14854121	1	rs71479859	10	14056446	G	A	0.5962	0.00311	0.6025	0.003752
Region344:chr10:16255053	1	rs7898076	10	16876613	C	T	0.9036	0.00107	0.9053	0.001312
Region479:chr10:26628266	1	rs11014727	10	26045862	G	A	1.2586	0.001223	1.2657	0.0009141
Region1568:chr10:27722464	1	rs10829289	10	27901434	G	A	1.0516	0.006434	1.0519	0.005933
Region1548:chr10:33925430	1	rs2785252	10	33821216	G	A	0.9291	0.00344	0.9328	0.005536
Region745:chr10:367586	1	rs816623	10	609945	T	C	0.8602	0.001019	0.8634	0.001341
Region565:chr10:38401706	1	chr10:37802182	10	37802182	T	G	0.6091	0.009448	0.6025	0.007942
Region1541:chr10:53105396	1	chr10:53240623	10	53240623	C	T	0.6616	0.008092	0.6582	0.007347
Region1850:chr10:55541259	1	rs34529023	10	55572073	T	C	1.1065	0.02746	1.1112	0.02137
Region563:chr10:61939105	1	chr10:62607033	10	62607033	C	T	0.8065	0.0009132	0.8006	0.0005972
Region1560:chr10:66477745	1	chr10:66588669	10	66588669	C	T	0.5467	0.008546	0.5485	0.008873
Region437:chr10:69148012	1	rs10762117	10	68635033	T	C	0.9208	0.0001815	0.9224	0.0002457
Region437:chr10:69148012	2	rs35679106	10	69662067	G	A	1.3608	0.000441	1.3816	0.0002178
Region437:chr10:69148012	3	rs12766194	10	68576800	G	A	1.0557	0.002054	1.0488	0.006586
Region914:chr10:73315338	1	rs7918082	10	73486424	G	A	0.9408	0.002553	0.9392	0.001886
Region861:chr10:82259844	1	rs7918269	10	82576150	G	A	1.0948	0.0007507	1.0883	0.0008969
Region861:chr10:82259844	2	chr10:82470563	10	82470563	T	A	7.689	0.007311	1.3812	0.4522
Region1009:chr10:90886583	1	chr10:91317309	10	91317309	T	G	1.3061	0.001589	1.3102	0.001388
Region820:chr10:92607433	1	rs2149825	10	93347297	A	C	0.9516	0.002291	0.9521	0.002528
Region1791:chr10:95983468	1	rs10509669	10	95969913	T	A	1.0487	0.01692	1.035	0.07034
Region156:chr10:99157843	1	rs72828459	10	100003302	G	A	1.2836	4.228e-05	1.2767	5.992e-05
Region156:chr10:99157843	2	rs17109337	10	100082188	T	C	1.1449	0.0003193	1.1377	0.0005764
Region156:chr10:99157843	3	rs41317028	10	99508142	T	C	1.2517	0.002724	1.2713	0.001269
Region1469:chr1:102946667	1	chr1:102482950	1	102482950	A	G	1.2491	0.01345	1.1971	0.0429
Region1033:chr1:104025337	1	rs11164653	1	103464210	T	C	1.0442	0.009187	1.0441	0.009205
Region533:chr1:105149173	1	chr1:104934176	1	104934176	C	T	1.2702	0.00131	1.2499	0.002582
Region568:chr1:107587566	1	rs345269	1	108507636	A	G	1.0629	0.001957	1.0619	0.002281
Region1211:chr11:104924118	1	rs1945957	11	105348050	G	A	0.5937	0.0008054	0.6211	0.002089
Region1211:chr11:104924118	2	chr11:104729418	11	104729418	C	T	0.5971	0.0007419	0.6491	0.003022
Region1211:chr11:104924118	3	chr11:104348573	11	104348573	A	C	0.9224	0.005499	0.9216	0.004771
Region1078:chr11:107053280	1	chr11:107521859	11	107521859	C	T	1.5645	0.00253	1.5869	0.001825
Region163:chr11:116530198	2	rs576510	11	116234127	C	G	1.0679	0.0001647	1.0677	0.0001689
Region163:chr11:116530198	4	chr11:116378790	11	116378790	C	G	0.7148	0.0005446	0.7133	0.0004882
Region163:chr11:116530198	5	chr11:117079024	11	117079024	G	A	0.8493	0.003635	0.9877	0.78
Region997:chr11:117703985	1	chr11:117679221	11	117679221	C	T	0.8239	0.003209	0.8345	0.005796
Region779:chr11:120715471	1	chr11:121096847	11	121096847	G	A	0.6296	0.001423	0.6328	0.001593
Region471:chr11:124770079	1	rs573173	11	125462162	G	A	0.5283	0.0003519	0.518	0.0002263
Region471:chr11:124770079	2	rs61910972	11	124967083	C	A	1.357	0.001688	1.3651	0.001343
Region735:chr11:126255669	1	rs73030573	11	126530333	C	T	0.9199	0.0018	0.9198	0.001779
Region1546:chr11:127414893	1	chr11:127369590	11	127369590	C	T	0.7187	0.02828	0.7533	0.05864
Region758:chr11:131727856	1	chr11:130981720	11	130981720	G	T	1.6449	0.002457	1.6395	0.002615
Region955:chr11:132820278	1	rs12801102	11	132767741	T	C	1.0712	0.0008543	1.0674	0.001549
Region955:chr11:132820278	2	rs524319	11	133079019	A	G	1.067	0.0009086	1.0656	0.001123
Region955:chr11:132820278	3	chr11:132901200	11	132901200	T	C	0.8799	0.001981	0.8774	0.001504
Region1682:chr1:114684310	1	chr1:114718733	1	114718733	A	G	0.9249	0.01346	0.9276	0.01731
Region1480:chr1:115992089	1	chr1:115638833	1	115638833	G	A	0.8486	0.00443	0.8481	0.004255
Region756:chr11:16341676	1	chr11:15823054	11	15823054	C	T	0.6761	0.003007	0.6822	0.00372
Region683:chr11:18700484	1	chr11:18950480	11	18950480	T	C	0.4592	0.0002666	0.624	0.01651
Region683:chr11:18700484	2	rs1487186	11	19531686	G	C	0.9069	0.001498	0.9059	0.001321
Region534:chr1:118878000	1	chr1:118307676	1	118307676	C	T	0.7014	0.0003614	0.6993	0.0003159
Region534:chr1:118878000	2	chr1:118675585	1	118675585	C	A	1.1729	0.001867	1.1675	0.002468
Region1203:chr11:22308078	1	chr11:22003721	11	22003721	G	A	0.7825	0.001676	0.8027	0.004615
Region1707:chr11:24931493	1	rs2716442	11	24774153	A	C	1.0528	0.01041	1.0521	0.01131
Region1571:chr11:27408514	1	chr11:27657502	11	27657502	T	G	0.8724	0.01223	0.8635	0.006973
Region192:chr1:12861693	2	rs35247625	1	12442043	C	T	0.7707	0.0001491	0.7757	0.000212
Region192:chr1:12861693	3	rs620894	1	12188028	A	C	0.9375	0.0004783	0.9329	0.0001609
Region192:chr1:12861693	4	chr1:11960750	1	11960750	T	C	0.7998	0.001045	0.7751	0.0001574
Region1594:chr11:31900271	1	chr11:32296661	11	32296661	T	C	0.7892	0.005586	0.7922	0.006365
Region507:chr11:38162251	1	rs72963030	11	37722542	T	C	1.0912	0.001054	1.0956	0.0005968
Region1713:chr11:41111922	1	chr11:41099270	11	41099270	C	A	0.6999	0.007276	0.7338	0.0179
Region425:chr11:49744405	1	rs12283610	11	49345797	A	G	0.9405	0.006399	0.9413	0.0008256
Region786:chr11:51268326	1	chr11:51430422	11	51430422	A	G	0.6675	0.001179	0.6815	0.001913
Region1286:chr11:55289969	1	chr11:56017856	11	56017856	G	A	0.8765	0.02043	0.8985	0.05713
Region712:chr11:58994145	1	rs1286398	11	59779597	C	T	1.0939	0.002127	1.0912	0.002768
Region457:chr1:161696873	1	chr1:161659801	1	161659801	G	A	1.2323	0.0004544	1.2397	0.0003023
Region457:chr1:161696873	2	chr1:162178841	1	162178841	A	G	0.8156	0.001065	0.8127	0.0008562
Region499:chr11:62664996	1	chr11:62014630	11	62014630	C	T	5.0092	0.001365	4.9435	0.00145
Region1048:chr1:163665295	1	chr1:162809690	1	162809690	C	T	0.8506	0.004683	0.8496	0.004367
Region1775:chr1:164719854	1	rs1780348	1	164667805	C	G	0.9546	0.01824	0.9633	0.05383
Region1260:chr1:174315442	1	rs10753085	1	174394750	C	T	1.2363	0.02132	1.251	0.01471
Region1016:chr11:76278326	1	rs3018484	11	77220500	A	C	1.1302	0.007078	1.1218	0.0113
Region1847:chr1:177070666	1	chr1:177271612	1	177271612	C	T	1.2203	0.02263	1.2046	0.03279
Region1241:chr11:77812787	1	chr11:77943949	11	77943949	G	T	3.1012	0.003491	2.8844	0.005009
Region1725:chr1:178277930	1	chr1:178661557	1	178661557	G	A	0.2501	0.001498	0.6839	0.312
Region1476:chr11:79247054	1	rs34037274	11	79208505	T	G	0.8417	0.002472	0.8531	0.005009
Region1718:chr11:80429446	1	rs10897648	11	80289965	G	A	1.0687	0.03142	1.0731	0.01861
Region1002:chr1:183848919	1	chr1:183971972	1	183971972	A	G	2.0906	0.001377	2.0745	0.001549
Region1532:chr1:18607642	1	rs12732186	1	18610172	C	T	1.0767	0.01435	1.0221	0.4118
Region812:chr1:189309164	1	rs11799418	1	189749929	C	G	1.2062	0.002909	1.2092	0.002389
Region1619:chr1:191331355	1	rs56188423	1	191456319	C	A	1.1594	0.01074	1.1577	0.01146
Region1068:chr11:93779760	1	rs11020241	11	93018715	A	G	0.9367	0.008248	0.938	0.009691
Region1887:chr1:195458697	1	chr1:195303870	1	195303870	C	T	0.3964	0.02391	0.4194	0.03271
Region773:chr1:19630524	1	rs59798360	1	19239230	G	A	0.8218	0.000955	0.8254	0.001233
Region288:chr1:198573373	1	chr1:199432953	1	199432953	A	G	0.6609	0.002672	0.6525	0.001932
Region288:chr1:198573373	7	rs499132	1	199351061	T	C	0.9598	0.01818	0.9829	0.288
Region1648:chr1:202130166	1	rs73074403	1	201952294	G	C	0.9585	0.01242	0.96	0.01602
Region946:chr1:204423195	1	rs12067709	1	205012737	T	C	1.1813	0.001697	1.1776	0.002051
Region1517:chr1:206686521	1	chr1:206760494	1	206760494	T	C	1.2003	0.003374	1.184	0.006445
Region1517:chr1:206686521	3	chr1:205750231	1	205750231	C	T	0.635	0.005884	0.8277	0.2016
Region1517:chr1:206686521	5	rs12565311	1	206631532	T	A	1.0463	0.01413	1.02	0.227
Region1517:chr1:206686521	6	rs1832775	1	205734032	C	T	0.9599	0.03027	0.9681	0.08196
Region322:chr1:209986553	1	rs4518909	1	209330216	G	C	0.9324	0.0007478	0.933	0.0008306
Region322:chr1:209986553	2	rs12125445	1	209724065	A	G	1.9032	0.002474	1.9013	0.002482
Region1333:chr1:21014912	1	chr1:20736599	1	20736599	C	T	0.6821	0.005519	0.6796	0.005069
Region844:chr12:101846278	1	chr12:101616099	12	101616099	C	A	0.5776	0.0009184	0.5744	0.0007882
Region844:chr12:101846278	2	rs2373453	12	101918819	C	T	0.8266	0.001073	0.8275	0.00112
Region1373:chr12:103513412	1	chr12:103578511	12	103578511	A	G	0.6846	0.003498	0.6923	0.004475
Region730:chr12:104618355	1	rs35140616	12	104263557	T	C	1.0797	0.001625	1.0858	0.0006774
Region1144:chr12:115345881	1	chr12:115699129	12	115699129	C	T	0.8275	0.001942	0.8272	0.001891
Region460:chr12:122460247	1	rs1795963	12	122281575	G	A	1.0854	7.806e-06	1.0514	0.00345
Region460:chr12:122460247	2	rs73227944	12	122115297	C	A	1.1563	0.00594	1.1696	0.002857
Region1026:chr12:131162924	1	chr12:131317763	12	131317763	G	A	0.7144	0.001008	0.7262	0.001735
Region1577:chr12:132560114	1	chr12:132624310	12	132624310	C	T	0.6658	0.006782	0.8881	0.288
Region1168:chr1:214148919	1	rs2119336	1	214430869	G	C	1.091	0.002134	1.0874	0.003113
Region1036:chr1:215956705	1	rs2797235	1	215848641	C	T	1.0658	0.003655	1.07	0.00197
Region1593:chr12:18765637	1	rs7973750	12	17946347	A	G	1.0429	0.01325	1.0425	0.01421
Region1411:chr1:220083020	1	chr1:220637017	1	220637017	C	G	0.8036	0.005624	0.806	0.006278
Region698:chr1:221690347	1	rs11118649	1	221255466	T	C	1.0589	0.0004441	1.0555	0.0008981
Region698:chr1:221690347	2	rs4846724	1	221967817	G	A	1.0541	0.001205	1.0537	0.001262
Region916:chr1:223056827	1	rs35036666	1	223801153	C	A	0.8094	0.001618	0.8089	0.001566
Region1313:chr1:224280555	1	rs72751623	1	224187621	G	A	1.4961	0.005231	1.5013	0.004803
Region646:chr12:24437389	1	rs508515	12	24503922	C	G	1.0618	0.0004174	1.0611	0.0004759
Region646:chr12:24437389	2	chr12:24870976	12	24870976	A	G	1.5591	0.002229	1.5602	0.002166
Region137:chr12:26689660	1	rs706499	12	25996907	A	C	0.9403	0.0005365	0.9393	0.0004261
Region137:chr12:26689660	2	rs744469	12	27407575	T	A	0.9045	0.001082	0.908	0.001642
Region1526:chr1:228256443	1	rs6671682	1	227880275	C	T	0.9375	0.02481	0.933	0.01567
Region760:chr12:28492835	1	rs10771405	12	28239898	T	C	0.9407	0.0006416	0.9522	0.005205
Region760:chr12:28492835	2	rs11049114	12	27893346	G	A	0.9343	0.001033	0.9385	0.002085
Region991:chr12:29555717	1	rs4931199	12	29658775	T	A	1.0697	0.00479	1.0698	0.00474
Region688:chr12:34455052	1	chr12:33493151	12	33493151	T	C	0.7297	0.01301	0.7338	0.01464
Region1327:chr1:239145820	1	rs12145809	1	239176786	T	C	0.9162	0.004349	0.9344	0.006755
Region1238:chr12:39638151	1	chr12:39534958	12	39534958	C	T	0.8677	0.002812	0.8715	0.003777
Region1933:chr1:243383636	1	rs3006925	1	243609927	C	T	1.0589	0.00934	1.0264	0.183
Region1494:chr12:45235884	1	chr12:44519276	12	44519276	T	C	0.6402	0.004919	0.637	0.004419
Region244:chr1:246511379	1	rs4658795	1	245846523	G	A	0.9281	0.0002983	0.9301	0.00044
Region244:chr1:246511379	2	rs66505125	1	245640916	G	T	1.1315	0.0004563	1.1335	0.0003696
Region244:chr1:246511379	3	rs6694274	1	246954166	A	G	0.9341	0.001278	0.9385	0.002648
Region1017:chr12:56620797	1	chr12:56890668	12	56890668	C	G	1.1	0.001439	1.0948	0.001906
Region1166:chr12:64837594	1	rs35228936	12	64372684	T	C	0.7785	0.0161	0.7702	0.01202
Region315:chr12:65855770	1	chr12:66009461	12	66009461	C	T	1.2407	7.272e-05	1.218	0.0002653
Region315:chr12:65855770	2	chr12:64919999	12	64919999	T	C	1.3072	0.0002039	1.3147	0.0001451
Region601:chr1:28273709	1	chr1:28169934	1	28169934	G	A	0.7129	0.001582	0.7265	0.002763
Region1420:chr12:87053804	1	chr12:87984377	12	87984377	C	T	0.6024	0.003913	0.6049	0.004189
Region1815:chr12:88303002	1	rs73203283	12	88330872	G	A	1.6458	0.03692	1.6435	0.0232
Region1230:chr12:89452319	1	chr12:89378975	12	89378975	G	T	0.662	0.003623	0.6541	0.002742
Region350:chr12:98331635	1	rs71462211	12	98347896	C	G	0.6764	3.109e-05	0.9738	0.6522
Region350:chr12:98331635	2	rs73384460	12	98961799	G	A	1.2416	0.002151	1.243	0.002015
Region1527:chr12:99526898	1	rs73140966	12	99563394	G	C	0.8552	0.01699	0.8471	0.01114
Region91:chr13:100026952	1	rs11069366	13	100116569	A	C	1.0822	0.0008703	1.1069	1.116e-05
Region91:chr13:100026952	2	chr13:99734334	13	99734334	G	A	2.108	0.0009473	1.9134	0.003878
Region647:chr13:101402051	1	rs593692	13	101542442	G	A	0.769	0.0004669	0.7684	0.0004426
Region647:chr13:101402051	2	chr13:101792183	13	101792183	C	T	0.3223	0.004074	0.3211	0.003891
Region848:chr13:103570954	1	rs1730662	13	103867903	C	A	1.1105	0.001868	1.111	0.001763
Region195:chr13:107625528	1	rs7320604	13	107386883	T	C	1.0699	0.001855	1.0604	0.006563
Region435:chr13:110928864	1	chr13:111582162	13	111582162	C	T	0.6918	0.0005271	0.6929	0.0005541
Region435:chr13:110928864	2	rs28390182	13	110250280	G	A	0.9027	0.001337	0.9019	0.001196
Region1742:chr1:31669086	1	rs61780533	1	31612441	A	G	1.2975	0.01235	1.2901	0.01431
Region1802:chr13:19247884	1	rs9580129	13	19320368	C	A	1.2951	0.01944	1.2892	0.02165
Region380:chr13:20460539	2	rs1841222	13	19816528	T	C	0.8135	0.0006308	0.8167	0.0007839
Region380:chr13:20460539	3	rs3000677	13	21298026	G	A	1.0785	0.001259	1.0834	0.0005851
Region801:chr13:23414855	1	rs4285981	13	23583640	T	C	1.0652	0.00203	1.0667	0.00158
Region1363:chr13:25957246	1	rs306403	13	26511901	A	G	1.1763	0.002832	1.1747	0.003045
Region99:chr1:32738415	2	rs12040498	1	33448770	C	G	1.0781	0.0004501	1.0918	3.653e-05
Region99:chr1:32738415	3	rs34021792	1	32271880	G	A	1.204	0.0006203	1.233	0.0001035
Region99:chr1:32738415	4	chr1:32195742	1	32195742	G	T	0.7195	0.001957	0.6819	0.0002854
Region623:chr13:35115109	1	chr13:35808438	13	35808438	A	C	0.8276	0.00357	0.8213	0.002408
Region1004:chr13:36603961	1	chr13:36303423	13	36303423	C	T	0.5681	0.0056	0.5651	0.005132
Region640:chr13:38023919	1	rs10219999	13	37336770	A	G	0.8941	0.001901	0.8947	0.001992
Region121:chr13:40788848	2	rs9548798	13	40097853	A	C	1.0702	0.001338	1.0548	0.0111
Region504:chr13:43043913	1	rs4942219	13	43913022	T	C	1.0679	0.001417	1.0674	0.001537
Region1234:chr13:46800992	1	chr13:46710312	13	46710312	C	T	0.6736	0.001918	0.6756	0.00205
Region1386:chr13:49227650	1	rs623135	13	49498155	G	A	0.9478	0.002767	0.9492	0.003586
Region1227:chr1:34945659	1	chr1:34900172	1	34900172	G	A	0.9622	0.02347	0.9635	0.02777
Region292:chr13:53970021	1	rs12861128	13	53329400	C	T	1.2406	7.169e-05	1.2403	7.243e-05
Region292:chr13:53970021	2	chr13:53082029	13	53082029	C	G	1.1955	0.0001687	1.1773	0.0005604
Region292:chr13:53970021	3	rs34539741	13	53311588	C	T	0.6599	0.0002897	1.0708	0.1855
Region292:chr13:53970021	4	rs1324995	13	53336931	C	T	4.2843	2.197e-07	1.2497	0.0001399
Region292:chr13:53970021	5	chr13:53190316	13	53190316	G	C	0.0004	0.0005226	0.9129	0.8887
Region292:chr13:53970021	6	chr13:53186812	13	53186812	C	T	3.1009	0.003617	2.0089	0.05011
Region576:chr13:61126738	1	rs17803331	13	61276558	A	G	1.3661	0.0004471	1.3619	0.0004985
Region576:chr13:61126738	2	rs11620579	13	60950599	G	C	1.121	0.0003946	1.1193	0.000458
Region1477:chr13:62686971	1	chr13:62240742	13	62240742	G	A	1.5703	0.004347	1.565	0.004637
Region546:chr13:68380647	1	rs2991431	13	67859447	G	A	0.9168	0.00209	0.9177	0.002326
Region1737:chr1:36976649	1	rs4653209	1	37067825	A	G	0.9373	0.01413	0.9386	0.01627
Region1159:chr13:73626097	1	rs942613	13	73043821	A	G	1.0524	0.002484	1.0526	0.002373
Region1705:chr13:76065339	1	rs61960763	13	75940388	G	A	2.0558	0.01211	2.0235	0.01405
Region1614:chr13:80003553	1	rs12873573	13	79948676	C	T	0.8407	0.03162	0.817	0.01022
Region1429:chr13:82969705	1	rs9318781	13	82088105	C	T	1.0597	0.003818	1.059	0.004217
Region709:chr13:91085857	1	rs9523100	13	91470151	G	A	0.8384	0.001053	0.8362	0.0008721
Region1495:chr13:94952662	1	chr13:94847738	13	94847738	T	G	1.1465	0.02149	1.1439	0.0236
Region1052:chr1:40367846	1	chr1:39533795	1	39533795	A	G	1.0519	0.003838	1.0484	0.006801
Region620:chr14:104841717	1	rs8270	14	105675701	C	A	0.9385	0.0004941	0.9392	0.0005694
Region620:chr14:104841717	2	rs45449394	14	104565090	G	A	1.3002	0.004052	1.2951	0.004596
Region1229:chr1:41992662	1	chr1:41891896	1	41891896	C	G	0.9039	0.0006272	0.9502	0.05729
Region1229:chr1:41992662	2	rs72667622	1	41821463	G	C	0.9195	0.003966	0.9253	0.007475
Region905:chr14:30877882	1	rs61977363	14	30539030	C	T	0.8562	0.0009514	0.8558	0.0009165
Region905:chr14:30877882	2	rs10145475	14	30395645	A	T	0.9433	0.001027	0.9489	0.002902
Region1765:chr14:32006120	1	chr14:32005745	14	32005745	G	A	2.605	0.003159	1.7624	0.02106
Region264:chr14:36379604	2	chr14:36239297	14	36239297	G	A	1.5768	0.001838	1.5261	0.003689
Region1748:chr14:38493958	1	chr14:38143801	14	38143801	T	C	0.1116	0.02193	0.107	0.0195
Region102:chr14:41526923	1	rs1959944	14	41514877	C	T	1.1417	3.07e-06	1.0166	0.4376
Region102:chr14:41526923	2	rs1615343	14	41467742	T	G	0.6194	9.991e-09	1.0043	0.8426
Region102:chr14:41526923	3	chr14:41512118	14	41512118	C	T	7.9506	0.001912	1.296	0.02804
Region897:chr14:44672653	1	rs55808225	14	45022871	T	C	1.0979	0.0009192	1.0923	0.001669
Region897:chr14:44672653	2	rs36104169	14	44792910	C	A	1.6824	0.0008824	1.6346	0.001522
Region897:chr14:44672653	3	chr14:44833599	14	44833599	G	T	0.924	0.004725	0.9375	0.01812
Region1582:chr14:49068591	1	chr14:49356537	14	49356537	T	C	1.5164	0.00687	1.5211	0.006449
Region1175:chr14:65362411	1	rs72722346	14	64800718	T	C	0.6506	0.002601	0.6442	0.002029
Region1796:chr14:66550976	1	rs72718429	14	66447167	C	T	1.1028	0.02418	1.1043	0.02221
Region627:chr1:46752487	1	rs61783081	1	46980354	A	C	0.853	0.002498	0.8483	0.001715
Region1331:chr14:77845790	1	rs61991636	14	77692433	G	A	0.9036	0.00331	0.9022	0.002819
Region740:chr14:80872543	1	chr14:80293994	14	80293994	T	C	0.4908	0.001243	0.4997	0.001632
Region492:chr14:83796847	1	rs36046793	14	84639111	A	T	0.9324	0.003292	0.9327	0.003415
Region1092:chr1:48424159	1	chr1:48299279	1	48299279	T	C	1.2164	0.003173	1.2069	0.004432
Region25:chr14:88523488	2	chr14:87945957	14	87945957	G	T	0.1676	0.001113	0.1386	0.0002471
Region883:chr14:90261784	1	chr14:89985720	14	89985720	A	G	0.7385	0.002783	0.7317	0.002021
Region203:chr14:95041020	1	chr14:95860797	14	95860797	G	T	0.7694	0.0006056	0.7722	0.000717
Region203:chr14:95041020	2	rs10139467	14	95929547	T	G	1.0601	0.0007354	1.0591	0.0008664
Region524:chr14:96246852	1	rs3087688	14	96144064	G	A	1.0822	0.002303	1.0819	0.002352
Region1271:chr1:5084199	1	rs2353160	1	5268923	C	T	0.9488	0.001738	0.9508	0.002557
Region1289:chr15:22978205	1	chr15:23070950	15	23070950	C	T	0.5433	0.003859	0.5416	0.003657
Region1519:chr15:30186639	1	chr15:29728187	15	29728187	G	A	1.2276	0.006786	1.2297	0.006281
Region1392:chr15:37431047	1	rs17638755	15	38301085	G	T	0.8873	0.00302	0.8883	0.003295
Region1447:chr15:38533711	1	chr15:38921493	15	38921493	C	A	0.5021	0.005557	0.5094	0.006512
Region1692:chr15:52560021	1	chr15:52733113	15	52733113	C	T	0.8842	0.01147	0.8862	0.01302
Region1848:chr15:55082189	1	chr15:55092831	15	55092831	G	A	0.8507	0.02523	0.856	0.03131
Region1212:chr15:56239420	1	rs8034917	15	56117756	C	A	1.0505	0.006728	1.0462	0.01221
Region330:chr15:59300616	2	chr15:58392641	15	58392641	G	A	0.8041	0.0004264	0.8054	0.0004607
Region330:chr15:59300616	3	chr15:58417749	15	58417749	A	G	1.5674	0.001012	1.6104	0.0004703
Region1401:chr15:68428087	1	chr15:68891547	15	68891547	C	T	0.571	0.01832	0.5591	0.01427
Region1306:chr15:70298837	1	chr15:70698378	15	70698378	A	G	1.3655	0.001808	1.35	0.002609
Region789:chr1:57546892	1	rs12037261	1	58437666	C	T	0.7361	0.001745	0.7362	0.001732
Region893:chr15:76448604	1	rs904278	15	76450343	G	A	1.0612	0.008162	1.0368	0.09659
Region345:chr15:77543820	1	rs2458246	15	77281858	T	A	1.0689	0.002393	1.0502	0.02248
Region1564:chr15:82338459	1	rs17342404	15	82181068	T	C	0.3744	0.006286	0.3693	0.005578
Region1370:chr15:84497185	1	chr15:84698075	15	84698075	G	A	1.3064	0.003326	1.2731	0.007658
Region1176:chr15:99644112	1	rs34981499	15	100170012	G	A	0.9353	0.001968	0.9373	0.00272
Region940:chr1:60977032	1	chr1:60715046	1	60715046	T	C	0.7722	0.003905	0.7632	0.001913
Region6:chr16:11213951	5	chr16:10580507	16	10580507	C	T	0.7976	0.0004248	0.7985	0.0004258
Region6:chr16:11213951	6	rs4131548	16	11621220	T	C	1.0638	0.0004782	1.062	0.0006293
Region6:chr16:11213951	7	chr16:12165400	16	12165400	A	T	1.1917	0.0005287	1.1811	0.0009342
Region6:chr16:11213951	8	rs373496	16	12060163	G	A	0.6933	0.0009847	0.6892	0.0007409
Region6:chr16:11213951	9	chr16:11378109	16	11378109	G	A	3.7874	0.0009392	1.1225	0.6811
Region6:chr16:11213951	10	rs74007155	16	10655503	C	T	1.3711	0.001323	1.3521	0.001945
Region609:chr16:12224000	1	rs276625	16	13156766	G	A	0.918	0.001292	0.9193	0.001544
Region1403:chr16:13435047	1	rs72786655	16	13305338	C	T	0.9388	0.007864	0.9354	0.00487
Region1383:chr16:15476216	1	chr16:15554946	16	15554946	C	T	1.8221	0.00481	1.8017	0.005374
Region1215:chr16:27940608	1	rs12446123	16	27907248	T	G	0.8667	0.01299	0.8712	0.01661
Region755:chr1:62804545	1	rs2499540	1	61918044	A	G	0.9387	0.001034	0.9383	0.0009536
Region1561:chr16:3578129	1	chr16:3987450	16	3987450	T	A	1.1836	0.009166	1.1816	0.009786
Region1109:chr16:48431095	1	chr16:48517861	16	48517861	G	C	0.854	0.001187	0.8776	0.006695
Region1442:chr16:54299102	1	chr16:54103194	16	54103194	G	A	1.6708	0.00587	1.6742	0.005616
Region607:chr16:58607804	1	rs12600277	16	58759332	C	G	1.2679	0.001156	1.2752	0.0008714
Region834:chr16:61529458	1	rs10500438	16	60985579	G	T	0.8317	0.00151	0.8585	0.004448
Region739:chr16:65966379	1	chr16:66570047	16	66570047	C	T	0.5265	0.001968	0.5343	0.002467
Region347:chr16:68694818	3	rs62052772	16	69509895	T	C	1.0625	0.005303	1.0244	0.2419
Region347:chr16:68694818	7	chr16:68739006	16	68739006	A	C	0.9344	0.01121	0.9462	0.02891
Region347:chr16:68694818	10	chr16:68946697	16	68946697	G	A	1.2417	0.001534	1.0234	0.4708
Region1093:chr16:69854156	1	rs72792874	16	70761728	G	T	0.9005	0.006316	0.9021	0.007205
Region685:chr16:71878831	1	chr16:71622898	16	71622898	C	T	1.1424	0.01208	0.9698	0.4064
Region1116:chr16:75341209	1	chr16:75532507	16	75532507	G	A	0.4576	0.006701	0.4677	0.008362
Region1116:chr16:75341209	7	rs62061200	16	75219597	C	T	0.9513	0.02369	0.9943	0.7563
Region1116:chr16:75341209	10	rs4395099	16	75942030	T	C	1.0479	0.02732	1.0429	0.04132
Region469:chr16:83049280	1	rs12921008	16	83012637	T	G	1.1351	0.0003421	1.1087	0.003146
Region469:chr16:83049280	2	rs12448635	16	82318434	A	G	1.1272	0.002428	1.1262	0.002593
Region542:chr17:10126068	1	rs2953454	17	10075590	C	T	1.0689	0.0002042	1.0666	0.0003239
Region542:chr17:10126068	2	rs34870152	17	10954362	C	A	0.3928	0.0007491	0.4001	0.0009442
Region542:chr17:10126068	3	chr17:10185709	17	10185709	A	G	0.8939	0.002998	0.8965	0.00375
Region585:chr17:12254462	1	rs12941478	17	11657214	C	T	1.0625	0.0004705	1.0623	0.0004892
Region585:chr17:12254462	2	rs988442	17	12566457	G	A	1.0787	0.0006106	1.0771	0.0007672
Region1046:chr17:15747636	1	rs1024639	17	15323365	A	G	1.0484	0.006794	1.0484	0.006677
Region293:chr17:17141778	1	rs9893038	17	16876616	A	G	0.937	0.001143	0.9359	0.0009248
Region1316:chr17:20544687	1	rs2364030	17	21542913	C	T	1.1555	0.00585	1.1546	0.006058
Region976:chr17:25789614	1	rs2313738	17	25549252	G	A	0.9532	0.006697	0.9511	0.00453
Region797:chr17:29157158	1	rs9896039	17	30059504	C	G	1.0623	0.001157	1.0544	0.003345
Region936:chr17:32639550	1	rs17628745	17	33266542	A	T	0.4366	0.002184	0.4375	0.00222
Region1605:chr17:36174147	1	rs8079983	17	35891544	A	G	1.0505	0.006049	1.0494	0.007219
Region1595:chr1:73618447	1	chr1:74465802	1	74465802	A	G	1.8237	0.01628	1.8561	0.01267
Region1029:chr17:51274602	1	rs12103599	17	50565850	T	C	1.0519	0.008267	1.0522	0.007826
Region1513:chr17:52566978	1	rs73318573	17	52491394	G	T	0.7238	0.002739	1.059	0.2142
Region1883:chr17:6468672	1	rs9907305	17	6441207	C	T	1.0675	0.01297	1.0583	0.02652
Region1956:chr17:65965621	1	rs2537844	17	65688391	C	G	1.1077	0.04438	1.1052	0.04908
Region539:chr17:70365063	1	rs7406160	17	70910000	G	A	0.927	0.001938	0.9277	0.002144
Region749:chr1:77397951	1	rs34589563	1	76823479	T	G	0.8642	0.0008152	0.8779	0.002515
Region438:chr17:77403066	1	chr17:78070302	17	78070302	T	C	1.1969	0.0008047	1.1991	0.0007063
Region438:chr17:77403066	2	rs8075371	17	77422620	G	A	0.9461	0.001307	0.9612	0.01889
Region1050:chr1:78765354	2	rs72274947	1	79264173	A	T	0.9265	0.005317	0.9318	0.009469
Region1572:chr1:80253255	1	chr1:80112730	1	80112730	G	C	0.4664	0.007571	0.4991	0.01451
Region1939:chr18:19278739	1	rs45525934	18	19110620	T	C	1.6238	0.01033	0.9727	0.7923
Region621:chr18:2088575	2	rs670003	18	2238246	G	A	1.0543	0.001284	1.0509	0.002472
Region615:chr1:82143972	1	chr1:82202642	1	82202642	T	C	0.944	0.00351	0.9339	0.0004574
Region842:chr1:8217961	1	chr1:7642929	1	7642929	A	G	1.4148	0.0007603	1.4111	0.0008145
Region842:chr1:8217961	2	chr1:7544163	1	7544163	A	T	2.2631	0.003791	2.2468	0.004061
Region1032:chr18:22537069	1	chr18:21571852	18	21571852	C	T	1.3965	0.01176	1.4052	0.01022
Region782:chr18:23780291	1	chr18:23269815	18	23269815	A	G	0.9127	0.003341	0.9157	0.004611
Region1544:chr18:26877497	1	chr18:26454791	18	26454791	T	A	3.6393	0.006639	3.6346	0.006653
Region1558:chr18:32061963	1	rs7244603	18	31794262	G	A	0.841	0.01362	0.8634	0.02348
Region1292:chr18:35558554	1	chr18:35687239	18	35687239	T	G	7.5381	0.005814	8.1314	0.00414
Region461:chr18:36887013	1	chr18:37463871	18	37463871	G	A	0.4111	0.0003957	0.4099	0.0003786
Region461:chr18:36887013	2	rs1584297	18	37664981	C	T	1.4224	0.006775	1.4228	0.006657
Region1188:chr18:38446377	1	chr18:39375572	18	39375572	G	A	1.2508	0.005465	1.2412	0.007225
Region397:chr1:83983513	1	chr1:84124268	1	84124268	A	G	0.6332	0.000309	0.6412	0.0004414
Region397:chr1:83983513	2	chr1:84693083	1	84693083	A	G	0.7737	0.001396	0.766	0.0008801
Region632:chr18:41141292	1	rs72642414	18	40473281	T	C	0.6571	0.001188	0.6693	0.001906
Region419:chr18:4188245	1	rs4798077	18	3260452	A	G	0.9237	0.0005772	0.9238	0.000579
Region419:chr18:4188245	2	chr18:5030748	18	5030748	C	T	0.6696	0.0009914	0.6695	0.0009742
Region419:chr18:4188245	3	chr18:4474093	18	4474093	C	G	1.2253	0.001383	1.2209	0.00166
Region451:chr18:49830422	1	chr18:50245233	18	50245233	C	T	0.6297	0.001851	0.633	0.002053
Region394:chr18:51276794	1	chr18:50316310	18	50316310	C	T	0.5912	0.00106	0.5924	0.001092
Region1563:chr18:52279500	1	rs9953744	18	52398542	C	T	0.956	0.01122	0.9581	0.01019
Region1647:chr18:66326052	1	rs73456117	18	66412002	A	C	1.4365	0.02548	1.4214	0.02997
Region1150:chr18:6959267	1	rs16952198	18	7602175	G	A	0.8602	0.002634	0.8607	0.002742
Region402:chr18:74764108	1	rs9945920	18	75219428	A	C	0.7616	0.000508	0.764	0.0005835
Region402:chr18:74764108	2	rs1968659	18	74887771	G	T	0.8879	0.001769	0.8896	0.002075
Region1625:chr18:8322395	1	chr18:8431573	18	8431573	G	A	1.1581	0.006446	1.1563	0.007014
Region1479:chr1:90166196	1	chr1:90041109	1	90041109	T	G	1.1105	0.007512	1.1166	0.004783
Region1857:chr19:11696949	1	chr19:11874881	19	11874881	G	T	1.5103	0.02044	1.507	0.02106
Region404:chr19:12875807	1	rs56369639	19	13468765	G	A	1.1238	0.0002329	1.1224	0.0002668
Region404:chr19:12875807	2	rs62109873	19	13078166	G	A	0.7878	0.0004501	0.8337	0.006731
Region404:chr19:12875807	3	rs12984967	19	12164988	C	T	0.9385	0.00111	0.9375	0.0008816
Region480:chr19:29520255	1	chr19:30113595	19	30113595	C	T	2.0544	0.003825	2.0659	0.003518
Region679:chr19:32217533	1	rs3745784	19	31768416	A	G	1.0897	0.001041	1.0923	0.0007406
Region364:chr19:3283346	1	chr19:2596559	19	2596559	C	T	1.4241	0.0002604	1.4186	0.0003003
Region364:chr19:3283346	2	rs10422304	19	3101360	C	G	0.9247	0.001862	0.9268	0.002499
Region1391:chr19:36584820	1	chr19:37261758	19	37261758	C	T	0.1222	0.02021	0.1225	0.01929
Region219:chr19:41146423	1	rs13345456	19	41806918	C	T	1.0717	0.0002743	1.0718	0.0002678
Region219:chr19:41146423	2	rs12978411	19	40223046	A	G	1.1339	0.0005861	1.1341	0.0005651
Region1305:chr19:42198477	1	rs73047305	19	42192868	G	A	2.3593	0.01192	2.4737	0.007785
Region1835:chr1:94359754	1	chr1:94308951	1	94308951	T	G	0.3707	0.01384	0.5085	0.05805
Region1185:chr19:43863269	1	chr19:44031374	19	44031374	C	T	0.6646	0.002679	0.6667	0.002861
Region1908:chr19:48724246	1	rs11671815	19	48763236	A	G	1.0361	0.03744	1.0336	0.05227
Region1242:chr1:95469075	1	chr1:95346942	1	95346942	A	C	1.087	0.003146	1.0807	0.005922
Region979:chr1:98665332	1	chr1:98611378	1	98611378	C	T	2.0841	0.001003	1.5693	0.01558
Region393:chr19:866857	2	chr19:1063306	19	1063306	C	T	1.1314	0.00109	1.1336	0.0008995
Region1079:chr20:10623652	1	rs73079520	20	9830737	T	C	1.1862	0.00116	1.1825	0.001415
Region1562:chr20:11807076	1	chr20:11955374	20	11955374	C	T	1.2152	0.006384	1.2198	0.005401
Region904:chr20:13190084	1	rs6078787	20	12820555	G	T	1.075	0.0007	1.0482	0.01846
Region904:chr20:13190084	2	chr20:12513048	20	12513048	C	T	1.5686	0.001185	1.57	0.001136
Region768:chr20:16896167	1	rs7267752	20	17755245	T	C	0.9106	0.001341	0.9124	0.00168
Region1402:chr20:20255259	1	chr20:20101396	20	20101396	A	G	1.1462	0.001741	1.1366	0.003201
Region390:chr20:22669999	1	rs934169	20	22407877	A	G	1.09	0.003831	1.091	0.003441
Region1539:chr20:2542644	1	chr20:2497059	20	2497059	G	T	0.7709	0.005162	0.7693	0.004774
Region983:chr20:26163326	1	rs34400168	20	25187073	A	G	1.1036	0.01664	1.0912	0.03324
Region1786:chr20:34849151	1	rs62206150	20	35329303	A	G	1.3507	0.02451	1.3482	0.02525
Region1187:chr20:36832931	1	rs56057781	20	36591208	T	C	1.4664	0.002575	1.4749	0.0022
Region1529:chr20:54057587	1	chr20:54091574	20	54091574	G	A	0.7807	0.007135	0.7842	0.0082
Region523:chr20:55234978	1	rs4389378	20	54591697	G	A	0.9464	0.004125	0.9473	0.004785
Region1345:chr20:9421761	1	rs2232267	20	9497057	G	A	1.046	0.008679	1.0501	0.004138
Region956:chr2:100778426	1	rs13004376	2	99869283	A	G	1.0525	0.001967	1.0521	0.002085
Region920:chr2:103091028	1	rs10172681	2	103388922	C	T	0.9418	0.004816	0.9469	0.01003
Region885:chr2:107624963	1	chr2:108218279	2	108218279	T	C	2.2255	0.004149	2.243	0.003786
Region862:chr2:109639677	1	chr2:110489957	2	110489957	G	A	0.5372	0.002891	0.535	0.002692
Region589:chr21:15460609	1	chr21:14771177	21	14771177	T	C	1.716	0.005027	1.6974	0.00595
Region727:chr2:120202238	1	chr2:119566380	2	119566380	G	A	0.7687	0.003726	0.7766	0.005262
Region482:chr21:21876289	1	rs11702182	21	21921095	G	A	1.1187	0.0005037	1.0298	0.2811
Region482:chr21:21876289	2	rs67165434	21	21000937	T	G	1.0818	0.0007961	1.0828	0.0006749
Region482:chr21:21876289	3	rs2825802	21	21177887	T	C	0.9428	0.001433	0.9415	0.00106
Region1700:chr21:23106089	1	chr21:23097216	21	23097216	G	C	1.2069	0.01401	1.2147	0.01102
Region1235:chr21:24124287	1	rs28437590	21	25107211	T	C	1.0753	0.00319	1.0757	0.003051
Region1253:chr21:25824699	1	rs9981530	21	25130301	G	A	1.0676	0.002945	1.0679	0.002779
Region1551:chr2:126701473	1	chr2:126952259	2	126952259	T	C	0.523	0.01513	0.5281	0.01672
Region1518:chr21:27017658	1	chr21:26843292	21	26843292	G	A	0.7107	0.02602	0.697	0.01845
Region1538:chr2:130657048	1	rs67169769	2	130491177	C	A	1.0589	0.005575	1.0578	0.006498
Region184:chr2:135367262	2	rs6723127	2	134646819	G	C	1.0676	0.0008282	1.0647	0.00132
Region184:chr2:135367262	3	chr2:134602935	2	134602935	C	T	1.3809	0.00396	1.3625	0.005553
Region1650:chr21:38076011	1	rs2850098	21	38097489	A	C	1.151	0.007514	1.152	0.007107
Region774:chr2:138802891	1	chr2:138671775	2	138671775	T	G	0.0984	0.002216	0.0971	0.002069
Region721:chr2:142636892	1	chr2:141859246	2	141859246	G	C	0.8156	0.001244	0.814	0.001099
Region1483:chr2:146280464	1	rs12471578	2	146383684	T	G	1.1211	0.01202	1.1096	0.0213
Region714:chr2:14801154	1	rs2705860	2	14831686	G	A	1.0549	0.003525	1.0329	0.06092
Region273:chr2:148121024	1	chr2:148135825	2	148135825	A	G	1.415	0.0002947	1.4438	0.0001247
Region273:chr2:148121024	2	chr2:147452656	2	147452656	G	A	1.3762	0.0015	1.3685	0.001778
Region1662:chr2:153360798	1	chr2:153447647	2	153447647	C	T	1.6103	0.007407	1.5582	0.01226
Region1321:chr2:154712068	1	chr2:155658199	2	155658199	G	A	2.0778	0.00269	2.0763	0.002693
Region1213:chr2:158338536	1	rs13027617	2	158934220	C	T	0.9234	0.004098	0.9239	0.004334
Region449:chr2:161350638	1	chr2:160876231	2	160876231	A	G	8.4296	0.01133	8.6911	0.01003
Region1961:chr2:165337764	1	chr2:165334838	2	165334838	G	A	0.7554	0.04936	0.7575	0.05144
Region1645:chr2:166346192	1	chr2:165382804	2	165382804	T	C	1.3894	0.01164	1.3892	0.01162
Region1152:chr2:177608778	1	chr2:177112611	2	177112611	G	A	1.1487	0.003653	1.1498	0.003397
Region1268:chr2:179287631	1	rs9288016	2	179149973	A	G	1.0453	0.006995	1.0469	0.005177
Region693:chr2:183073240	1	rs10201194	2	183977032	A	T	0.9416	0.0004258	0.943	0.0005804
Region693:chr2:183073240	2	chr2:183147426	2	183147426	A	G	0.8192	0.01213	0.8292	0.01834
Region804:chr2:18417836	1	chr2:18200574	2	18200574	G	A	0.7884	0.007852	0.7826	0.006068
Region943:chr2:185315592	1	chr2:184419460	2	184419460	A	G	1.5144	0.002115	1.5056	0.00243
Region1823:chr2:186641176	1	rs10180772	2	186388059	G	A	1.324	0.0005777	0.9696	0.1089
Region1823:chr2:186641176	2	chr2:186749373	2	186749373	C	A	0.8159	0.02173	0.9132	0.2608
Region868:chr2:188732904	1	chr2:188997233	2	188997233	G	A	2.7287	0.005111	2.4839	0.007399
Region1827:chr2:190959542	1	rs12469460	2	190949452	T	C	1.0521	0.01411	1.0472	0.02499
Region1468:chr2:193366683	1	rs55685617	2	193585068	T	C	0.7812	0.01382	0.7808	0.01357
Region1817:chr2:194913256	1	chr2:195332779	2	195332779	A	G	0.8157	0.01452	0.8343	0.02145
Region1492:chr2:199244551	1	chr2:198894526	2	198894526	A	G	1.1495	0.01506	1.1609	0.008928
Region193:chr2:203693277	2	rs13432028	2	202754589	G	A	0.8136	0.001817	0.8225	0.003068
Region1946:chr2:20472782	1	chr2:20486742	2	20486742	A	C	0.6334	0.04756	0.6519	0.06291
Region707:chr2:205502432	1	rs6743255	2	205363596	G	A	0.9293	0.003306	0.9295	0.003314
Region229:chr2:206962336	1	chr2:206532881	2	206532881	A	G	0.5212	0.0008442	0.5235	0.0009057
Region229:chr2:206962336	2	rs10804155	2	207927919	G	A	1.0556	0.001077	1.0554	0.001117
Region1732:chr2:208065842	1	chr2:208115612	2	208115612	T	A	0.8871	0.01241	0.8965	0.02209
Region838:chr2:218314258	1	rs12694420	2	218505964	G	A	0.8132	0.000693	0.8148	0.000774
Region838:chr2:218314258	2	chr2:218855434	2	218855434	A	C	1.3757	0.0007199	1.3735	0.0007592
Region838:chr2:218314258	3	chr2:218426498	2	218426498	A	G	1.2065	0.001871	1.033	0.5051
Region659:chr22:19649127	1	chr22:19588779	22	19588779	C	T	1.1185	0.001587	1.1243	0.0009332
Region515:chr2:220219746	1	rs4674468	2	220760831	G	C	0.9399	0.001406	0.9394	0.001278
Region911:chr2:2204837	1	chr2:1680517	2	1680517	G	A	1.2593	0.002743	1.2596	0.002696
Region785:chr2:221329451	1	chr2:221842176	2	221842176	G	A	1.3513	0.006389	1.347	0.006935
Region1182:chr22:23742663	1	rs6003697	22	23757786	A	G	0.9095	0.000868	0.9527	0.06011
Region1182:chr22:23742663	2	chr22:24112617	22	24112617	T	C	3.1329	0.006366	3.07	0.007271
Region1691:chr2:224539059	1	rs6723623	2	224474976	A	C	0.8443	0.005485	1.019	0.6047
Region765:chr2:228642619	1	chr2:228190445	2	228190445	T	A	1.2419	0.001658	1.2353	0.002138
Region1501:chr2:232793136	1	chr2:233025344	2	233025344	G	A	0.5984	0.007193	0.593	0.006201
Region319:chr22:34377726	2	rs73162550	22	35049039	C	T	0.8072	0.001419	0.8012	0.0009338
Region999:chr22:36196757	1	rs17842409	22	35979832	G	C	0.6752	0.002417	0.6761	0.002486
Region777:chr22:41661044	1	rs133074	22	41078473	C	T	0.9538	0.003621	0.952	0.002443
Region1382:chr2:242652825	1	chr2:242509410	2	242509410	C	T	0.3808	0.00637	0.3887	0.007047
Region1192:chr22:44596758	1	rs4823197	22	44557063	G	A	0.9402	0.003278	0.9378	0.002179
Region764:chr22:46883502	1	chr22:46993386	22	46993386	A	G	1.0986	0.001142	1.0999	0.0009753
Region1822:chr22:47897316	1	rs13056662	22	47984959	C	T	0.9086	0.01369	0.9101	0.0154
Region1031:chr2:26811964	1	rs61753362	2	27324669	C	T	0.6746	0.002675	0.6778	0.002978
Region430:chr2:34465194	1	rs13009528	2	33730700	G	A	1.1024	0.001249	1.1025	0.001226
Region1509:chr2:37545328	1	rs4233921	2	37354149	A	G	1.0629	0.001177	1.044	0.01769
Region778:chr2:40293944	1	rs12611608	2	40577162	G	C	0.9464	0.0008375	0.947	0.0009427
Region778:chr2:40293944	2	rs17025965	2	40638880	C	T	1.1136	0.002197	1.1217	0.001021
Region485:chr2:46473292	1	rs1447562	2	46636967	C	T	0.9206	0.0005915	0.9184	0.0003987
Region485:chr2:46473292	2	rs11889626	2	46037848	G	A	1.0945	0.001135	1.0913	0.001601
Region1013:chr2:47875750	1	rs6745562	2	47555159	C	G	0.926	0.001539	0.9299	0.002706
Region103:chr2:48925729	1	rs13009992	2	49043459	C	T	1.0868	0.000116	1.1003	7.872e-06
Region302:chr2:57896380	1	rs62162354	2	56911106	C	A	2.3193	0.005165	2.3703	0.00408
Region1350:chr2:589617	1	chr2:454741	2	454741	C	T	0.6331	0.003745	0.6395	0.00453
Region1851:chr2:59651694	1	rs62146310	2	59204180	C	A	1.0888	0.01485	1.0869	0.0171
Region1837:chr2:64472218	1	chr2:64383760	2	64383760	C	T	1.7401	0.02579	1.7152	0.02941
Region555:chr2:66748083	1	rs11126095	2	66955903	C	T	0.9482	0.001763	0.9526	0.004085
Region1583:chr2:74275789	1	chr2:74172900	2	74172900	G	A	0.8075	0.007374	0.8073	0.007252
Region1602:chr2:86690190	1	rs1124686	2	86376474	C	T	0.9532	0.003569	0.9564	0.006533
Region1419:chr2:95875339	1	chr2:95436164	2	95436164	G	A	0.2709	0.004795	0.2592	0.003476
Region538:chr2:96912401	1	chr2:95916405	2	95916405	T	C	1.1682	0.001409	1.1619	0.002004
Region537:chr3:100656795	1	chr3:100741099	3	100741099	G	A	0.7362	0.0002083	1.0037	0.9486
Region537:chr3:100656795	2	chr3:100196539	3	100196539	G	C	1.0817	0.003756	1.0793	0.004434
Region1115:chr3:102966655	1	chr3:102956140	3	102956140	T	G	0.2344	0.005163	0.2463	0.006439
Region465:chr3:10712779	1	rs1881364	3	10971358	C	T	1.0545	0.003466	1.0485	0.008799
Region15:chr3:121765368	3	chr3:121552333	3	121552333	C	T	3.8646	0.0005136	3.025	0.0001702
Region1639:chr3:123157245	1	chr3:123444324	3	123444324	C	T	1.5464	0.007295	1.5337	0.008286
Region1504:chr3:133402367	1	chr3:132795492	3	132795492	A	C	3.0925	0.00373	2.8803	0.006134
Region863:chr3:135505101	1	rs17775399	3	135044316	G	A	1.4917	0.001677	1.4974	0.001505
Region1047:chr3:136884899	1	chr3:136888241	3	136888241	C	T	0.4056	0.02698	0.4416	0.0435
Region1347:chr3:145451876	1	rs35127051	3	146428671	G	A	0.8624	0.006613	0.8644	0.007479
Region1487:chr3:147654312	1	rs1116439	3	147599246	C	T	0.9519	0.0105	0.95	0.007623
Region474:chr3:149977054	1	rs4234378	3	150122830	T	C	1.1327	0.002598	1.135	0.002037
Region1058:chr3:156002628	1	rs7635876	3	156700416	C	T	1.0816	0.001919	1.0833	0.001522
Region1684:chr3:165291124	1	chr3:165672757	3	165672757	A	G	0.6329	0.007402	0.6368	0.008217
Region1339:chr3:175199927	1	rs7652847	3	175159622	A	T	0.9538	0.01921	0.9504	0.01046
Region326:chr3:179169160	1	chr3:179551404	3	179551404	A	G	0.5143	0.0001785	0.5121	0.0001614
Region326:chr3:179169160	2	rs1180368	3	178969542	G	A	0.9484	0.001589	0.9455	0.000834
Region889:chr3:181455513	1	rs35746395	3	181245320	G	A	1.1203	0.00311	1.1195	0.003284
Region487:chr3:189237988	1	rs16864690	3	189384451	T	C	0.7965	0.003287	0.8106	0.006544
Region217:chr3:190992002	1	rs11923000	3	190965653	C	T	0.8868	0.001617	0.8928	0.002857
Region1202:chr3:192223421	1	rs13073642	3	192617936	C	G	0.934	0.002323	0.9344	0.00247
Region1730:chr3:195127767	1	rs9825185	3	194934634	A	C	1.0541	0.03515	1.0556	0.02935
Region1340:chr3:197500903	1	chr3:197606879	3	197606879	C	G	1.1749	0.009684	1.1702	0.00641
Region681:chr3:2063634	1	rs4432626	3	1791236	A	G	1.0549	0.00143	1.0592	0.0005826
Region1261:chr3:24353740	1	chr3:24246797	3	24246797	C	T	1.0637	0.001885	1.0573	0.004748
Region1559:chr3:25459210	1	chr3:25396513	3	25396513	A	G	0.3465	0.005003	0.3504	0.005437
Region1722:chr3:29152360	1	rs1823429	3	29154777	G	A	0.9448	0.00855	0.9598	0.04523
Region1678:chr3:31726052	1	rs60672727	3	31927419	G	A	1.053	0.01187	1.0527	0.01232
Region1395:chr3:37681718	1	rs2685103	3	37808355	C	G	1.2762	0.005735	1.2673	0.007237
Region1427:chr3:44214569	1	chr3:44221557	3	44221557	G	C	1.5918	0.01271	1.5934	0.01231
Region260:chr3:47005668	1	chr3:46813377	3	46813377	T	A	1.3353	0.0003029	1.3225	0.0004539
Region260:chr3:47005668	2	chr3:46102055	3	46102055	G	A	2.0948	0.002204	2.3081	0.0005042
Region1586:chr3:50326883	1	rs739983	3	50178011	A	G	0.9501	0.003944	0.9604	0.01884
Region813:chr3:5497204	1	chr3:6213380	3	6213380	A	G	0.9417	0.0007642	0.9419	0.0007908
Region813:chr3:5497204	2	rs62245624	3	5798003	T	C	0.9327	0.001744	0.9347	0.002388
Region308:chr3:59444042	1	rs4260460	3	58625559	T	C	0.9461	0.001311	0.9474	0.001697
Region1101:chr3:6565781	1	chr3:7192792	3	7192792	A	T	1.6689	0.001948	1.6706	0.0019
Region1189:chr3:74335203	1	rs35753853	3	73963313	T	C	0.9002	0.004493	0.9015	0.005037
Region1555:chr3:85971172	1	rs6549038	3	85603517	T	C	0.9347	0.00787	0.9396	0.01255
Region188:chr3:87941892	1	chr3:87157509	3	87157509	G	A	1.7191	0.004053	1.7038	0.004626
Region1914:chr3:90496914	1	chr3:90394532	3	90394532	G	A	0.0979	0.04267	0.1199	0.05665
Region1190:chr3:98276565	1	rs35970229	3	98174978	G	T	0.6737	0.002738	0.6843	0.003948
Region624:chr4:100989312	1	rs72684384	4	100855472	G	A	0.747	0.002296	0.7357	0.001271
Region934:chr4:104441246	1	rs11722667	4	104232328	C	A	1.2482	0.003717	1.2618	0.002186
Region890:chr4:107331279	1	rs72883053	4	107500922	G	A	0.9141	0.001978	0.9107	0.001255
Region1955:chr4:110062300	1	rs2526434	4	110097567	G	T	0.9415	0.01356	0.9849	0.4292
Region382:chr4:11241928	1	rs6448440	4	11014404	C	T	0.9288	0.001987	0.9293	0.002154
Region832:chr4:116918189	1	rs17584238	4	115971881	T	C	0.8911	0.002935	0.8853	0.001602
Region1102:chr4:118182821	1	rs7687706	4	118548293	T	C	1.049	0.01149	1.0459	0.01742
Region575:chr4:119760096	1	rs10025640	4	119787451	G	A	0.7058	0.000614	1.0864	0.01376
Region575:chr4:119760096	2	rs28460305	4	118933560	C	T	0.94	0.002852	0.9338	0.0008364
Region1875:chr4:121064176	1	chr4:121019981	4	121019981	T	C	0.617	0.02837	0.6198	0.02981
Region1341:chr4:126530985	1	rs7661603	4	126944753	G	A	0.2867	0.005229	0.2747	0.003702
Region1440:chr4:127835675	1	chr4:127810141	4	127810141	A	G	0.3091	4.021e-05	1.1273	0.09512
Region1440:chr4:127835675	2	rs313135	4	127537734	C	T	1.0526	0.0023	1.0484	0.00461
Region357:chr4:131051061	1	rs13140994	4	130190187	T	C	1.0674	0.0003501	1.0703	0.0001882
Region357:chr4:131051061	2	rs72672125	4	130323973	G	T	1.5377	0.002231	1.5138	0.003138
Region1580:chr4:133114303	1	chr4:132481653	4	132481653	C	T	0.8431	0.01267	0.8569	0.02334
Region1918:chr4:135532310	1	chr4:135687785	4	135687785	T	C	1.5636	0.03244	1.5709	0.03018
Region796:chr4:136900827	1	rs17048581	4	137210298	C	T	0.8904	0.002958	0.9072	0.01073
[truncated: 1,709 more rows]
